# Supplementary material for: Autotoxin-mediated latecomer killing in yeast communities
Source: PLoS Biol. 2022 Nov 7;20(11):e3001844. doi: 10.1371/journal.pbio.3001844 (PMC9639812; doi:10.1371/journal.pbio.3001844)
Supplement: S1 Data — (XLSX) [file pbio.3001844.s028.xlsx]

## Sheet: Fig1B
time	0% MM	0% MM	0% MM	0% MM	0% MM	0% MM	0% MM	0% MM	0% MM	0% MM	0% MM	0% MM	0% MM	0% MM	0% MM	0% MM	0% MM	0% MM	0% MM	wt5h CM	wt5h CM	wt5h CM	wt5h CM	wt5h CM	wt5h CM	wt5h CM	wt5h CM	wt5h CM	wt5h CM	wt5h CM	wt10h CM	wt10h CM	wt10h CM	wt10h CM	wt10h CM	wt10h CM	wt10h CM	wt10h CM	wt10h CM	wt10h CM	wt10h CM	wt15h CM	wt15h CM	wt15h CM	wt15h CM	wt15h CM	wt15h CM	wt15h CM	wt15h CM
0.333333	0.284966	0.292258	0.279438	0.237579	0.177479	0.229591	0.211989	0.237284	0.245213	0.123674	0.225202	0.14022	0.14713	0.148593	0.167456	0.282785	0.180115	0.168496	0.196607	0.176776	0.289742	0.191562	0.210063	0.317219	0.0908385	0.166511	0.0615175	0.22126	0.0949699	0.154092	0.211354	0.328149	0.198143	0.17099	0.237307	0.229955	0.224702	0.200929	0.215852	0.15844	0.120477	0.320108	0.1082	0.108226	0.183022	0.216803	0.15847	0.301419	0.0510957
0.35	0.291134	0.293239	0.28566	0.241536	0.17966	0.227122	0.212016	0.237701	0.248546	0.123953	0.234891	0.144051	0.145487	0.155599	0.174559	0.288674	0.195775	0.163499	0.196891	0.169876	0.291534	0.191671	0.207281	0.328109	0.091834	0.170863	0.0603989	0.226324	0.0940858	0.147464	0.212193	0.339444	0.199407	0.175842	0.236529	0.233773	0.237523	0.19486	0.214487	0.160356	0.137373	0.318023	0.107628	0.105319	0.181846	0.222659	0.158513	0.316512	0.0495879
0.366667	0.297028	0.294469	0.286895	0.244463	0.180894	0.22128	0.211947	0.237296	0.248811	0.123884	0.239933	0.147693	0.143668	0.159666	0.176438	0.291025	0.202575	0.162431	0.198633	0.1649	0.292084	0.195151	0.206592	0.334067	0.0944806	0.17255	0.0591504	0.225789	0.0933541	0.150629	0.210683	0.334725	0.203318	0.181199	0.236076	0.234707	0.243306	0.195626	0.213846	0.15919	0.1455	0.31882	0.11467	0.110196	0.182059	0.227744	0.159265	0.31767	0.0490776
0.383333	0.30043	0.294487	0.288299	0.245559	0.181342	0.217475	0.213579	0.238015	0.251651	0.125792	0.245284	0.149012	0.142509	0.16009	0.176377	0.291381	0.209405	0.161193	0.202176	0.169001	0.293193	0.193895	0.207402	0.34104	0.0991485	0.176128	0.0585331	0.226158	0.0929788	0.14615	0.206278	0.336318	0.209332	0.177626	0.235695	0.239832	0.244052	0.199379	0.218863	0.161856	0.148952	0.323152	0.124751	0.107815	0.181256	0.235795	0.159257	0.320983	0.0527997
0.4	0.301252	0.295585	0.292363	0.247633	0.183982	0.216551	0.21408	0.242507	0.252213	0.127366	0.25489	0.149408	0.141429	0.160617	0.176369	0.288693	0.214102	0.15688	0.204995	0.167733	0.295908	0.192978	0.204988	0.343591	0.102677	0.177885	0.0581088	0.231968	0.0926272	0.144896	0.206257	0.334792	0.214047	0.178573	0.236073	0.241552	0.242466	0.202022	0.223074	0.159407	0.146637	0.32569	0.128569	0.113095	0.18622	0.239937	0.159618	0.323386	0.0556169
0.416667	0.304432	0.296151	0.292596	0.250509	0.187193	0.212304	0.214279	0.243582	0.252939	0.130675	0.258216	0.150055	0.140776	0.159351	0.176088	0.28957	0.223698	0.153728	0.206374	0.168745	0.296528	0.192495	0.206168	0.346982	0.105863	0.17902	0.0580728	0.236564	0.0922383	0.141416	0.210813	0.338763	0.213975	0.17528	0.237078	0.24618	0.246427	0.199047	0.224958	0.159742	0.141683	0.328005	0.133568	0.11879	0.187492	0.24278	0.160542	0.321809	0.0558711
0.433333	0.307436	0.298662	0.29656	0.253429	0.190387	0.214524	0.216758	0.244424	0.25112	0.133566	0.263562	0.153895	0.14053	0.156032	0.176409	0.279476	0.229367	0.1551	0.211012	0.16345	0.297175	0.196924	0.203613	0.348896	0.114252	0.181573	0.0578051	0.239106	0.0917797	0.14016	0.211372	0.340692	0.212259	0.177033	0.239766	0.250092	0.253805	0.201964	0.229551	0.159714	0.14018	0.33223	0.141015	0.117463	0.196401	0.242527	0.160725	0.329377	0.0577641
0.45	0.312127	0.298785	0.299525	0.258601	0.190642	0.214524	0.218295	0.247869	0.252944	0.137451	0.267376	0.155717	0.140241	0.153431	0.178228	0.282387	0.225755	0.154253	0.215492	0.162562	0.297928	0.196527	0.202399	0.355673	0.121738	0.185075	0.0572792	0.24366	0.0917145	0.137364	0.210881	0.344092	0.20935	0.184227	0.240928	0.252528	0.253669	0.200643	0.230544	0.157892	0.135707	0.331125	0.14672	0.122594	0.199777	0.241557	0.161614	0.330553	0.0607086
0.466667	0.314141	0.29861	0.30196	0.258195	0.191562	0.215687	0.220182	0.250111	0.251695	0.14224	0.270446	0.160144	0.140224	0.153104	0.176337	0.289653	0.233471	0.151138	0.2239	0.161613	0.296499	0.198379	0.199816	0.348184	0.132112	0.188301	0.0576582	0.244183	0.091565	0.14178	0.209704	0.345627	0.206614	0.187397	0.241745	0.253991	0.255702	0.19674	0.231468	0.157916	0.139661	0.335681	0.155377	0.127436	0.198801	0.243132	0.162538	0.331264	0.0628284
0.483333	0.308395	0.299444	0.304857	0.259141	0.192389	0.215323	0.221429	0.253587	0.251555	0.144285	0.275691	0.161367	0.140055	0.153716	0.176228	0.288504	0.238193	0.151302	0.230206	0.164583	0.29666	0.199041	0.201206	0.346051	0.144428	0.189758	0.0577495	0.242049	0.0913731	0.140326	0.206744	0.343504	0.206687	0.187271	0.241441	0.256356	0.257494	0.195777	0.23173	0.156731	0.135353	0.337119	0.158755	0.125943	0.202719	0.239484	0.163176	0.332505	0.0615357
0.5	0.30883	0.299644	0.30631	0.259763	0.193143	0.213545	0.22526	0.263902	0.252734	0.148095	0.280314	0.166047	0.140634	0.152304	0.179664	0.287481	0.235257	0.153151	0.234291	0.168245	0.296613	0.196483	0.199744	0.345814	0.158588	0.19277	0.057518	0.24358	0.0911346	0.143117	0.208805	0.34347	0.207656	0.191652	0.242527	0.260603	0.260226	0.195403	0.239275	0.155257	0.131026	0.335052	0.167538	0.13228	0.194438	0.238634	0.163821	0.334143	0.0615473
0.516667	0.309781	0.299362	0.306878	0.258258	0.191687	0.215829	0.228065	0.266345	0.253647	0.150508	0.284141	0.166709	0.142858	0.151279	0.176977	0.286156	0.23549	0.157292	0.236312	0.169427	0.296792	0.195588	0.198715	0.349287	0.174451	0.192336	0.0576943	0.245331	0.0907285	0.142935	0.2105	0.34308	0.205271	0.19498	0.244624	0.26084	0.264503	0.198185	0.241592	0.153212	0.125293	0.337601	0.1727	0.135701	0.196667	0.235833	0.164428	0.332856	0.0640697
0.533333	0.309382	0.298407	0.306489	0.257605	0.19421	0.219572	0.229464	0.269392	0.256211	0.15262	0.28463	0.1663	0.144029	0.148628	0.17525	0.283896	0.23941	0.155757	0.238846	0.167211	0.29851	0.193586	0.203736	0.346133	0.187753	0.19247	0.0579683	0.24596	0.0905465	0.140131	0.213729	0.343494	0.206113	0.19262	0.245867	0.266715	0.264003	0.199365	0.245387	0.154934	0.122018	0.338614	0.169889	0.135461	0.194269	0.236728	0.164874	0.33609	0.0649792
0.55	0.308926	0.298452	0.30707	0.259788	0.198105	0.223799	0.231503	0.272021	0.258247	0.152542	0.28566	0.166317	0.14458	0.150942	0.17941	0.28207	0.245206	0.15978	0.239492	0.166655	0.299819	0.198519	0.201869	0.346445	0.19968	0.193709	0.0589202	0.246081	0.0904717	0.139251	0.212284	0.34558	0.203042	0.192592	0.245867	0.268921	0.266193	0.193257	0.246412	0.155069	0.122129	0.338526	0.168428	0.136868	0.19508	0.232848	0.165661	0.335925	0.0630702
0.566667	0.309063	0.298394	0.305579	0.260999	0.198048	0.22616	0.233823	0.271527	0.259248	0.157784	0.276983	0.167988	0.146018	0.152082	0.176873	0.282195	0.252397	0.160275	0.24024	0.16743	0.299258	0.198147	0.201173	0.352584	0.200226	0.195781	0.0598329	0.243487	0.0903127	0.145087	0.213325	0.344534	0.202503	0.193263	0.250579	0.271713	0.26673	0.191395	0.244576	0.161492	0.122806	0.338066	0.168628	0.137063	0.191297	0.230378	0.167311	0.33359	0.0657
0.583333	0.309739	0.298071	0.306699	0.260399	0.199976	0.227057	0.235374	0.271687	0.262158	0.15808	0.277839	0.169925	0.146232	0.154694	0.177545	0.282171	0.250849	0.16076	0.24094	0.165674	0.299181	0.200139	0.201721	0.355746	0.201736	0.199764	0.0625622	0.248142	0.0899442	0.143912	0.211821	0.339207	0.200834	0.193509	0.249374	0.273625	0.266889	0.194483	0.246186	0.161304	0.126909	0.338057	0.170167	0.132973	0.187774	0.228346	0.170071	0.333494	0.0627721
0.6	0.30684	0.299244	0.304443	0.259874	0.201523	0.225344	0.236516	0.272402	0.261413	0.158548	0.271405	0.168118	0.147024	0.154389	0.177691	0.283795	0.25516	0.15955	0.238523	0.168727	0.299865	0.199792	0.204438	0.357457	0.197992	0.202171	0.0659916	0.249608	0.0897717	0.145081	0.21219	0.337778	0.204136	0.197034	0.247574	0.270987	0.267159	0.197934	0.244759	0.16339	0.125986	0.334897	0.166801	0.129401	0.183234	0.228522	0.173784	0.335947	0.0616115
0.616667	0.304724	0.29987	0.303208	0.257614	0.203816	0.225657	0.236301	0.271126	0.260204	0.157974	0.27181	0.169983	0.152308	0.15705	0.174864	0.278373	0.259318	0.160725	0.235647	0.169654	0.29822	0.205816	0.202396	0.356155	0.192496	0.2009	0.0668619	0.245789	0.0899908	0.146558	0.21215	0.333062	0.206481	0.19564	0.246001	0.269673	0.270622	0.199365	0.244307	0.165711	0.12432	0.334002	0.16338	0.125582	0.179809	0.230051	0.176246	0.336883	0.062668
0.633333	0.30151	0.300233	0.30459	0.259777	0.205321	0.226412	0.237808	0.276756	0.260832	0.156006	0.272717	0.169647	0.156363	0.156216	0.178185	0.273564	0.25792	0.159561	0.2291	0.171642	0.299692	0.20852	0.202582	0.363755	0.185098	0.199902	0.0683584	0.248767	0.0898789	0.147347	0.210815	0.333224	0.209423	0.191869	0.245753	0.267425	0.271953	0.200427	0.247646	0.164355	0.120654	0.328292	0.158755	0.124509	0.180064	0.229874	0.180918	0.33692	0.0639476
0.65	0.302355	0.29848	0.305782	0.260569	0.207371	0.229022	0.239224	0.278706	0.260848	0.157174	0.272713	0.170231	0.160728	0.156271	0.180709	0.278974	0.260077	0.157521	0.227313	0.16912	0.298202	0.211275	0.200576	0.368585	0.177439	0.203086	0.071982	0.251325	0.0895522	0.152595	0.214354	0.333224	0.210061	0.192701	0.24957	0.270167	0.275621	0.20228	0.247995	0.163121	0.120059	0.329801	0.163054	0.128117	0.181273	0.230853	0.186528	0.340023	0.0630032
0.666667	0.303965	0.298195	0.304739	0.263173	0.213869	0.240133	0.237529	0.27552	0.261219	0.156395	0.27123	0.169897	0.165957	0.158277	0.180199	0.279173	0.256306	0.156527	0.23003	0.169069	0.298691	0.210839	0.200933	0.371215	0.175265	0.20319	0.0754856	0.255837	0.0892818	0.153426	0.212029	0.332031	0.215759	0.191386	0.249527	0.266	0.279019	0.208933	0.243847	0.169267	0.115405	0.33082	0.162668	0.122558	0.179257	0.229542	0.193558	0.342199	0.0671164
0.683333	0.306753	0.299155	0.303965	0.265874	0.215875	0.238402	0.239327	0.279956	0.262268	0.156418	0.268403	0.168814	0.171831	0.157926	0.18046	0.278032	0.260602	0.154614	0.232156	0.170494	0.300017	0.213695	0.202731	0.371311	0.162826	0.204891	0.0786976	0.261574	0.0893237	0.15615	0.208664	0.330074	0.218465	0.189063	0.249893	0.262898	0.281822	0.211151	0.239613	0.171782	0.114162	0.332103	0.167141	0.120334	0.183499	0.230174	0.199118	0.343635	0.0659072
0.7	0.308515	0.300368	0.304072	0.26849	0.216678	0.236935	0.243895	0.285284	0.261499	0.158192	0.269486	0.167996	0.176671	0.158705	0.182747	0.284271	0.260062	0.158131	0.230794	0.175578	0.301722	0.215396	0.201473	0.377114	0.161059	0.211815	0.0813835	0.25819	0.0893051	0.163365	0.207917	0.328182	0.219027	0.189412	0.250558	0.260381	0.284285	0.210646	0.240554	0.17182	0.115507	0.333395	0.165023	0.116619	0.183166	0.228825	0.203605	0.342167	0.0668096
0.716667	0.311127	0.300538	0.305458	0.269724	0.216241	0.237596	0.241555	0.289659	0.257421	0.160081	0.262796	0.169114	0.182213	0.157084	0.179697	0.284641	0.25547	0.15283	0.230073	0.177901	0.301926	0.211263	0.20563	0.377921	0.158087	0.213441	0.0858049	0.25875	0.0892163	0.164964	0.211434	0.324043	0.221822	0.194422	0.252709	0.257337	0.283346	0.216886	0.23967	0.170796	0.114506	0.33354	0.169281	0.112101	0.184109	0.229751	0.208625	0.343907	0.0680632
0.733333	0.314715	0.299912	0.305273	0.268167	0.217734	0.235912	0.24287	0.287773	0.261189	0.160117	0.26529	0.167835	0.186971	0.156898	0.181621	0.283189	0.255493	0.151686	0.228551	0.189315	0.302016	0.213666	0.210605	0.376851	0.159292	0.213003	0.0881234	0.26169	0.0892724	0.158631	0.208797	0.329309	0.221755	0.192948	0.249844	0.258537	0.292976	0.214277	0.241018	0.165957	0.114404	0.335644	0.174669	0.113475	0.181385	0.230762	0.212405	0.344502	0.0662824
0.75	0.316224	0.30048	0.305277	0.27062	0.217004	0.236242	0.244544	0.290686	0.260909	0.159436	0.265419	0.167035	0.199352	0.156697	0.180446	0.283242	0.25215	0.152197	0.227778	0.192706	0.303283	0.215093	0.213245	0.375528	0.160876	0.212416	0.0867964	0.254487	0.0894168	0.162148	0.208909	0.328666	0.22782	0.194558	0.253211	0.255102	0.297556	0.216661	0.242573	0.171646	0.113495	0.333564	0.175582	0.117774	0.182738	0.230384	0.2154	0.344777	0.0703808
0.766667	0.318727	0.299804	0.30669	0.270905	0.212914	0.233918	0.244936	0.295298	0.265005	0.159616	0.268075	0.169628	0.204495	0.159326	0.180273	0.284332	0.247934	0.152527	0.232078	0.194863	0.302826	0.212517	0.214307	0.375836	0.160742	0.213744	0.084136	0.252174	0.0894354	0.162299	0.20777	0.327586	0.23031	0.19604	0.254715	0.257757	0.293756	0.213413	0.239297	0.17211	0.115557	0.334641	0.178181	0.122416	0.186547	0.236889	0.216436	0.343222	0.0710637
0.783333	0.322567	0.302163	0.305653	0.274303	0.215528	0.235828	0.246447	0.299171	0.265061	0.162406	0.269868	0.168356	0.205067	0.157961	0.179602	0.282706	0.253987	0.151575	0.236729	0.197008	0.311488	0.211174	0.214287	0.376769	0.164699	0.215668	0.0891031	0.255166	0.0893141	0.165577	0.208646	0.32928	0.224838	0.194649	0.255247	0.260316	0.291018	0.210963	0.240902	0.176456	0.114793	0.337034	0.183185	0.128615	0.1925	0.237298	0.21996	0.344031	0.0683197
0.8	0.325512	0.304502	0.3077	0.272395	0.221131	0.235928	0.246439	0.297776	0.26425	0.165559	0.272873	0.171154	0.215456	0.162677	0.181429	0.282094	0.253572	0.150789	0.241246	0.201137	0.311707	0.208501	0.217199	0.377215	0.171532	0.215994	0.089866	0.254383	0.0894447	0.163644	0.207406	0.331676	0.225582	0.198837	0.258497	0.26451	0.293501	0.211764	0.239041	0.182513	0.118704	0.339718	0.182757	0.1324	0.191518	0.234813	0.220738	0.342967	0.0678768
0.816667	0.325201	0.307696	0.307551	0.27075	0.223882	0.230919	0.246701	0.303192	0.264532	0.165863	0.267487	0.171609	0.224148	0.16427	0.178504	0.279902	0.257296	0.150349	0.23952	0.207563	0.313253	0.207737	0.219774	0.378803	0.182686	0.212357	0.09016	0.256382	0.0897854	0.162398	0.206426	0.331668	0.224567	0.197707	0.254906	0.257965	0.294297	0.214026	0.243213	0.188862	0.119729	0.333818	0.175644	0.132444	0.19117	0.235689	0.21952	0.341335	0.0675063
0.833333	0.32322	0.309293	0.307978	0.267687	0.220456	0.222744	0.248802	0.303212	0.263653	0.165403	0.269197	0.17129	0.225457	0.163541	0.176968	0.281797	0.260152	0.148358	0.235421	0.212558	0.311799	0.207107	0.219119	0.377646	0.175844	0.215009	0.0883541	0.252086	0.0900745	0.165717	0.206802	0.329746	0.221858	0.198813	0.256853	0.261764	0.296534	0.209061	0.241136	0.188678	0.125466	0.331957	0.176199	0.136771	0.194737	0.233258	0.216928	0.342955	0.067272
0.85	0.32081	0.309089	0.309598	0.265517	0.217672	0.222929	0.248777	0.303274	0.262396	0.165165	0.27628	0.171487	0.221497	0.1661	0.176775	0.281777	0.251387	0.146421	0.234501	0.213241	0.309326	0.206564	0.218637	0.375371	0.176776	0.212475	0.0897034	0.247521	0.0904059	0.164121	0.209599	0.331226	0.220375	0.195971	0.258342	0.266669	0.295817	0.210175	0.248308	0.187454	0.126334	0.330467	0.173055	0.140508	0.192699	0.233543	0.21523	0.34695	0.0674238
0.866667	0.319637	0.307556	0.309058	0.263438	0.215553	0.221202	0.244322	0.298216	0.262581	0.163348	0.273421	0.171595	0.219113	0.166159	0.173376	0.278071	0.252661	0.143988	0.234148	0.212913	0.307406	0.205057	0.216516	0.373137	0.170215	0.208348	0.094567	0.251886	0.090714	0.157271	0.207867	0.333647	0.216305	0.196318	0.258922	0.26789	0.296721	0.20832	0.245976	0.185491	0.128969	0.328046	0.174476	0.144602	0.192795	0.232799	0.21771	0.346856	0.0651119
0.883333	0.321809	0.310064	0.30842	0.262635	0.216167	0.217856	0.244404	0.294179	0.264313	0.159518	0.278675	0.172024	0.218863	0.165009	0.17444	0.279288	0.252396	0.144182	0.236268	0.21306	0.309167	0.206675	0.213708	0.374544	0.163946	0.207532	0.0928948	0.251807	0.0908964	0.155184	0.207265	0.334061	0.214686	0.194855	0.257913	0.268056	0.300066	0.206093	0.247077	0.184957	0.126718	0.327721	0.171017	0.149485	0.194674	0.231625	0.218854	0.345984	0.0639021
0.9	0.318777	0.312149	0.309673	0.262367	0.213249	0.219233	0.241576	0.295614	0.262997	0.156255	0.27743	0.169024	0.226239	0.165855	0.173699	0.281044	0.252499	0.143496	0.238367	0.206226	0.311684	0.204118	0.211645	0.37637	0.169954	0.209873	0.0949052	0.249273	0.0908497	0.158661	0.211953	0.325717	0.212303	0.196506	0.257477	0.268592	0.293164	0.21002	0.247454	0.188777	0.123436	0.324646	0.16953	0.14785	0.200248	0.230545	0.220595	0.346774	0.0638549
0.916667	0.315286	0.312252	0.310775	0.259698	0.211071	0.218198	0.239731	0.295457	0.260056	0.155197	0.276343	0.170108	0.222588	0.1646	0.173837	0.280067	0.251153	0.145135	0.241287	0.207895	0.310343	0.20251	0.207339	0.37473	0.167045	0.209568	0.0986175	0.252467	0.0911346	0.158841	0.212432	0.325587	0.208254	0.20078	0.256473	0.268396	0.294286	0.205827	0.247778	0.189408	0.121614	0.323487	0.171579	0.145283	0.200963	0.231015	0.221701	0.353615	0.0646713
0.933333	0.31818	0.313926	0.312225	0.258776	0.213098	0.218336	0.239032	0.296157	0.255648	0.157084	0.277983	0.168901	0.220225	0.1644	0.171684	0.281058	0.251911	0.145661	0.2388	0.207219	0.309621	0.203708	0.205429	0.374223	0.16734	0.206879	0.106751	0.255319	0.0911952	0.160122	0.210701	0.326983	0.202136	0.201523	0.256147	0.269963	0.295443	0.206355	0.250716	0.187114	0.128124	0.326183	0.173303	0.144365	0.196167	0.22682	0.222367	0.351822	0.0638009
0.95	0.313465	0.314713	0.311413	0.254853	0.208116	0.216283	0.236615	0.300425	0.260574	0.155294	0.275749	0.169526	0.22213	0.162256	0.173092	0.279994	0.24678	0.143856	0.235868	0.20618	0.300794	0.199782	0.206624	0.374436	0.168312	0.211578	0.107501	0.254867	0.0913538	0.161191	0.210902	0.325395	0.204323	0.210455	0.257246	0.266248	0.298561	0.207221	0.253429	0.181077	0.134403	0.328997	0.168748	0.141577	0.192931	0.226117	0.223364	0.350615	0.066485
0.966667	0.314244	0.31716	0.310145	0.257761	0.201632	0.213601	0.237992	0.302123	0.262458	0.151868	0.270041	0.166631	0.218431	0.16082	0.170794	0.278851	0.242415	0.143358	0.2352	0.203687	0.299067	0.201363	0.202942	0.374659	0.171569	0.216381	0.111476	0.253046	0.0915501	0.167618	0.21417	0.321462	0.204099	0.20799	0.257246	0.263	0.296234	0.209336	0.255501	0.17726	0.131034	0.330009	0.167536	0.137232	0.19452	0.228607	0.223604	0.348109	0.067174
0.983333	0.31787	0.316224	0.310313	0.257445	0.197449	0.218929	0.238943	0.295674	0.265127	0.148671	0.271718	0.164479	0.214718	0.160315	0.172036	0.277956	0.234488	0.14525	0.239692	0.20051	0.299169	0.198892	0.201599	0.373802	0.165544	0.217016	0.113282	0.250005	0.0913213	0.165753	0.213177	0.319162	0.201366	0.216676	0.260465	0.263541	0.291954	0.208495	0.256798	0.174811	0.131183	0.333578	0.173753	0.134578	0.194093	0.229411	0.22539	0.349208	0.0696483
1	0.318675	0.315893	0.312229	0.258841	0.195024	0.220124	0.238298	0.293835	0.265594	0.14687	0.270356	0.165007	0.213521	0.159966	0.173503	0.277977	0.235314	0.14859	0.240979	0.197594	0.301465	0.198887	0.204142	0.375245	0.168193	0.214533	0.116936	0.249824	0.0919306	0.164423	0.21455	0.317053	0.202147	0.212455	0.260044	0.260038	0.28992	0.211358	0.258569	0.172357	0.132225	0.337052	0.171737	0.128046	0.197772	0.229823	0.225394	0.347227	0.0683338
1.01667	0.317466	0.317985	0.31481	0.259289	0.198981	0.220381	0.235149	0.291993	0.264585	0.147735	0.263752	0.164813	0.217311	0.158576	0.178087	0.278887	0.23553	0.148596	0.242005	0.200133	0.304581	0.200035	0.204491	0.376996	0.173407	0.217019	0.118026	0.252365	0.0920101	0.166556	0.214384	0.315839	0.204874	0.217236	0.258277	0.255636	0.290929	0.208662	0.255201	0.171165	0.129439	0.338796	0.171438	0.124919	0.20127	0.227382	0.227208	0.3413	0.0709196
1.03333	0.319013	0.319222	0.316117	0.261533	0.197254	0.220822	0.235666	0.297553	0.263284	0.146736	0.265389	0.165577	0.22004	0.158558	0.179518	0.278043	0.237572	0.148017	0.242571	0.200332	0.307121	0.198538	0.205058	0.378389	0.171853	0.219363	0.118448	0.254597	0.0925119	0.168101	0.214634	0.314111	0.205413	0.218187	0.260153	0.251968	0.289235	0.211067	0.254111	0.173925	0.122435	0.339313	0.17238	0.124112	0.201842	0.228222	0.224846	0.339934	0.072004
1.05	0.312193	0.318958	0.315335	0.263278	0.195535	0.223664	0.237614	0.298864	0.262892	0.149542	0.262869	0.16448	0.221932	0.16005	0.179359	0.279802	0.238461	0.146661	0.238419	0.20147	0.306104	0.199462	0.205269	0.379901	0.17275	0.219162	0.120942	0.253296	0.0926291	0.171277	0.213128	0.317657	0.204233	0.222043	0.261836	0.253638	0.285335	0.209689	0.257251	0.180428	0.125315	0.337054	0.168907	0.125076	0.200384	0.228465	0.222068	0.339749	0.0707621
1.06667	0.316937	0.320342	0.315136	0.263825	0.197035	0.224676	0.239048	0.303107	0.26019	0.15139	0.26642	0.167215	0.213893	0.156798	0.177373	0.281109	0.235054	0.150343	0.240008	0.208029	0.303913	0.202509	0.206661	0.377019	0.168863	0.216638	0.121791	0.258005	0.0929051	0.172075	0.212236	0.316774	0.209075	0.219268	0.263956	0.252806	0.28493	0.207457	0.255953	0.176339	0.132817	0.341192	0.168452	0.123022	0.20199	0.22909	0.221994	0.338163	0.0726661
1.08333	0.318753	0.324756	0.315539	0.264177	0.197988	0.225883	0.239599	0.305554	0.26452	0.153869	0.265408	0.165383	0.213902	0.158083	0.181442	0.286384	0.239678	0.149249	0.238579	0.209556	0.304975	0.201897	0.209999	0.380116	0.171158	0.220768	0.119809	0.255012	0.0955404	0.173289	0.214179	0.321565	0.207928	0.217833	0.267952	0.256569	0.285683	0.207025	0.25237	0.173017	0.136503	0.340665	0.167974	0.128309	0.202736	0.231161	0.219069	0.333328	0.0713042
1.1	0.315642	0.327007	0.312802	0.263874	0.19876	0.23286	0.240058	0.305311	0.264164	0.149377	0.265894	0.165531	0.21869	0.157545	0.182501	0.284818	0.242218	0.147592	0.244482	0.209928	0.305791	0.201047	0.209279	0.378472	0.178582	0.226558	0.116359	0.254292	0.0966384	0.172918	0.216521	0.32204	0.208712	0.217889	0.268732	0.253514	0.28403	0.202423	0.249681	0.177417	0.127587	0.337275	0.163191	0.129785	0.202339	0.228148	0.219454	0.335357	0.0785453
1.11667	0.315317	0.328505	0.315331	0.264014	0.200095	0.233517	0.24319	0.30339	0.25963	0.150558	0.265352	0.162588	0.216917	0.16212	0.1826	0.284392	0.244136	0.14754	0.243352	0.210666	0.312229	0.201427	0.207069	0.377335	0.176513	0.221083	0.117713	0.253277	0.0976059	0.169496	0.215066	0.325827	0.210466	0.208378	0.268622	0.254712	0.277942	0.199107	0.24845	0.180571	0.125039	0.338879	0.167966	0.126998	0.199159	0.232556	0.219491	0.337102	0.0805294
1.13333	0.313711	0.324912	0.314919	0.262792	0.199645	0.232847	0.243513	0.300051	0.253397	0.150508	0.265313	0.160021	0.213564	0.160843	0.182979	0.286785	0.250276	0.147799	0.239864	0.208446	0.312252	0.200932	0.206732	0.375653	0.178154	0.217402	0.115916	0.25378	0.0982868	0.165023	0.214701	0.330447	0.207369	0.212587	0.267204	0.252633	0.274159	0.195167	0.248787	0.178569	0.122634	0.33962	0.173279	0.127492	0.198481	0.229742	0.220082	0.340261	0.0798444
1.15	0.312467	0.322249	0.312559	0.266619	0.201265	0.229993	0.243044	0.301425	0.256036	0.154081	0.265154	0.160433	0.21301	0.158957	0.185473	0.288484	0.253128	0.145543	0.236407	0.205783	0.311884	0.199871	0.204375	0.376644	0.177833	0.218231	0.11915	0.255435	0.098914	0.163543	0.215242	0.334378	0.213876	0.204428	0.264758	0.257742	0.275191	0.196737	0.2466	0.176908	0.123882	0.342568	0.170111	0.131025	0.19572	0.227887	0.219293	0.340671	0.0751
1.16667	0.310447	0.322814	0.309695	0.266287	0.198687	0.22622	0.24314	0.300723	0.253086	0.161927	0.268232	0.158228	0.214894	0.162331	0.184808	0.289098	0.255588	0.144196	0.235438	0.204543	0.309971	0.201848	0.200628	0.374193	0.173246	0.215942	0.124999	0.253661	0.0995418	0.156472	0.215888	0.338062	0.209112	0.210377	0.266103	0.259877	0.272356	0.195228	0.250593	0.177985	0.120724	0.343294	0.166556	0.132417	0.19105	0.226866	0.219749	0.338553	0.0730368
1.18333	0.313922	0.319774	0.30739	0.267522	0.196191	0.228106	0.243847	0.304036	0.255218	0.160168	0.267253	0.15788	0.214052	0.161403	0.186158	0.291152	0.252675	0.144312	0.236998	0.205616	0.308611	0.20128	0.199262	0.370303	0.173356	0.213254	0.126881	0.248945	0.100011	0.156282	0.213953	0.335662	0.206735	0.211253	0.267047	0.259013	0.269144	0.193957	0.253345	0.18152	0.120889	0.344852	0.168854	0.131339	0.193425	0.229976	0.218035	0.338068	0.072809
1.2	0.310994	0.316885	0.307799	0.265479	0.195955	0.232093	0.243209	0.302954	0.25447	0.162237	0.266091	0.156282	0.213074	0.16268	0.186997	0.292668	0.250045	0.145249	0.239362	0.203872	0.30476	0.200996	0.198072	0.371483	0.174526	0.208763	0.121184	0.243553	0.100384	0.154342	0.213522	0.336313	0.208857	0.214491	0.266817	0.260983	0.269604	0.193005	0.254813	0.183017	0.127263	0.347571	0.17042	0.132907	0.193253	0.229633	0.217675	0.344002	0.0740482
1.21667	0.313561	0.314898	0.307222	0.26178	0.195098	0.23464	0.241789	0.298908	0.254311	0.16576	0.267442	0.157197	0.215604	0.160803	0.185225	0.293596	0.251303	0.147358	0.240984	0.20486	0.303045	0.199194	0.197866	0.36834	0.173544	0.216382	0.123554	0.247006	0.103899	0.151319	0.2132	0.33484	0.209725	0.214107	0.268114	0.257967	0.273571	0.192387	0.253001	0.179267	0.125841	0.353425	0.171623	0.130856	0.199289	0.228719	0.219012	0.347029	0.0735075
1.23333	0.306607	0.314682	0.306425	0.262131	0.1954	0.231893	0.24222	0.302992	0.254059	0.161866	0.264451	0.155932	0.214612	0.161798	0.183372	0.294975	0.258369	0.143218	0.246776	0.199664	0.302474	0.196929	0.195098	0.366656	0.183625	0.219121	0.123368	0.240202	0.105459	0.150602	0.209071	0.334873	0.202869	0.223611	0.269627	0.253394	0.276377	0.19552	0.253745	0.180175	0.118167	0.353465	0.175097	0.135643	0.193168	0.225436	0.217021	0.347249	0.0704517
1.25	0.306932	0.309611	0.304643	0.265224	0.193363	0.230085	0.242106	0.301353	0.251204	0.158368	0.264694	0.157548	0.211023	0.159636	0.178029	0.291653	0.253111	0.142673	0.249929	0.195753	0.302294	0.198178	0.191043	0.360838	0.180498	0.215622	0.124533	0.238843	0.103491	0.147169	0.207556	0.332082	0.204252	0.222949	0.267049	0.251589	0.271915	0.197405	0.254173	0.177949	0.111049	0.356539	0.172277	0.136551	0.193761	0.225259	0.218068	0.348017	0.0713191
1.26667	0.310323	0.302708	0.305167	0.267578	0.191205	0.224708	0.24295	0.299973	0.251246	0.163462	0.262491	0.156786	0.207789	0.159008	0.177669	0.292966	0.253475	0.14279	0.242747	0.196987	0.304618	0.199797	0.191148	0.363262	0.173819	0.215459	0.125177	0.235929	0.104316	0.144975	0.206621	0.33553	0.207163	0.222594	0.268371	0.253051	0.273704	0.200305	0.255298	0.178394	0.111222	0.357439	0.177022	0.133907	0.199178	0.227311	0.217684	0.347061	0.0660494
1.28333	0.314262	0.300251	0.306334	0.268276	0.190389	0.226263	0.243562	0.298745	0.25595	0.162916	0.259908	0.156634	0.207946	0.156462	0.180589	0.29457	0.254693	0.142766	0.245634	0.202322	0.303913	0.201867	0.195803	0.364636	0.184377	0.217117	0.121814	0.233763	0.104529	0.146848	0.210357	0.334912	0.207299	0.228427	0.269497	0.253475	0.276806	0.201397	0.257384	0.179836	0.112577	0.353493	0.178875	0.138926	0.203774	0.222076	0.215089	0.348052	0.0628754
1.3	0.312577	0.302913	0.305053	0.268366	0.189357	0.228756	0.242775	0.300098	0.256119	0.163701	0.263306	0.157555	0.208478	0.154917	0.179555	0.296317	0.261016	0.144181	0.245108	0.203502	0.309666	0.199821	0.20047	0.364597	0.182954	0.222535	0.127582	0.233827	0.104284	0.148555	0.214319	0.334105	0.210012	0.230582	0.273291	0.257932	0.283365	0.205867	0.260403	0.180702	0.117368	0.354374	0.175896	0.140101	0.20516	0.223193	0.21437	0.344343	0.0649858
1.31667	0.309728	0.306982	0.308321	0.267165	0.186926	0.228429	0.241884	0.300613	0.251601	0.161239	0.264652	0.161475	0.207875	0.158297	0.174651	0.295048	0.266226	0.144365	0.243167	0.206431	0.310717	0.201614	0.201889	0.361996	0.186558	0.221695	0.129037	0.234731	0.105176	0.153257	0.214564	0.331439	0.209518	0.234375	0.276854	0.252251	0.283001	0.206628	0.261193	0.183168	0.116807	0.356807	0.177752	0.138454	0.205237	0.229366	0.211937	0.341947	0.0666207
1.33333	0.309425	0.305024	0.308325	0.268114	0.187265	0.231903	0.243671	0.305443	0.256962	0.157594	0.26464	0.160146	0.212496	0.156711	0.177122	0.294761	0.258491	0.144441	0.242914	0.20951	0.315324	0.199796	0.205168	0.366384	0.198914	0.226537	0.123328	0.234391	0.104897	0.160499	0.215463	0.329809	0.210483	0.235005	0.276124	0.25106	0.28334	0.204183	0.259906	0.187298	0.119237	0.358302	0.180067	0.14327	0.209998	0.232143	0.2118	0.348097	0.0697646
1.35	0.308314	0.306703	0.307814	0.266223	0.187377	0.229339	0.245333	0.303463	0.257189	0.157935	0.264213	0.163328	0.214627	0.156474	0.173289	0.296844	0.261496	0.1444	0.237692	0.211619	0.315509	0.198156	0.208829	0.366653	0.199731	0.230827	0.118718	0.234391	0.105772	0.159548	0.218256	0.332861	0.211642	0.234821	0.278015	0.252496	0.282187	0.203914	0.25721	0.188181	0.125226	0.357841	0.179646	0.146379	0.21318	0.230197	0.212917	0.357084	0.0668823
1.36667	0.306708	0.310062	0.308019	0.268149	0.187639	0.223926	0.247799	0.300981	0.257332	0.156822	0.272809	0.162492	0.217183	0.154154	0.173389	0.297402	0.256528	0.145872	0.235065	0.21412	0.318057	0.199151	0.208129	0.360766	0.204251	0.233613	0.118112	0.235592	0.106033	0.167606	0.22229	0.335175	0.207756	0.234081	0.282825	0.250313	0.282142	0.203725	0.259581	0.185268	0.120292	0.362324	0.179135	0.146658	0.215638	0.232658	0.213268	0.352317	0.0656079
1.38333	0.308627	0.309781	0.310754	0.268517	0.187295	0.221696	0.248943	0.305512	0.25679	0.153108	0.275977	0.162978	0.214069	0.154458	0.173184	0.294411	0.255244	0.148133	0.23442	0.214143	0.318623	0.199998	0.209328	0.359094	0.211871	0.227282	0.119738	0.2333	0.103233	0.169877	0.224195	0.336334	0.205313	0.235512	0.284594	0.251601	0.278235	0.205171	0.259093	0.187135	0.120227	0.362821	0.183652	0.146077	0.217724	0.233471	0.21213	0.350418	0.0686892
1.4	0.315399	0.30702	0.310704	0.269724	0.184833	0.222717	0.249576	0.299445	0.256242	0.152961	0.276183	0.166401	0.214828	0.158629	0.176288	0.292337	0.247667	0.15321	0.22777	0.212876	0.321698	0.202002	0.212083	0.363314	0.208112	0.234038	0.119772	0.23377	0.103476	0.17716	0.227306	0.337519	0.208221	0.226967	0.28629	0.253381	0.274339	0.204779	0.256877	0.18451	0.119485	0.362057	0.180117	0.143746	0.221792	0.234927	0.212866	0.350892	0.0698723
1.41667	0.315189	0.307518	0.310837	0.268465	0.185734	0.223675	0.249014	0.298228	0.253985	0.158187	0.275005	0.168405	0.216069	0.159141	0.17923	0.291184	0.256045	0.154364	0.231033	0.213083	0.323022	0.200874	0.214162	0.368891	0.216064	0.240251	0.123642	0.235942	0.103509	0.177294	0.228627	0.337892	0.211842	0.231319	0.290774	0.250162	0.275342	0.201933	0.260064	0.18417	0.125481	0.366642	0.183052	0.141032	0.219755	0.235103	0.215649	0.349819	0.0677788
1.43333	0.311219	0.310238	0.310605	0.269509	0.185365	0.222827	0.248998	0.299845	0.255524	0.154255	0.278358	0.168313	0.220576	0.159232	0.179795	0.289999	0.257294	0.155569	0.235944	0.220525	0.323026	0.200048	0.214774	0.368383	0.224829	0.234038	0.121012	0.236822	0.102429	0.184849	0.229117	0.337805	0.211604	0.233213	0.296415	0.248826	0.270303	0.199866	0.25726	0.181623	0.132267	0.37166	0.18349	0.142573	0.223654	0.234537	0.214186	0.352936	0.0646049
1.45	0.306397	0.307824	0.308339	0.271211	0.186689	0.220789	0.248824	0.295767	0.252266	0.152859	0.278927	0.171047	0.221998	0.159376	0.176099	0.289558	0.252592	0.157478	0.234142	0.214291	0.319259	0.200841	0.212678	0.367718	0.222529	0.23405	0.122562	0.238708	0.102292	0.18551	0.226182	0.332776	0.211538	0.23277	0.301671	0.248145	0.26633	0.200343	0.254863	0.180749	0.137992	0.378987	0.178112	0.141082	0.224679	0.235006	0.213496	0.350351	0.0636596
1.46667	0.304779	0.308113	0.308381	0.271489	0.186121	0.218407	0.246626	0.295087	0.253837	0.15474	0.278755	0.174972	0.219994	0.158535	0.178604	0.28889	0.24417	0.158527	0.238758	0.218687	0.316467	0.199856	0.211644	0.364579	0.220786	0.233524	0.116265	0.239987	0.103877	0.18386	0.226484	0.329994	0.211819	0.227207	0.302482	0.248579	0.2606	0.198779	0.251164	0.182408	0.134955	0.378711	0.178738	0.142068	0.227412	0.232625	0.212923	0.360749	0.0617942
1.48333	0.303798	0.3069	0.308823	0.270271	0.186814	0.216948	0.246326	0.299656	0.253837	0.155483	0.278347	0.17247	0.217039	0.1556	0.179564	0.288853	0.247074	0.162979	0.238461	0.220719	0.31653	0.196367	0.213708	0.362259	0.222121	0.23498	0.112618	0.236897	0.105018	0.177482	0.22833	0.333297	0.209651	0.225359	0.30442	0.248939	0.263151	0.197653	0.246782	0.180312	0.132002	0.377662	0.178422	0.141518	0.229854	0.231578	0.216269	0.360285	0.0647624
1.5	0.305484	0.309096	0.314611	0.27129	0.186398	0.216214	0.246473	0.296786	0.249495	0.154932	0.279324	0.173481	0.211113	0.156759	0.1774	0.288706	0.250003	0.16423	0.238789	0.222543	0.314686	0.197477	0.212774	0.355639	0.220566	0.234915	0.11014	0.240364	0.105858	0.173993	0.226708	0.332498	0.210438	0.220734	0.307428	0.248291	0.259228	0.199394	0.246337	0.174614	0.13456	0.377449	0.179339	0.140486	0.230812	0.231104	0.217181	0.356866	0.0668376
1.51667	0.305202	0.308313	0.315211	0.272667	0.187281	0.215104	0.246808	0.301351	0.25098	0.157397	0.284891	0.170971	0.214891	0.156471	0.17832	0.286635	0.250526	0.167497	0.245859	0.220908	0.317757	0.195638	0.212556	0.358493	0.221957	0.231808	0.111509	0.241695	0.105868	0.173356	0.227408	0.33043	0.209299	0.219999	0.31203	0.246922	0.25865	0.197826	0.251277	0.172434	0.133531	0.379373	0.181718	0.139705	0.226264	0.236991	0.216146	0.350846	0.0697119
1.53333	0.307809	0.307347	0.313952	0.270346	0.189788	0.217062	0.247885	0.303846	0.251608	0.16048	0.281271	0.175493	0.218612	0.159435	0.178781	0.284756	0.257558	0.169182	0.246682	0.219847	0.317037	0.19396	0.220035	0.359827	0.225125	0.235136	0.115726	0.244692	0.106414	0.168285	0.22457	0.333408	0.210121	0.221115	0.314334	0.248519	0.256037	0.197509	0.247172	0.176227	0.140357	0.373468	0.185	0.134369	0.226977	0.237862	0.215391	0.352475	0.0720815
1.55	0.304074	0.306135	0.312523	0.271495	0.190612	0.214959	0.249078	0.304085	0.253626	0.161416	0.278576	0.177567	0.218074	0.162506	0.177161	0.286143	0.258935	0.170117	0.249306	0.221743	0.318437	0.196155	0.223343	0.358269	0.225869	0.231966	0.1201	0.244706	0.10715	0.165557	0.226648	0.332769	0.212531	0.218687	0.319941	0.247315	0.256669	0.196285	0.2492	0.17336	0.138141	0.37272	0.187386	0.136005	0.221469	0.237679	0.214975	0.349072	0.0711859
1.56667	0.299975	0.309977	0.311381	0.271388	0.191704	0.216305	0.247796	0.309436	0.255322	0.165425	0.279674	0.179691	0.223091	0.161492	0.176908	0.289019	0.26393	0.168165	0.246517	0.222984	0.319709	0.193266	0.221849	0.3543	0.223964	0.22487	0.12482	0.243348	0.113416	0.156546	0.225853	0.334844	0.209543	0.220296	0.319961	0.250824	0.256416	0.196462	0.254678	0.177813	0.142031	0.37538	0.194007	0.139313	0.222189	0.237287	0.217818	0.351608	0.0725949
1.58333	0.298457	0.313026	0.313877	0.271845	0.190007	0.215388	0.251085	0.313064	0.25873	0.164537	0.285843	0.179503	0.222298	0.160173	0.177265	0.293401	0.264853	0.167711	0.242662	0.229646	0.321198	0.191883	0.224585	0.353169	0.225394	0.22351	0.122857	0.240857	0.116039	0.159417	0.224817	0.33526	0.208675	0.217838	0.326336	0.252328	0.253258	0.197029	0.252591	0.182697	0.140069	0.374014	0.190408	0.137376	0.223069	0.240255	0.216046	0.353795	0.0742597
1.6	0.298635	0.312346	0.314449	0.271487	0.191994	0.222558	0.251702	0.31268	0.258026	0.164089	0.282892	0.178063	0.222433	0.159595	0.177379	0.292119	0.263136	0.166265	0.24103	0.224376	0.320957	0.191241	0.226767	0.349549	0.225686	0.227735	0.122988	0.243089	0.116615	0.155618	0.224902	0.329405	0.204169	0.222242	0.327293	0.252108	0.253062	0.197499	0.256324	0.181965	0.130761	0.376096	0.193369	0.14073	0.217452	0.239081	0.219656	0.35087	0.084158
1.61667	0.299637	0.315794	0.315092	0.269553	0.189912	0.223986	0.251573	0.317796	0.256611	0.16394	0.286266	0.178045	0.224204	0.158674	0.17512	0.291853	0.266006	0.164106	0.241021	0.227489	0.323003	0.187056	0.228659	0.344657	0.22018	0.231887	0.120477	0.250902	0.117561	0.15123	0.229743	0.336694	0.20322	0.224944	0.327907	0.251806	0.253932	0.200244	0.258003	0.181204	0.12445	0.371433	0.197699	0.141304	0.216131	0.238021	0.219412	0.35832	0.0907456
1.63333	0.300308	0.313771	0.315096	0.26936	0.193534	0.228769	0.254025	0.322704	0.258722	0.159036	0.287949	0.175536	0.225265	0.163375	0.17199	0.292413	0.266226	0.162004	0.237685	0.224387	0.323561	0.186846	0.228698	0.348103	0.223496	0.22826	0.124168	0.250837	0.11934	0.146089	0.227651	0.335568	0.203896	0.225407	0.33119	0.250272	0.253234	0.198406	0.25908	0.182319	0.122076	0.37169	0.203516	0.13803	0.2159	0.240706	0.218778	0.353951	0.0955975
1.65	0.301548	0.315424	0.313327	0.271105	0.19424	0.230126	0.255893	0.319351	0.25911	0.158026	0.292708	0.175807	0.227271	0.163485	0.173817	0.294154	0.259519	0.158374	0.237449	0.22285	0.325175	0.189151	0.228845	0.346926	0.217773	0.228559	0.120283	0.248832	0.118075	0.145827	0.227175	0.336554	0.203489	0.230129	0.333901	0.248344	0.250914	0.196284	0.261957	0.182503	0.129202	0.371294	0.208591	0.138869	0.220777	0.239393	0.216739	0.358647	0.0929855
1.66667	0.301336	0.315357	0.311952	0.271742	0.199048	0.228334	0.253124	0.317144	0.26095	0.159601	0.291836	0.1791	0.228033	0.160451	0.172607	0.295272	0.262615	0.154798	0.243332	0.223039	0.327839	0.187353	0.229249	0.34986	0.208855	0.232281	0.122597	0.248386	0.120272	0.150032	0.23203	0.339114	0.205325	0.239583	0.335415	0.250823	0.253583	0.192991	0.260145	0.186071	0.128683	0.368782	0.211318	0.139656	0.220351	0.238561	0.216331	0.358282	0.090854
1.68333	0.299909	0.315592	0.312053	0.270671	0.198758	0.228667	0.252914	0.317336	0.258678	0.159399	0.28697	0.180437	0.223682	0.159886	0.172033	0.294999	0.261112	0.150646	0.238595	0.222684	0.325475	0.187705	0.226536	0.348063	0.203491	0.236102	0.126066	0.248926	0.121137	0.151918	0.231993	0.337023	0.204445	0.245764	0.340467	0.25441	0.254489	0.195278	0.254312	0.18455	0.12993	0.371707	0.21301	0.14009	0.214187	0.233791	0.216599	0.355657	0.0987942
1.7	0.300957	0.313979	0.312397	0.271746	0.198945	0.232403	0.253952	0.316656	0.262952	0.157071	0.284511	0.181823	0.221563	0.156999	0.169567	0.294939	0.261254	0.147351	0.239997	0.227889	0.326665	0.190374	0.221784	0.344353	0.193188	0.234099	0.12677	0.247416	0.125381	0.150963	0.23428	0.329936	0.204228	0.251945	0.336548	0.257838	0.251575	0.195977	0.256001	0.181832	0.124941	0.371479	0.214948	0.144375	0.211898	0.231237	0.217409	0.356069	0.0969378
1.71667	0.304267	0.314265	0.312803	0.272441	0.199699	0.234924	0.252794	0.313651	0.26072	0.164364	0.288065	0.183351	0.224748	0.157205	0.17105	0.296029	0.262802	0.142387	0.239601	0.223608	0.329279	0.186468	0.220673	0.345167	0.186688	0.236204	0.117369	0.244397	0.134533	0.155208	0.237426	0.332773	0.211779	0.254954	0.334613	0.256817	0.250619	0.197621	0.253212	0.186279	0.127339	0.373921	0.214884	0.145917	0.214862	0.230008	0.218315	0.359612	0.0976923
1.73333	0.303258	0.31363	0.31958	0.27218	0.200579	0.235992	0.252894	0.310214	0.26044	0.162879	0.290324	0.181599	0.222282	0.154631	0.168624	0.29104	0.260128	0.144437	0.24237	0.22481	0.327074	0.186746	0.224733	0.348988	0.185865	0.234925	0.110893	0.244905	0.127652	0.157795	0.238023	0.332166	0.215915	0.259734	0.338551	0.25417	0.248813	0.192796	0.248621	0.187815	0.127566	0.374143	0.208455	0.143581	0.213568	0.232487	0.214022	0.356629	0.0955748
1.75	0.304002	0.31362	0.319028	0.271502	0.201089	0.238466	0.251762	0.311775	0.257687	0.162384	0.284364	0.178869	0.223788	0.158439	0.16697	0.288701	0.257601	0.144451	0.244629	0.225929	0.32811	0.186514	0.223319	0.345651	0.182562	0.231498	0.110178	0.247506	0.125701	0.157231	0.240753	0.331626	0.211756	0.260013	0.338722	0.252077	0.251584	0.196149	0.24932	0.183864	0.128624	0.372963	0.212551	0.140484	0.219058	0.226591	0.213382	0.353349	0.0950495
1.76667	0.304533	0.314261	0.323411	0.270704	0.199645	0.236615	0.251795	0.311799	0.2587	0.162376	0.286298	0.182541	0.224442	0.159862	0.167947	0.290851	0.256573	0.145647	0.242821	0.224323	0.328654	0.18693	0.223112	0.350121	0.169375	0.228789	0.114959	0.246575	0.125995	0.154542	0.241079	0.335393	0.212648	0.253069	0.334697	0.25471	0.253284	0.196037	0.254497	0.188706	0.131857	0.373808	0.212827	0.135729	0.220266	0.227606	0.210628	0.353949	0.0870508
1.78333	0.301626	0.310831	0.325248	0.270426	0.200506	0.233819	0.253048	0.314958	0.257767	0.164883	0.286	0.182971	0.226466	0.160026	0.172433	0.293691	0.258855	0.149199	0.240874	0.227546	0.329698	0.190386	0.219341	0.353947	0.165986	0.225696	0.113772	0.239426	0.126096	0.153544	0.239763	0.330667	0.213028	0.25669	0.337785	0.256901	0.256443	0.193305	0.251519	0.187895	0.129377	0.378734	0.212129	0.131478	0.226874	0.227883	0.212042	0.349183	0.0828742
1.8	0.303822	0.30928	0.328938	0.271816	0.201257	0.230912	0.254701	0.312427	0.256262	0.16804	0.286998	0.184587	0.228387	0.158673	0.172023	0.291013	0.258881	0.150165	0.244808	0.228967	0.329421	0.192288	0.220981	0.346109	0.157301	0.227932	0.114163	0.237066	0.124058	0.154833	0.240757	0.331455	0.208554	0.261583	0.338889	0.254143	0.253093	0.193879	0.250996	0.185682	0.130711	0.382913	0.207656	0.134108	0.227461	0.23088	0.212456	0.346481	0.0788327
1.81667	0.30353	0.306041	0.327575	0.271013	0.202945	0.231243	0.256767	0.316778	0.255144	0.175267	0.283354	0.184696	0.230775	0.157707	0.170469	0.288112	0.260603	0.156936	0.24463	0.228948	0.3288	0.192876	0.222138	0.346877	0.153584	0.23073	0.113845	0.239939	0.124982	0.157313	0.246218	0.333845	0.21026	0.260039	0.338713	0.255907	0.249706	0.193237	0.251838	0.186548	0.128847	0.387026	0.201723	0.134175	0.227265	0.227362	0.211302	0.342405	0.0776981
1.83333	0.303805	0.304477	0.32577	0.270142	0.199714	0.234065	0.261165	0.321252	0.252687	0.174183	0.279071	0.182673	0.231168	0.158019	0.167032	0.287815	0.259912	0.159328	0.236611	0.234839	0.328422	0.195171	0.221417	0.339661	0.158077	0.224828	0.119119	0.239605	0.124165	0.152192	0.243371	0.334124	0.209163	0.255252	0.345599	0.252986	0.252297	0.196456	0.250055	0.18264	0.122381	0.394115	0.204223	0.130666	0.233783	0.227216	0.214336	0.344994	0.0760114
1.85	0.304435	0.306329	0.325188	0.271723	0.201647	0.232073	0.260571	0.315428	0.254644	0.173957	0.279729	0.181908	0.231583	0.159011	0.167709	0.286758	0.256561	0.161774	0.23977	0.234996	0.330252	0.195294	0.223211	0.34036	0.155085	0.225145	0.114623	0.23861	0.123997	0.152269	0.245024	0.340407	0.209511	0.246362	0.343787	0.247579	0.250557	0.196779	0.254986	0.183068	0.120689	0.392506	0.202876	0.129529	0.240873	0.232525	0.213759	0.34562	0.0662995
1.86667	0.306278	0.309517	0.326449	0.272296	0.199561	0.227734	0.26406	0.319022	0.253634	0.180605	0.281669	0.17987	0.231346	0.160719	0.166426	0.287971	0.25141	0.164019	0.236744	0.23042	0.329742	0.191992	0.227808	0.345651	0.157936	0.222376	0.111186	0.235829	0.124047	0.153117	0.247763	0.341258	0.213342	0.243101	0.347946	0.242494	0.251366	0.198486	0.254765	0.184176	0.122609	0.398989	0.198277	0.129851	0.241202	0.235569	0.215517	0.345544	0.0656027
1.88333	0.308081	0.311688	0.328646	0.271997	0.199604	0.227706	0.267863	0.321374	0.254418	0.175087	0.281783	0.181516	0.22768	0.157512	0.163968	0.286951	0.250158	0.164245	0.237011	0.228069	0.327572	0.193808	0.226491	0.34536	0.149823	0.224832	0.111979	0.238105	0.11509	0.150469	0.243208	0.337145	0.203685	0.241588	0.346204	0.244582	0.250106	0.201613	0.254697	0.186512	0.126665	0.403113	0.196591	0.126729	0.240547	0.236223	0.217338	0.347575	0.0636563
1.9	0.308998	0.310509	0.325878	0.27213	0.19938	0.226295	0.269507	0.320248	0.256045	0.176924	0.284039	0.181868	0.227739	0.155448	0.164185	0.288176	0.250463	0.162979	0.237731	0.230535	0.329785	0.192853	0.223481	0.337872	0.143596	0.225668	0.111955	0.23738	0.117036	0.152794	0.245185	0.341217	0.199084	0.240391	0.347546	0.241779	0.249781	0.206183	0.25745	0.182242	0.127693	0.405792	0.19846	0.120463	0.240909	0.236469	0.218088	0.351603	0.0667396
1.91667	0.309235	0.307832	0.32689	0.272017	0.200753	0.231923	0.271302	0.318407	0.257934	0.179972	0.28274	0.181802	0.229765	0.15304	0.162038	0.286496	0.243329	0.165763	0.238386	0.225679	0.327614	0.191088	0.224369	0.340047	0.141186	0.226669	0.112491	0.245415	0.118352	0.157461	0.244228	0.337553	0.201424	0.244327	0.343225	0.242681	0.246742	0.206897	0.255305	0.18316	0.130238	0.409255	0.200252	0.125253	0.235783	0.242141	0.215983	0.350353	0.0673957
1.93333	0.312216	0.30657	0.326229	0.27309	0.202615	0.227042	0.268586	0.319814	0.257423	0.184596	0.282804	0.184105	0.228776	0.152318	0.159404	0.289325	0.241926	0.167451	0.23618	0.227686	0.330863	0.189905	0.224981	0.335363	0.140493	0.228482	0.107272	0.252799	0.119646	0.161092	0.242814	0.335658	0.201621	0.24781	0.345243	0.239696	0.250841	0.204153	0.254426	0.177439	0.133192	0.404073	0.201144	0.129547	0.24465	0.24432	0.215814	0.359088	0.0680584
1.95	0.315224	0.305846	0.324209	0.273954	0.202645	0.230088	0.267141	0.315351	0.261994	0.182392	0.280436	0.185675	0.229113	0.153278	0.155003	0.28739	0.239461	0.165535	0.241675	0.224882	0.329445	0.187392	0.227087	0.331892	0.141486	0.226376	0.108536	0.249553	0.121321	0.161452	0.244453	0.334494	0.197806	0.24583	0.344993	0.235827	0.251585	0.203302	0.256265	0.175798	0.135852	0.400304	0.20298	0.130546	0.243969	0.246653	0.214261	0.362086	0.0661601
1.96667	0.314893	0.308061	0.322217	0.273221	0.200153	0.230676	0.263797	0.318442	0.261265	0.188333	0.274815	0.188026	0.228505	0.15285	0.155982	0.289188	0.241892	0.164432	0.238767	0.226325	0.329734	0.185254	0.229184	0.332469	0.142667	0.229045	0.107612	0.254422	0.121675	0.164309	0.240699	0.335073	0.198176	0.24705	0.34286	0.238036	0.254722	0.204352	0.253727	0.175601	0.143954	0.399545	0.203195	0.128658	0.248065	0.241626	0.213914	0.367004	0.0701766
1.98333	0.315629	0.308496	0.324239	0.274256	0.196565	0.231621	0.264616	0.318213	0.260826	0.184057	0.274328	0.189132	0.227984	0.153783	0.155124	0.28895	0.239324	0.159415	0.242326	0.225356	0.330712	0.183066	0.226767	0.33233	0.143541	0.224553	0.109364	0.261652	0.123363	0.166947	0.240617	0.339045	0.20061	0.245825	0.348404	0.239664	0.25289	0.206337	0.250525	0.176864	0.141884	0.393666	0.203157	0.128882	0.251133	0.239914	0.214257	0.367634	0.0762072
2	0.315452	0.305886	0.325567	0.276331	0.198702	0.229888	0.262464	0.318895	0.263101	0.18471	0.274959	0.191103	0.233078	0.155264	0.159543	0.292666	0.237105	0.158848	0.244345	0.2159	0.330149	0.18197	0.227265	0.33316	0.143216	0.225292	0.106313	0.260069	0.124088	0.169782	0.239561	0.33704	0.198761	0.249919	0.340639	0.239291	0.250874	0.209926	0.249569	0.179458	0.145176	0.391545	0.197915	0.128349	0.240034	0.243422	0.212523	0.375404	0.0759782
2.01667	0.313584	0.302652	0.327606	0.275044	0.198787	0.23195	0.26216	0.318181	0.260097	0.18428	0.272961	0.191595	0.238129	0.155773	0.15678	0.29863	0.246006	0.158234	0.24092	0.219633	0.327911	0.184527	0.227074	0.327618	0.145125	0.222744	0.104873	0.262288	0.125527	0.168974	0.238935	0.339386	0.19822	0.256449	0.340291	0.243911	0.252867	0.211916	0.24836	0.178918	0.14743	0.388789	0.192847	0.126449	0.236154	0.238985	0.21335	0.385876	0.0760762
2.03333	0.311452	0.300894	0.326742	0.27569	0.199663	0.232932	0.256256	0.31426	0.261482	0.177146	0.272372	0.193212	0.241996	0.153971	0.155777	0.299223	0.250366	0.156989	0.245271	0.223024	0.329484	0.184355	0.222441	0.32695	0.144756	0.22765	0.107994	0.261997	0.122743	0.172177	0.236217	0.339581	0.20259	0.256241	0.338171	0.242723	0.253722	0.210308	0.249988	0.176192	0.144408	0.386568	0.200576	0.124784	0.237243	0.237027	0.211032	0.387125	0.0780861
2.05	0.308168	0.298033	0.327605	0.276349	0.199293	0.23234	0.251987	0.312324	0.266398	0.178605	0.27189	0.189847	0.247786	0.155127	0.155227	0.302874	0.249596	0.163617	0.244054	0.225015	0.329709	0.181582	0.222143	0.322387	0.152978	0.223887	0.107109	0.260017	0.122695	0.175059	0.237374	0.339635	0.203226	0.257311	0.342891	0.241804	0.258913	0.206507	0.248259	0.171205	0.138017	0.381618	0.20415	0.124167	0.236019	0.242658	0.20917	0.386924	0.0850365
2.06667	0.307681	0.295322	0.3315	0.277496	0.202055	0.237231	0.251874	0.313231	0.264531	0.179369	0.266733	0.191323	0.248236	0.157125	0.155738	0.310727	0.247666	0.165263	0.241944	0.223804	0.327737	0.181541	0.221908	0.323333	0.15383	0.230084	0.109144	0.265979	0.121648	0.173878	0.237812	0.340532	0.204495	0.258454	0.340207	0.242132	0.264868	0.209132	0.248793	0.177219	0.138861	0.379112	0.207372	0.128087	0.238925	0.240096	0.20682	0.383824	0.0835578
2.08333	0.306762	0.296915	0.331315	0.278632	0.203218	0.233658	0.250923	0.313577	0.264271	0.175053	0.278135	0.191962	0.246968	0.158094	0.161414	0.314598	0.254039	0.163981	0.23803	0.22763	0.330734	0.181052	0.219884	0.320515	0.150727	0.234533	0.106286	0.2614	0.121739	0.166794	0.23936	0.346386	0.206506	0.252142	0.340264	0.239402	0.267214	0.211096	0.255991	0.175772	0.136685	0.379009	0.209202	0.129229	0.236783	0.235125	0.206357	0.383884	0.0877201
2.1	0.30431	0.298812	0.329501	0.276871	0.203876	0.240907	0.253159	0.312214	0.266027	0.1795	0.279108	0.18718	0.249286	0.157408	0.163975	0.319056	0.256939	0.162816	0.246061	0.232206	0.326821	0.180959	0.218418	0.320548	0.158924	0.234093	0.110847	0.257435	0.12217	0.16518	0.241821	0.353002	0.208832	0.253031	0.339614	0.239	0.264267	0.218091	0.256792	0.182024	0.13573	0.384088	0.210512	0.127379	0.226665	0.236649	0.208397	0.37384	0.0883835
2.11667	0.308732	0.301363	0.33084	0.278057	0.20715	0.238987	0.252798	0.317288	0.264691	0.180957	0.280735	0.189105	0.249321	0.161694	0.165854	0.321609	0.255227	0.162489	0.246361	0.234753	0.326465	0.178975	0.220233	0.322032	0.159092	0.233909	0.111912	0.263984	0.122954	0.16739	0.239118	0.355168	0.210382	0.255474	0.340973	0.237004	0.26329	0.224373	0.253313	0.184509	0.139336	0.38683	0.209264	0.130111	0.227806	0.236251	0.209012	0.373835	0.0905023
2.13333	0.307456	0.300398	0.331341	0.278564	0.208348	0.238356	0.256422	0.314872	0.265396	0.176187	0.285648	0.18937	0.251156	0.161563	0.166059	0.324556	0.251713	0.168107	0.247431	0.229705	0.326954	0.181737	0.216918	0.324841	0.156443	0.230121	0.108615	0.260204	0.128213	0.170702	0.244692	0.360485	0.212858	0.256543	0.339462	0.234589	0.265612	0.227121	0.254572	0.185511	0.137738	0.385281	0.209489	0.132847	0.223856	0.237349	0.208812	0.368129	0.088636
2.15	0.305932	0.300755	0.330694	0.278796	0.212274	0.237525	0.254449	0.309281	0.26576	0.172549	0.285585	0.189753	0.259014	0.161655	0.16757	0.326877	0.247041	0.16841	0.243615	0.237566	0.328735	0.183033	0.219171	0.325972	0.15933	0.232175	0.109027	0.258368	0.129849	0.169303	0.241261	0.359105	0.21033	0.257905	0.333723	0.234475	0.268218	0.226064	0.254002	0.184791	0.138767	0.390508	0.208568	0.131774	0.220802	0.245051	0.20784	0.372734	0.0845355
2.16667	0.305629	0.304908	0.33153	0.27555	0.211611	0.236792	0.255423	0.307279	0.264187	0.172657	0.286504	0.192349	0.257828	0.161459	0.16579	0.321396	0.251269	0.169759	0.246465	0.243145	0.329541	0.183267	0.222568	0.326775	0.15705	0.230636	0.106651	0.263048	0.130206	0.167254	0.241661	0.359478	0.215134	0.255183	0.338401	0.234279	0.269377	0.221136	0.257234	0.189059	0.139846	0.390578	0.207196	0.133842	0.233544	0.242287	0.204681	0.362886	0.0879228
2.18333	0.310894	0.30871	0.331562	0.275875	0.212995	0.234931	0.258675	0.311381	0.269343	0.176292	0.290065	0.191415	0.256474	0.164802	0.164746	0.315643	0.250098	0.169663	0.247288	0.237492	0.330762	0.182091	0.226702	0.328774	0.157579	0.231241	0.112411	0.262636	0.133903	0.170555	0.239975	0.360252	0.217226	0.256102	0.336991	0.232701	0.270264	0.217277	0.253609	0.187146	0.141495	0.394784	0.219187	0.131303	0.231768	0.240663	0.203475	0.35392	0.088853
2.2	0.309744	0.307389	0.333661	0.275932	0.212199	0.236768	0.260187	0.312397	0.271196	0.179685	0.29199	0.193273	0.249268	0.166683	0.165901	0.316964	0.250303	0.169385	0.243046	0.231873	0.331062	0.183686	0.227274	0.329442	0.159052	0.227625	0.116365	0.264695	0.138263	0.168355	0.237508	0.360534	0.211315	0.257466	0.33726	0.235189	0.274063	0.219144	0.251845	0.187956	0.144418	0.395574	0.213295	0.129709	0.235834	0.240131	0.201878	0.350118	0.0935879
2.21667	0.31086	0.311752	0.332179	0.276486	0.212667	0.238174	0.260104	0.315503	0.270175	0.185156	0.285695	0.194912	0.247144	0.167826	0.164929	0.315339	0.249781	0.168827	0.244822	0.22903	0.332903	0.184731	0.226626	0.330045	0.162226	0.229241	0.11855	0.269402	0.139853	0.165974	0.239822	0.366766	0.216187	0.258355	0.33632	0.233627	0.26869	0.220071	0.256422	0.190045	0.144693	0.394208	0.205232	0.125685	0.237226	0.236721	0.200742	0.35158	0.0947111
2.23333	0.317616	0.316506	0.326626	0.276058	0.213714	0.232204	0.262659	0.318676	0.271188	0.190831	0.292199	0.196212	0.247868	0.16842	0.164842	0.313262	0.246751	0.165512	0.24821	0.22711	0.334267	0.188658	0.22463	0.329077	0.164357	0.223575	0.126687	0.26395	0.141775	0.165201	0.237889	0.365391	0.221248	0.260352	0.339684	0.233891	0.269179	0.221922	0.25579	0.186937	0.141637	0.396625	0.204449	0.125288	0.233177	0.237471	0.203275	0.358103	0.101937
2.25	0.319692	0.316198	0.326112	0.276233	0.215831	0.232499	0.262716	0.321813	0.273921	0.19106	0.28767	0.199126	0.25535	0.168672	0.157724	0.312519	0.244678	0.165681	0.249214	0.221332	0.332522	0.190171	0.225755	0.328475	0.16965	0.21647	0.129417	0.263143	0.145152	0.178446	0.235358	0.367509	0.217467	0.263933	0.341997	0.237742	0.267673	0.221062	0.250825	0.186464	0.140624	0.39449	0.207986	0.12368	0.235813	0.237379	0.202653	0.361677	0.105001
2.26667	0.322273	0.32084	0.326077	0.278441	0.217179	0.229762	0.263534	0.323079	0.274831	0.184677	0.288063	0.204259	0.253294	0.170118	0.153309	0.311635	0.243663	0.16829	0.242244	0.213843	0.336249	0.190078	0.226076	0.330913	0.164632	0.21624	0.127327	0.267531	0.14869	0.179324	0.234633	0.362649	0.2151	0.26336	0.343338	0.237948	0.26715	0.21837	0.245853	0.181222	0.140413	0.39269	0.206618	0.124063	0.237612	0.23714	0.198815	0.363642	0.112999
2.28333	0.319869	0.319531	0.326699	0.276674	0.217593	0.23084	0.26475	0.316311	0.274265	0.184653	0.290181	0.199661	0.25036	0.164974	0.151056	0.313505	0.250402	0.167999	0.240513	0.208516	0.337575	0.194633	0.221769	0.326564	0.164228	0.218521	0.128868	0.268176	0.150882	0.18311	0.232791	0.366438	0.220748	0.258114	0.342771	0.240597	0.268456	0.21597	0.249813	0.179313	0.135151	0.390255	0.203062	0.122995	0.234502	0.239585	0.197444	0.366718	0.11454
2.3	0.3237	0.317981	0.325683	0.275673	0.219133	0.235922	0.263172	0.319104	0.276277	0.188235	0.294464	0.196406	0.254701	0.164676	0.148046	0.312607	0.25191	0.165748	0.244344	0.21407	0.33799	0.192388	0.220579	0.323479	0.167289	0.219622	0.13311	0.274275	0.148452	0.178342	0.230774	0.363387	0.222326	0.256453	0.348618	0.242094	0.269372	0.215543	0.251596	0.182707	0.131469	0.400255	0.200384	0.118382	0.239391	0.243938	0.195669	0.370425	0.112004
2.31667	0.323688	0.317062	0.328062	0.275475	0.218664	0.236969	0.263774	0.32158	0.281218	0.195474	0.296227	0.195984	0.248703	0.164339	0.147576	0.31274	0.254848	0.16653	0.248639	0.211315	0.336948	0.19098	0.219701	0.322315	0.162786	0.220976	0.136785	0.272177	0.147222	0.180054	0.233734	0.357786	0.222222	0.255436	0.350251	0.242267	0.269529	0.215643	0.252392	0.181857	0.1362	0.399007	0.204832	0.11729	0.239256	0.237985	0.195871	0.368347	0.116929
2.33333	0.326552	0.317174	0.327305	0.276543	0.218084	0.240416	0.262629	0.321784	0.284246	0.199015	0.300991	0.196282	0.245749	0.164077	0.149299	0.316706	0.248189	0.167181	0.247619	0.207984	0.337216	0.189705	0.221175	0.324365	0.160077	0.225677	0.13699	0.27546	0.148372	0.187544	0.231261	0.361159	0.2193	0.255764	0.35133	0.241549	0.270014	0.218177	0.253263	0.175929	0.142076	0.39884	0.205043	0.115087	0.23446	0.244539	0.19367	0.374488	0.117199
2.35	0.328086	0.31674	0.325037	0.276753	0.21816	0.243173	0.260449	0.322109	0.281473	0.197746	0.302816	0.198687	0.243339	0.163389	0.151834	0.32351	0.244054	0.169248	0.249864	0.211378	0.337864	0.188955	0.223888	0.322233	0.159247	0.224611	0.134609	0.275287	0.146532	0.180435	0.232738	0.354034	0.217903	0.252792	0.35254	0.241266	0.265256	0.22074	0.264982	0.179001	0.145312	0.399658	0.197781	0.11695	0.24204	0.250764	0.192249	0.38229	0.117389
2.36667	0.332464	0.320075	0.32439	0.277045	0.221504	0.239307	0.260949	0.322713	0.278524	0.196596	0.302197	0.196521	0.247446	0.161475	0.153878	0.323535	0.243158	0.171618	0.25146	0.216771	0.337917	0.188966	0.223384	0.321774	0.154636	0.223285	0.129751	0.273586	0.145513	0.182645	0.233794	0.356452	0.218707	0.254807	0.350678	0.239642	0.266378	0.218922	0.26759	0.179015	0.148277	0.400571	0.211884	0.119462	0.237996	0.255816	0.192231	0.382577	0.117691
2.38333	0.340403	0.317566	0.328405	0.277331	0.222777	0.237121	0.262299	0.320736	0.275167	0.190463	0.30573	0.19694	0.248485	0.16002	0.158242	0.325354	0.243412	0.168129	0.253175	0.222147	0.3379	0.190096	0.225498	0.325214	0.153992	0.223378	0.128637	0.275476	0.146693	0.183078	0.240485	0.35219	0.215229	0.254259	0.348385	0.241185	0.268184	0.221847	0.262113	0.181018	0.155579	0.406571	0.215559	0.126533	0.239049	0.257082	0.191236	0.377255	0.111459
2.4	0.334786	0.314763	0.330949	0.279009	0.22312	0.242611	0.261626	0.321316	0.273328	0.185039	0.302657	0.193981	0.252187	0.160009	0.158941	0.322088	0.243146	0.174372	0.251152	0.219597	0.339618	0.186226	0.227769	0.326122	0.147773	0.225356	0.121228	0.284336	0.146781	0.186953	0.242039	0.353135	0.216731	0.253652	0.350814	0.24362	0.265586	0.220388	0.259494	0.185976	0.158892	0.410967	0.212051	0.129026	0.241171	0.257344	0.191657	0.374718	0.105126
2.41667	0.33895	0.316347	0.330166	0.277404	0.222387	0.241597	0.265656	0.321909	0.272052	0.187111	0.300779	0.195751	0.246903	0.159717	0.159892	0.320797	0.242269	0.174172	0.25101	0.224596	0.338702	0.186441	0.228153	0.329219	0.145503	0.225449	0.120604	0.282339	0.145624	0.176495	0.24364	0.348711	0.217454	0.256734	0.354207	0.238847	0.267282	0.220571	0.259026	0.191261	0.15917	0.414929	0.204013	0.128244	0.239811	0.263774	0.19249	0.376868	0.100264
2.43333	0.340266	0.309946	0.331395	0.275167	0.22172	0.241064	0.266288	0.322475	0.271716	0.195979	0.300341	0.194225	0.247013	0.15965	0.158813	0.323045	0.239865	0.173946	0.251507	0.231117	0.335284	0.186174	0.22909	0.326807	0.145768	0.224636	0.124981	0.279136	0.144955	0.17559	0.248085	0.354727	0.22303	0.254384	0.355057	0.240088	0.266706	0.222254	0.258334	0.196305	0.157995	0.414837	0.203315	0.129255	0.239365	0.267235	0.192848	0.379896	0.0968172
2.45	0.343451	0.311196	0.332303	0.277412	0.22181	0.24137	0.271958	0.32654	0.273416	0.200875	0.305516	0.201612	0.24862	0.16321	0.158706	0.32069	0.233149	0.176728	0.251229	0.239603	0.336122	0.183531	0.232853	0.327195	0.148662	0.224199	0.124161	0.277935	0.142459	0.178314	0.248704	0.353481	0.222398	0.256957	0.35487	0.240806	0.266979	0.221312	0.253534	0.202886	0.160311	0.41979	0.209247	0.128921	0.243241	0.265266	0.192669	0.372094	0.0961063
2.46667	0.340164	0.312428	0.334802	0.278604	0.223318	0.237324	0.271792	0.326109	0.272064	0.20043	0.304885	0.205819	0.242945	0.16295	0.164209	0.317698	0.236467	0.176796	0.249353	0.239603	0.336798	0.181915	0.232987	0.32811	0.149321	0.222072	0.120429	0.276419	0.142598	0.183739	0.247365	0.355156	0.222644	0.256305	0.35588	0.238241	0.265203	0.220624	0.252193	0.205772	0.165176	0.412863	0.209867	0.130065	0.241704	0.26249	0.195861	0.367698	0.101803
2.48333	0.343086	0.315475	0.333532	0.279175	0.223954	0.237132	0.271513	0.329599	0.269738	0.199098	0.306312	0.211311	0.24003	0.164689	0.161901	0.317474	0.238187	0.177113	0.248832	0.239553	0.336859	0.182593	0.235127	0.327651	0.146822	0.220102	0.11912	0.277351	0.144773	0.18045	0.246639	0.356365	0.220941	0.257446	0.354482	0.2364	0.265797	0.219929	0.256721	0.206825	0.163498	0.413258	0.216802	0.134798	0.245424	0.264627	0.194812	0.374254	0.101293
2.5	0.339835	0.314248	0.335212	0.279275	0.225255	0.233898	0.272288	0.33073	0.270969	0.195945	0.306258	0.211838	0.24299	0.16713	0.159698	0.32533	0.241789	0.180711	0.251222	0.237481	0.337298	0.182266	0.232799	0.328487	0.151438	0.218667	0.126294	0.268899	0.144302	0.174278	0.249809	0.35788	0.221674	0.261209	0.349256	0.23613	0.264154	0.218115	0.257061	0.207448	0.158196	0.411273	0.223234	0.13661	0.240154	0.25964	0.196115	0.376933	0.10554
2.51667	0.33757	0.31127	0.336565	0.27971	0.226202	0.238434	0.273076	0.329336	0.268511	0.200149	0.305862	0.210912	0.240447	0.167214	0.158436	0.32272	0.246118	0.180005	0.251182	0.236382	0.33625	0.182158	0.22613	0.328881	0.155419	0.21811	0.124689	0.270452	0.143618	0.179159	0.249385	0.36009	0.22319	0.260141	0.344638	0.237208	0.270856	0.222227	0.248689	0.207381	0.154563	0.408192	0.222872	0.137874	0.234939	0.258995	0.197054	0.375312	0.108937
2.53333	0.332303	0.3103	0.33886	0.281682	0.227737	0.239838	0.273039	0.327166	0.268741	0.200825	0.306181	0.213472	0.241428	0.168012	0.158801	0.323902	0.245047	0.181006	0.253348	0.233828	0.337003	0.182951	0.224953	0.326446	0.164737	0.22154	0.130106	0.276586	0.144154	0.178002	0.25025	0.361382	0.22519	0.256147	0.347384	0.235405	0.267842	0.222919	0.244412	0.214843	0.151431	0.406915	0.212889	0.129857	0.235273	0.257707	0.1978	0.385775	0.102453
2.55	0.32154	0.31008	0.334708	0.280799	0.227693	0.244247	0.277626	0.334577	0.269506	0.200255	0.309261	0.212818	0.241176	0.166074	0.15895	0.326379	0.24423	0.180535	0.249712	0.235168	0.337565	0.182363	0.227901	0.325544	0.158309	0.22189	0.127981	0.270718	0.145916	0.180486	0.24105	0.365657	0.227323	0.256267	0.348945	0.234951	0.269816	0.219729	0.244586	0.211228	0.149316	0.409697	0.210707	0.121804	0.226695	0.255024	0.19831	0.392207	0.102772
2.56667	0.319062	0.312144	0.333865	0.279051	0.225795	0.244193	0.277617	0.333346	0.27291	0.203991	0.309168	0.21695	0.243776	0.166	0.157109	0.330218	0.246711	0.182623	0.250266	0.24053	0.334895	0.180403	0.227547	0.331942	0.164712	0.224321	0.124999	0.264436	0.149321	0.179616	0.237888	0.36372	0.22434	0.25038	0.34021	0.2355	0.272464	0.21697	0.253846	0.204499	0.151519	0.402502	0.214166	0.12123	0.233161	0.255697	0.198008	0.395753	0.103459
2.58333	0.314217	0.312254	0.336746	0.279561	0.223476	0.241907	0.275959	0.335961	0.270569	0.207278	0.314111	0.211654	0.245198	0.1663	0.156332	0.332095	0.252162	0.183077	0.252186	0.243613	0.336132	0.179265	0.229612	0.329454	0.160821	0.224609	0.135079	0.267843	0.14867	0.183863	0.237483	0.366574	0.222867	0.242906	0.33644	0.239355	0.274925	0.215009	0.254586	0.2056	0.15377	0.40033	0.213346	0.122084	0.235785	0.256172	0.197864	0.393244	0.102802
2.6	0.311802	0.313455	0.341443	0.280656	0.227655	0.237776	0.277778	0.335219	0.270275	0.205907	0.318437	0.210327	0.245625	0.166263	0.158617	0.32902	0.250511	0.183798	0.256621	0.239832	0.33652	0.180593	0.231616	0.33291	0.164233	0.224789	0.13444	0.268015	0.146889	0.190238	0.23551	0.364213	0.221216	0.245412	0.336698	0.237233	0.274269	0.216552	0.253103	0.200025	0.152117	0.399922	0.215358	0.1166	0.237	0.256181	0.200891	0.394317	0.1014
2.61667	0.307427	0.315097	0.345835	0.282361	0.227458	0.240679	0.27649	0.33363	0.267833	0.203231	0.318697	0.203795	0.245518	0.164818	0.164415	0.32867	0.252723	0.186488	0.258748	0.232582	0.334901	0.180226	0.23175	0.333777	0.162369	0.227649	0.138372	0.268476	0.148552	0.18291	0.235941	0.368582	0.217648	0.244577	0.335894	0.237404	0.272634	0.219054	0.258721	0.195189	0.155914	0.401748	0.213248	0.110281	0.229463	0.259255	0.201506	0.399687	0.0996316
2.63333	0.310817	0.31632	0.346029	0.283844	0.226077	0.243281	0.276361	0.335836	0.271574	0.20169	0.31826	0.201199	0.250917	0.166096	0.157648	0.333686	0.245685	0.186948	0.262501	0.236201	0.337472	0.182823	0.233939	0.33504	0.159985	0.227286	0.14097	0.271006	0.153022	0.185751	0.237796	0.367166	0.221857	0.242176	0.333709	0.241752	0.275167	0.220133	0.265213	0.191387	0.152896	0.403798	0.211212	0.110878	0.228635	0.264029	0.19768	0.405741	0.095999
2.65	0.315883	0.31554	0.345874	0.283576	0.224301	0.245798	0.275559	0.33617	0.271898	0.206626	0.323523	0.196658	0.253583	0.167714	0.159533	0.335411	0.245448	0.192401	0.259846	0.237304	0.336849	0.184242	0.232484	0.341364	0.161769	0.231439	0.140556	0.275557	0.151616	0.188326	0.235428	0.371343	0.229415	0.242597	0.338367	0.240847	0.277431	0.224706	0.264142	0.191651	0.149369	0.404468	0.206241	0.106154	0.223107	0.262607	0.199369	0.401928	0.0961109
2.66667	0.31689	0.320156	0.348214	0.284263	0.226289	0.247104	0.278112	0.342093	0.268609	0.20904	0.326561	0.194607	0.25483	0.169288	0.157871	0.328708	0.245227	0.190957	0.258673	0.235929	0.33559	0.185771	0.233754	0.342608	0.159803	0.231955	0.135472	0.279436	0.150902	0.187998	0.236438	0.371365	0.229609	0.23852	0.342449	0.243535	0.278903	0.22322	0.263008	0.192095	0.15286	0.406314	0.201498	0.104738	0.231378	0.262208	0.197343	0.397711	0.088939
2.68333	0.316191	0.322044	0.347741	0.285184	0.224867	0.242918	0.280751	0.344292	0.273412	0.208557	0.326585	0.198569	0.261735	0.167974	0.159874	0.330307	0.241991	0.191195	0.263972	0.232447	0.337157	0.185694	0.235838	0.342203	0.155632	0.235294	0.13962	0.282549	0.152502	0.191864	0.235743	0.375413	0.232989	0.244568	0.34361	0.241196	0.275398	0.21996	0.262078	0.194272	0.153999	0.41317	0.20277	0.106348	0.231408	0.258327	0.196537	0.397083	0.0874134
2.7	0.317482	0.321445	0.346852	0.282022	0.222922	0.248165	0.280575	0.348818	0.273412	0.210629	0.324679	0.197126	0.264257	0.168469	0.157015	0.332086	0.246789	0.189734	0.264981	0.234706	0.335784	0.184324	0.238615	0.344516	0.145974	0.233681	0.135284	0.28105	0.151193	0.1917	0.235685	0.375293	0.232077	0.246767	0.342973	0.243349	0.276826	0.222334	0.265654	0.190259	0.16166	0.421662	0.198099	0.115138	0.229728	0.256206	0.196263	0.394182	0.0961908
2.71667	0.31936	0.323836	0.347676	0.282087	0.22288	0.243288	0.27962	0.347335	0.273852	0.211408	0.322388	0.198246	0.267888	0.170603	0.156623	0.326768	0.24923	0.194328	0.268695	0.232273	0.335535	0.183854	0.234905	0.345076	0.146108	0.232499	0.137761	0.286791	0.152276	0.191584	0.238565	0.371644	0.228317	0.248566	0.346163	0.243442	0.275126	0.221345	0.265835	0.194393	0.166177	0.410952	0.202772	0.120594	0.236789	0.26171	0.196703	0.390411	0.101967
2.73333	0.326213	0.323	0.346724	0.283782	0.223529	0.242008	0.28016	0.346543	0.272483	0.207939	0.327204	0.191939	0.270122	0.171064	0.155434	0.320761	0.252836	0.191059	0.270817	0.231749	0.335527	0.188771	0.235343	0.338189	0.14184	0.228181	0.144741	0.288031	0.151427	0.190586	0.239794	0.373741	0.228014	0.250805	0.349483	0.239905	0.27231	0.218193	0.260849	0.193243	0.162383	0.412883	0.199379	0.117688	0.233779	0.264188	0.19461	0.391356	0.107634
2.75	0.325927	0.323078	0.345428	0.287631	0.225127	0.246858	0.2815	0.345883	0.277747	0.205528	0.32381	0.195404	0.270652	0.173777	0.157619	0.319673	0.247922	0.194001	0.269926	0.232878	0.339315	0.188776	0.232422	0.341012	0.145742	0.233428	0.13758	0.287234	0.159578	0.184559	0.239623	0.371377	0.236093	0.257757	0.345313	0.238899	0.268367	0.218828	0.261086	0.187708	0.157407	0.418847	0.204863	0.117016	0.242672	0.258901	0.192283	0.396249	0.105589
2.76667	0.334007	0.323668	0.340735	0.288744	0.225037	0.251193	0.28039	0.349951	0.279035	0.199999	0.318291	0.197704	0.273327	0.175661	0.160457	0.318781	0.251783	0.192147	0.267025	0.233842	0.340533	0.190851	0.231267	0.340206	0.146855	0.234303	0.134626	0.282634	0.160204	0.176775	0.237172	0.373433	0.233392	0.259807	0.346471	0.240048	0.27693	0.219987	0.265433	0.186654	0.166657	0.420828	0.202609	0.120359	0.239661	0.262318	0.187905	0.394323	0.102525
2.78333	0.335489	0.327574	0.336026	0.285119	0.222577	0.250043	0.277391	0.358831	0.280502	0.202222	0.317254	0.202229	0.272793	0.17583	0.15748	0.319573	0.252251	0.188538	0.264604	0.240019	0.340236	0.196587	0.230299	0.344641	0.148432	0.232899	0.131679	0.281597	0.163074	0.17945	0.236972	0.370038	0.234389	0.261352	0.346755	0.241992	0.28435	0.217265	0.262492	0.192009	0.172163	0.422146	0.202696	0.125801	0.246514	0.264395	0.188053	0.395521	0.105584
2.8	0.33972	0.330261	0.335752	0.28515	0.22267	0.246839	0.280583	0.354589	0.279276	0.20886	0.317022	0.205552	0.273618	0.174674	0.158977	0.314492	0.255527	0.190071	0.259533	0.237393	0.338322	0.197034	0.232784	0.344468	0.148787	0.233508	0.131477	0.27866	0.165814	0.176165	0.23779	0.375401	0.228378	0.263295	0.34574	0.23716	0.282813	0.217803	0.253971	0.192031	0.172734	0.421303	0.208569	0.126048	0.249859	0.260213	0.187035	0.391394	0.104989
2.81667	0.336733	0.336551	0.337091	0.285383	0.224905	0.242126	0.281817	0.350539	0.281313	0.202295	0.317864	0.20545	0.280309	0.174067	0.157243	0.313345	0.257286	0.186771	0.26495	0.236143	0.338445	0.197389	0.232648	0.342721	0.152205	0.231276	0.132989	0.273966	0.172668	0.176615	0.23766	0.369943	0.222243	0.261974	0.34302	0.237102	0.285618	0.214514	0.252408	0.188875	0.172799	0.425085	0.200553	0.128576	0.24927	0.260296	0.188635	0.391468	0.105023
2.83333	0.34183	0.333745	0.332586	0.284401	0.225313	0.241551	0.278513	0.350783	0.283705	0.208458	0.314394	0.207711	0.281892	0.17268	0.159636	0.31295	0.263321	0.184877	0.267622	0.24389	0.3391	0.196295	0.22897	0.34099	0.15311	0.235658	0.132661	0.281901	0.180033	0.180223	0.240695	0.368682	0.223497	0.266569	0.344067	0.235415	0.290156	0.226009	0.251419	0.187879	0.172557	0.42932	0.200758	0.125967	0.243483	0.260691	0.190183	0.393662	0.110813
2.85	0.340136	0.335019	0.336317	0.285195	0.227737	0.243507	0.276016	0.35221	0.280485	0.204528	0.31659	0.207075	0.282447	0.170873	0.159846	0.310143	0.265079	0.192261	0.261601	0.247832	0.341288	0.196171	0.227218	0.345543	0.153968	0.234196	0.130245	0.285983	0.184215	0.177362	0.242292	0.368323	0.221394	0.264835	0.347524	0.236204	0.291235	0.227885	0.253471	0.193135	0.172329	0.424634	0.20489	0.125794	0.244245	0.265347	0.189131	0.392791	0.111748
2.86667	0.341955	0.33957	0.338534	0.285307	0.227456	0.239432	0.276981	0.357855	0.279035	0.203909	0.318763	0.205473	0.280024	0.172082	0.161212	0.308561	0.261649	0.193065	0.262151	0.245149	0.342313	0.19565	0.226483	0.345982	0.155692	0.235772	0.135223	0.284278	0.187841	0.176122	0.242843	0.369665	0.21984	0.264899	0.345311	0.237289	0.289532	0.224349	0.252498	0.198061	0.16484	0.418322	0.205907	0.125504	0.248526	0.271502	0.189145	0.389207	0.113125
2.88333	0.342197	0.34141	0.340265	0.285277	0.228598	0.242467	0.274866	0.354534	0.278873	0.202843	0.32005	0.206394	0.281524	0.172551	0.159963	0.308341	0.258702	0.189954	0.260734	0.246998	0.340918	0.196281	0.225091	0.347223	0.154534	0.237819	0.136831	0.286465	0.192049	0.175035	0.239896	0.36798	0.221042	0.260398	0.340579	0.241393	0.291097	0.224512	0.253207	0.197654	0.160605	0.424329	0.205105	0.125211	0.245648	0.269445	0.191427	0.391891	0.10872
2.9	0.336819	0.344396	0.339617	0.285316	0.228848	0.238232	0.274875	0.355767	0.279381	0.205413	0.318135	0.210589	0.276714	0.17112	0.163767	0.312566	0.257202	0.191599	0.257705	0.248591	0.343575	0.19735	0.22377	0.348138	0.15702	0.237125	0.134764	0.285859	0.1921	0.169272	0.244361	0.371364	0.223317	0.263662	0.344969	0.243554	0.298398	0.227638	0.256974	0.19958	0.160169	0.429883	0.211424	0.128772	0.248095	0.270666	0.195409	0.389431	0.104216
2.91667	0.342285	0.342455	0.343476	0.282325	0.233794	0.235107	0.278148	0.352341	0.278482	0.213646	0.3163	0.209378	0.275209	0.170882	0.165234	0.31265	0.261707	0.188612	0.261182	0.245413	0.338354	0.200079	0.224545	0.345736	0.156716	0.234704	0.132306	0.28797	0.184106	0.172582	0.242542	0.377747	0.225821	0.262235	0.347781	0.243866	0.303643	0.229806	0.259005	0.204777	0.161218	0.425067	0.209347	0.12974	0.23868	0.273982	0.199492	0.388712	0.107784
2.93333	0.334363	0.348838	0.350125	0.28176	0.230289	0.234096	0.276983	0.350332	0.277383	0.219618	0.318386	0.208068	0.273229	0.168566	0.162537	0.311815	0.259285	0.187483	0.262866	0.246472	0.342182	0.196978	0.225774	0.347639	0.156134	0.235401	0.136463	0.293205	0.187279	0.173004	0.24657	0.376994	0.228105	0.262285	0.348692	0.243624	0.29807	0.225509	0.258954	0.211137	0.157578	0.424652	0.204153	0.123562	0.249558	0.268127	0.199032	0.389579	0.107696
2.95	0.335519	0.351436	0.350217	0.283895	0.232559	0.233787	0.279845	0.342772	0.27812	0.219775	0.312257	0.205283	0.275022	0.166572	0.160218	0.310617	0.257502	0.189951	0.264804	0.239659	0.343872	0.194962	0.232019	0.347675	0.157189	0.23436	0.139791	0.298258	0.185743	0.176507	0.246908	0.377426	0.234446	0.265666	0.35359	0.239283	0.290666	0.230458	0.262978	0.206816	0.151747	0.422617	0.205317	0.123977	0.245341	0.26854	0.196656	0.391428	0.10883
2.96667	0.33706	0.349906	0.348871	0.282953	0.232048	0.242332	0.279564	0.344182	0.275923	0.216725	0.310527	0.205161	0.270443	0.16595	0.159911	0.313407	0.256915	0.186481	0.266347	0.239468	0.344907	0.193386	0.229474	0.350289	0.155986	0.235597	0.1414	0.307993	0.181914	0.176706	0.243767	0.377282	0.238395	0.266749	0.353919	0.241288	0.290771	0.226912	0.266124	0.203404	0.152459	0.423212	0.202744	0.12316	0.241873	0.268438	0.197697	0.399999	0.112147
2.98333	0.334231	0.343469	0.349927	0.281834	0.23033	0.242142	0.27892	0.347886	0.273042	0.218139	0.304673	0.206166	0.267559	0.164541	0.158481	0.31802	0.255799	0.187517	0.270034	0.241437	0.347603	0.194468	0.232138	0.348586	0.154557	0.233977	0.14509	0.31229	0.175259	0.172437	0.242301	0.37953	0.239784	0.268757	0.35292	0.242282	0.290971	0.228443	0.271201	0.210242	0.150864	0.423227	0.207318	0.11891	0.244955	0.268693	0.197683	0.398832	0.114329
3	0.333252	0.343829	0.351745	0.283791	0.229474	0.239913	0.279663	0.343786	0.273165	0.211796	0.302568	0.203288	0.269216	0.163688	0.159096	0.314311	0.257668	0.191194	0.265938	0.241115	0.347119	0.194371	0.232273	0.351014	0.153874	0.228114	0.146645	0.309409	0.172137	0.168959	0.239274	0.379889	0.239303	0.265287	0.349469	0.243247	0.288051	0.220585	0.272645	0.208947	0.146686	0.417181	0.207509	0.122753	0.252772	0.269453	0.199918	0.401581	0.10737
3.01667	0.338647	0.345037	0.349498	0.284369	0.226709	0.239208	0.279806	0.344259	0.274801	0.214981	0.303411	0.202735	0.264406	0.163192	0.157966	0.318076	0.262036	0.186541	0.264783	0.241003	0.345503	0.193559	0.231847	0.348927	0.153349	0.230174	0.150125	0.308671	0.168242	0.167608	0.237196	0.376497	0.240225	0.267657	0.351426	0.242818	0.288801	0.216832	0.273458	0.200797	0.140677	0.418436	0.2041	0.124477	0.252585	0.268533	0.20144	0.404011	0.105857
3.03333	0.336669	0.342468	0.349448	0.285146	0.225492	0.237566	0.281592	0.334929	0.277243	0.215931	0.300623	0.204032	0.269802	0.162213	0.159038	0.320047	0.264333	0.184135	0.262452	0.240414	0.346562	0.196356	0.23165	0.348268	0.150297	0.233418	0.146583	0.310954	0.164516	0.169604	0.235646	0.377101	0.2371	0.269319	0.357928	0.241897	0.293111	0.221224	0.271913	0.194381	0.137536	0.422806	0.206902	0.123533	0.248089	0.267931	0.199266	0.410388	0.106945
3.05	0.338414	0.343742	0.347643	0.28479	0.225031	0.235563	0.286409	0.335446	0.275837	0.214728	0.303358	0.203722	0.262216	0.161446	0.158892	0.323314	0.269335	0.183155	0.263393	0.242548	0.348338	0.197081	0.23143	0.351836	0.148117	0.236955	0.144957	0.310208	0.16143	0.175355	0.236239	0.378952	0.243533	0.271644	0.360819	0.239588	0.295344	0.220352	0.274162	0.196991	0.135031	0.419955	0.201932	0.126829	0.2532	0.265165	0.195189	0.407717	0.105139
3.06667	0.339075	0.343964	0.347506	0.283228	0.224219	0.239548	0.284857	0.336366	0.277447	0.214654	0.302118	0.201531	0.263524	0.163905	0.157508	0.321032	0.269171	0.179701	0.264617	0.241593	0.345383	0.194586	0.234604	0.353806	0.149688	0.238323	0.145373	0.31222	0.169121	0.181588	0.237395	0.377206	0.243746	0.273903	0.359186	0.238734	0.290493	0.220565	0.265981	0.197652	0.139213	0.418486	0.202122	0.128176	0.247608	0.266357	0.191805	0.410397	0.105475
3.08333	0.33592	0.351413	0.343729	0.284462	0.22328	0.240206	0.279217	0.334971	0.275565	0.206838	0.310328	0.200293	0.264683	0.161473	0.160462	0.321312	0.269475	0.181938	0.258872	0.242763	0.345832	0.193971	0.235353	0.355635	0.158841	0.236643	0.149734	0.317049	0.169967	0.183436	0.239563	0.374047	0.237072	0.273022	0.358812	0.236764	0.286313	0.22118	0.274441	0.195169	0.142986	0.420126	0.204016	0.125943	0.244666	0.264222	0.189156	0.417788	0.104483
3.1	0.336048	0.349068	0.337068	0.284397	0.22292	0.236513	0.283578	0.333777	0.274408	0.20702	0.309547	0.201023	0.263389	0.162612	0.164111	0.319066	0.273067	0.186288	0.263358	0.243849	0.342739	0.194002	0.234189	0.350684	0.156669	0.23722	0.143553	0.31717	0.171755	0.183333	0.243918	0.371511	0.240422	0.274595	0.357463	0.234615	0.288077	0.218631	0.268889	0.193523	0.140494	0.427085	0.206628	0.133768	0.242855	0.264807	0.19124	0.426591	0.107278
3.11667	0.337358	0.341626	0.339824	0.282941	0.221788	0.235092	0.278752	0.33497	0.273685	0.203243	0.3112	0.202012	0.26619	0.163017	0.16622	0.319198	0.271665	0.187386	0.261915	0.249427	0.341471	0.192068	0.228601	0.34577	0.155236	0.237157	0.14662	0.312404	0.176285	0.17803	0.246377	0.375011	0.236849	0.276153	0.354093	0.236637	0.298784	0.213888	0.265451	0.192282	0.136837	0.430012	0.206594	0.135599	0.246274	0.260881	0.191992	0.422973	0.104323
3.13333	0.331058	0.343365	0.340476	0.283336	0.22451	0.22791	0.280729	0.338787	0.274102	0.201834	0.312627	0.196186	0.267432	0.16391	0.16866	0.322019	0.26949	0.188651	0.26206	0.25011	0.340395	0.192587	0.230172	0.347972	0.161936	0.235774	0.152698	0.304266	0.175285	0.178954	0.245431	0.373293	0.232851	0.276598	0.357836	0.235373	0.3031	0.218408	0.266196	0.194608	0.132294	0.432734	0.212508	0.135468	0.243106	0.263842	0.195401	0.420739	0.0996359
3.15	0.333974	0.344807	0.338496	0.284055	0.226092	0.238722	0.279759	0.3371	0.274603	0.206054	0.313674	0.195615	0.263985	0.164081	0.171623	0.322063	0.273434	0.19099	0.257803	0.247212	0.337551	0.192386	0.229943	0.346843	0.166468	0.235738	0.14749	0.310601	0.178514	0.18105	0.248552	0.375438	0.232223	0.277426	0.359801	0.233887	0.299876	0.217388	0.260899	0.19403	0.136236	0.431335	0.210797	0.138004	0.241347	0.266536	0.192541	0.428137	0.100036
3.16667	0.329969	0.347481	0.336962	0.281354	0.225492	0.244003	0.281119	0.337706	0.273516	0.211669	0.312672	0.198822	0.259094	0.163339	0.173967	0.323232	0.266286	0.187119	0.257239	0.243907	0.338196	0.193786	0.231171	0.350144	0.167527	0.23585	0.148296	0.309364	0.178952	0.180146	0.252167	0.375408	0.235114	0.279054	0.362263	0.234369	0.298482	0.217241	0.262042	0.193214	0.135967	0.431773	0.215124	0.13216	0.235113	0.265225	0.189843	0.419381	0.104179
3.18333	0.333471	0.350903	0.338693	0.279642	0.226308	0.240493	0.282375	0.336188	0.271654	0.211269	0.312638	0.199701	0.256073	0.164744	0.172059	0.320985	0.258679	0.185493	0.261848	0.246627	0.33798	0.200317	0.231072	0.351228	0.177404	0.234182	0.146182	0.311711	0.182101	0.180475	0.250592	0.376915	0.233905	0.276909	0.362502	0.235858	0.299688	0.217473	0.259718	0.193881	0.136747	0.430528	0.219128	0.130094	0.242774	0.261589	0.188906	0.418706	0.106664
3.2	0.344201	0.353802	0.335117	0.282314	0.228434	0.240234	0.282214	0.338853	0.272327	0.212712	0.31679	0.197306	0.251823	0.165708	0.170668	0.320897	0.25628	0.187579	0.263511	0.250918	0.337913	0.201557	0.230863	0.352202	0.180207	0.22748	0.147931	0.312999	0.181782	0.180046	0.254076	0.379145	0.24362	0.275518	0.358813	0.233759	0.300247	0.216849	0.260248	0.196895	0.136147	0.425091	0.219883	0.129339	0.244105	0.263829	0.189637	0.413881	0.100497
3.21667	0.34584	0.349369	0.33572	0.282305	0.230153	0.24063	0.277106	0.337412	0.274836	0.218143	0.314122	0.198175	0.257043	0.165879	0.171503	0.322963	0.252722	0.195673	0.263744	0.249686	0.339011	0.19982	0.234025	0.350131	0.183999	0.223718	0.150801	0.313964	0.18171	0.173624	0.253736	0.377579	0.242768	0.280406	0.357676	0.2306	0.296602	0.218288	0.254981	0.194971	0.135978	0.432395	0.223507	0.128434	0.244424	0.268459	0.190736	0.417142	0.105459
3.23333	0.35207	0.349891	0.337373	0.281646	0.233941	0.235408	0.278758	0.33774	0.275584	0.22195	0.311244	0.199942	0.252577	0.166143	0.174859	0.321904	0.253548	0.193662	0.26732	0.249181	0.340413	0.201214	0.236973	0.349931	0.182133	0.222689	0.149049	0.321289	0.176638	0.168919	0.250928	0.378967	0.237151	0.278673	0.354187	0.229663	0.292716	0.220542	0.261957	0.195597	0.130405	0.434051	0.22067	0.125222	0.245979	0.263498	0.196095	0.419764	0.10603
3.25	0.352831	0.348373	0.339263	0.279876	0.231561	0.236618	0.282656	0.341579	0.276572	0.220404	0.306101	0.202968	0.251475	0.166731	0.170569	0.320917	0.252553	0.191151	0.271303	0.244491	0.340751	0.201053	0.236212	0.349229	0.17081	0.223836	0.145373	0.314895	0.176812	0.164533	0.249073	0.384955	0.239254	0.277523	0.357428	0.229888	0.293724	0.218795	0.250075	0.19661	0.128276	0.434739	0.222113	0.12462	0.248364	0.266288	0.195628	0.41157	0.110502
3.26667	0.35471	0.349592	0.339831	0.2804	0.233481	0.238576	0.280036	0.344074	0.27838	0.221062	0.30897	0.199954	0.254336	0.168556	0.167581	0.319554	0.253069	0.188934	0.264748	0.239814	0.341464	0.202214	0.238679	0.35222	0.169136	0.222163	0.149045	0.311969	0.176812	0.171368	0.244852	0.384656	0.237548	0.278999	0.356138	0.231747	0.299466	0.221761	0.253736	0.191375	0.1333	0.435171	0.225904	0.12506	0.240087	0.263614	0.196413	0.399384	0.106243
3.28333	0.357306	0.350176	0.339495	0.28241	0.235091	0.242539	0.282493	0.344176	0.279151	0.224797	0.310942	0.198824	0.248439	0.169983	0.167899	0.318372	0.254312	0.192583	0.266006	0.239637	0.343448	0.202646	0.236897	0.353915	0.163222	0.220727	0.143753	0.320089	0.175877	0.173165	0.242205	0.379341	0.23629	0.275161	0.353186	0.230947	0.293223	0.220442	0.254665	0.192004	0.132775	0.43691	0.222166	0.124202	0.242556	0.261554	0.197403	0.403217	0.109003
3.3	0.357809	0.350332	0.337433	0.282458	0.23536	0.24048	0.278627	0.341278	0.277688	0.224164	0.312426	0.201233	0.247862	0.171003	0.170111	0.310925	0.259657	0.193767	0.266259	0.239136	0.342407	0.204532	0.239249	0.351051	0.157195	0.222915	0.137413	0.319969	0.178752	0.167907	0.244837	0.376422	0.241028	0.274452	0.351057	0.230636	0.289165	0.218177	0.253448	0.191812	0.131565	0.429696	0.218352	0.12156	0.249389	0.259214	0.193888	0.399152	0.116457
3.31667	0.356939	0.351456	0.336957	0.279359	0.237351	0.231021	0.283243	0.342168	0.277034	0.221028	0.312293	0.204313	0.247948	0.169509	0.174321	0.306963	0.25395	0.188515	0.270696	0.241484	0.340858	0.202107	0.236867	0.352913	0.152372	0.223206	0.136955	0.315182	0.179548	0.1665	0.242066	0.373104	0.245965	0.28243	0.351016	0.23168	0.291158	0.220057	0.262799	0.189436	0.126954	0.429282	0.224216	0.123046	0.246505	0.2636	0.197239	0.394907	0.109356
3.33333	0.360144	0.3511	0.336602	0.281369	0.237203	0.230089	0.284699	0.342111	0.277244	0.215266	0.313242	0.200753	0.24869	0.169371	0.174132	0.307646	0.255156	0.191041	0.270325	0.245875	0.343254	0.200861	0.235941	0.348922	0.152163	0.224473	0.135677	0.312332	0.179905	0.16814	0.239345	0.373061	0.241731	0.28111	0.354033	0.232181	0.297709	0.218963	0.263311	0.193592	0.128635	0.438521	0.220223	0.129493	0.251598	0.264291	0.199023	0.398326	0.111056
3.35	0.35358	0.347632	0.334931	0.281674	0.238532	0.23638	0.289954	0.34031	0.279001	0.216564	0.313137	0.198446	0.254002	0.170111	0.174912	0.30862	0.256535	0.192394	0.269733	0.243374	0.342773	0.198644	0.239254	0.349172	0.139832	0.223424	0.137932	0.311303	0.182988	0.166153	0.241839	0.377422	0.247462	0.279168	0.352963	0.229881	0.300776	0.21789	0.25989	0.195504	0.13207	0.44239	0.216525	0.128215	0.249033	0.264083	0.199704	0.397567	0.111931
3.36667	0.346238	0.344278	0.338391	0.278723	0.238646	0.240824	0.291289	0.340031	0.278044	0.212466	0.309009	0.199425	0.258536	0.16998	0.177788	0.306497	0.251654	0.191227	0.268522	0.238651	0.342232	0.195885	0.241832	0.352576	0.142259	0.226358	0.138334	0.310227	0.18272	0.163733	0.239338	0.377709	0.2438	0.279094	0.354786	0.229793	0.300367	0.217654	0.259991	0.192283	0.133749	0.450785	0.217765	0.128597	0.252546	0.258006	0.199838	0.396785	0.11622
3.38333	0.345633	0.344675	0.337792	0.279502	0.237911	0.242862	0.294067	0.339408	0.278266	0.210724	0.31239	0.198336	0.259974	0.17024	0.17743	0.30145	0.253115	0.187199	0.267465	0.236824	0.340192	0.19655	0.240742	0.35226	0.149377	0.225699	0.137131	0.313608	0.184653	0.164157	0.240183	0.382868	0.241182	0.277457	0.353105	0.230667	0.307129	0.220157	0.266002	0.187882	0.137883	0.446398	0.220601	0.129663	0.246637	0.25448	0.204915	0.400825	0.114408
3.4	0.340411	0.345325	0.337078	0.279352	0.235907	0.245071	0.292668	0.338499	0.278139	0.203175	0.318689	0.198257	0.258837	0.168009	0.172129	0.300344	0.249333	0.190016	0.262936	0.240082	0.341454	0.19716	0.237559	0.35167	0.146678	0.228141	0.13558	0.312637	0.183051	0.167149	0.239014	0.379232	0.245375	0.274586	0.35331	0.231012	0.318975	0.217949	0.264606	0.188122	0.137919	0.447202	0.219324	0.128899	0.243625	0.254794	0.197319	0.396603	0.115381
3.41667	0.339922	0.344492	0.333338	0.280205	0.235719	0.243041	0.289627	0.341951	0.2786	0.20449	0.316857	0.196219	0.26321	0.167476	0.176474	0.300775	0.245459	0.192368	0.263627	0.245047	0.343087	0.197737	0.238607	0.349494	0.148957	0.225233	0.139029	0.316779	0.18615	0.172468	0.239543	0.377393	0.245146	0.274974	0.352952	0.231937	0.323803	0.214256	0.266199	0.187493	0.143392	0.447798	0.218964	0.132111	0.249415	0.249966	0.199454	0.394501	0.109252
3.43333	0.342963	0.343422	0.331353	0.278951	0.2327	0.24314	0.290779	0.341944	0.279455	0.201877	0.317605	0.197465	0.265542	0.166969	0.178491	0.299893	0.243343	0.19081	0.268223	0.247086	0.340397	0.19701	0.234203	0.347982	0.15457	0.227136	0.139346	0.323746	0.18949	0.17165	0.242394	0.377272	0.245478	0.270246	0.352469	0.231604	0.322221	0.211798	0.269518	0.192822	0.135149	0.444435	0.217584	0.128388	0.254055	0.251535	0.198777	0.404033	0.112966
3.45	0.341799	0.3502	0.328837	0.276018	0.233086	0.236428	0.292534	0.343556	0.278108	0.202689	0.319754	0.197992	0.26929	0.166221	0.178153	0.303552	0.2426	0.186185	0.26718	0.245987	0.338156	0.197939	0.233381	0.347241	0.159649	0.233807	0.141757	0.319454	0.187189	0.167908	0.24166	0.38091	0.243907	0.268955	0.354489	0.229551	0.32543	0.210051	0.268328	0.193952	0.133113	0.437885	0.219827	0.125343	0.246946	0.25916	0.198152	0.408735	0.113982
3.46667	0.347731	0.348313	0.330832	0.274968	0.233072	0.241639	0.292489	0.34346	0.279345	0.20253	0.318438	0.198594	0.268982	0.166266	0.174725	0.309167	0.238856	0.187423	0.268097	0.244286	0.338504	0.198722	0.228542	0.348797	0.156423	0.23145	0.140487	0.322429	0.18366	0.173698	0.237756	0.383996	0.243795	0.268869	0.348924	0.229741	0.332702	0.209894	0.266034	0.192576	0.139342	0.447071	0.217783	0.130589	0.241976	0.261989	0.198405	0.412955	0.110106
3.48333	0.349023	0.352027	0.328347	0.277031	0.230273	0.241584	0.290235	0.346883	0.281365	0.203378	0.321759	0.197412	0.27043	0.167808	0.176029	0.312157	0.241458	0.189546	0.266597	0.246442	0.340453	0.202632	0.228394	0.348064	0.161842	0.231919	0.145494	0.323029	0.185491	0.174743	0.239141	0.383521	0.241358	0.257452	0.352718	0.226888	0.336786	0.210674	0.255102	0.192576	0.146846	0.449546	0.215816	0.130917	0.243122	0.259107	0.198598	0.406798	0.115451
3.5	0.350037	0.348041	0.328079	0.277317	0.232179	0.238761	0.288492	0.345231	0.281219	0.202637	0.326153	0.1989	0.269783	0.167147	0.178084	0.311032	0.244166	0.192027	0.269295	0.241188	0.337314	0.201677	0.228882	0.345678	0.160833	0.229961	0.144807	0.328111	0.187137	0.17398	0.235112	0.387357	0.241123	0.25825	0.356073	0.226086	0.33203	0.210787	0.258243	0.195043	0.149988	0.444878	0.216717	0.131797	0.233724	0.259976	0.198225	0.407316	0.116142
3.51667	0.351219	0.349791	0.327758	0.275021	0.231287	0.234284	0.282756	0.34977	0.280113	0.202475	0.327015	0.198611	0.270911	0.168634	0.178237	0.310149	0.242345	0.19252	0.264831	0.243982	0.33684	0.202504	0.225959	0.344363	0.169066	0.229168	0.140975	0.328521	0.186872	0.177445	0.240779	0.383438	0.237456	0.257747	0.354561	0.227124	0.328668	0.210373	0.259784	0.194137	0.146765	0.448247	0.219471	0.131301	0.230883	0.260994	0.198391	0.409165	0.119172
3.53333	0.352556	0.354654	0.325377	0.275299	0.231506	0.237449	0.283421	0.346929	0.279162	0.206387	0.330079	0.20277	0.263742	0.168995	0.175992	0.307531	0.245691	0.193688	0.263058	0.248017	0.335679	0.20366	0.221716	0.339879	0.167291	0.2267	0.143494	0.324294	0.188928	0.180927	0.241338	0.381452	0.237337	0.254863	0.35264	0.227064	0.33593	0.206879	0.261516	0.197674	0.145852	0.443643	0.22413	0.13431	0.226508	0.258933	0.200075	0.406287	0.110711
3.55	0.353454	0.357912	0.323779	0.274859	0.232644	0.233274	0.286881	0.351268	0.279592	0.210693	0.32277	0.200361	0.266912	0.169521	0.179057	0.307211	0.24468	0.191033	0.264642	0.2497	0.338299	0.206778	0.218819	0.340808	0.158049	0.226245	0.145413	0.319163	0.185762	0.177425	0.239877	0.378692	0.236831	0.254343	0.361527	0.226645	0.332579	0.20429	0.259539	0.20058	0.147048	0.446836	0.220753	0.131941	0.228953	0.26345	0.194984	0.403632	0.10912
3.56667	0.357227	0.35371	0.32286	0.274164	0.232091	0.238496	0.287992	0.350648	0.27722	0.214712	0.31616	0.203228	0.27256	0.170086	0.182332	0.309281	0.244818	0.191849	0.267264	0.25031	0.337157	0.206131	0.217809	0.34059	0.160052	0.223111	0.15205	0.317078	0.189352	0.177184	0.237869	0.37861	0.23836	0.25714	0.366217	0.22767	0.327989	0.202595	0.259687	0.200202	0.152087	0.444531	0.224363	0.13349	0.23628	0.271231	0.19766	0.401461	0.106424
3.58333	0.354857	0.350176	0.325067	0.270427	0.230781	0.235854	0.29059	0.346381	0.277601	0.217838	0.317255	0.205653	0.269863	0.170447	0.17993	0.309327	0.242198	0.192011	0.265742	0.253714	0.334539	0.209314	0.217477	0.344569	0.157673	0.224397	0.157048	0.316137	0.189615	0.170375	0.238	0.374828	0.243824	0.260059	0.361398	0.22651	0.326927	0.202688	0.26425	0.196766	0.145168	0.44521	0.220814	0.13567	0.229204	0.273692	0.196161	0.403289	0.114958
3.6	0.350957	0.346727	0.325573	0.271183	0.2352	0.23468	0.290289	0.350446	0.275229	0.215283	0.314604	0.209196	0.274825	0.168134	0.178821	0.312943	0.243026	0.19515	0.264222	0.25288	0.338995	0.212688	0.222048	0.345393	0.152204	0.222443	0.159093	0.312645	0.185229	0.168407	0.234411	0.375169	0.240993	0.261101	0.364334	0.225764	0.321885	0.20264	0.269568	0.193548	0.147939	0.445618	0.221227	0.134415	0.226546	0.274811	0.195752	0.393578	0.116542
3.61667	0.352145	0.342687	0.323388	0.272432	0.235357	0.239691	0.29113	0.351059	0.275958	0.211526	0.307129	0.208942	0.281194	0.167929	0.178496	0.310312	0.243333	0.194199	0.265033	0.254325	0.341299	0.213378	0.228141	0.345799	0.154135	0.213758	0.155271	0.325286	0.187213	0.173373	0.239257	0.378188	0.245076	0.260495	0.364066	0.227776	0.320425	0.207769	0.268359	0.192025	0.154161	0.446178	0.221725	0.137423	0.227256	0.27169	0.20114	0.385679	0.112484
3.63333	0.34529	0.34138	0.325131	0.270493	0.233542	0.234245	0.290382	0.351605	0.277139	0.212403	0.302633	0.210576	0.286873	0.169647	0.183609	0.310721	0.244478	0.194767	0.2626	0.253462	0.341332	0.213846	0.229957	0.342598	0.162684	0.214517	0.162399	0.324863	0.189925	0.164991	0.242676	0.377092	0.241976	0.259496	0.367073	0.22998	0.318439	0.206622	0.272218	0.199403	0.157168	0.439142	0.220653	0.138366	0.226075	0.271072	0.20353	0.380434	0.109433
3.65	0.340274	0.340926	0.326956	0.269893	0.235736	0.235304	0.291943	0.345652	0.275821	0.214586	0.302974	0.208131	0.284531	0.16999	0.185128	0.309675	0.250229	0.197103	0.26021	0.254816	0.340675	0.212875	0.231818	0.343806	0.158742	0.217766	0.160323	0.326416	0.187153	0.167998	0.240124	0.380517	0.241675	0.263902	0.362892	0.231567	0.315594	0.208116	0.273626	0.201046	0.157716	0.436351	0.216661	0.137971	0.227465	0.270308	0.201232	0.380824	0.111014
3.66667	0.341424	0.351518	0.327148	0.267717	0.233123	0.239141	0.295298	0.345952	0.275943	0.217998	0.299556	0.206459	0.292387	0.169931	0.180093	0.309247	0.246467	0.193123	0.261674	0.255298	0.342173	0.21542	0.23159	0.345353	0.157782	0.217709	0.165178	0.32497	0.185997	0.169676	0.244662	0.38574	0.249431	0.264916	0.358461	0.230032	0.315636	0.205652	0.267631	0.201242	0.155355	0.439642	0.21289	0.136558	0.2302	0.276627	0.201039	0.385249	0.107783
3.68333	0.340304	0.354111	0.325549	0.269768	0.232656	0.238862	0.293588	0.342521	0.276329	0.22022	0.29694	0.20883	0.28669	0.168527	0.180929	0.305853	0.246938	0.195073	0.265488	0.253108	0.341971	0.215522	0.233812	0.345414	0.149951	0.222944	0.167639	0.323023	0.186165	0.169146	0.241355	0.38702	0.255439	0.267707	0.361411	0.231206	0.320456	0.206341	0.271887	0.201062	0.160466	0.432311	0.206492	0.142228	0.224896	0.281167	0.202658	0.38556	0.111024
3.7	0.342803	0.355882	0.323961	0.267808	0.233348	0.233348	0.290607	0.345781	0.275662	0.221754	0.301434	0.203699	0.286584	0.166904	0.182011	0.303989	0.245177	0.194215	0.270241	0.256528	0.341595	0.216784	0.237056	0.348896	0.147	0.22355	0.1671	0.332241	0.18853	0.170352	0.243036	0.383926	0.252783	0.268918	0.360628	0.232076	0.312708	0.207027	0.270751	0.197546	0.163009	0.430731	0.198105	0.146163	0.221573	0.279262	0.204257	0.387211	0.117788
3.71667	0.342799	0.359314	0.323727	0.266222	0.230998	0.23414	0.28635	0.346426	0.274566	0.217959	0.3071	0.203362	0.276605	0.166885	0.178799	0.303856	0.243122	0.195496	0.270713	0.256719	0.338545	0.217414	0.241234	0.344964	0.151332	0.226771	0.165946	0.334575	0.195773	0.175307	0.247287	0.38826	0.255015	0.2664	0.354228	0.231566	0.311716	0.213291	0.267451	0.197487	0.158074	0.430035	0.195096	0.146229	0.218373	0.279232	0.207736	0.387719	0.113673
3.73333	0.340822	0.359455	0.325528	0.266947	0.231169	0.234174	0.288355	0.350396	0.27481	0.212225	0.309622	0.201605	0.271093	0.168866	0.178338	0.303395	0.246845	0.193535	0.26893	0.255471	0.338401	0.219223	0.239941	0.344234	0.151712	0.225758	0.159443	0.331333	0.193816	0.171163	0.251168	0.388645	0.253775	0.267165	0.357386	0.229124	0.309839	0.214766	0.269662	0.197031	0.152751	0.428992	0.190774	0.147777	0.211703	0.272827	0.209733	0.384948	0.120724
3.75	0.347657	0.367255	0.323557	0.268669	0.232688	0.235476	0.286107	0.351777	0.273389	0.21586	0.309531	0.201064	0.266005	0.169011	0.179834	0.29998	0.255109	0.192358	0.270254	0.249884	0.340304	0.217143	0.239398	0.345174	0.158345	0.227138	0.154618	0.32887	0.191532	0.173475	0.252279	0.388133	0.256394	0.267946	0.359563	0.230591	0.312291	0.215345	0.266932	0.197614	0.152457	0.428855	0.194233	0.146696	0.211969	0.273062	0.21164	0.384753	0.114427
3.76667	0.351972	0.369728	0.322532	0.266044	0.230294	0.235904	0.283909	0.351016	0.273007	0.220243	0.309013	0.199082	0.2626	0.170727	0.184661	0.296611	0.254566	0.188993	0.269582	0.250668	0.338262	0.21689	0.236704	0.347682	0.16273	0.227159	0.152393	0.33101	0.194681	0.174457	0.252789	0.391765	0.257604	0.265562	0.355206	0.232422	0.317138	0.217005	0.259811	0.1952	0.153326	0.433509	0.189433	0.151315	0.20837	0.277999	0.215063	0.39311	0.116376
3.78333	0.34705	0.368667	0.32425	0.265636	0.231827	0.233492	0.282165	0.355847	0.271285	0.222982	0.316142	0.198721	0.258246	0.171944	0.184963	0.294977	0.260142	0.187788	0.272317	0.254376	0.336709	0.216127	0.231151	0.349852	0.158928	0.230164	0.15595	0.319552	0.193275	0.171732	0.257992	0.394298	0.254528	0.264625	0.35644	0.234135	0.315157	0.219661	0.259313	0.194648	0.147577	0.440274	0.187267	0.154408	0.21126	0.275184	0.211884	0.386415	0.122829
3.8	0.352138	0.369856	0.326598	0.266482	0.235339	0.23687	0.28445	0.356522	0.273133	0.218765	0.322001	0.199751	0.254231	0.168882	0.18186	0.291274	0.262825	0.187665	0.272851	0.254414	0.334347	0.2173	0.227835	0.357402	0.155456	0.231577	0.148468	0.321106	0.190954	0.175143	0.261772	0.393573	0.255813	0.266555	0.354255	0.234083	0.312731	0.218091	0.261691	0.185964	0.14513	0.44712	0.19146	0.152545	0.214912	0.275456	0.213367	0.390951	0.128255
3.81667	0.360491	0.367296	0.325547	0.266413	0.236355	0.237283	0.284361	0.359687	0.27369	0.215055	0.319586	0.197235	0.25826	0.169804	0.176909	0.291248	0.260984	0.18686	0.274583	0.250566	0.334738	0.217875	0.22665	0.358155	0.156634	0.227091	0.151293	0.319775	0.191671	0.170422	0.261406	0.392917	0.256392	0.264417	0.355487	0.235727	0.310557	0.215118	0.261875	0.181023	0.1363	0.44756	0.193873	0.152904	0.215649	0.275581	0.214483	0.397508	0.122582
3.83333	0.359903	0.362152	0.324306	0.267661	0.238112	0.235951	0.282778	0.361581	0.273636	0.214584	0.324682	0.199773	0.249994	0.172647	0.181187	0.289732	0.263953	0.191075	0.273349	0.251673	0.333588	0.219298	0.224309	0.354896	0.158219	0.225977	0.148471	0.317298	0.192384	0.172724	0.261269	0.388353	0.25625	0.265914	0.354067	0.236871	0.315349	0.214792	0.26369	0.174494	0.140813	0.445886	0.196944	0.15488	0.208762	0.277602	0.216839	0.389389	0.124594
3.85	0.357637	0.362025	0.324812	0.265372	0.239035	0.237342	0.287765	0.363568	0.276685	0.210285	0.326171	0.197448	0.253661	0.170768	0.183861	0.287269	0.271379	0.185838	0.27136	0.255926	0.333858	0.21745	0.220387	0.358291	0.166124	0.223189	0.148233	0.312319	0.18852	0.171346	0.260191	0.393436	0.251489	0.259159	0.349982	0.23612	0.315694	0.215135	0.256971	0.176385	0.134686	0.448768	0.200889	0.155499	0.210412	0.272108	0.218007	0.384264	0.116172
3.86667	0.354769	0.358499	0.325553	0.266341	0.238298	0.237528	0.290343	0.365696	0.277035	0.209983	0.320243	0.198122	0.256709	0.169402	0.184387	0.287341	0.272655	0.190007	0.268464	0.250783	0.336098	0.217834	0.218776	0.355648	0.167785	0.22452	0.144009	0.311413	0.188885	0.17048	0.256939	0.398335	0.252979	0.258225	0.351859	0.236276	0.323013	0.218099	0.257285	0.18266	0.138585	0.452681	0.202184	0.14938	0.212097	0.273398	0.221522	0.387324	0.113144
3.88333	0.35578	0.354025	0.324633	0.267497	0.241788	0.24271	0.290301	0.366735	0.277435	0.213296	0.313462	0.196522	0.260709	0.168906	0.184737	0.290301	0.278234	0.190479	0.270855	0.256658	0.336381	0.218185	0.218346	0.354914	0.163431	0.226674	0.142661	0.31481	0.190423	0.167152	0.25339	0.393812	0.2548	0.257707	0.351064	0.236702	0.3219	0.216623	0.261901	0.178883	0.143028	0.450441	0.204606	0.150045	0.219609	0.270327	0.219838	0.391877	0.115916
3.9	0.3561	0.360446	0.32342	0.267442	0.242696	0.238646	0.290008	0.365761	0.277875	0.220737	0.31837	0.194488	0.265264	0.16786	0.185649	0.289769	0.275859	0.190518	0.272292	0.253629	0.335996	0.216567	0.217623	0.358692	0.164411	0.228015	0.146626	0.319805	0.194479	0.170838	0.24816	0.399874	0.257902	0.256265	0.339847	0.237668	0.322435	0.214229	0.253695	0.18042	0.144541	0.452623	0.205154	0.150397	0.215856	0.271596	0.21913	0.401418	0.109984
3.91667	0.350363	0.355167	0.326637	0.267855	0.244515	0.244841	0.29308	0.365413	0.277797	0.216536	0.316932	0.194104	0.266332	0.16843	0.187027	0.292492	0.270503	0.191078	0.277129	0.256914	0.335556	0.217081	0.215274	0.355326	0.159059	0.226011	0.146939	0.325844	0.199408	0.175654	0.245986	0.403099	0.24771	0.25296	0.340501	0.238218	0.320798	0.211512	0.254072	0.183127	0.149085	0.451548	0.20586	0.150734	0.221321	0.273733	0.217773	0.401921	0.11219
3.93333	0.349725	0.356861	0.329181	0.268915	0.245947	0.244712	0.294117	0.364322	0.28019	0.20987	0.316312	0.19719	0.259463	0.170183	0.184532	0.297285	0.27166	0.190745	0.278422	0.25808	0.333101	0.217948	0.222223	0.352697	0.158104	0.227858	0.145206	0.323318	0.198385	0.171621	0.247411	0.40132	0.251041	0.254801	0.339635	0.23736	0.321037	0.214238	0.253286	0.1876	0.145293	0.450226	0.210039	0.150887	0.224506	0.269292	0.216618	0.392134	0.107151
3.95	0.353419	0.357875	0.32874	0.269541	0.246781	0.242749	0.296811	0.354955	0.282511	0.205339	0.314801	0.200742	0.264932	0.169149	0.187467	0.299644	0.266714	0.192136	0.279111	0.252198	0.333276	0.219626	0.221353	0.352236	0.162079	0.225894	0.143541	0.325937	0.197647	0.173913	0.242161	0.397279	0.25604	0.255774	0.339927	0.234658	0.32357	0.216598	0.258162	0.186143	0.153291	0.445897	0.20992	0.1501	0.219186	0.276736	0.216265	0.397144	0.10029
3.96667	0.349965	0.362085	0.32237	0.270093	0.244501	0.239908	0.295802	0.350144	0.279431	0.205905	0.314856	0.198863	0.266182	0.169316	0.189462	0.297455	0.261412	0.194107	0.279379	0.251951	0.334428	0.217746	0.225132	0.351488	0.162127	0.221927	0.147649	0.324713	0.205325	0.1777	0.241974	0.397899	0.254477	0.252413	0.339435	0.235461	0.326972	0.220282	0.258449	0.19077	0.15034	0.444402	0.211503	0.153394	0.217269	0.273953	0.213555	0.395413	0.0967828
3.98333	0.35113	0.361589	0.327492	0.271	0.244243	0.23938	0.294131	0.350784	0.280637	0.203263	0.314208	0.202614	0.262705	0.166629	0.18898	0.295956	0.252965	0.193869	0.278784	0.251643	0.332604	0.21833	0.223886	0.348191	0.161376	0.223022	0.144174	0.323868	0.204598	0.179448	0.24638	0.398211	0.259949	0.256034	0.334514	0.240091	0.327378	0.222649	0.258835	0.193475	0.151859	0.44898	0.207274	0.15299	0.219277	0.274559	0.213884	0.394172	0.103486
4	0.353551	0.360472	0.332061	0.269764	0.243276	0.240089	0.295424	0.349576	0.280518	0.202595	0.310871	0.203132	0.262844	0.163424	0.187812	0.297977	0.250564	0.192321	0.27585	0.254313	0.33233	0.219918	0.223606	0.350489	0.161013	0.225574	0.148843	0.325438	0.20594	0.175951	0.244693	0.393081	0.256996	0.258059	0.333688	0.240036	0.322366	0.225999	0.262402	0.196072	0.148938	0.447931	0.203401	0.155294	0.224958	0.269737	0.214237	0.397822	0.107463
4.01667	0.357195	0.359384	0.335239	0.270394	0.246196	0.237718	0.290134	0.353282	0.279548	0.206598	0.31014	0.205508	0.263279	0.166418	0.187634	0.298186	0.243345	0.194228	0.276847	0.248386	0.333314	0.222171	0.22511	0.347983	0.1567	0.224415	0.148857	0.328132	0.203792	0.172544	0.242224	0.389574	0.260306	0.262189	0.336085	0.240113	0.325406	0.228697	0.264426	0.191801	0.151089	0.448739	0.207431	0.154014	0.223552	0.274103	0.214031	0.395319	0.112877
4.03333	0.352756	0.360489	0.338001	0.268721	0.247141	0.23773	0.289717	0.354624	0.278933	0.20593	0.320073	0.206969	0.26625	0.169656	0.187883	0.299488	0.244562	0.190372	0.278536	0.248126	0.33141	0.222214	0.224563	0.352575	0.158099	0.225107	0.152895	0.33246	0.204819	0.167841	0.239695	0.387764	0.271019	0.262614	0.332033	0.242647	0.318399	0.229538	0.264246	0.19288	0.14646	0.44695	0.207081	0.154775	0.228371	0.279674	0.21097	0.398975	0.115714
4.05	0.353528	0.362038	0.343451	0.267787	0.24444	0.234499	0.29034	0.352394	0.278899	0.204114	0.326021	0.209055	0.264979	0.172337	0.190726	0.296426	0.236393	0.189602	0.27441	0.241537	0.331455	0.222862	0.225298	0.351263	0.161711	0.219564	0.158227	0.335196	0.197452	0.171903	0.243756	0.391546	0.273003	0.263155	0.330662	0.243065	0.321438	0.233384	0.259516	0.195084	0.141693	0.451099	0.206769	0.156458	0.220227	0.285864	0.215329	0.399543	0.113724
4.06667	0.355675	0.360669	0.344349	0.2681	0.243819	0.234559	0.292118	0.347248	0.277691	0.199971	0.324542	0.21266	0.268978	0.17203	0.190443	0.292841	0.234096	0.192929	0.273387	0.243369	0.334526	0.223026	0.224655	0.352827	0.166408	0.220294	0.161081	0.336326	0.19853	0.169366	0.245219	0.386035	0.267652	0.262071	0.34063	0.243914	0.326833	0.233288	0.265856	0.19182	0.143563	0.450689	0.206639	0.159051	0.220579	0.289535	0.212922	0.390496	0.110417
4.08333	0.3584	0.362522	0.342647	0.267983	0.24676	0.226881	0.288771	0.346061	0.278477	0.200403	0.329102	0.213814	0.274833	0.172957	0.189744	0.292734	0.23706	0.195402	0.270558	0.242707	0.335653	0.222957	0.225013	0.357722	0.173922	0.222276	0.158123	0.337955	0.195174	0.163689	0.247719	0.38182	0.269919	0.261036	0.336145	0.24374	0.331817	0.236325	0.264349	0.187537	0.140628	0.451481	0.203022	0.158178	0.219984	0.287101	0.217477	0.393965	0.109684
4.1	0.355604	0.36737	0.340049	0.267757	0.246608	0.228503	0.288039	0.346389	0.278415	0.204132	0.332723	0.211229	0.276865	0.171125	0.191435	0.291298	0.235031	0.196287	0.267443	0.245493	0.33715	0.222261	0.218619	0.356362	0.174163	0.22133	0.161139	0.336825	0.195482	0.164711	0.240708	0.383273	0.271283	0.262266	0.343712	0.243557	0.333277	0.23419	0.262958	0.183511	0.141943	0.450842	0.202824	0.160431	0.218538	0.293233	0.218165	0.394216	0.115882
4.11667	0.354724	0.36442	0.343456	0.26635	0.24414	0.233817	0.288353	0.354226	0.28084	0.206523	0.33081	0.209029	0.265673	0.174489	0.190405	0.291444	0.235511	0.194536	0.265539	0.248661	0.337824	0.222068	0.2182	0.354292	0.172144	0.221891	0.162626	0.338802	0.198335	0.162809	0.238167	0.381295	0.269232	0.261426	0.346766	0.243767	0.330363	0.227337	0.259941	0.184232	0.134202	0.447738	0.202853	0.163805	0.228829	0.285022	0.219716	0.402886	0.11662
4.13333	0.359209	0.361825	0.345943	0.26625	0.244517	0.235558	0.292823	0.35672	0.283005	0.214688	0.326876	0.207144	0.263791	0.175519	0.194201	0.297288	0.23675	0.191218	0.266371	0.254743	0.338457	0.223156	0.214998	0.349854	0.182333	0.224457	0.16358	0.342656	0.192805	0.154277	0.232397	0.381814	0.274909	0.263938	0.346351	0.244209	0.329319	0.22667	0.260741	0.181945	0.130779	0.451013	0.202313	0.164044	0.224824	0.289675	0.224556	0.40477	0.117827
4.15	0.357883	0.362828	0.341255	0.268053	0.247338	0.237305	0.29558	0.356893	0.287786	0.215956	0.324462	0.208055	0.262886	0.177701	0.194885	0.298143	0.238747	0.189882	0.266104	0.255656	0.339849	0.225318	0.213722	0.349805	0.182329	0.226698	0.16189	0.344915	0.195159	0.154691	0.227918	0.382699	0.271956	0.257983	0.347748	0.240408	0.3373	0.222199	0.261468	0.181605	0.138973	0.447444	0.206352	0.16517	0.217819	0.295488	0.225843	0.409193	0.112725
4.16667	0.357134	0.365514	0.337211	0.267467	0.249207	0.233946	0.294084	0.35985	0.288459	0.220362	0.324558	0.20868	0.264345	0.178343	0.197572	0.298251	0.237028	0.187773	0.269645	0.254946	0.341107	0.22585	0.214261	0.355155	0.182148	0.225281	0.158976	0.340625	0.192153	0.153809	0.223746	0.381827	0.276518	0.252376	0.349118	0.240744	0.341408	0.227414	0.256012	0.180355	0.135413	0.448444	0.213664	0.164958	0.216883	0.296425	0.226696	0.411106	0.109347
4.18333	0.359275	0.362449	0.334943	0.267951	0.246241	0.235453	0.299352	0.358178	0.285527	0.2176	0.32817	0.206778	0.26522	0.178378	0.195	0.29987	0.240485	0.188194	0.273098	0.255809	0.342678	0.224163	0.215728	0.356917	0.184836	0.223227	0.160572	0.344366	0.192996	0.154153	0.223067	0.37749	0.274498	0.252538	0.349912	0.244139	0.332427	0.224938	0.257677	0.181071	0.139833	0.451634	0.20642	0.163938	0.220776	0.293811	0.229079	0.418958	0.104227
4.2	0.363892	0.363034	0.333248	0.270069	0.248801	0.234276	0.298549	0.360019	0.287104	0.212737	0.322396	0.206344	0.262271	0.179309	0.194556	0.300446	0.241682	0.192395	0.275438	0.257999	0.341507	0.224845	0.215549	0.356105	0.188702	0.222195	0.155057	0.342638	0.192568	0.1558	0.223334	0.37944	0.269042	0.253512	0.355443	0.247686	0.331044	0.219851	0.262345	0.174272	0.143072	0.452112	0.204935	0.162669	0.214234	0.29344	0.228333	0.412237	0.0991713
4.21667	0.360163	0.361053	0.328423	0.27186	0.248951	0.23213	0.300712	0.36106	0.286826	0.215893	0.320605	0.208037	0.259098	0.176424	0.194999	0.297485	0.249271	0.191458	0.277971	0.260501	0.338478	0.223791	0.215243	0.357996	0.189242	0.224824	0.150807	0.341542	0.196984	0.156314	0.220455	0.378443	0.272759	0.256963	0.358515	0.250819	0.333542	0.212593	0.269259	0.177954	0.144782	0.451145	0.206564	0.165739	0.220478	0.287199	0.224447	0.408379	0.104557
4.23333	0.358417	0.36378	0.329501	0.273421	0.25152	0.231193	0.299951	0.362149	0.290619	0.218014	0.318598	0.204908	0.256385	0.175165	0.195581	0.300831	0.249332	0.189396	0.282193	0.261021	0.338998	0.223823	0.216221	0.35389	0.187074	0.227734	0.147578	0.337814	0.192947	0.156738	0.22137	0.378539	0.277912	0.253632	0.354019	0.251199	0.327641	0.213673	0.270155	0.181006	0.144	0.449978	0.210718	0.165553	0.223614	0.283846	0.22907	0.413352	0.109075
4.25	0.356548	0.360831	0.331433	0.274929	0.251207	0.236486	0.300147	0.36035	0.290275	0.217354	0.312873	0.201493	0.256043	0.17529	0.196156	0.298124	0.247617	0.186658	0.28116	0.2633	0.338059	0.225215	0.216778	0.352712	0.183284	0.226733	0.156522	0.336664	0.194763	0.155323	0.220944	0.380985	0.283428	0.255564	0.358824	0.25388	0.324328	0.215601	0.269399	0.18319	0.146235	0.449837	0.208741	0.164585	0.218242	0.286073	0.227462	0.4144	0.112775
4.26667	0.35924	0.355091	0.331387	0.275074	0.249857	0.234308	0.304355	0.357566	0.288714	0.221494	0.31558	0.199079	0.259608	0.178112	0.194292	0.296511	0.250008	0.187654	0.282519	0.261075	0.336392	0.227324	0.212105	0.353397	0.181693	0.230774	0.156629	0.337377	0.19168	0.155107	0.224985	0.380654	0.28404	0.255806	0.35469	0.25394	0.31634	0.213826	0.274093	0.187311	0.153518	0.446643	0.207215	0.163926	0.214247	0.277654	0.22564	0.422699	0.110184
4.28333	0.360034	0.357214	0.32898	0.27592	0.249749	0.234398	0.303028	0.353138	0.288275	0.224882	0.317263	0.202081	0.262799	0.176692	0.195007	0.29448	0.251353	0.1912	0.28145	0.261646	0.334268	0.227174	0.219189	0.35404	0.189083	0.234176	0.15554	0.338803	0.19588	0.160744	0.221822	0.380711	0.288438	0.259109	0.347467	0.25598	0.31609	0.213744	0.273306	0.188032	0.159564	0.44491	0.210192	0.161755	0.207114	0.286558	0.22443	0.425022	0.114138
4.3	0.35962	0.360935	0.327039	0.27684	0.250025	0.234033	0.303333	0.358237	0.289103	0.21855	0.319212	0.200858	0.266879	0.176425	0.188068	0.291266	0.259626	0.189839	0.28052	0.260625	0.33494	0.226682	0.219146	0.353424	0.180662	0.234295	0.151171	0.33627	0.198705	0.168783	0.223191	0.381657	0.285416	0.25752	0.351126	0.253939	0.314043	0.218696	0.267124	0.192529	0.161245	0.436868	0.210936	0.16085	0.20656	0.288406	0.220924	0.423976	0.115185
4.31667	0.353563	0.36	0.329442	0.274998	0.244757	0.234602	0.300373	0.361743	0.28412	0.225086	0.320685	0.197358	0.271838	0.177112	0.189079	0.287981	0.263252	0.191063	0.280104	0.257283	0.334096	0.223567	0.223599	0.360885	0.179485	0.232664	0.153756	0.337261	0.197667	0.168085	0.228847	0.381684	0.286295	0.261563	0.351635	0.254661	0.312426	0.218032	0.265374	0.192986	0.150914	0.438638	0.208504	0.161354	0.215701	0.283873	0.219158	0.418422	0.120735
4.33333	0.349498	0.35415	0.332751	0.275966	0.24959	0.234676	0.300555	0.358658	0.282463	0.220945	0.31856	0.192883	0.267771	0.1798	0.18742	0.286718	0.269223	0.193197	0.278647	0.25824	0.331932	0.223508	0.224748	0.360279	0.184533	0.23703	0.154421	0.343557	0.197651	0.169845	0.232189	0.381943	0.28695	0.263288	0.349032	0.256919	0.312551	0.212173	0.270045	0.192095	0.153938	0.438219	0.205518	0.159911	0.212538	0.280264	0.217934	0.412897	0.120194
4.35	0.349079	0.356459	0.331938	0.276237	0.247894	0.238412	0.297948	0.359164	0.283415	0.216713	0.311358	0.191589	0.268312	0.179683	0.189887	0.289648	0.269993	0.193685	0.278431	0.264347	0.329518	0.223907	0.224088	0.36247	0.182244	0.24945	0.158371	0.341619	0.200308	0.175526	0.232632	0.3875	0.284002	0.264269	0.345598	0.254486	0.314749	0.214491	0.27074	0.19427	0.146725	0.433748	0.204351	0.159185	0.212906	0.28806	0.215035	0.412672	0.12556
4.36667	0.350305	0.356947	0.33209	0.27755	0.24407	0.242368	0.29722	0.355416	0.282679	0.223673	0.307603	0.190903	0.274853	0.178347	0.18819	0.289355	0.276801	0.194967	0.2808	0.263256	0.331315	0.224296	0.226035	0.359308	0.18054	0.247002	0.157862	0.338524	0.204266	0.17772	0.235888	0.382718	0.279549	0.262424	0.347312	0.248183	0.313538	0.215013	0.267853	0.192789	0.148889	0.432123	0.20675	0.161583	0.224756	0.284127	0.215607	0.423509	0.129272
4.38333	0.349364	0.35641	0.333283	0.27643	0.243674	0.242344	0.295574	0.35881	0.284405	0.21574	0.311578	0.186912	0.277632	0.179184	0.183192	0.29531	0.274894	0.197532	0.28121	0.265035	0.331961	0.222279	0.222552	0.360072	0.181851	0.247504	0.1595	0.340243	0.20548	0.174655	0.232137	0.379803	0.27003	0.258049	0.346731	0.245476	0.312644	0.213125	0.264908	0.191889	0.147549	0.432305	0.210014	0.160135	0.22336	0.291169	0.215502	0.421878	0.128349
4.4	0.348783	0.355805	0.331445	0.274706	0.238857	0.240897	0.292713	0.361534	0.282384	0.217543	0.315809	0.187215	0.276007	0.180197	0.182663	0.30036	0.275691	0.19962	0.279859	0.262738	0.328427	0.222131	0.224535	0.357849	0.17937	0.248093	0.161413	0.341184	0.20347	0.174692	0.231583	0.38248	0.272885	0.263591	0.343605	0.245291	0.316634	0.211129	0.260281	0.191896	0.147807	0.434422	0.206173	0.164383	0.220328	0.298383	0.213401	0.41784	0.124884
4.41667	0.352334	0.357631	0.328754	0.275083	0.234694	0.237705	0.2948	0.364509	0.282292	0.218508	0.323167	0.189255	0.274429	0.18011	0.181562	0.301942	0.277841	0.202625	0.27722	0.260088	0.326841	0.224239	0.224519	0.356054	0.177042	0.249703	0.158111	0.343407	0.200237	0.177505	0.231488	0.384161	0.266017	0.265584	0.341317	0.241986	0.314224	0.211436	0.260302	0.190921	0.151852	0.435662	0.204037	0.162797	0.218331	0.303184	0.210759	0.415795	0.117922
4.43333	0.346249	0.358957	0.330128	0.276446	0.232657	0.242121	0.292336	0.363786	0.28246	0.210332	0.321183	0.190788	0.267039	0.177329	0.179257	0.299707	0.277638	0.201658	0.279967	0.262349	0.326934	0.222517	0.226273	0.355694	0.179308	0.245996	0.159805	0.344701	0.204979	0.18011	0.232242	0.384215	0.262898	0.263675	0.339352	0.242616	0.319645	0.21194	0.256661	0.189931	0.15317	0.437	0.207437	0.166136	0.229275	0.308907	0.209381	0.411155	0.119618
4.45	0.348045	0.364259	0.330438	0.2756	0.233254	0.239587	0.292572	0.370345	0.279312	0.205267	0.327501	0.185396	0.270632	0.176846	0.182883	0.304453	0.275001	0.199967	0.281491	0.261112	0.327254	0.221209	0.223339	0.358358	0.173866	0.244972	0.161858	0.337701	0.202485	0.178165	0.235172	0.382421	0.262542	0.264566	0.336889	0.244165	0.323715	0.20726	0.259769	0.191157	0.144826	0.442213	0.209609	0.166043	0.230928	0.308605	0.212939	0.398478	0.118546
4.46667	0.345	0.369238	0.333063	0.274053	0.232023	0.239563	0.28973	0.370823	0.276538	0.209378	0.327304	0.186842	0.264863	0.176967	0.185445	0.303095	0.268758	0.201356	0.284107	0.258075	0.327981	0.224249	0.223502	0.356606	0.172694	0.246108	0.159515	0.339593	0.201114	0.175512	0.232668	0.382615	0.264412	0.268268	0.331734	0.245969	0.321567	0.196297	0.264364	0.185884	0.144131	0.445058	0.205203	0.163353	0.229266	0.308684	0.21196	0.39283	0.115293
4.48333	0.348956	0.375049	0.333472	0.273503	0.23229	0.23586	0.28978	0.369827	0.278041	0.205847	0.327345	0.193673	0.265192	0.177542	0.183728	0.303042	0.265792	0.198981	0.28374	0.262401	0.32842	0.226056	0.221065	0.351796	0.177188	0.246414	0.15738	0.333947	0.199394	0.179085	0.228095	0.376687	0.26395	0.266781	0.336221	0.244719	0.319327	0.197858	0.264701	0.18502	0.154117	0.440701	0.210582	0.162027	0.225994	0.311369	0.21545	0.393977	0.115896
4.5	0.351516	0.379942	0.330951	0.275182	0.230744	0.240274	0.288931	0.371529	0.278296	0.204238	0.332542	0.194431	0.27098	0.17714	0.181174	0.30496	0.258278	0.195788	0.282817	0.263943	0.331703	0.22353	0.225643	0.34645	0.173464	0.241811	0.154565	0.336299	0.197433	0.17936	0.229263	0.377514	0.261349	0.266336	0.335396	0.242444	0.314319	0.202459	0.26189	0.191058	0.158094	0.440672	0.210408	0.162927	0.23073	0.314612	0.214329	0.403474	0.112426
4.51667	0.349152	0.381923	0.333501	0.274624	0.232658	0.241246	0.289165	0.369966	0.278884	0.213198	0.334447	0.196678	0.271019	0.17755	0.180846	0.30415	0.263329	0.194986	0.281391	0.262216	0.330645	0.224325	0.22436	0.34295	0.175491	0.234395	0.151079	0.336403	0.197024	0.178598	0.23255	0.375523	0.266473	0.264723	0.335419	0.241475	0.317138	0.197735	0.262002	0.189077	0.157066	0.445063	0.212311	0.164139	0.235738	0.314038	0.214443	0.401574	0.104063
4.53333	0.347554	0.378417	0.333086	0.273789	0.232807	0.23893	0.288381	0.368573	0.278046	0.212699	0.334856	0.202045	0.261894	0.176318	0.183078	0.306253	0.255268	0.189327	0.277685	0.26009	0.330144	0.224227	0.222994	0.343293	0.175261	0.238977	0.155576	0.334592	0.193225	0.180125	0.233176	0.375617	0.269166	0.264098	0.329767	0.243893	0.325129	0.198243	0.260157	0.193133	0.153911	0.446401	0.210971	0.16899	0.236313	0.322286	0.213561	0.39093	0.105331
4.55	0.350147	0.383934	0.333138	0.274573	0.234749	0.240031	0.286914	0.365622	0.275503	0.213534	0.335011	0.201531	0.265676	0.177228	0.185757	0.30618	0.251832	0.190846	0.273876	0.253288	0.333785	0.226401	0.224888	0.349429	0.175279	0.243757	0.153476	0.32808	0.190146	0.182188	0.236053	0.376174	0.267096	0.265173	0.324449	0.242869	0.324736	0.198144	0.258797	0.190674	0.153434	0.44647	0.206856	0.170499	0.233944	0.323397	0.213789	0.387563	0.103756
4.56667	0.351845	0.37829	0.332666	0.275375	0.237836	0.244917	0.285891	0.367966	0.276973	0.211661	0.335886	0.201911	0.267311	0.179478	0.190227	0.305944	0.254599	0.192066	0.270022	0.257705	0.332381	0.225973	0.223587	0.351917	0.176987	0.241001	0.149244	0.322612	0.189216	0.184282	0.238809	0.376308	0.263632	0.264127	0.324047	0.245273	0.324476	0.208152	0.261041	0.189375	0.155087	0.442254	0.205425	0.165077	0.232877	0.317842	0.217032	0.395569	0.105357
4.58333	0.347051	0.382445	0.334076	0.272649	0.237596	0.246905	0.282505	0.367514	0.275871	0.207874	0.332445	0.204169	0.262445	0.179982	0.188213	0.308635	0.253941	0.187208	0.269147	0.256796	0.334708	0.222542	0.225469	0.350574	0.182066	0.238921	0.145752	0.311881	0.190725	0.181725	0.237956	0.371889	0.268469	0.261148	0.330038	0.247287	0.324121	0.208165	0.26581	0.191819	0.15009	0.441807	0.207432	0.169542	0.240255	0.322354	0.219936	0.39728	0.107215
4.6	0.348624	0.379918	0.33703	0.272541	0.242399	0.242864	0.282661	0.368823	0.276412	0.211141	0.332262	0.204173	0.263392	0.181242	0.189933	0.312092	0.254631	0.188514	0.264802	0.26087	0.334318	0.22238	0.224656	0.350102	0.182009	0.238353	0.148277	0.307817	0.193021	0.177961	0.236208	0.369325	0.269839	0.260611	0.332202	0.249628	0.325996	0.209783	0.267782	0.191118	0.142566	0.440489	0.208964	0.167296	0.241249	0.317016	0.22539	0.404894	0.101101
4.61667	0.34937	0.377172	0.334174	0.272369	0.24558	0.243374	0.280352	0.365045	0.277264	0.217025	0.321962	0.206193	0.256405	0.181714	0.185596	0.313218	0.25402	0.188195	0.26474	0.261923	0.339509	0.223261	0.222142	0.346112	0.182141	0.238622	0.15227	0.303293	0.190839	0.17499	0.239007	0.371383	0.270208	0.258608	0.338349	0.249467	0.323566	0.21034	0.266833	0.18729	0.143049	0.436616	0.204914	0.166673	0.237162	0.3168	0.222877	0.409587	0.100596
4.63333	0.347724	0.369579	0.332283	0.273347	0.246447	0.243856	0.277049	0.364726	0.278181	0.217805	0.323249	0.210086	0.260109	0.181706	0.186095	0.316284	0.25652	0.187142	0.268422	0.262455	0.337125	0.219933	0.223408	0.3511	0.184593	0.239822	0.161555	0.296876	0.191701	0.178693	0.242016	0.370238	0.272206	0.255384	0.345724	0.24698	0.329369	0.214673	0.264035	0.191379	0.144252	0.440909	0.20588	0.168957	0.247421	0.317936	0.22473	0.412199	0.102703
4.65	0.348385	0.364831	0.329945	0.274572	0.245851	0.244095	0.279306	0.363663	0.275276	0.21635	0.32489	0.20288	0.251216	0.181519	0.186534	0.31596	0.258647	0.187531	0.27018	0.263533	0.33639	0.220966	0.220705	0.349495	0.183839	0.24291	0.162576	0.295455	0.198119	0.171336	0.243534	0.374707	0.276049	0.252601	0.343822	0.247879	0.330429	0.212695	0.268731	0.188988	0.134104	0.443822	0.202363	0.168134	0.247762	0.318346	0.220279	0.417549	0.0985807
4.66667	0.351499	0.363949	0.333778	0.273368	0.23961	0.240493	0.28242	0.36628	0.278704	0.214055	0.329831	0.202637	0.245126	0.181489	0.188852	0.315483	0.264143	0.191257	0.274545	0.258136	0.334742	0.220982	0.216306	0.348257	0.182559	0.246998	0.163253	0.292164	0.203138	0.177615	0.240956	0.374732	0.272823	0.252081	0.345374	0.251227	0.331714	0.213847	0.272621	0.189177	0.132156	0.448522	0.202952	0.167198	0.243976	0.315985	0.223764	0.410305	0.0994616
4.68333	0.351494	0.363863	0.333944	0.273957	0.236875	0.234581	0.286876	0.366846	0.279162	0.213302	0.335877	0.202594	0.241698	0.181299	0.188614	0.314614	0.25372	0.190037	0.274123	0.256662	0.335194	0.224897	0.216405	0.345953	0.182127	0.244691	0.160489	0.286215	0.202783	0.176511	0.239093	0.375658	0.267252	0.252934	0.343838	0.25161	0.328496	0.213354	0.269859	0.194426	0.138696	0.442379	0.204394	0.165092	0.23633	0.305396	0.22325	0.408873	0.104858
4.7	0.352133	0.366448	0.333638	0.27248	0.238512	0.233834	0.288422	0.369312	0.280889	0.212767	0.334326	0.197767	0.244629	0.18287	0.189628	0.313919	0.256008	0.190716	0.271704	0.264092	0.334286	0.224935	0.217002	0.347243	0.183481	0.245656	0.159034	0.284967	0.202921	0.168367	0.236627	0.37483	0.264205	0.257538	0.34872	0.25369	0.327266	0.212596	0.273799	0.191956	0.138234	0.439661	0.209684	0.161924	0.228319	0.307879	0.222383	0.409573	0.104697
4.71667	0.353558	0.363924	0.335352	0.272886	0.237843	0.236787	0.295145	0.36741	0.28267	0.215273	0.333393	0.201978	0.24257	0.182337	0.189324	0.31185	0.257596	0.190884	0.27242	0.271103	0.33118	0.225179	0.217451	0.340612	0.181445	0.246013	0.158953	0.287876	0.196294	0.164908	0.238325	0.374973	0.277403	0.256745	0.354399	0.259067	0.327087	0.216306	0.27637	0.190077	0.135176	0.43779	0.209462	0.159965	0.224314	0.306894	0.225688	0.41003	0.111019
4.73333	0.357229	0.365309	0.336048	0.274326	0.2345	0.234429	0.299643	0.364331	0.282515	0.219523	0.326412	0.202083	0.24005	0.182138	0.182021	0.308629	0.257551	0.187211	0.276543	0.268146	0.331357	0.227784	0.216238	0.340565	0.181769	0.245116	0.162194	0.294942	0.199392	0.163062	0.237244	0.373663	0.280267	0.255476	0.359529	0.256427	0.326771	0.210993	0.279884	0.190294	0.131461	0.444015	0.210902	0.158253	0.224322	0.306061	0.225217	0.410848	0.115984
4.75	0.357458	0.36096	0.334972	0.276705	0.23382	0.235519	0.30236	0.366562	0.284995	0.224519	0.325942	0.197652	0.244299	0.184249	0.186081	0.31193	0.261261	0.19261	0.278373	0.267624	0.330022	0.228891	0.215151	0.343777	0.178641	0.247394	0.167544	0.300339	0.201347	0.165895	0.237827	0.378207	0.273582	0.25403	0.354935	0.256124	0.326843	0.208473	0.275214	0.189416	0.13426	0.445157	0.211549	0.155872	0.222482	0.292517	0.224038	0.411068	0.118674
4.76667	0.359312	0.363517	0.334217	0.279103	0.231983	0.235617	0.302014	0.368947	0.285307	0.226056	0.324643	0.194773	0.245283	0.183635	0.185	0.309466	0.26249	0.193176	0.282259	0.263594	0.330672	0.227523	0.216569	0.345503	0.177988	0.250338	0.158776	0.305152	0.193853	0.168901	0.236212	0.379111	0.274178	0.250197	0.350697	0.258567	0.3283	0.206374	0.275218	0.190656	0.13405	0.445823	0.209537	0.155228	0.213836	0.294784	0.220616	0.403328	0.118909
4.78333	0.35468	0.368857	0.33922	0.281749	0.231303	0.235557	0.306168	0.367376	0.286006	0.223234	0.330401	0.195539	0.249539	0.182634	0.183414	0.306692	0.264538	0.193735	0.278079	0.263176	0.324794	0.227646	0.218863	0.345139	0.17567	0.253685	0.152161	0.312313	0.192168	0.166472	0.231947	0.377191	0.272988	0.247876	0.349794	0.257672	0.325673	0.206034	0.281787	0.198703	0.137962	0.45084	0.213121	0.152435	0.216614	0.287639	0.220528	0.40243	0.113501
4.8	0.35433	0.367561	0.341959	0.282869	0.23149	0.236896	0.308172	0.362916	0.285839	0.223428	0.328498	0.192662	0.245338	0.183398	0.182629	0.309052	0.268237	0.194835	0.270145	0.260725	0.323989	0.22842	0.222537	0.34407	0.176681	0.254983	0.146455	0.319388	0.189457	0.169965	0.233372	0.376428	0.268429	0.246454	0.345824	0.260316	0.325729	0.206144	0.282641	0.19427	0.136341	0.445414	0.215936	0.153676	0.210245	0.285717	0.218212	0.405313	0.109872
4.81667	0.360141	0.367502	0.346576	0.282203	0.231128	0.239056	0.306993	0.35855	0.285886	0.235036	0.331849	0.196342	0.249626	0.183707	0.182781	0.310762	0.268827	0.193692	0.267396	0.259192	0.325114	0.224829	0.225548	0.348201	0.177067	0.258513	0.143948	0.317656	0.182937	0.176473	0.235339	0.370786	0.265269	0.252187	0.343855	0.259202	0.322633	0.20516	0.279751	0.196252	0.143108	0.441805	0.216095	0.158387	0.210416	0.278378	0.219228	0.399276	0.106747
4.83333	0.352694	0.371679	0.346403	0.286204	0.233606	0.242399	0.304372	0.360238	0.284035	0.24287	0.323582	0.197514	0.252604	0.183479	0.181339	0.309313	0.269841	0.190171	0.266172	0.257198	0.323674	0.224354	0.225429	0.350295	0.17502	0.254062	0.146221	0.31233	0.179775	0.168069	0.237387	0.368167	0.265779	0.251818	0.346961	0.255948	0.329528	0.198099	0.277011	0.19372	0.138527	0.440815	0.212431	0.155822	0.214084	0.276941	0.220762	0.40392	0.107006
4.85	0.353883	0.36939	0.344833	0.287149	0.235531	0.24547	0.302122	0.357114	0.286866	0.24097	0.327877	0.196287	0.254846	0.181697	0.17911	0.309761	0.273245	0.193981	0.261969	0.262183	0.323205	0.219356	0.22589	0.352938	0.174778	0.256176	0.147728	0.313177	0.181523	0.165762	0.234281	0.370561	0.271614	0.250626	0.348201	0.257535	0.33245	0.197899	0.279539	0.191691	0.134832	0.446704	0.215386	0.160272	0.218048	0.284303	0.221149	0.402549	0.101151
4.86667	0.354329	0.367207	0.348945	0.288083	0.234777	0.245545	0.304094	0.355832	0.288143	0.239921	0.327499	0.196956	0.253105	0.182201	0.178816	0.308049	0.274182	0.195696	0.262273	0.263726	0.323113	0.217521	0.228117	0.352716	0.182229	0.255945	0.146929	0.317467	0.183109	0.168192	0.233969	0.372797	0.271194	0.247236	0.341515	0.254192	0.326125	0.195113	0.277085	0.191311	0.137558	0.448214	0.208297	0.160014	0.217882	0.283617	0.224846	0.406944	0.101477
4.88333	0.357036	0.367031	0.350275	0.288574	0.237408	0.242104	0.297663	0.359324	0.287982	0.244949	0.32947	0.19422	0.24989	0.182944	0.176534	0.306207	0.279138	0.192444	0.266104	0.264568	0.325311	0.217836	0.225247	0.356695	0.184446	0.248817	0.145581	0.315354	0.189179	0.172008	0.231669	0.369409	0.263951	0.251264	0.341199	0.250973	0.32407	0.192143	0.276003	0.19253	0.143579	0.450915	0.208325	0.159836	0.223541	0.277225	0.222173	0.407787	0.0942692
4.9	0.353845	0.364819	0.353382	0.289161	0.241517	0.239693	0.298887	0.357152	0.287118	0.237846	0.336682	0.193176	0.25264	0.180725	0.182151	0.303072	0.287023	0.192063	0.263858	0.263496	0.323803	0.21736	0.225817	0.352884	0.188204	0.247609	0.145124	0.31878	0.192986	0.176116	0.228158	0.365253	0.258664	0.249037	0.338344	0.24936	0.321565	0.191898	0.275862	0.1957	0.148193	0.443665	0.208325	0.163908	0.231904	0.277378	0.220517	0.406467	0.0874437
4.91667	0.358543	0.365704	0.354327	0.292298	0.239787	0.241384	0.297606	0.361016	0.28717	0.23748	0.33811	0.193807	0.251747	0.180489	0.180732	0.300578	0.293026	0.187859	0.264856	0.263752	0.323839	0.218242	0.228685	0.353143	0.193286	0.249821	0.143244	0.316153	0.194948	0.17643	0.225656	0.364784	0.259953	0.251085	0.337415	0.246987	0.323696	0.190054	0.279442	0.200874	0.143797	0.44222	0.209537	0.165173	0.228338	0.27526	0.220326	0.40365	0.0836562
4.93333	0.358565	0.371082	0.356159	0.291238	0.241009	0.241982	0.29597	0.362635	0.286272	0.23929	0.341463	0.198772	0.253872	0.180576	0.181075	0.305463	0.294375	0.187579	0.262902	0.257958	0.322054	0.218725	0.227459	0.360518	0.192434	0.251893	0.14603	0.308656	0.198914	0.180693	0.229146	0.359787	0.255507	0.253671	0.339526	0.244267	0.326334	0.191599	0.274464	0.202377	0.146402	0.443522	0.205405	0.15965	0.234802	0.270178	0.220599	0.400874	0.0833652
4.95	0.359692	0.362062	0.353627	0.292794	0.242352	0.244115	0.291691	0.360394	0.286159	0.238234	0.342259	0.198994	0.253343	0.18049	0.180794	0.305539	0.296539	0.18982	0.271939	0.254667	0.322632	0.219594	0.22912	0.359428	0.192592	0.247086	0.146392	0.307034	0.19972	0.187634	0.232217	0.358546	0.257703	0.258983	0.341268	0.243189	0.330502	0.194786	0.273936	0.200596	0.149754	0.439894	0.201663	0.160112	0.235508	0.270248	0.224853	0.402542	0.0902882
4.96667	0.359096	0.361407	0.354307	0.295359	0.242629	0.24563	0.293862	0.367861	0.284626	0.240032	0.343706	0.20153	0.254157	0.183433	0.180817	0.301849	0.295704	0.192635	0.273383	0.254674	0.322704	0.221844	0.222393	0.355254	0.189238	0.246167	0.144452	0.302217	0.198052	0.183975	0.234936	0.358999	0.258582	0.261851	0.346276	0.240689	0.329619	0.194452	0.275781	0.203697	0.157833	0.444515	0.197757	0.154842	0.243176	0.271342	0.228271	0.408023	0.0919075
4.98333	0.355953	0.356888	0.356812	0.300043	0.244963	0.245027	0.293518	0.371327	0.284145	0.228424	0.338899	0.201642	0.253672	0.185495	0.181543	0.305047	0.296544	0.193678	0.273692	0.247929	0.323602	0.223323	0.223575	0.352512	0.189098	0.244245	0.147007	0.304056	0.199173	0.181688	0.229626	0.362446	0.258803	0.256707	0.345704	0.24195	0.332853	0.195786	0.277092	0.208587	0.157665	0.447527	0.196795	0.152161	0.244712	0.277976	0.232006	0.41218	0.0956423
5	0.35636	0.349443	0.359186	0.295497	0.244503	0.242041	0.294849	0.365789	0.285017	0.219831	0.341002	0.204474	0.253926	0.186586	0.183362	0.306682	0.298261	0.192125	0.277793	0.248579	0.323959	0.225873	0.221809	0.354335	0.197223	0.247493	0.149192	0.305742	0.200971	0.18465	0.226453	0.364537	0.266678	0.25402	0.340318	0.242882	0.324046	0.192911	0.277189	0.204818	0.15217	0.442405	0.198552	0.155392	0.241333	0.275978	0.232315	0.413096	0.0934947
5.01667	0.355	0.35266	0.359771	0.296214	0.247911	0.240578	0.295176	0.367042	0.284152	0.21912	0.333341	0.203858	0.254174	0.189258	0.188782	0.308543	0.303944	0.189743	0.283587	0.245986	0.326831	0.228655	0.223845	0.354982	0.203022	0.246085	0.150035	0.304741	0.198336	0.189349	0.227396	0.363127	0.260877	0.250704	0.33744	0.241009	0.32459	0.195068	0.279137	0.203178	0.153696	0.441212	0.200866	0.154151	0.236668	0.280589	0.236163	0.414055	0.0946845
5.03333	0.354665	0.353831	0.358299	0.298272	0.245898	0.241863	0.291992	0.364034	0.281061	0.221538	0.338104	0.203616	0.258734	0.188592	0.187928	0.311132	0.304458	0.188949	0.285945	0.238677	0.329253	0.229581	0.220645	0.352728	0.19789	0.248078	0.148517	0.303445	0.192216	0.192259	0.234976	0.364691	0.26392	0.250481	0.338752	0.242979	0.332647	0.197681	0.282815	0.205163	0.151871	0.443939	0.201649	0.153483	0.234561	0.267951	0.237421	0.405535	0.0929929
5.05	0.352409	0.356478	0.359884	0.299745	0.242828	0.242453	0.293341	0.359598	0.283014	0.220328	0.331458	0.206518	0.263399	0.18705	0.191762	0.316365	0.307807	0.191053	0.283074	0.235428	0.327151	0.229445	0.22219	0.35307	0.195508	0.249299	0.146902	0.298997	0.19201	0.188182	0.235071	0.364775	0.262276	0.245587	0.333863	0.241408	0.334549	0.197739	0.285808	0.203852	0.147445	0.440634	0.206613	0.150647	0.237845	0.266474	0.239026	0.412392	0.098312
5.06667	0.348784	0.357323	0.35956	0.30112	0.240937	0.244905	0.287341	0.367205	0.284456	0.223646	0.329756	0.209393	0.261705	0.191316	0.190804	0.317875	0.300191	0.191842	0.286192	0.232249	0.328091	0.230166	0.224493	0.354826	0.193392	0.252429	0.14848	0.290141	0.182837	0.186265	0.236018	0.363276	0.265066	0.248751	0.331042	0.241013	0.332785	0.19298	0.280856	0.201702	0.143575	0.44279	0.207155	0.149072	0.23821	0.268064	0.239221	0.406234	0.0959487
5.08333	0.345904	0.354586	0.361578	0.299353	0.243624	0.243169	0.285921	0.36041	0.282895	0.224753	0.328411	0.20886	0.269139	0.188902	0.192768	0.320517	0.290164	0.192529	0.29254	0.230126	0.326568	0.229981	0.220243	0.355928	0.186444	0.252873	0.146967	0.292749	0.181556	0.19295	0.238375	0.365628	0.269911	0.246947	0.333301	0.241631	0.330539	0.200483	0.278173	0.197868	0.139282	0.437098	0.206049	0.149049	0.240909	0.270654	0.241732	0.408208	0.0947121
5.1	0.347772	0.350235	0.361612	0.301197	0.240416	0.249733	0.288282	0.357803	0.283017	0.2221	0.328481	0.208736	0.268964	0.190251	0.19599	0.315377	0.288846	0.191943	0.29315	0.230542	0.327616	0.229646	0.219392	0.347194	0.192863	0.255851	0.148221	0.294772	0.182777	0.188886	0.235558	0.364462	0.277467	0.249901	0.340718	0.240421	0.32338	0.196909	0.284008	0.19863	0.139734	0.432599	0.205837	0.152972	0.238408	0.272527	0.240113	0.408843	0.0981363
5.11667	0.346259	0.350382	0.365215	0.300793	0.239269	0.24831	0.292856	0.357944	0.283427	0.227799	0.326181	0.208578	0.273103	0.190795	0.198348	0.316198	0.289843	0.19421	0.287375	0.231741	0.329421	0.230464	0.215509	0.35575	0.203297	0.262773	0.142895	0.290627	0.17803	0.186858	0.235613	0.367455	0.276075	0.24314	0.335338	0.238703	0.316533	0.195668	0.284061	0.199075	0.134432	0.432704	0.205144	0.154183	0.236773	0.272825	0.236071	0.41214	0.0948065
5.13333	0.352093	0.351061	0.364866	0.299452	0.236272	0.248842	0.291097	0.354564	0.284743	0.219712	0.328539	0.204228	0.27514	0.186889	0.198645	0.316766	0.282714	0.190817	0.293223	0.23872	0.330227	0.226646	0.219324	0.356565	0.20172	0.264812	0.14354	0.292766	0.179094	0.187397	0.230243	0.37002	0.27814	0.241296	0.330726	0.24004	0.314068	0.197262	0.280571	0.196932	0.130448	0.424259	0.205121	0.158915	0.232267	0.275039	0.235696	0.411092	0.0965893
5.15	0.348394	0.356709	0.362601	0.297959	0.23657	0.253387	0.292299	0.355897	0.286779	0.216531	0.328722	0.201372	0.276516	0.189215	0.198683	0.316779	0.282433	0.190749	0.294814	0.246939	0.329394	0.228199	0.220304	0.358188	0.204618	0.260386	0.141564	0.295951	0.178112	0.189049	0.233037	0.371695	0.276849	0.23997	0.334583	0.240157	0.30855	0.193552	0.284921	0.19652	0.129619	0.419051	0.205909	0.156657	0.235467	0.270117	0.232971	0.412229	0.0926894
5.16667	0.356104	0.356504	0.36033	0.303402	0.240308	0.255202	0.291147	0.357744	0.284452	0.21992	0.325284	0.201513	0.27409	0.188646	0.195065	0.318895	0.280974	0.193052	0.290238	0.253679	0.330357	0.228917	0.222989	0.359039	0.201504	0.264785	0.13983	0.292624	0.180785	0.189173	0.234818	0.375891	0.267244	0.246091	0.336464	0.237584	0.30804	0.195888	0.287502	0.198591	0.132333	0.417622	0.210593	0.155547	0.235295	0.270034	0.229131	0.410665	0.096344
5.18333	0.355426	0.354492	0.361368	0.305203	0.236785	0.258779	0.287394	0.356774	0.28403	0.214444	0.325626	0.204171	0.272538	0.190089	0.191279	0.31946	0.280036	0.191653	0.292961	0.251445	0.330257	0.226777	0.220081	0.35663	0.195189	0.269895	0.138202	0.291279	0.18163	0.190571	0.238069	0.380166	0.268397	0.248454	0.340125	0.237247	0.304798	0.199023	0.289754	0.198116	0.128873	0.411284	0.209094	0.155285	0.236051	0.269598	0.229599	0.406342	0.102542
5.2	0.356911	0.352512	0.363714	0.304378	0.240299	0.260367	0.289711	0.359912	0.284796	0.209116	0.324223	0.202731	0.271501	0.192097	0.191505	0.32243	0.279599	0.194092	0.290694	0.252512	0.328787	0.22807	0.220833	0.356619	0.191575	0.273451	0.136053	0.28623	0.181055	0.19277	0.231808	0.380453	0.270846	0.248275	0.347163	0.237028	0.294834	0.201979	0.292954	0.199179	0.132898	0.409535	0.210675	0.156284	0.23456	0.270813	0.225998	0.409143	0.105542
5.21667	0.35783	0.348843	0.364835	0.303289	0.242576	0.263867	0.292372	0.364271	0.28178	0.204188	0.33011	0.197496	0.269653	0.192685	0.191347	0.321571	0.277468	0.194594	0.290246	0.257173	0.328403	0.227502	0.219906	0.353075	0.194805	0.27584	0.139803	0.284719	0.181129	0.195869	0.229333	0.386573	0.277233	0.251937	0.348851	0.237454	0.289339	0.204438	0.293572	0.205319	0.132752	0.408143	0.205764	0.159924	0.232005	0.273397	0.223957	0.406338	0.101061
5.23333	0.359514	0.348395	0.362982	0.302854	0.242593	0.264555	0.297179	0.362147	0.281915	0.207276	0.323389	0.195005	0.268495	0.193192	0.193243	0.326384	0.284443	0.19352	0.290743	0.25706	0.329503	0.227638	0.21817	0.359449	0.200214	0.281632	0.138272	0.282299	0.18538	0.191426	0.232048	0.389556	0.273769	0.251846	0.348682	0.238309	0.289021	0.202395	0.295449	0.205554	0.135345	0.406336	0.208192	0.16187	0.221013	0.277226	0.221906	0.410048	0.106384
5.25	0.359355	0.346943	0.363819	0.304064	0.241233	0.265054	0.300134	0.364785	0.280649	0.204022	0.325958	0.197116	0.262883	0.194153	0.188895	0.323554	0.286768	0.195823	0.28221	0.264199	0.330861	0.226591	0.220321	0.362119	0.207166	0.279053	0.137195	0.280719	0.182145	0.186964	0.230233	0.384881	0.271798	0.251096	0.345846	0.241057	0.288207	0.198683	0.297967	0.207863	0.141704	0.408829	0.212667	0.161107	0.225923	0.281288	0.220706	0.407826	0.106273
5.26667	0.357185	0.346338	0.362471	0.302233	0.248593	0.260199	0.298667	0.369988	0.281711	0.205743	0.323527	0.195489	0.261172	0.193735	0.185376	0.329931	0.286829	0.194658	0.288039	0.266856	0.3337	0.22986	0.226364	0.361617	0.200758	0.276825	0.140793	0.285227	0.174953	0.18352	0.230691	0.389831	0.271632	0.24913	0.342289	0.239182	0.281263	0.202101	0.295146	0.204487	0.13785	0.408593	0.219412	0.159577	0.223966	0.29036	0.224996	0.410751	0.108451
5.28333	0.358849	0.347946	0.360766	0.301298	0.246913	0.258995	0.297972	0.370676	0.280503	0.20512	0.322705	0.194128	0.254836	0.193997	0.18382	0.33488	0.286345	0.189423	0.289218	0.270399	0.331448	0.230165	0.227772	0.355671	0.190526	0.274116	0.145733	0.285143	0.17958	0.180691	0.230308	0.388516	0.269497	0.248945	0.342443	0.241106	0.283331	0.199528	0.294836	0.200407	0.140312	0.406307	0.222586	0.160905	0.22191	0.294361	0.223573	0.408947	0.108208
5.3	0.354895	0.346512	0.36293	0.303292	0.251807	0.254091	0.302112	0.373547	0.280558	0.207003	0.319303	0.194236	0.253958	0.196347	0.183862	0.336389	0.288746	0.19246	0.282177	0.270346	0.331609	0.234952	0.22468	0.361321	0.192782	0.271817	0.149579	0.282501	0.179031	0.180087	0.231775	0.384932	0.27341	0.246081	0.344293	0.243278	0.278338	0.20134	0.297568	0.198687	0.138725	0.408691	0.222528	0.158783	0.216394	0.290725	0.223038	0.411092	0.108138
5.31667	0.357215	0.343025	0.362838	0.303707	0.253039	0.250937	0.302303	0.371509	0.280946	0.215149	0.319345	0.197106	0.252667	0.195935	0.184004	0.334055	0.288273	0.192056	0.283962	0.268525	0.334439	0.235936	0.226184	0.361742	0.18743	0.276412	0.148439	0.276373	0.187898	0.180377	0.232232	0.385215	0.270907	0.249999	0.339116	0.241138	0.276722	0.209885	0.291156	0.198314	0.13833	0.413769	0.226225	0.16027	0.211537	0.291083	0.222681	0.407955	0.107473
5.33333	0.350779	0.3473	0.363618	0.301849	0.249607	0.253328	0.301826	0.37034	0.281134	0.215758	0.324574	0.191889	0.255753	0.196732	0.186636	0.331467	0.288729	0.191392	0.281628	0.267559	0.335018	0.234046	0.228345	0.360751	0.183113	0.274175	0.144091	0.278523	0.182172	0.182283	0.235653	0.385569	0.271573	0.247609	0.344022	0.242762	0.276036	0.21145	0.294593	0.200877	0.147461	0.41336	0.225094	0.15953	0.213996	0.300434	0.224945	0.406537	0.114182
5.35	0.349766	0.350103	0.36889	0.301894	0.250867	0.250101	0.303415	0.370666	0.279139	0.225301	0.323759	0.19119	0.253793	0.196411	0.186217	0.329953	0.292026	0.191268	0.278922	0.267112	0.332972	0.233506	0.230989	0.361097	0.188383	0.271376	0.1418	0.285769	0.177866	0.179709	0.234046	0.384454	0.281159	0.247552	0.34647	0.243787	0.273623	0.209106	0.287984	0.20374	0.148163	0.417088	0.227679	0.16061	0.21362	0.295598	0.226087	0.411179	0.117293
5.36667	0.347086	0.354046	0.368	0.304206	0.247589	0.257508	0.30545	0.373109	0.284119	0.232687	0.322349	0.189943	0.250137	0.195363	0.185094	0.32709	0.291625	0.188355	0.281797	0.26635	0.33322	0.234007	0.231105	0.362388	0.197222	0.266403	0.143658	0.287	0.181565	0.177045	0.240479	0.381925	0.280814	0.251335	0.343666	0.24201	0.272208	0.204965	0.284469	0.201607	0.140744	0.413873	0.229468	0.156341	0.217898	0.293929	0.225344	0.419702	0.110243
5.38333	0.347267	0.354192	0.366013	0.307332	0.248653	0.256707	0.299339	0.375751	0.282899	0.237734	0.324565	0.195236	0.249298	0.199844	0.18328	0.327396	0.289621	0.187041	0.283792	0.267455	0.335045	0.234706	0.235237	0.363003	0.202986	0.266	0.14341	0.286601	0.184108	0.177161	0.241003	0.381202	0.27768	0.250567	0.34695	0.241856	0.273389	0.199028	0.284725	0.197122	0.14142	0.414001	0.232131	0.157101	0.213739	0.300503	0.226697	0.420754	0.108216
5.4	0.345278	0.356587	0.369028	0.309752	0.249483	0.256877	0.294243	0.37792	0.281827	0.233876	0.329399	0.194497	0.245123	0.198418	0.179507	0.331523	0.284111	0.191129	0.282379	0.271503	0.335957	0.234494	0.239549	0.358535	0.197872	0.263543	0.141808	0.291643	0.18309	0.180535	0.242544	0.384584	0.28233	0.255107	0.350992	0.241655	0.274533	0.202296	0.284499	0.195534	0.139634	0.416319	0.241287	0.15426	0.227244	0.290701	0.226702	0.414197	0.108686
5.41667	0.342119	0.359645	0.369247	0.30804	0.25426	0.255486	0.29899	0.383574	0.283113	0.233757	0.326542	0.194151	0.251355	0.198745	0.184086	0.333679	0.283471	0.189503	0.284945	0.268839	0.339646	0.235085	0.241094	0.355183	0.195152	0.268047	0.140343	0.294858	0.181456	0.179767	0.245262	0.386987	0.288506	0.256671	0.353598	0.241628	0.270071	0.202751	0.28462	0.195178	0.13963	0.419299	0.247028	0.152196	0.226545	0.286912	0.23057	0.415958	0.11222
5.43333	0.344825	0.361812	0.369039	0.310875	0.248172	0.257472	0.300573	0.380004	0.285386	0.23441	0.328506	0.191985	0.253937	0.197973	0.183586	0.330906	0.283701	0.190444	0.284481	0.273942	0.339235	0.233663	0.239811	0.358418	0.200166	0.263962	0.134314	0.298922	0.183823	0.182436	0.245878	0.383973	0.285074	0.258714	0.355056	0.241415	0.268705	0.203942	0.283907	0.195352	0.143066	0.418292	0.246699	0.155368	0.225846	0.285805	0.228835	0.415807	0.111476
5.45	0.345772	0.360236	0.369286	0.316286	0.246662	0.260998	0.299884	0.383494	0.287155	0.236204	0.328195	0.194949	0.259003	0.197969	0.186321	0.323155	0.285664	0.191329	0.284122	0.270493	0.342805	0.234151	0.241245	0.361402	0.205625	0.265916	0.13516	0.302151	0.187721	0.189977	0.249078	0.383756	0.290616	0.263752	0.360062	0.242322	0.269507	0.206949	0.281314	0.198905	0.147248	0.421265	0.248163	0.150469	0.234177	0.290061	0.230612	0.409728	0.114106
5.46667	0.344764	0.367445	0.370213	0.316551	0.246568	0.263272	0.300518	0.380074	0.289956	0.238827	0.333047	0.195195	0.259371	0.198237	0.186867	0.324542	0.28671	0.189668	0.287289	0.267719	0.34478	0.23294	0.245299	0.360364	0.204383	0.269147	0.133073	0.300347	0.189598	0.195932	0.251058	0.386378	0.283709	0.271766	0.363821	0.239478	0.272258	0.200557	0.282343	0.203343	0.150929	0.422499	0.248906	0.151683	0.239415	0.283972	0.233673	0.397244	0.117913
5.48333	0.341237	0.367168	0.371385	0.316904	0.245393	0.262504	0.302545	0.379988	0.29018	0.232722	0.333267	0.194174	0.256737	0.192743	0.185347	0.32525	0.289525	0.191439	0.285679	0.269504	0.344667	0.231826	0.243769	0.356366	0.20849	0.26798	0.137667	0.304803	0.179295	0.194883	0.255926	0.383856	0.285888	0.272004	0.364131	0.238592	0.268203	0.193763	0.282329	0.199511	0.147014	0.42183	0.245456	0.153944	0.23652	0.28913	0.233957	0.395023	0.122428
5.5	0.343254	0.368808	0.371593	0.316043	0.248617	0.259755	0.307659	0.382676	0.294088	0.23309	0.330706	0.19432	0.260297	0.191534	0.183806	0.328955	0.287836	0.194695	0.289183	0.269962	0.342787	0.233552	0.243651	0.359689	0.215776	0.266453	0.137109	0.310265	0.185087	0.189882	0.252316	0.383302	0.288981	0.27092	0.363326	0.240288	0.270237	0.19488	0.276257	0.195615	0.145559	0.420896	0.242155	0.155515	0.233579	0.287147	0.234037	0.391263	0.117909
5.51667	0.347431	0.362849	0.372507	0.3178	0.247145	0.260058	0.310199	0.390424	0.297873	0.234503	0.33189	0.192534	0.262498	0.188909	0.185645	0.331234	0.282695	0.19673	0.286859	0.270873	0.344738	0.233052	0.242795	0.364241	0.211643	0.265509	0.143837	0.306041	0.190335	0.193972	0.255858	0.376802	0.283438	0.275011	0.360765	0.238732	0.27066	0.201457	0.280486	0.192964	0.144102	0.418796	0.236153	0.151533	0.2425	0.290309	0.232748	0.388338	0.111751
5.53333	0.346176	0.360635	0.372867	0.319736	0.247138	0.251122	0.308254	0.391955	0.298012	0.234971	0.337863	0.198571	0.263973	0.192959	0.183438	0.331179	0.286022	0.199377	0.286839	0.272584	0.347507	0.234512	0.242686	0.367584	0.206465	0.269642	0.150544	0.302996	0.190591	0.195734	0.254795	0.376002	0.28002	0.272177	0.36211	0.239024	0.279409	0.200463	0.27533	0.192513	0.143726	0.417939	0.239827	0.155296	0.245069	0.296301	0.235186	0.38027	0.116178
5.55	0.342176	0.365032	0.374669	0.316443	0.245797	0.253887	0.309351	0.392531	0.302501	0.232143	0.335932	0.198757	0.26856	0.191505	0.184468	0.327165	0.293893	0.199517	0.287093	0.270641	0.348855	0.233737	0.241724	0.368133	0.200012	0.272015	0.15162	0.308967	0.189565	0.200617	0.262533	0.373383	0.279249	0.27517	0.366501	0.240779	0.280983	0.202475	0.276359	0.197078	0.148158	0.417749	0.242937	0.154675	0.251585	0.294836	0.244045	0.377646	0.123646
5.56667	0.342091	0.366949	0.374482	0.313696	0.245103	0.253733	0.314743	0.392297	0.303512	0.236411	0.331789	0.198753	0.279289	0.192338	0.184647	0.320884	0.295475	0.198157	0.284322	0.280142	0.349064	0.231646	0.241131	0.374269	0.19918	0.268538	0.150492	0.308857	0.188559	0.201375	0.264189	0.375428	0.279845	0.269901	0.370639	0.242438	0.280157	0.200682	0.279994	0.196442	0.149703	0.422942	0.237402	0.151456	0.245928	0.303256	0.247561	0.385468	0.128217
5.58333	0.343871	0.368485	0.378921	0.318561	0.241858	0.258593	0.309326	0.384773	0.303193	0.237922	0.332829	0.204237	0.269858	0.192986	0.180445	0.318141	0.291768	0.200703	0.283748	0.280237	0.348966	0.233727	0.242527	0.372279	0.195826	0.268139	0.15458	0.304019	0.187984	0.203678	0.26698	0.37406	0.276136	0.27105	0.373947	0.240866	0.280293	0.203533	0.274211	0.192351	0.146935	0.423358	0.234362	0.145297	0.24831	0.315324	0.241416	0.383202	0.131797
5.6	0.342588	0.363585	0.381853	0.318257	0.239286	0.259844	0.305189	0.382294	0.304044	0.233737	0.328755	0.209536	0.271635	0.194968	0.18432	0.322577	0.294866	0.200942	0.276722	0.28081	0.354629	0.23425	0.248034	0.373644	0.191685	0.272583	0.151363	0.298378	0.188287	0.206588	0.271298	0.377565	0.278171	0.268678	0.372663	0.243794	0.283402	0.200547	0.283917	0.191567	0.141646	0.423797	0.233534	0.144421	0.25289	0.31475	0.238678	0.383861	0.13153
5.61667	0.338449	0.366938	0.386814	0.314396	0.242324	0.261937	0.307905	0.376809	0.30335	0.22913	0.330041	0.209219	0.268135	0.196	0.185295	0.331709	0.296456	0.200196	0.275944	0.282396	0.355518	0.232731	0.246255	0.375724	0.187667	0.273627	0.14847	0.295975	0.184661	0.198403	0.269835	0.377185	0.27479	0.265568	0.369544	0.243911	0.278789	0.202188	0.279797	0.191604	0.135507	0.421903	0.236007	0.145142	0.249834	0.306577	0.237223	0.381273	0.133252
5.63333	0.341922	0.367394	0.385659	0.31708	0.237658	0.265542	0.306611	0.375703	0.301245	0.225055	0.328414	0.210704	0.264578	0.198421	0.182019	0.333421	0.305143	0.202917	0.27696	0.287875	0.359165	0.231142	0.248068	0.375052	0.192725	0.271382	0.150691	0.295572	0.186211	0.194039	0.272818	0.376095	0.281124	0.260072	0.366007	0.242367	0.277634	0.204434	0.278876	0.195357	0.130447	0.420547	0.241036	0.142849	0.253432	0.316176	0.234419	0.391954	0.132761
5.65	0.341184	0.373551	0.386179	0.317271	0.236084	0.26455	0.302688	0.374578	0.302397	0.224646	0.330833	0.210547	0.266201	0.201553	0.184152	0.332916	0.309169	0.199541	0.276884	0.285188	0.359486	0.229505	0.246032	0.379551	0.189398	0.270855	0.150866	0.295735	0.185156	0.201248	0.270467	0.380933	0.288708	0.265563	0.370731	0.243746	0.280733	0.20721	0.28055	0.196504	0.131463	0.419335	0.241841	0.142461	0.262988	0.310822	0.234497	0.392173	0.134805
5.66667	0.339044	0.374647	0.385654	0.322245	0.233268	0.264635	0.298208	0.373153	0.300831	0.221502	0.331176	0.218613	0.269311	0.202015	0.183796	0.333055	0.310414	0.195122	0.277761	0.287249	0.362604	0.228913	0.245575	0.376801	0.189074	0.272373	0.156096	0.290254	0.183717	0.207274	0.271301	0.378239	0.29047	0.262728	0.368262	0.241184	0.282305	0.208489	0.287661	0.198324	0.123514	0.419847	0.249233	0.141517	0.272439	0.306963	0.233801	0.39848	0.135231
5.68333	0.337074	0.377021	0.380874	0.319317	0.234701	0.268765	0.299586	0.373015	0.30119	0.220417	0.332561	0.220497	0.272191	0.202363	0.18209	0.329212	0.313894	0.197589	0.286427	0.287273	0.365318	0.233323	0.247521	0.370605	0.192246	0.27355	0.155709	0.289148	0.187155	0.198634	0.271882	0.377181	0.289411	0.259777	0.371333	0.244754	0.28827	0.203932	0.289956	0.199743	0.129378	0.419614	0.252525	0.138765	0.268178	0.301892	0.229186	0.406537	0.130042
5.7	0.336755	0.381108	0.382035	0.317684	0.23665	0.270589	0.299242	0.370016	0.295517	0.216198	0.332082	0.218476	0.27538	0.199655	0.18959	0.3281	0.308786	0.199105	0.283759	0.288135	0.365737	0.230352	0.249328	0.367146	0.199353	0.271243	0.150116	0.293238	0.189525	0.197496	0.272115	0.377528	0.294629	0.258211	0.37201	0.244231	0.281677	0.204054	0.289942	0.202335	0.12981	0.425693	0.251897	0.133035	0.274879	0.307465	0.226798	0.408414	0.127362
5.71667	0.337448	0.377152	0.382735	0.323386	0.233089	0.268346	0.301428	0.365917	0.291701	0.216896	0.329509	0.214753	0.272539	0.200232	0.191908	0.330911	0.301759	0.197866	0.281926	0.285576	0.367121	0.233014	0.249483	0.36534	0.203052	0.271385	0.150703	0.295781	0.187315	0.191305	0.26835	0.378385	0.293999	0.253916	0.368474	0.244221	0.281253	0.207348	0.28315	0.201748	0.13164	0.425433	0.246509	0.132134	0.272796	0.296852	0.21744	0.406603	0.126646
5.73333	0.337247	0.377011	0.382466	0.324468	0.231283	0.271744	0.297138	0.364878	0.29094	0.217394	0.337895	0.215371	0.271156	0.196968	0.19118	0.332944	0.305543	0.19934	0.282956	0.280773	0.370135	0.233692	0.252364	0.364195	0.202826	0.272629	0.154207	0.29114	0.187617	0.190377	0.267897	0.375541	0.29151	0.253817	0.364851	0.244706	0.285092	0.208599	0.283131	0.206244	0.13412	0.417829	0.242765	0.135595	0.279416	0.295423	0.216448	0.402675	0.120277
5.75	0.343226	0.373113	0.377507	0.320453	0.232887	0.264708	0.305246	0.368439	0.293038	0.214533	0.34023	0.212558	0.272441	0.197818	0.191665	0.335374	0.311522	0.1971	0.283389	0.281975	0.368503	0.23181	0.248878	0.366897	0.203286	0.269747	0.152239	0.295177	0.191163	0.184584	0.266516	0.372451	0.290585	0.256702	0.363588	0.245101	0.287378	0.2031	0.294463	0.207974	0.133991	0.41505	0.237611	0.144408	0.28054	0.293679	0.21902	0.401477	0.112681
5.76667	0.340554	0.374701	0.376527	0.319582	0.237988	0.261301	0.309621	0.370451	0.292522	0.219604	0.345737	0.210538	0.273285	0.197698	0.188675	0.332048	0.309863	0.198091	0.283533	0.279245	0.366771	0.232281	0.24396	0.369716	0.206741	0.272328	0.16421	0.293616	0.191586	0.183971	0.260708	0.373581	0.290363	0.259129	0.364187	0.244536	0.289455	0.204148	0.285235	0.207884	0.133441	0.416417	0.23607	0.145395	0.290378	0.295508	0.223121	0.400488	0.113828
5.78333	0.34616	0.375035	0.371307	0.32051	0.237231	0.258844	0.306326	0.372344	0.29557	0.220673	0.34252	0.213181	0.27285	0.197444	0.186734	0.323127	0.302487	0.199635	0.287957	0.282	0.368394	0.234833	0.244262	0.37008	0.216869	0.271615	0.168437	0.303365	0.194587	0.187288	0.25946	0.373495	0.287938	0.260617	0.371317	0.243847	0.29014	0.201785	0.288124	0.207368	0.133437	0.416781	0.236136	0.14715	0.28715	0.302678	0.225083	0.403018	0.117289
5.8	0.345715	0.368182	0.372258	0.318989	0.242839	0.260814	0.302397	0.375656	0.296817	0.224872	0.344266	0.216475	0.276481	0.192719	0.188326	0.323122	0.293648	0.197983	0.292717	0.278444	0.364572	0.236719	0.241613	0.372301	0.210826	0.270442	0.164548	0.303135	0.193377	0.179018	0.255123	0.375507	0.282248	0.260551	0.370743	0.246057	0.295279	0.19947	0.292304	0.205961	0.138689	0.414345	0.237526	0.150761	0.284435	0.304655	0.223514	0.398436	0.113032
5.81667	0.346955	0.364526	0.372781	0.318884	0.243353	0.260159	0.308494	0.375948	0.300549	0.225346	0.344797	0.217547	0.283458	0.192011	0.184545	0.326745	0.288707	0.20115	0.291614	0.282779	0.363611	0.236836	0.243159	0.37047	0.211837	0.268197	0.160497	0.304472	0.19616	0.173315	0.252452	0.375879	0.273886	0.259849	0.372156	0.247334	0.298477	0.20025	0.29363	0.208223	0.141909	0.414259	0.238014	0.151338	0.285664	0.309315	0.222887	0.396874	0.109232
5.83333	0.346494	0.363456	0.371218	0.317079	0.243203	0.260541	0.305123	0.375532	0.301727	0.232355	0.351356	0.212903	0.281693	0.196969	0.18537	0.332815	0.290511	0.205707	0.290455	0.282492	0.365742	0.236426	0.242345	0.365734	0.207039	0.273025	0.160876	0.306617	0.189896	0.168718	0.255581	0.379171	0.274504	0.262558	0.36961	0.251858	0.298431	0.197918	0.289054	0.208252	0.14756	0.416213	0.239191	0.149246	0.287154	0.314781	0.220188	0.394321	0.108214
5.85	0.346494	0.364094	0.37285	0.318718	0.242914	0.25802	0.302241	0.370141	0.298819	0.224027	0.353567	0.216038	0.283525	0.200188	0.183455	0.336724	0.288506	0.20338	0.282727	0.284125	0.362407	0.233229	0.24269	0.367917	0.201195	0.279562	0.161216	0.313491	0.183486	0.169712	0.255184	0.380633	0.272402	0.268054	0.371528	0.248096	0.293576	0.1973	0.283153	0.21141	0.150089	0.416812	0.237252	0.151837	0.28189	0.320262	0.220657	0.388353	0.110008
5.86667	0.349433	0.362203	0.375081	0.321208	0.247524	0.256333	0.302525	0.37663	0.305237	0.219692	0.353935	0.217863	0.281229	0.201014	0.177926	0.339493	0.295015	0.200547	0.284771	0.289683	0.363333	0.233891	0.242919	0.365391	0.189251	0.277601	0.162689	0.309797	0.183765	0.172155	0.253487	0.382504	0.270057	0.268267	0.363645	0.250703	0.296027	0.202215	0.285196	0.21582	0.156995	0.409644	0.23801	0.156605	0.273188	0.316618	0.221076	0.397337	0.109565
5.88333	0.35414	0.358274	0.373251	0.318315	0.249349	0.257773	0.303273	0.374101	0.308956	0.223013	0.353901	0.221102	0.280647	0.200454	0.172176	0.345925	0.295951	0.20119	0.287655	0.290139	0.361915	0.231516	0.244791	0.368734	0.185394	0.282095	0.159622	0.304297	0.18408	0.177414	0.252284	0.382083	0.273615	0.273874	0.36299	0.251308	0.295232	0.199951	0.290481	0.2135	0.151062	0.411691	0.238863	0.151889	0.278833	0.323231	0.219269	0.393172	0.110829
5.9	0.357269	0.356765	0.372663	0.317761	0.251292	0.259727	0.308258	0.3714	0.309348	0.219475	0.356423	0.223832	0.275103	0.204142	0.170539	0.351336	0.287833	0.200851	0.28687	0.290012	0.360607	0.234511	0.240679	0.364761	0.188346	0.28869	0.159042	0.308791	0.187709	0.177994	0.249481	0.380252	0.283019	0.273802	0.363075	0.249805	0.291658	0.203098	0.294114	0.213297	0.153448	0.412671	0.241883	0.152883	0.270243	0.3284	0.218087	0.394011	0.109188
5.91667	0.350494	0.357466	0.378532	0.317253	0.251024	0.261633	0.299607	0.37134	0.310125	0.220223	0.358617	0.22371	0.277217	0.202659	0.168482	0.354342	0.289153	0.202511	0.28519	0.291657	0.360977	0.236375	0.24265	0.367592	0.193187	0.291027	0.158171	0.304457	0.187208	0.183714	0.249464	0.384609	0.288106	0.276272	0.36218	0.248728	0.29338	0.202588	0.290679	0.216563	0.154663	0.411917	0.244757	0.155253	0.269442	0.326568	0.22166	0.39875	0.113914
5.93333	0.355527	0.357349	0.37893	0.318138	0.250428	0.264112	0.297627	0.376315	0.309762	0.217606	0.359784	0.227887	0.274603	0.206826	0.16836	0.357065	0.292821	0.207605	0.291442	0.293142	0.358356	0.23475	0.241293	0.359479	0.189606	0.284436	0.152271	0.306619	0.186646	0.188458	0.253601	0.383161	0.28874	0.275303	0.360729	0.248822	0.291783	0.198842	0.300302	0.216177	0.159371	0.407803	0.247605	0.154334	0.26832	0.317312	0.222376	0.403166	0.110277
5.95	0.354245	0.355935	0.385005	0.317847	0.250313	0.268579	0.297731	0.381253	0.308171	0.225442	0.362628	0.224931	0.278804	0.207419	0.165129	0.359422	0.295473	0.210078	0.292411	0.294803	0.354425	0.23281	0.242489	0.356601	0.17922	0.28412	0.150305	0.300529	0.182962	0.187794	0.255034	0.385609	0.290411	0.274678	0.358157	0.247347	0.29593	0.204963	0.299013	0.218312	0.161435	0.406382	0.248783	0.156609	0.266966	0.313633	0.225082	0.410611	0.105181
5.96667	0.351716	0.363669	0.39023	0.316954	0.247536	0.264902	0.302323	0.376708	0.311567	0.232838	0.362747	0.223085	0.284886	0.213093	0.164451	0.359072	0.295343	0.208876	0.28569	0.299284	0.357576	0.229396	0.244311	0.353806	0.182225	0.286015	0.152766	0.299367	0.181562	0.191626	0.256078	0.386418	0.292731	0.275556	0.360727	0.249754	0.2934	0.20837	0.294544	0.215692	0.158346	0.410194	0.248523	0.154402	0.265819	0.310317	0.227516	0.40697	0.105561
5.98333	0.349826	0.363281	0.391813	0.316659	0.248752	0.267158	0.298005	0.376458	0.305535	0.238722	0.362408	0.226691	0.284074	0.21481	0.166266	0.358507	0.297966	0.207478	0.292692	0.299398	0.356322	0.229064	0.243462	0.352688	0.182018	0.292074	0.153768	0.303102	0.181752	0.19725	0.259665	0.382814	0.294945	0.271875	0.357498	0.250333	0.296422	0.204418	0.294104	0.215163	0.157108	0.411491	0.255441	0.149668	0.259757	0.3129	0.228074	0.409671	0.101106
6	0.350874	0.367498	0.393994	0.319675	0.249335	0.270871	0.301699	0.379882	0.308554	0.234899	0.35599	0.227014	0.280475	0.214169	0.167147	0.349908	0.29828	0.203567	0.294158	0.299378	0.35455	0.228276	0.248263	0.357576	0.181113	0.290238	0.149932	0.305173	0.183562	0.19611	0.259171	0.380909	0.289566	0.26932	0.360663	0.249035	0.297002	0.202116	0.294722	0.215573	0.16114	0.409879	0.252036	0.15554	0.259309	0.312118	0.227159	0.414011	0.0966292
6.01667	0.352257	0.371132	0.39581	0.318187	0.250438	0.27469	0.304269	0.378546	0.307035	0.237842	0.353289	0.225126	0.277136	0.213748	0.169708	0.352059	0.298875	0.203772	0.2922	0.297154	0.355711	0.229532	0.246516	0.360852	0.180817	0.283547	0.151599	0.303726	0.189002	0.200587	0.257169	0.376134	0.288765	0.266963	0.360931	0.252503	0.297813	0.202318	0.304104	0.215634	0.158505	0.414106	0.254905	0.158153	0.261549	0.313595	0.227072	0.418038	0.0979398
6.03333	0.352583	0.375104	0.390177	0.317096	0.246762	0.27452	0.308463	0.376079	0.302281	0.244218	0.353107	0.22769	0.275022	0.215797	0.171185	0.353588	0.295539	0.201158	0.295103	0.297768	0.353049	0.231226	0.249924	0.364246	0.183371	0.287491	0.154646	0.309153	0.186918	0.198219	0.258752	0.379784	0.284419	0.266804	0.363362	0.250907	0.304885	0.20466	0.304025	0.212021	0.153839	0.415265	0.253434	0.155399	0.263651	0.309681	0.228436	0.409442	0.102897
6.05	0.349229	0.37977	0.389526	0.321916	0.248174	0.273493	0.306248	0.379237	0.302027	0.246649	0.357189	0.22739	0.277903	0.216165	0.175083	0.349366	0.296412	0.205981	0.295504	0.296367	0.356123	0.231812	0.248219	0.363274	0.182221	0.281598	0.162413	0.310069	0.188071	0.19929	0.261137	0.380946	0.279816	0.266452	0.360724	0.24755	0.305844	0.205435	0.300412	0.211469	0.156898	0.414681	0.257268	0.159136	0.263033	0.314618	0.226953	0.412691	0.10148
6.06667	0.34954	0.38436	0.395705	0.32499	0.246599	0.269489	0.305915	0.379317	0.300304	0.249569	0.349172	0.227136	0.283232	0.21544	0.180064	0.344115	0.301543	0.204113	0.301545	0.295997	0.355997	0.232496	0.251164	0.362432	0.175171	0.278562	0.160611	0.314629	0.188805	0.19678	0.264607	0.378443	0.27092	0.267661	0.359557	0.247547	0.307096	0.202158	0.303807	0.209231	0.157326	0.415653	0.254858	0.15967	0.269238	0.315642	0.229141	0.411358	0.105245
6.08333	0.350619	0.389506	0.391513	0.325704	0.243053	0.271963	0.307141	0.379426	0.301176	0.252402	0.345201	0.226318	0.285182	0.218462	0.183381	0.345975	0.301822	0.206491	0.302409	0.293838	0.357799	0.231589	0.252541	0.358739	0.172919	0.27752	0.161948	0.317332	0.190529	0.193207	0.263617	0.376457	0.264254	0.262726	0.360096	0.247342	0.304352	0.204005	0.299899	0.205686	0.15781	0.410573	0.251204	0.155173	0.264204	0.314988	0.225401	0.409775	0.107397
6.1	0.348249	0.38943	0.395567	0.325445	0.246735	0.269766	0.311222	0.370723	0.307209	0.255934	0.345086	0.229214	0.289454	0.214075	0.183267	0.343527	0.296712	0.202154	0.303728	0.294464	0.358268	0.234168	0.25448	0.364017	0.176584	0.279375	0.160735	0.316762	0.190565	0.188954	0.265618	0.377993	0.265525	0.264991	0.364679	0.243968	0.304194	0.2154	0.295354	0.20744	0.162008	0.413626	0.249685	0.156539	0.258985	0.319839	0.225073	0.409963	0.115295
6.11667	0.345675	0.387236	0.392503	0.329582	0.247556	0.271756	0.31199	0.366365	0.313185	0.244873	0.351641	0.230317	0.287696	0.216928	0.18387	0.34444	0.298826	0.204858	0.297686	0.290744	0.364015	0.231361	0.252661	0.363531	0.174246	0.278613	0.161158	0.316006	0.186652	0.187332	0.268287	0.379399	0.267605	0.267877	0.366759	0.244329	0.306518	0.211824	0.298309	0.205701	0.162211	0.415241	0.248746	0.154714	0.267069	0.315683	0.220228	0.403636	0.118934
6.13333	0.3479	0.380613	0.392276	0.332768	0.246477	0.268953	0.309189	0.367194	0.310604	0.241393	0.35044	0.233222	0.282535	0.215291	0.187981	0.34499	0.30541	0.208002	0.305545	0.287753	0.363086	0.232089	0.253626	0.364533	0.174345	0.276409	0.160811	0.320084	0.187784	0.187811	0.269447	0.376223	0.267197	0.269147	0.364417	0.242166	0.306439	0.209285	0.299597	0.207289	0.162789	0.413243	0.248204	0.152412	0.273256	0.317923	0.219197	0.403225	0.122086
6.15	0.351762	0.384081	0.388874	0.336119	0.248264	0.268445	0.309935	0.371725	0.312594	0.239069	0.354929	0.231645	0.281013	0.215058	0.191561	0.34382	0.307002	0.209483	0.310274	0.285566	0.365399	0.236021	0.254148	0.364656	0.174289	0.272676	0.163327	0.317641	0.191671	0.182598	0.269486	0.371495	0.264271	0.266546	0.368055	0.240653	0.301058	0.21503	0.305109	0.208887	0.165636	0.409433	0.241447	0.154736	0.271407	0.31393	0.219446	0.400319	0.129133
6.16667	0.354599	0.382315	0.390161	0.332479	0.248427	0.266159	0.312003	0.368318	0.30932	0.249817	0.351168	0.232826	0.27748	0.211825	0.189728	0.345839	0.304961	0.214961	0.31568	0.283648	0.366295	0.239467	0.252688	0.361363	0.17793	0.27687	0.164599	0.319573	0.198597	0.187694	0.269444	0.367962	0.271359	0.268058	0.367032	0.237225	0.297868	0.214493	0.303695	0.213227	0.156684	0.410973	0.24245	0.152427	0.265769	0.311311	0.225977	0.396295	0.133071
6.18333	0.351969	0.383356	0.387035	0.336034	0.247794	0.268344	0.312201	0.37452	0.312367	0.254097	0.356557	0.233251	0.274147	0.211087	0.189763	0.340482	0.303309	0.218393	0.317982	0.285961	0.368546	0.23711	0.252458	0.357347	0.180178	0.278904	0.159485	0.318032	0.194233	0.186463	0.269179	0.372239	0.270793	0.266837	0.366559	0.234733	0.29803	0.218555	0.297383	0.209656	0.153637	0.404593	0.239298	0.14964	0.272266	0.306846	0.228171	0.398199	0.140038
6.2	0.348381	0.375799	0.391711	0.341462	0.249233	0.273354	0.311788	0.377067	0.313707	0.251396	0.356832	0.226775	0.281647	0.214117	0.188468	0.339544	0.300602	0.223918	0.317226	0.282425	0.371895	0.234797	0.254265	0.35706	0.177353	0.274488	0.164334	0.314788	0.195658	0.190063	0.268341	0.368191	0.269337	0.26835	0.370407	0.232608	0.295449	0.216628	0.297394	0.211492	0.153469	0.404616	0.241299	0.151973	0.276252	0.303551	0.227752	0.401258	0.140732
6.21667	0.34543	0.374234	0.393047	0.335475	0.250813	0.272356	0.315753	0.376839	0.31128	0.254702	0.353289	0.226569	0.283036	0.216079	0.189651	0.337194	0.298554	0.21972	0.315662	0.283738	0.370506	0.232612	0.257159	0.357607	0.177082	0.27609	0.15727	0.317078	0.192414	0.194687	0.26666	0.364062	0.270951	0.272043	0.375718	0.234735	0.298572	0.220393	0.297301	0.213263	0.153146	0.401084	0.240507	0.150905	0.270557	0.30523	0.233296	0.399465	0.134473
6.23333	0.34306	0.369	0.391302	0.335797	0.252322	0.276953	0.31458	0.379654	0.31257	0.262743	0.357588	0.226147	0.283377	0.218885	0.184014	0.339692	0.301953	0.219028	0.312846	0.286106	0.369523	0.230592	0.257868	0.361173	0.181436	0.27462	0.159137	0.313948	0.190512	0.195461	0.264499	0.370321	0.275236	0.273318	0.38164	0.236013	0.293124	0.229798	0.288361	0.21356	0.152932	0.401112	0.238259	0.144297	0.269438	0.301426	0.229342	0.401831	0.141337
6.25	0.345979	0.374199	0.391038	0.337827	0.258754	0.278338	0.321223	0.374993	0.314709	0.271849	0.359999	0.227315	0.286525	0.219195	0.185949	0.333828	0.298815	0.216066	0.312345	0.287555	0.367954	0.231114	0.25845	0.361354	0.17941	0.274617	0.156352	0.320348	0.194609	0.200268	0.267018	0.3746	0.277749	0.277046	0.380503	0.235712	0.293783	0.229421	0.29063	0.217476	0.155255	0.40677	0.23982	0.146237	0.269725	0.295071	0.232876	0.408883	0.142554
6.26667	0.34528	0.379159	0.390422	0.341335	0.257752	0.279662	0.323833	0.380593	0.306138	0.274685	0.359517	0.222218	0.286198	0.219396	0.186985	0.336677	0.304751	0.216844	0.307871	0.285347	0.37008	0.229308	0.256136	0.360052	0.179249	0.274826	0.157943	0.322184	0.193551	0.196952	0.265215	0.372631	0.271959	0.279156	0.379544	0.237262	0.296288	0.223281	0.289171	0.223682	0.154096	0.408146	0.246173	0.142695	0.265865	0.294901	0.231597	0.405317	0.137025
6.28333	0.344677	0.37922	0.395269	0.338871	0.258078	0.277659	0.327183	0.387692	0.299791	0.277212	0.355084	0.223527	0.28599	0.21958	0.189639	0.337371	0.308321	0.209475	0.313905	0.288548	0.36582	0.23172	0.258458	0.360847	0.187214	0.276075	0.161318	0.321945	0.199861	0.200727	0.261013	0.37177	0.263123	0.27476	0.377792	0.237535	0.296402	0.225335	0.282214	0.222082	0.151294	0.409206	0.247858	0.137405	0.266105	0.299619	0.229703	0.408113	0.130022
6.3	0.345916	0.381338	0.388993	0.335393	0.262702	0.285674	0.328913	0.393163	0.300782	0.275183	0.356759	0.221174	0.287459	0.218299	0.186974	0.335142	0.307459	0.208305	0.312358	0.286902	0.364717	0.235514	0.257991	0.364615	0.184259	0.28044	0.168963	0.326969	0.203139	0.195682	0.259013	0.372129	0.26327	0.272247	0.382434	0.235482	0.295902	0.231206	0.280745	0.216691	0.154905	0.410068	0.244273	0.140594	0.261422	0.296101	0.228159	0.409762	0.131191
6.31667	0.346352	0.384192	0.39464	0.334294	0.259534	0.283842	0.331369	0.402354	0.302285	0.283102	0.352729	0.22356	0.28613	0.218303	0.183302	0.338202	0.304369	0.208113	0.30637	0.29093	0.364899	0.2342	0.258076	0.366429	0.18388	0.283615	0.166785	0.325888	0.207145	0.196862	0.258411	0.377186	0.262589	0.273389	0.38276	0.237751	0.298865	0.227491	0.275313	0.215697	0.156042	0.410442	0.24307	0.139726	0.26332	0.299206	0.228186	0.408498	0.133717
6.33333	0.346415	0.383633	0.396758	0.333421	0.261711	0.287374	0.332382	0.41245	0.302578	0.276735	0.365343	0.224489	0.287457	0.221261	0.181984	0.340637	0.309214	0.205537	0.299643	0.290862	0.363927	0.234233	0.256109	0.372507	0.184975	0.282214	0.164885	0.320917	0.19988	0.195915	0.257577	0.380939	0.257267	0.274478	0.388118	0.237787	0.302965	0.233039	0.274916	0.212664	0.167373	0.407082	0.243934	0.134772	0.264215	0.30441	0.223181	0.412816	0.136324
6.35	0.350027	0.381549	0.398739	0.332211	0.261704	0.28019	0.335277	0.40944	0.303176	0.275387	0.36459	0.225175	0.290222	0.224756	0.180427	0.342327	0.309595	0.203937	0.300237	0.294718	0.364017	0.235721	0.258896	0.378236	0.186892	0.282471	0.167523	0.318357	0.20336	0.197242	0.261672	0.382997	0.262128	0.280416	0.39257	0.236309	0.304253	0.230696	0.276146	0.216156	0.169936	0.411114	0.246796	0.139618	0.257458	0.301243	0.219593	0.412242	0.130401
6.36667	0.353115	0.386128	0.397337	0.326251	0.260657	0.275264	0.331599	0.404188	0.30719	0.27872	0.368209	0.229986	0.288517	0.21931	0.178579	0.345286	0.316142	0.205187	0.299505	0.301861	0.361352	0.23605	0.251399	0.383447	0.18731	0.285724	0.159503	0.320784	0.205402	0.192115	0.258801	0.382418	0.264895	0.282567	0.393852	0.236521	0.30146	0.232768	0.279541	0.211496	0.171888	0.410821	0.243765	0.140808	0.253908	0.312147	0.219999	0.405801	0.123846
6.38333	0.358909	0.393802	0.397589	0.327623	0.258612	0.275932	0.335379	0.405152	0.312839	0.277997	0.369307	0.228966	0.286888	0.213971	0.178026	0.349297	0.320766	0.217595	0.30409	0.305096	0.362258	0.237594	0.249311	0.381852	0.189301	0.288253	0.159834	0.319866	0.211228	0.180104	0.26182	0.38439	0.262299	0.275435	0.388327	0.236398	0.302383	0.229083	0.279057	0.214353	0.168981	0.410189	0.240223	0.141212	0.261201	0.3032	0.21792	0.408565	0.133795
6.4	0.361772	0.394714	0.397278	0.326824	0.260728	0.27263	0.337768	0.400823	0.314644	0.273062	0.371477	0.230297	0.287717	0.216858	0.184092	0.346607	0.315053	0.220723	0.303854	0.305105	0.362852	0.240528	0.248127	0.389853	0.191073	0.288512	0.161122	0.318713	0.219769	0.181828	0.259721	0.379895	0.25942	0.272193	0.384679	0.23392	0.305319	0.223579	0.280435	0.216432	0.163881	0.406062	0.246602	0.146014	0.26878	0.296365	0.218644	0.410388	0.129555
6.41667	0.362273	0.393601	0.397832	0.332126	0.258879	0.273576	0.332081	0.405607	0.316805	0.269882	0.374448	0.230993	0.285529	0.217864	0.183048	0.347222	0.315994	0.21865	0.305734	0.309954	0.367308	0.240281	0.246348	0.396493	0.191936	0.291641	0.163155	0.31831	0.214751	0.175507	0.257713	0.378066	0.258333	0.267445	0.385637	0.235319	0.307317	0.227588	0.282446	0.213819	0.165188	0.402664	0.246297	0.143679	0.269054	0.301488	0.213161	0.404413	0.122396
6.43333	0.363035	0.389286	0.396886	0.330678	0.25735	0.275768	0.331642	0.404312	0.319577	0.269528	0.372297	0.231353	0.280237	0.220142	0.182367	0.343831	0.31612	0.21865	0.308384	0.31057	0.367312	0.240032	0.248057	0.399936	0.195532	0.293633	0.162473	0.32279	0.218763	0.175992	0.257273	0.377497	0.263868	0.263609	0.383895	0.235762	0.306571	0.231521	0.279316	0.206717	0.163674	0.40075	0.243378	0.142214	0.275123	0.310586	0.213536	0.40737	0.121818
6.45	0.369016	0.395561	0.388941	0.331426	0.260792	0.27378	0.32784	0.401219	0.321876	0.276164	0.375918	0.232999	0.278285	0.219153	0.179165	0.345045	0.312891	0.224706	0.310498	0.308905	0.366532	0.243475	0.251532	0.402462	0.190905	0.292273	0.157542	0.320843	0.21953	0.171817	0.257837	0.379236	0.271516	0.263822	0.378694	0.234864	0.306719	0.233552	0.287518	0.206692	0.165979	0.39786	0.233689	0.145369	0.269792	0.317241	0.221481	0.405857	0.127254
6.46667	0.365818	0.394606	0.393472	0.334914	0.262783	0.268822	0.326387	0.398373	0.32121	0.281808	0.372595	0.232233	0.275272	0.220177	0.17685	0.347738	0.310995	0.225991	0.306341	0.308817	0.364807	0.242488	0.252321	0.400503	0.189221	0.296377	0.152578	0.315552	0.21907	0.186269	0.257464	0.382111	0.275322	0.268411	0.38047	0.236524	0.309074	0.226965	0.285672	0.210634	0.166716	0.398939	0.238458	0.147351	0.269636	0.320244	0.22542	0.407174	0.131521
6.48333	0.368255	0.396977	0.396273	0.333508	0.262678	0.27738	0.325469	0.393293	0.321478	0.281253	0.373304	0.230838	0.274983	0.220953	0.178307	0.346505	0.313558	0.229604	0.304283	0.305105	0.368095	0.241259	0.2592	0.40174	0.187894	0.296046	0.155507	0.312559	0.214897	0.190571	0.255782	0.384142	0.277027	0.266448	0.383337	0.234745	0.305247	0.229306	0.28634	0.209467	0.169518	0.39789	0.242521	0.150522	0.2759	0.320614	0.227463	0.411328	0.13905
6.5	0.367882	0.395415	0.399711	0.335857	0.265647	0.27788	0.321103	0.390515	0.322851	0.284505	0.366825	0.230532	0.274704	0.218128	0.180986	0.343526	0.306243	0.233718	0.306196	0.305073	0.365972	0.240688	0.256224	0.401258	0.184097	0.291742	0.160205	0.319112	0.218243	0.186985	0.253772	0.381666	0.279475	0.265327	0.38058	0.235255	0.302379	0.228898	0.280387	0.211794	0.159017	0.399298	0.243198	0.154006	0.27728	0.313439	0.232871	0.40223	0.138747
6.51667	0.362915	0.39873	0.399348	0.334654	0.267399	0.281368	0.32174	0.394116	0.321625	0.285032	0.366947	0.229832	0.275092	0.219108	0.18218	0.346272	0.309837	0.235721	0.310581	0.302318	0.364979	0.241595	0.25374	0.405049	0.183193	0.291613	0.159998	0.322979	0.221056	0.189715	0.250835	0.378675	0.278509	0.258525	0.375416	0.237946	0.307	0.227766	0.28398	0.209766	0.155051	0.396974	0.240923	0.150504	0.27963	0.31731	0.234868	0.393798	0.143669
6.53333	0.361242	0.398842	0.404015	0.337933	0.272644	0.289191	0.324184	0.398969	0.321387	0.285552	0.367817	0.229023	0.273045	0.221024	0.184195	0.34316	0.305337	0.235574	0.317294	0.29486	0.363372	0.243315	0.262581	0.405233	0.186309	0.291704	0.16166	0.323279	0.216161	0.190503	0.250945	0.381041	0.27819	0.260873	0.378166	0.238474	0.308342	0.225378	0.284679	0.211868	0.154364	0.399726	0.239168	0.14993	0.280211	0.31436	0.233104	0.398268	0.152945
6.55	0.356877	0.395461	0.403433	0.338198	0.274849	0.28955	0.32029	0.404091	0.318927	0.278963	0.371294	0.232861	0.276611	0.227309	0.188119	0.339623	0.302186	0.22639	0.314571	0.295083	0.364983	0.245895	0.262889	0.408844	0.186856	0.288771	0.164154	0.322778	0.21555	0.192533	0.248628	0.388078	0.276006	0.259654	0.383363	0.236586	0.305286	0.228326	0.287483	0.210064	0.162867	0.399744	0.239984	0.151012	0.271039	0.320044	0.234419	0.401745	0.150703
6.56667	0.356796	0.400468	0.401614	0.337421	0.274518	0.288972	0.320006	0.407854	0.32582	0.279122	0.367178	0.236981	0.273391	0.227171	0.185332	0.341847	0.313248	0.229787	0.317519	0.296052	0.366738	0.24444	0.263722	0.399782	0.184768	0.288579	0.16053	0.326856	0.210278	0.194316	0.248757	0.399799	0.279066	0.263629	0.386569	0.238816	0.305848	0.227217	0.284613	0.207512	0.164474	0.402951	0.237412	0.149486	0.266646	0.324849	0.235622	0.395743	0.152928
6.58333	0.356339	0.393588	0.401547	0.335085	0.276168	0.283911	0.324694	0.402431	0.323752	0.276715	0.367056	0.239007	0.271933	0.223724	0.186164	0.341576	0.312687	0.236008	0.321073	0.290944	0.362144	0.244429	0.264547	0.392482	0.185893	0.285606	0.163025	0.324541	0.211758	0.198886	0.250501	0.407198	0.278305	0.265409	0.384849	0.23856	0.303115	0.223913	0.277514	0.20663	0.164074	0.40752	0.237909	0.149592	0.266364	0.332349	0.241788	0.391403	0.15294
6.6	0.356153	0.390829	0.400351	0.334673	0.276561	0.281289	0.325178	0.406303	0.326316	0.277803	0.370086	0.238079	0.274774	0.221341	0.185131	0.345356	0.307745	0.235734	0.324164	0.290839	0.359634	0.247276	0.264113	0.392538	0.181466	0.285713	0.163785	0.315158	0.211064	0.203758	0.250656	0.410151	0.272541	0.268654	0.389391	0.239184	0.306651	0.222333	0.276859	0.210646	0.161105	0.406846	0.238067	0.154599	0.25899	0.322211	0.242482	0.387685	0.153422
6.61667	0.354948	0.389599	0.403769	0.333101	0.272641	0.286977	0.324794	0.411972	0.32643	0.276573	0.370906	0.240084	0.279066	0.223626	0.188936	0.343821	0.306081	0.23491	0.320118	0.293987	0.362553	0.243363	0.262126	0.394491	0.18519	0.286893	0.169635	0.318543	0.214713	0.20444	0.251773	0.406051	0.27164	0.269348	0.390987	0.241319	0.305612	0.217777	0.274468	0.213511	0.161117	0.406483	0.244803	0.159219	0.265493	0.322743	0.239397	0.390612	0.153333
6.63333	0.355315	0.392614	0.399995	0.331031	0.269044	0.288787	0.331027	0.414152	0.326336	0.277352	0.370765	0.24268	0.284741	0.223563	0.190411	0.338556	0.305351	0.234398	0.324283	0.295391	0.365007	0.243462	0.260242	0.393642	0.18887	0.286631	0.165596	0.324235	0.212121	0.19641	0.254391	0.407672	0.266171	0.268146	0.38815	0.243207	0.301256	0.223042	0.274639	0.210486	0.162123	0.400233	0.240544	0.155611	0.26819	0.324201	0.236663	0.389854	0.151397
6.65	0.354237	0.386045	0.390625	0.333521	0.272481	0.286359	0.334831	0.409485	0.330043	0.276172	0.375959	0.240444	0.288934	0.222444	0.192152	0.336933	0.30822	0.234466	0.330264	0.298088	0.362427	0.244653	0.254711	0.392264	0.187947	0.286185	0.163822	0.327847	0.213818	0.193252	0.255232	0.407677	0.264868	0.272819	0.382089	0.242476	0.306173	0.222357	0.274594	0.210912	0.157261	0.398397	0.241943	0.152503	0.263678	0.329416	0.238778	0.387727	0.144753
6.66667	0.359513	0.393662	0.389916	0.334842	0.269953	0.283746	0.340741	0.404873	0.326982	0.281773	0.380393	0.240742	0.290396	0.22643	0.189679	0.340308	0.314183	0.230923	0.330218	0.299678	0.364123	0.24467	0.26349	0.396433	0.188231	0.287751	0.162192	0.326666	0.217249	0.199364	0.255273	0.410298	0.262811	0.279263	0.382462	0.245537	0.304461	0.224897	0.277695	0.209096	0.163059	0.399808	0.235064	0.155254	0.270373	0.334253	0.238237	0.391522	0.144825
6.68333	0.365905	0.386505	0.389727	0.338393	0.273636	0.287096	0.33735	0.404252	0.329525	0.289659	0.374846	0.244678	0.289459	0.224751	0.189985	0.341264	0.312345	0.229471	0.329684	0.297677	0.364684	0.243343	0.263514	0.392979	0.186091	0.291561	0.160487	0.328752	0.214345	0.196666	0.254597	0.411983	0.256288	0.280524	0.384948	0.2458	0.299945	0.223113	0.277462	0.207089	0.168579	0.396596	0.234961	0.153145	0.275465	0.331784	0.238232	0.39646	0.144491
6.7	0.365975	0.387877	0.383657	0.33642	0.269398	0.281284	0.341038	0.398569	0.331512	0.291649	0.373293	0.247222	0.288983	0.224699	0.189386	0.346477	0.309391	0.227335	0.32312	0.298978	0.368679	0.243415	0.258685	0.388996	0.185883	0.293464	0.159762	0.338436	0.219492	0.198507	0.256061	0.412768	0.259103	0.278858	0.379894	0.246804	0.299411	0.220288	0.27417	0.209013	0.16947	0.391185	0.242654	0.153054	0.279306	0.32978	0.237115	0.392613	0.144252
6.71667	0.37131	0.395393	0.384899	0.337252	0.267589	0.281541	0.34378	0.392357	0.332481	0.300628	0.372006	0.24423	0.291986	0.225649	0.184113	0.34634	0.312477	0.22849	0.327138	0.300898	0.365717	0.24312	0.262562	0.392749	0.183353	0.29524	0.158987	0.340139	0.222094	0.204807	0.25779	0.415457	0.267213	0.279387	0.378076	0.250069	0.300386	0.22423	0.270075	0.210607	0.163732	0.393366	0.239631	0.156275	0.284367	0.335816	0.235468	0.387866	0.145327
6.73333	0.3745	0.392585	0.386407	0.33583	0.268753	0.282878	0.341086	0.392576	0.327633	0.294139	0.369415	0.241351	0.297905	0.220226	0.182065	0.343355	0.307217	0.222689	0.325645	0.296283	0.365977	0.243375	0.262095	0.396162	0.191985	0.295359	0.162051	0.337457	0.220029	0.202359	0.260017	0.408298	0.26	0.27859	0.376411	0.249041	0.302398	0.22423	0.26628	0.210053	0.162446	0.392853	0.238902	0.154099	0.283657	0.33702	0.236876	0.388354	0.137973
6.75	0.376689	0.39662	0.38688	0.337762	0.270238	0.28779	0.340078	0.401212	0.32834	0.294417	0.371546	0.237825	0.298183	0.223048	0.176916	0.345341	0.309952	0.221278	0.321929	0.296494	0.367179	0.243672	0.265365	0.400482	0.195717	0.295486	0.158551	0.333998	0.217731	0.19743	0.25756	0.399549	0.263284	0.278691	0.384246	0.248973	0.302479	0.22613	0.270626	0.209643	0.162879	0.388688	0.240227	0.156715	0.284836	0.335023	0.236761	0.389828	0.139584
6.76667	0.383298	0.404626	0.385278	0.33828	0.269327	0.290526	0.341502	0.401699	0.331965	0.287274	0.378176	0.236697	0.300002	0.225013	0.177166	0.345148	0.317438	0.223682	0.319418	0.29949	0.371366	0.240393	0.270005	0.39802	0.194223	0.297484	0.160861	0.341947	0.227243	0.197163	0.256683	0.398852	0.270697	0.275731	0.37932	0.247414	0.303377	0.22535	0.278688	0.209888	0.167475	0.390787	0.238084	0.155086	0.288178	0.344593	0.235015	0.392191	0.137956
6.78333	0.38005	0.404475	0.384975	0.341597	0.270118	0.290805	0.343678	0.396682	0.331328	0.281938	0.376402	0.231534	0.298665	0.223967	0.176656	0.351538	0.323442	0.225436	0.323194	0.298606	0.371435	0.240608	0.26873	0.400565	0.193477	0.30013	0.158434	0.342856	0.226688	0.204137	0.258155	0.400757	0.266824	0.275198	0.382207	0.247229	0.302261	0.227885	0.280762	0.204974	0.169991	0.391276	0.234447	0.150004	0.289752	0.345175	0.233038	0.385905	0.139449
6.8	0.379949	0.411654	0.385581	0.345719	0.272218	0.290908	0.336929	0.397445	0.332562	0.285401	0.376002	0.238315	0.295021	0.223331	0.175001	0.359873	0.325201	0.223923	0.320925	0.299345	0.371177	0.24153	0.271727	0.400272	0.200774	0.295845	0.160783	0.342603	0.223663	0.20298	0.255329	0.396059	0.266176	0.276585	0.379566	0.244192	0.3115	0.226769	0.286623	0.207987	0.159967	0.39493	0.234984	0.151788	0.29143	0.339885	0.233964	0.386731	0.135451
6.81667	0.379672	0.417304	0.390521	0.344542	0.276489	0.287903	0.334516	0.401	0.330994	0.288273	0.374972	0.241995	0.29311	0.225936	0.171799	0.362062	0.320988	0.224648	0.318388	0.29998	0.368726	0.241877	0.276361	0.40312	0.206447	0.30022	0.162051	0.343464	0.22157	0.203189	0.260111	0.397379	0.269781	0.277052	0.383825	0.245392	0.307911	0.228016	0.285846	0.205649	0.157763	0.397691	0.233887	0.152233	0.290613	0.327256	0.229851	0.392325	0.131526
6.83333	0.375718	0.410533	0.383769	0.343874	0.275908	0.291478	0.331794	0.403554	0.336389	0.279051	0.375919	0.240133	0.293036	0.224756	0.172681	0.36195	0.316195	0.227279	0.321406	0.303355	0.368163	0.243044	0.27124	0.401999	0.208954	0.302417	0.16432	0.339541	0.225313	0.205337	0.261123	0.399891	0.264539	0.275767	0.386079	0.242761	0.311944	0.22804	0.284343	0.202753	0.158719	0.395889	0.236208	0.146711	0.292371	0.324913	0.225227	0.396868	0.124297
6.85	0.373288	0.416999	0.383841	0.341526	0.273634	0.298925	0.334868	0.399985	0.33722	0.27352	0.383119	0.239339	0.296156	0.22501	0.172961	0.362279	0.312901	0.228294	0.319229	0.307529	0.371816	0.244087	0.275842	0.403248	0.214542	0.299831	0.167868	0.336614	0.229343	0.204227	0.263117	0.400889	0.269735	0.273904	0.383548	0.241829	0.314485	0.231329	0.287509	0.210635	0.155219	0.399715	0.236404	0.149267	0.290693	0.335477	0.22654	0.393058	0.127788
6.86667	0.381388	0.416054	0.393549	0.343594	0.275755	0.298439	0.333567	0.401996	0.334821	0.273515	0.383773	0.241046	0.301298	0.224675	0.173747	0.356915	0.311633	0.231152	0.318644	0.310722	0.370185	0.24326	0.275687	0.4119	0.212968	0.300122	0.167147	0.329637	0.227129	0.203993	0.263981	0.40075	0.272336	0.276307	0.386492	0.241113	0.321958	0.236213	0.290084	0.2065	0.15824	0.401238	0.23101	0.149754	0.291881	0.346675	0.228021	0.394531	0.124907
6.88333	0.383402	0.406095	0.396264	0.346895	0.281303	0.297172	0.331556	0.406741	0.335714	0.262637	0.384963	0.24562	0.295893	0.222923	0.175982	0.362327	0.307708	0.227871	0.320837	0.308085	0.371802	0.241889	0.272767	0.411999	0.219012	0.297636	0.171658	0.337326	0.221852	0.207025	0.263916	0.397164	0.262007	0.274946	0.392293	0.239497	0.316733	0.239105	0.289926	0.198956	0.15983	0.397009	0.236788	0.141761	0.293201	0.338826	0.226203	0.401274	0.122221
6.9	0.3812	0.410712	0.39719	0.350761	0.282053	0.298006	0.332655	0.406417	0.336662	0.266668	0.390052	0.246543	0.288235	0.2235	0.178407	0.36256	0.30977	0.230836	0.327584	0.307153	0.37055	0.242218	0.272377	0.414973	0.208	0.298484	0.172684	0.338444	0.22499	0.214476	0.263583	0.392022	0.265117	0.277488	0.394804	0.24059	0.32157	0.238251	0.294577	0.203322	0.161943	0.395801	0.237674	0.145016	0.294056	0.340746	0.224653	0.405881	0.127542
6.91667	0.380141	0.417931	0.396264	0.346785	0.280086	0.296855	0.330701	0.405024	0.333918	0.268646	0.389743	0.253585	0.289385	0.222318	0.182913	0.365077	0.307643	0.232277	0.332218	0.311486	0.371947	0.242367	0.270646	0.412745	0.202086	0.298257	0.17296	0.340334	0.231712	0.221488	0.267043	0.393532	0.261206	0.2752	0.392479	0.239809	0.328322	0.237886	0.291065	0.202698	0.168107	0.394721	0.233325	0.145832	0.296972	0.33667	0.219892	0.402148	0.135547
6.93333	0.377079	0.418879	0.398478	0.346896	0.28035	0.301605	0.324678	0.409878	0.329564	0.271708	0.380719	0.253719	0.293179	0.227768	0.184106	0.363766	0.304027	0.232482	0.330987	0.310897	0.36873	0.244158	0.265713	0.41244	0.20301	0.297445	0.17079	0.342718	0.225644	0.223411	0.267371	0.39656	0.25669	0.283351	0.393905	0.240896	0.325882	0.235022	0.288291	0.201896	0.166257	0.392497	0.239714	0.141422	0.297367	0.329186	0.221503	0.405399	0.133677
6.95	0.383512	0.423717	0.399764	0.346521	0.277737	0.295459	0.324074	0.416916	0.330596	0.280459	0.381224	0.256389	0.29774	0.227918	0.184972	0.361731	0.298698	0.228515	0.328575	0.310505	0.368585	0.24609	0.266613	0.407637	0.199931	0.297518	0.174546	0.345168	0.22683	0.218466	0.267424	0.396467	0.26452	0.285435	0.396617	0.241292	0.33012	0.237716	0.28289	0.206369	0.161069	0.392997	0.241531	0.144278	0.293587	0.323291	0.219804	0.406863	0.134044
6.96667	0.387366	0.413616	0.399504	0.341973	0.277431	0.292985	0.329502	0.42071	0.331174	0.277318	0.383574	0.249152	0.297299	0.229731	0.187359	0.356553	0.301454	0.235383	0.331522	0.309525	0.369548	0.244436	0.265299	0.407815	0.193113	0.302085	0.1752	0.345791	0.229818	0.223195	0.270756	0.398065	0.263297	0.284535	0.397164	0.243365	0.32357	0.243658	0.281921	0.206354	0.165638	0.3909	0.243831	0.142699	0.282394	0.326171	0.220635	0.410675	0.136541
6.98333	0.391467	0.410859	0.400232	0.340999	0.274809	0.295262	0.328777	0.418545	0.327506	0.270637	0.385688	0.249045	0.301446	0.227764	0.187374	0.360908	0.302847	0.232327	0.330344	0.307374	0.370853	0.245693	0.266788	0.407062	0.198587	0.297407	0.176901	0.344444	0.229733	0.224611	0.266915	0.394791	0.2621	0.281876	0.396902	0.24236	0.325455	0.24196	0.28421	0.210254	0.171009	0.392664	0.240733	0.140024	0.290897	0.333175	0.220248	0.408923	0.13985
7	0.390746	0.413133	0.404706	0.341116	0.275808	0.291233	0.329425	0.415587	0.327198	0.272416	0.380355	0.254174	0.302616	0.226624	0.193262	0.358629	0.308935	0.231531	0.327042	0.30522	0.371483	0.24523	0.268585	0.404648	0.19467	0.298201	0.174319	0.347164	0.225195	0.223404	0.26977	0.39224	0.265505	0.28326	0.392707	0.244068	0.328806	0.239422	0.28862	0.219389	0.166146	0.392252	0.240517	0.142267	0.282355	0.340897	0.223076	0.410709	0.152894
7.01667	0.388629	0.416875	0.409569	0.341093	0.276832	0.284211	0.328006	0.41832	0.329162	0.27151	0.377254	0.255459	0.303967	0.228066	0.192511	0.359693	0.313784	0.23487	0.328511	0.30656	0.368887	0.248263	0.266426	0.402881	0.198361	0.300579	0.169985	0.345431	0.224619	0.221865	0.270484	0.394496	0.265732	0.285846	0.392015	0.244256	0.331019	0.237318	0.278359	0.213302	0.171981	0.391204	0.240527	0.143578	0.285446	0.337352	0.22121	0.412291	0.153683
7.03333	0.384471	0.420627	0.405419	0.339025	0.275611	0.284445	0.326227	0.417334	0.326544	0.270415	0.370924	0.255844	0.300364	0.231384	0.197312	0.36012	0.32208	0.230586	0.331212	0.304443	0.373781	0.248799	0.263709	0.396307	0.203385	0.302076	0.173294	0.348728	0.229987	0.23394	0.269851	0.398749	0.25882	0.283369	0.39053	0.245316	0.320803	0.234987	0.279747	0.210981	0.167567	0.392518	0.240305	0.138768	0.279231	0.336061	0.222901	0.417786	0.14882
7.05	0.383307	0.428452	0.40248	0.344511	0.276762	0.287005	0.327484	0.414029	0.331778	0.276839	0.370893	0.258027	0.299485	0.232194	0.194182	0.358804	0.32379	0.233122	0.328169	0.307342	0.375871	0.250265	0.264159	0.39369	0.198747	0.302792	0.168263	0.342982	0.234472	0.235523	0.269885	0.39938	0.264103	0.288514	0.392697	0.246618	0.325215	0.227401	0.284869	0.214749	0.166729	0.393832	0.237204	0.139433	0.284282	0.336696	0.22969	0.417537	0.143658
7.06667	0.385439	0.428977	0.401056	0.344238	0.280533	0.290736	0.328735	0.416617	0.333259	0.271879	0.368624	0.257661	0.300191	0.231544	0.194464	0.363821	0.319879	0.231052	0.326223	0.311903	0.378014	0.249166	0.264692	0.388705	0.203556	0.303254	0.168691	0.340822	0.231211	0.226448	0.271439	0.403267	0.265897	0.284416	0.389688	0.247476	0.327008	0.226096	0.290685	0.213533	0.17136	0.394614	0.239223	0.133063	0.282495	0.336029	0.229814	0.414061	0.142175
7.08333	0.383689	0.425122	0.403577	0.343854	0.281748	0.288491	0.327454	0.417198	0.333471	0.270464	0.363421	0.252443	0.298152	0.232884	0.192605	0.362903	0.320734	0.232126	0.331884	0.308734	0.377984	0.24952	0.262836	0.394801	0.20646	0.299806	0.171062	0.341732	0.228126	0.228155	0.271208	0.402966	0.267263	0.291064	0.38416	0.252479	0.32709	0.22202	0.292738	0.212632	0.167886	0.397277	0.244258	0.127972	0.28703	0.33797	0.228755	0.422777	0.139314
7.1	0.382894	0.424978	0.408232	0.345282	0.287498	0.284789	0.328229	0.412309	0.335457	0.272891	0.366902	0.253706	0.293753	0.232524	0.192962	0.363794	0.315018	0.233085	0.333287	0.308542	0.380228	0.250282	0.264095	0.403782	0.208033	0.297373	0.16969	0.339124	0.227781	0.223346	0.273334	0.398372	0.266697	0.280232	0.382922	0.253103	0.328508	0.223765	0.285207	0.209107	0.164632	0.397448	0.238224	0.128978	0.289671	0.33523	0.226804	0.42344	0.148707
7.11667	0.380835	0.427404	0.408102	0.341801	0.292206	0.28445	0.330409	0.407859	0.332425	0.26907	0.366742	0.255025	0.293985	0.236004	0.192696	0.360363	0.315095	0.23715	0.338239	0.308814	0.380955	0.251041	0.267445	0.412705	0.211019	0.291757	0.165132	0.337567	0.219967	0.222021	0.273536	0.399077	0.261139	0.279987	0.383494	0.253191	0.3246	0.217359	0.288375	0.211299	0.163958	0.398785	0.23863	0.125522	0.286297	0.334649	0.235449	0.429302	0.143384
7.13333	0.380172	0.438425	0.407806	0.342562	0.293342	0.286711	0.331382	0.406219	0.332077	0.271348	0.37423	0.257905	0.294426	0.235327	0.196565	0.362215	0.307442	0.231418	0.343587	0.311747	0.380839	0.252946	0.26655	0.415047	0.208998	0.286632	0.16233	0.329533	0.219107	0.218545	0.271231	0.399144	0.259641	0.279455	0.38366	0.253289	0.325543	0.210612	0.287364	0.208518	0.167946	0.404698	0.23854	0.118647	0.298052	0.331813	0.23109	0.431366	0.143458
7.15	0.37658	0.437229	0.408501	0.34183	0.289759	0.287754	0.336233	0.407514	0.336085	0.269974	0.373082	0.254769	0.289684	0.234672	0.199436	0.357198	0.307505	0.236606	0.343554	0.312875	0.385109	0.251982	0.261285	0.416466	0.20054	0.291337	0.164325	0.33074	0.220788	0.213871	0.271659	0.400399	0.261565	0.281142	0.379861	0.25393	0.326831	0.209289	0.281708	0.202079	0.165952	0.402542	0.235418	0.116407	0.292939	0.330772	0.229392	0.436576	0.136796
7.16667	0.379068	0.439376	0.406487	0.342428	0.289437	0.288755	0.341097	0.40996	0.337863	0.265495	0.375816	0.252122	0.28907	0.235961	0.199157	0.361442	0.306437	0.242962	0.343972	0.310768	0.383999	0.251854	0.263347	0.418851	0.206672	0.283953	0.170177	0.330865	0.220254	0.209434	0.269947	0.401169	0.264328	0.277603	0.380526	0.254937	0.322856	0.208712	0.283102	0.193489	0.167954	0.401525	0.235648	0.118773	0.297201	0.333814	0.227958	0.429052	0.134423
7.18333	0.382127	0.437079	0.409256	0.345394	0.285863	0.287815	0.341617	0.407646	0.339997	0.265737	0.374834	0.250706	0.288735	0.237921	0.197243	0.361091	0.302618	0.239671	0.346171	0.309968	0.383788	0.250508	0.264513	0.418535	0.204022	0.279486	0.177139	0.333388	0.214577	0.218882	0.268932	0.40289	0.260127	0.275276	0.386385	0.256595	0.323095	0.214202	0.288112	0.195876	0.161933	0.399227	0.235232	0.109887	0.299713	0.328872	0.235457	0.434419	0.130696
7.2	0.389375	0.437976	0.405937	0.343483	0.285269	0.285899	0.340724	0.41039	0.343579	0.269887	0.377159	0.246316	0.283437	0.232197	0.191849	0.367981	0.301845	0.245897	0.346551	0.308679	0.381796	0.250606	0.267674	0.420092	0.19879	0.276699	0.176594	0.330279	0.212227	0.209684	0.267064	0.398856	0.264779	0.274783	0.386174	0.260645	0.326697	0.215466	0.282791	0.196403	0.169032	0.400249	0.237553	0.111771	0.296855	0.326457	0.236531	0.434966	0.135255
7.21667	0.388177	0.435671	0.408147	0.331913	0.280555	0.28735	0.341515	0.410119	0.338538	0.26681	0.377413	0.244056	0.282966	0.232532	0.193443	0.367716	0.303316	0.249025	0.344567	0.306022	0.381628	0.249656	0.269264	0.421808	0.201769	0.27687	0.177628	0.332182	0.209643	0.199932	0.273743	0.393444	0.269342	0.273388	0.381216	0.261946	0.33053	0.216632	0.27894	0.194655	0.171114	0.405435	0.238579	0.115175	0.289771	0.331412	0.229521	0.439376	0.137727
7.23333	0.393604	0.433369	0.408537	0.332962	0.274645	0.284717	0.340039	0.40956	0.337521	0.278687	0.37679	0.242635	0.282956	0.235368	0.196149	0.367144	0.298512	0.249691	0.340688	0.303191	0.383801	0.250009	0.270253	0.423477	0.200021	0.275845	0.178628	0.33506	0.212992	0.206074	0.271109	0.393431	0.264904	0.274778	0.383134	0.263768	0.325228	0.218495	0.277429	0.189196	0.167828	0.406663	0.2366	0.119265	0.292632	0.335512	0.232828	0.447744	0.142288
7.25	0.394594	0.430047	0.408394	0.338258	0.27232	0.284313	0.345824	0.411909	0.339127	0.283753	0.38083	0.246455	0.282334	0.235072	0.196772	0.366	0.302936	0.247374	0.334668	0.299992	0.384238	0.249738	0.271271	0.41934	0.197173	0.279071	0.176556	0.334752	0.210529	0.200635	0.272884	0.394987	0.272977	0.272562	0.389593	0.261788	0.322143	0.219983	0.273232	0.191113	0.160932	0.405792	0.237195	0.120734	0.289217	0.336936	0.23537	0.444329	0.143043
7.26667	0.392574	0.429041	0.405198	0.343319	0.268735	0.288349	0.350263	0.41644	0.33738	0.290667	0.380057	0.244895	0.290888	0.23335	0.200315	0.36754	0.309757	0.251251	0.33229	0.3006	0.383142	0.248023	0.271996	0.419943	0.196472	0.284448	0.182673	0.336234	0.212816	0.205094	0.270417	0.39647	0.274209	0.273983	0.393455	0.264117	0.322881	0.222885	0.278349	0.189406	0.16758	0.405685	0.24405	0.12268	0.285895	0.346652	0.239953	0.445012	0.13922
7.28333	0.390107	0.428466	0.405671	0.344544	0.267893	0.288222	0.350684	0.417837	0.341728	0.286654	0.379866	0.244196	0.282318	0.230619	0.201142	0.373827	0.313674	0.251217	0.327613	0.302132	0.384569	0.248885	0.269296	0.412173	0.193753	0.288812	0.184367	0.337261	0.217773	0.203769	0.270404	0.397575	0.26927	0.273493	0.393077	0.266001	0.326306	0.226377	0.278029	0.181756	0.172757	0.404241	0.241847	0.119771	0.283959	0.353756	0.242003	0.4472	0.145028
7.3	0.394306	0.422911	0.406815	0.34862	0.265218	0.285256	0.350324	0.414908	0.345323	0.281985	0.37318	0.244561	0.288643	0.233634	0.200091	0.371579	0.31646	0.251646	0.324434	0.301515	0.385087	0.24948	0.268533	0.410487	0.193151	0.286556	0.191429	0.33908	0.220509	0.202327	0.270657	0.399763	0.273862	0.276318	0.393267	0.266891	0.331078	0.225651	0.275877	0.180209	0.173287	0.400725	0.239503	0.12769	0.285408	0.35357	0.246017	0.448317	0.14601
7.31667	0.393944	0.423523	0.404511	0.351781	0.267356	0.282712	0.344202	0.413955	0.343247	0.286226	0.370062	0.249321	0.293839	0.236548	0.197515	0.371939	0.3138	0.247914	0.324932	0.30549	0.385114	0.24922	0.266657	0.409005	0.201046	0.287544	0.188008	0.342832	0.223279	0.19976	0.270927	0.402177	0.271256	0.278131	0.392213	0.267999	0.341754	0.229568	0.280844	0.18444	0.175138	0.401451	0.24591	0.127946	0.281522	0.357279	0.248287	0.442332	0.152615
7.33333	0.391455	0.419466	0.40332	0.355534	0.26878	0.285973	0.338158	0.410199	0.337986	0.294835	0.376632	0.249968	0.300522	0.23896	0.194753	0.374142	0.313282	0.242298	0.331161	0.315998	0.387495	0.249242	0.265251	0.410196	0.196596	0.291416	0.183237	0.344257	0.223798	0.197251	0.275674	0.409162	0.269148	0.285501	0.39376	0.268149	0.342163	0.229871	0.280222	0.182799	0.170256	0.400277	0.252031	0.12038	0.277962	0.35652	0.252044	0.442583	0.147453
7.35	0.391638	0.423941	0.40163	0.35838	0.272544	0.285436	0.33663	0.416247	0.332982	0.298653	0.383226	0.248289	0.305975	0.234919	0.199436	0.372698	0.315424	0.243942	0.328466	0.312337	0.390481	0.251137	0.264539	0.413081	0.191613	0.289601	0.178366	0.346851	0.226068	0.192766	0.282771	0.411305	0.275358	0.290521	0.38926	0.267856	0.338349	0.221798	0.276811	0.178112	0.169882	0.405337	0.253088	0.125603	0.275276	0.365128	0.2438	0.445444	0.144111
7.36667	0.390518	0.421746	0.402173	0.362308	0.274011	0.290343	0.342044	0.414259	0.334184	0.293302	0.388522	0.251629	0.312663	0.235632	0.199341	0.367811	0.314434	0.242529	0.33327	0.314195	0.393406	0.252342	0.263933	0.411721	0.195246	0.289464	0.174369	0.347851	0.221803	0.189403	0.287684	0.409806	0.274009	0.289537	0.396462	0.26684	0.336189	0.219205	0.277659	0.183378	0.167643	0.406714	0.254749	0.124603	0.27813	0.364533	0.242855	0.447167	0.139365
7.38333	0.395235	0.423765	0.400605	0.36769	0.280377	0.289578	0.347283	0.420314	0.336825	0.295437	0.392999	0.253378	0.309347	0.237732	0.198145	0.369759	0.312564	0.241641	0.336664	0.313362	0.392409	0.25275	0.261511	0.407494	0.194382	0.291106	0.175857	0.34696	0.223817	0.190259	0.279749	0.412567	0.269459	0.289601	0.391849	0.268302	0.335628	0.216353	0.280725	0.181769	0.163055	0.401563	0.260692	0.118203	0.280351	0.36331	0.244288	0.440631	0.143536
7.4	0.38913	0.425802	0.400493	0.372436	0.285241	0.290485	0.349236	0.42309	0.336188	0.296417	0.398842	0.25343	0.311953	0.239485	0.197832	0.367098	0.3193	0.24404	0.340899	0.322589	0.390709	0.2533	0.260614	0.409104	0.194389	0.292902	0.178783	0.346518	0.22132	0.188088	0.284129	0.411954	0.272488	0.287971	0.391548	0.266917	0.336521	0.221915	0.279128	0.187093	0.160253	0.404923	0.255721	0.11714	0.281986	0.35505	0.242052	0.434232	0.140062
7.41667	0.391787	0.431269	0.403186	0.370125	0.286914	0.291512	0.347607	0.426678	0.338383	0.297893	0.398829	0.248579	0.317783	0.241691	0.200916	0.368152	0.317226	0.243611	0.340834	0.331157	0.393103	0.254015	0.263762	0.405975	0.195274	0.295917	0.180466	0.346979	0.223671	0.194558	0.281703	0.415351	0.26455	0.289686	0.388821	0.268055	0.333954	0.222099	0.28171	0.187901	0.166573	0.407901	0.254951	0.120675	0.284362	0.347038	0.239788	0.437339	0.1417
7.43333	0.396518	0.432896	0.404355	0.369224	0.286832	0.286921	0.348458	0.425141	0.338934	0.290761	0.403927	0.250814	0.309143	0.240619	0.202785	0.368663	0.316008	0.238327	0.34251	0.331421	0.393764	0.256014	0.266194	0.404561	0.201574	0.297684	0.176867	0.351382	0.220676	0.186389	0.285083	0.418757	0.263954	0.289078	0.387391	0.266585	0.336062	0.223431	0.282638	0.188786	0.166456	0.410826	0.253198	0.118765	0.285289	0.349222	0.2373	0.438636	0.13802
7.45	0.399644	0.427763	0.403245	0.377646	0.286955	0.288311	0.34968	0.420939	0.339863	0.297917	0.409643	0.251021	0.31035	0.241117	0.203018	0.365263	0.318539	0.236288	0.345218	0.333727	0.392541	0.257117	0.26811	0.411594	0.201412	0.296914	0.175302	0.354605	0.228017	0.193752	0.280136	0.419779	0.268976	0.288065	0.385259	0.26593	0.335006	0.221922	0.280723	0.193007	0.169127	0.41237	0.258288	0.118409	0.290599	0.343958	0.23038	0.437416	0.133108
7.46667	0.398472	0.423959	0.402244	0.377116	0.291092	0.294953	0.348613	0.42261	0.339047	0.300107	0.409846	0.247237	0.304596	0.239772	0.202549	0.36625	0.318391	0.235643	0.342227	0.337469	0.392223	0.254611	0.270705	0.413008	0.209942	0.301418	0.174865	0.357518	0.236387	0.192178	0.280901	0.425166	0.267308	0.281014	0.385672	0.265706	0.334755	0.219884	0.281173	0.196538	0.162341	0.415017	0.260994	0.120675	0.289285	0.346643	0.232855	0.430032	0.126258
7.48333	0.402386	0.42441	0.400437	0.377069	0.296178	0.300387	0.351144	0.426039	0.341123	0.301115	0.412882	0.249774	0.299631	0.243369	0.204786	0.364861	0.323914	0.23822	0.350275	0.339317	0.388908	0.256623	0.276979	0.412111	0.205645	0.298699	0.176669	0.355651	0.232621	0.200037	0.282545	0.424166	0.268625	0.276161	0.392278	0.26767	0.324301	0.220196	0.279697	0.192732	0.162979	0.416736	0.258127	0.121191	0.284965	0.342161	0.23122	0.431687	0.123329
7.5	0.40189	0.424429	0.401722	0.371396	0.296771	0.295888	0.352641	0.43303	0.343177	0.299134	0.409245	0.247457	0.298494	0.241788	0.203214	0.365853	0.318877	0.246587	0.344918	0.335458	0.391205	0.25759	0.274963	0.410031	0.212793	0.298543	0.182223	0.359098	0.231699	0.208044	0.278399	0.418686	0.269684	0.269415	0.392159	0.266455	0.319924	0.220928	0.275745	0.196405	0.169977	0.424325	0.255715	0.122813	0.282791	0.337676	0.226419	0.43653	0.123087
7.51667	0.401981	0.41762	0.398211	0.367744	0.295336	0.293741	0.356205	0.434011	0.347853	0.296098	0.407433	0.249215	0.293662	0.243672	0.201604	0.365433	0.3209	0.248712	0.345629	0.341916	0.390065	0.253537	0.2748	0.410171	0.216025	0.300349	0.181698	0.35573	0.233399	0.206698	0.268812	0.415423	0.265869	0.266368	0.389779	0.268465	0.324794	0.22408	0.275475	0.200846	0.171517	0.420196	0.262726	0.123021	0.282828	0.329966	0.228807	0.433162	0.125039
7.53333	0.395779	0.418532	0.399505	0.365381	0.295059	0.290045	0.355049	0.433603	0.343951	0.30048	0.405943	0.245794	0.295936	0.247029	0.203776	0.363386	0.319021	0.251505	0.341697	0.341534	0.387863	0.252678	0.278411	0.409926	0.21445	0.301503	0.187087	0.356839	0.235598	0.205435	0.266271	0.417619	0.264987	0.268482	0.38771	0.267825	0.328627	0.222896	0.277922	0.194709	0.166168	0.419406	0.266144	0.123394	0.285451	0.331605	0.230473	0.434142	0.130664
7.55	0.390754	0.412348	0.398957	0.364068	0.291961	0.289414	0.351893	0.431242	0.34293	0.302572	0.406423	0.245259	0.301553	0.245982	0.210835	0.359716	0.316082	0.249284	0.338854	0.344253	0.385596	0.253394	0.279106	0.412517	0.215854	0.301289	0.187397	0.357503	0.239234	0.204892	0.264773	0.419913	0.267337	0.27261	0.39083	0.266055	0.333909	0.22283	0.279462	0.193922	0.17052	0.421166	0.263664	0.122331	0.28218	0.329576	0.233495	0.427006	0.126391
7.56667	0.390081	0.415481	0.39873	0.355662	0.289897	0.29269	0.356057	0.431409	0.345873	0.300294	0.404157	0.246982	0.298312	0.244128	0.20848	0.362272	0.313795	0.247087	0.336589	0.337479	0.385357	0.2536	0.27818	0.412204	0.216804	0.296308	0.179626	0.35676	0.238794	0.208316	0.260304	0.42193	0.272193	0.273347	0.395103	0.267246	0.333836	0.220208	0.277375	0.191948	0.169656	0.41348	0.263417	0.121258	0.284211	0.336645	0.233738	0.42894	0.125548
7.58333	0.390025	0.415994	0.401906	0.352812	0.290806	0.292858	0.354094	0.426539	0.346348	0.30067	0.406347	0.252092	0.294482	0.243692	0.211583	0.366951	0.309128	0.251365	0.333945	0.336713	0.382622	0.253768	0.274728	0.41526	0.217453	0.296909	0.177605	0.358207	0.240485	0.204731	0.260812	0.419128	0.273237	0.267804	0.39517	0.266502	0.333927	0.219587	0.276192	0.188568	0.174074	0.409386	0.261168	0.123656	0.286096	0.348365	0.233283	0.431189	0.119666
7.6	0.389854	0.413578	0.407065	0.349172	0.29587	0.290015	0.351394	0.427973	0.349029	0.307304	0.402298	0.253614	0.296987	0.242796	0.208429	0.369555	0.308678	0.253956	0.333884	0.339877	0.380509	0.252589	0.269259	0.413781	0.21525	0.291427	0.178139	0.352918	0.240713	0.211337	0.254444	0.421029	0.272774	0.271058	0.391105	0.268121	0.332623	0.211562	0.27425	0.188985	0.175525	0.401958	0.258435	0.1237	0.283082	0.3468	0.234929	0.427194	0.123469
7.61667	0.388603	0.412481	0.407923	0.343581	0.297483	0.290637	0.346984	0.439978	0.352113	0.302561	0.401346	0.254307	0.298861	0.246539	0.204192	0.368476	0.306925	0.254296	0.331724	0.334191	0.379105	0.25308	0.268262	0.408508	0.218243	0.287702	0.18186	0.350178	0.230908	0.209018	0.255685	0.421612	0.268571	0.274461	0.394097	0.270048	0.336052	0.21011	0.275661	0.186918	0.17588	0.398784	0.252898	0.129044	0.289999	0.346618	0.231666	0.428219	0.121167
7.63333	0.387765	0.41723	0.408672	0.340817	0.296319	0.286675	0.348912	0.440642	0.348941	0.294765	0.404715	0.257286	0.299139	0.244442	0.206645	0.37152	0.305867	0.254952	0.331149	0.332352	0.380984	0.257276	0.26926	0.411732	0.213204	0.288736	0.183089	0.351618	0.220046	0.211363	0.255817	0.418518	0.275554	0.286633	0.39287	0.271153	0.332153	0.214924	0.277952	0.183824	0.179009	0.394755	0.252484	0.12468	0.285261	0.342258	0.226339	0.43204	0.12554
7.65	0.385675	0.419059	0.41174	0.338517	0.291652	0.279549	0.348975	0.438095	0.348764	0.29347	0.40577	0.252445	0.300487	0.240087	0.210211	0.37832	0.300578	0.251813	0.32689	0.325613	0.380677	0.259087	0.26569	0.4215	0.212407	0.283695	0.181314	0.356646	0.220111	0.20709	0.253243	0.423296	0.273425	0.290677	0.39141	0.272835	0.333486	0.217945	0.280125	0.183448	0.172734	0.393315	0.250322	0.130103	0.288757	0.348193	0.226941	0.432725	0.124417
7.66667	0.393338	0.42293	0.411615	0.338471	0.290148	0.286623	0.352425	0.436453	0.351094	0.297046	0.405069	0.251736	0.299489	0.238789	0.21046	0.377038	0.306638	0.241973	0.328714	0.321683	0.376991	0.2575	0.270517	0.421594	0.211112	0.281129	0.175632	0.354932	0.218712	0.200588	0.249025	0.423472	0.2776	0.290848	0.392299	0.275345	0.338889	0.215808	0.279068	0.182787	0.172524	0.387777	0.246612	0.130807	0.288796	0.350348	0.22748	0.436	0.125696
7.68333	0.394609	0.422082	0.4103	0.338765	0.292779	0.285252	0.35509	0.431287	0.350017	0.296642	0.407161	0.256602	0.297374	0.236805	0.213645	0.381382	0.307915	0.244138	0.330345	0.321765	0.374222	0.262791	0.273097	0.422205	0.208408	0.281733	0.179128	0.359464	0.21782	0.197139	0.25074	0.424446	0.283351	0.292301	0.397054	0.275281	0.33185	0.215405	0.279004	0.176172	0.173792	0.390546	0.237978	0.131357	0.28549	0.356803	0.224902	0.439426	0.131027
7.7	0.393393	0.420778	0.409058	0.340283	0.297662	0.288952	0.351064	0.434691	0.352598	0.301637	0.406526	0.258456	0.297069	0.236226	0.218439	0.386122	0.311513	0.243738	0.330424	0.323543	0.370028	0.264253	0.270125	0.432441	0.214385	0.282292	0.17731	0.356104	0.217453	0.200242	0.249829	0.429056	0.286781	0.29001	0.390776	0.278022	0.333772	0.219293	0.272152	0.181112	0.177299	0.387979	0.230198	0.130652	0.281457	0.353921	0.226723	0.433209	0.135724
7.71667	0.395248	0.428743	0.410901	0.340541	0.295101	0.296566	0.351996	0.437484	0.350048	0.296778	0.403902	0.256492	0.295752	0.236383	0.215451	0.388424	0.318033	0.246682	0.333705	0.324081	0.369508	0.265048	0.268704	0.433179	0.217767	0.281922	0.177416	0.356451	0.211421	0.207292	0.248729	0.42755	0.288432	0.285083	0.394523	0.280919	0.332172	0.219267	0.26657	0.182401	0.178002	0.386915	0.224001	0.135292	0.282296	0.353515	0.223076	0.442467	0.135732
7.73333	0.395889	0.431273	0.411553	0.349289	0.29773	0.289447	0.35057	0.433778	0.352802	0.295347	0.408424	0.25566	0.299715	0.236186	0.216484	0.391955	0.320799	0.248822	0.336134	0.326136	0.368825	0.268252	0.268491	0.432235	0.223962	0.285451	0.180436	0.355062	0.210503	0.202658	0.246459	0.427804	0.288363	0.286689	0.387678	0.281222	0.3291	0.220187	0.270454	0.179991	0.178052	0.39043	0.225307	0.139111	0.280433	0.357539	0.220801	0.440037	0.139
7.75	0.395982	0.43005	0.40484	0.350241	0.298484	0.289699	0.351516	0.435394	0.350033	0.288255	0.404743	0.253493	0.299462	0.235699	0.21411	0.388883	0.324464	0.250953	0.336331	0.322	0.36792	0.268229	0.26901	0.432708	0.232689	0.284372	0.184268	0.351201	0.210454	0.19866	0.244916	0.425972	0.289801	0.286057	0.392865	0.285058	0.331199	0.222129	0.267427	0.182801	0.171001	0.392049	0.224041	0.135334	0.275618	0.357581	0.226125	0.432472	0.145528
7.76667	0.397318	0.434036	0.401067	0.348144	0.292574	0.293963	0.355202	0.428525	0.346957	0.283835	0.404232	0.252945	0.30478	0.235768	0.213886	0.385266	0.322575	0.2503	0.335205	0.322119	0.372542	0.27363	0.27514	0.430844	0.232531	0.289244	0.18512	0.349476	0.213396	0.199408	0.244866	0.428569	0.295126	0.286228	0.396833	0.287775	0.328726	0.22534	0.269834	0.182497	0.166431	0.395919	0.221062	0.13477	0.279658	0.358002	0.222205	0.429291	0.149849
7.78333	0.399033	0.436561	0.40183	0.345962	0.292718	0.29238	0.36009	0.418186	0.343441	0.283146	0.39647	0.253457	0.310245	0.22906	0.219865	0.389304	0.318839	0.253145	0.33627	0.331184	0.371986	0.274159	0.275575	0.429109	0.233055	0.294875	0.186351	0.346046	0.218123	0.196612	0.247407	0.433293	0.302888	0.284989	0.397803	0.291075	0.322306	0.225863	0.273344	0.181964	0.16166	0.399346	0.22025	0.137446	0.276237	0.361333	0.223995	0.422727	0.153994
7.8	0.398367	0.439333	0.402108	0.346023	0.293135	0.291346	0.354955	0.422146	0.345694	0.287096	0.394372	0.253665	0.316902	0.232107	0.219311	0.391479	0.323146	0.255091	0.339776	0.325921	0.370829	0.273187	0.277786	0.425047	0.240318	0.292264	0.17855	0.348567	0.223867	0.202235	0.245346	0.429281	0.295557	0.279398	0.397419	0.293565	0.325309	0.22275	0.269986	0.181845	0.160545	0.399827	0.217121	0.138756	0.274688	0.370251	0.22864	0.42609	0.152933
7.81667	0.398078	0.440156	0.402064	0.347142	0.294557	0.292514	0.361109	0.424488	0.345564	0.285657	0.393203	0.253812	0.322293	0.23591	0.215103	0.383843	0.32308	0.255802	0.335947	0.328168	0.370727	0.274086	0.276476	0.421529	0.246143	0.291033	0.1812	0.340201	0.225142	0.208898	0.244579	0.429183	0.299979	0.276441	0.398634	0.295497	0.324131	0.219495	0.271985	0.183437	0.16545	0.396141	0.221623	0.13887	0.274196	0.365605	0.231065	0.41974	0.152463
7.83333	0.391292	0.439805	0.405036	0.345663	0.294826	0.287457	0.358826	0.42153	0.34776	0.282731	0.388604	0.262	0.322515	0.237715	0.217259	0.383932	0.323173	0.264087	0.336477	0.328065	0.372503	0.279982	0.274229	0.42248	0.251155	0.294845	0.187823	0.338003	0.228032	0.210031	0.247325	0.430109	0.297341	0.277066	0.400953	0.296902	0.326103	0.218012	0.276327	0.178228	0.163847	0.395795	0.222762	0.138075	0.274091	0.369167	0.23065	0.411751	0.151687
7.85	0.394291	0.443543	0.406761	0.345364	0.296461	0.297866	0.356323	0.42635	0.346131	0.282674	0.385928	0.257252	0.325286	0.238552	0.218616	0.381575	0.318138	0.263122	0.333116	0.324496	0.372939	0.278574	0.269773	0.424355	0.255602	0.293555	0.186084	0.338263	0.231341	0.223044	0.245472	0.430155	0.296753	0.2758	0.398272	0.297738	0.328666	0.217052	0.276951	0.181908	0.161445	0.397045	0.22836	0.138035	0.277453	0.369386	0.232799	0.40574	0.151119
7.86667	0.397045	0.446047	0.407942	0.346204	0.297064	0.30167	0.358773	0.430859	0.346826	0.280838	0.384365	0.2631	0.320241	0.239106	0.215015	0.383257	0.318303	0.260937	0.33324	0.320177	0.373876	0.280719	0.267835	0.416987	0.253988	0.289741	0.18995	0.34116	0.231368	0.224022	0.243139	0.427124	0.300719	0.276009	0.397327	0.299474	0.324543	0.216185	0.284542	0.178741	0.164895	0.396981	0.227873	0.140744	0.282976	0.373385	0.230851	0.410395	0.139586
7.88333	0.398564	0.445075	0.407665	0.345979	0.300004	0.30003	0.357182	0.42924	0.352313	0.282658	0.384866	0.263311	0.318827	0.236864	0.216064	0.387598	0.31905	0.259898	0.33328	0.321014	0.375631	0.286224	0.271505	0.421959	0.253203	0.285911	0.188074	0.338414	0.229914	0.220324	0.244231	0.426998	0.309969	0.274549	0.392249	0.30076	0.316833	0.216306	0.29211	0.176397	0.166815	0.398665	0.229276	0.145	0.285234	0.378013	0.234306	0.410332	0.142585
7.9	0.398007	0.437042	0.409264	0.339419	0.300518	0.301975	0.361467	0.427262	0.350162	0.27859	0.382743	0.267578	0.3163	0.241142	0.215314	0.384099	0.314725	0.260105	0.330493	0.320206	0.375274	0.285073	0.272542	0.42442	0.251468	0.284686	0.188081	0.338582	0.230724	0.22474	0.247495	0.429953	0.311092	0.27521	0.391656	0.303968	0.318927	0.209231	0.288357	0.176201	0.172398	0.397526	0.233536	0.145798	0.281761	0.367587	0.236842	0.41218	0.13745
7.91667	0.395743	0.43797	0.410329	0.341873	0.298726	0.302732	0.363324	0.423516	0.350284	0.279947	0.382445	0.26725	0.314418	0.240203	0.217237	0.383024	0.312339	0.255665	0.332605	0.322589	0.37465	0.291026	0.273733	0.423422	0.245585	0.286649	0.186131	0.343849	0.236402	0.229138	0.248099	0.429985	0.308754	0.276614	0.38745	0.306467	0.317157	0.207628	0.297823	0.17313	0.171181	0.393922	0.237695	0.147726	0.280106	0.357201	0.234223	0.414068	0.136761
7.93333	0.3905	0.434214	0.409671	0.342538	0.301328	0.3003	0.36124	0.428647	0.353952	0.280638	0.379953	0.274435	0.311008	0.242148	0.225147	0.381057	0.309982	0.25759	0.333164	0.316721	0.373467	0.288729	0.274203	0.423119	0.245316	0.280792	0.186758	0.34753	0.237568	0.228628	0.24965	0.427452	0.305561	0.276204	0.390655	0.306686	0.315388	0.210999	0.294395	0.174985	0.171206	0.396495	0.23593	0.152038	0.279243	0.357597	0.234054	0.42042	0.132563
7.95	0.389626	0.440312	0.408917	0.342683	0.302887	0.301004	0.36074	0.425936	0.355223	0.281831	0.389368	0.275178	0.310551	0.248215	0.220822	0.378938	0.306916	0.257813	0.332607	0.30966	0.374411	0.287109	0.273069	0.428652	0.254075	0.278635	0.189898	0.35595	0.232506	0.227832	0.248428	0.421749	0.303372	0.274273	0.389801	0.305788	0.316308	0.211544	0.292643	0.177924	0.173153	0.389191	0.24061	0.151215	0.268135	0.361276	0.233778	0.421664	0.134172
7.96667	0.392924	0.437639	0.408353	0.343633	0.30267	0.306892	0.364379	0.425836	0.355763	0.293077	0.392129	0.272183	0.310112	0.245997	0.218797	0.373997	0.30499	0.259412	0.329621	0.311041	0.374849	0.287753	0.267954	0.435371	0.259277	0.276014	0.192344	0.349743	0.229894	0.221998	0.248099	0.423774	0.307379	0.270884	0.395012	0.304166	0.313554	0.216311	0.292578	0.179354	0.179063	0.388746	0.24818	0.148438	0.268069	0.359712	0.233087	0.415672	0.129149
7.98333	0.392127	0.438331	0.409097	0.348195	0.302779	0.308253	0.363695	0.422133	0.355524	0.292275	0.393676	0.274605	0.307397	0.242757	0.221542	0.379895	0.3091	0.260349	0.330588	0.315313	0.377458	0.283864	0.274821	0.433013	0.25966	0.283535	0.194494	0.35099	0.232388	0.216374	0.246648	0.421192	0.303552	0.269545	0.392782	0.302782	0.319542	0.214258	0.284296	0.178767	0.172794	0.389595	0.24453	0.147218	0.270098	0.354746	0.232013	0.416601	0.137002
8	0.396848	0.437402	0.407634	0.351961	0.303513	0.31213	0.369595	0.42355	0.352728	0.292065	0.396015	0.26824	0.302533	0.244035	0.222342	0.375998	0.312814	0.257727	0.333071	0.316711	0.38075	0.280516	0.27234	0.432964	0.251786	0.284941	0.188662	0.356091	0.229366	0.217094	0.246112	0.425865	0.304867	0.269405	0.389064	0.303216	0.316889	0.21716	0.292366	0.179804	0.167592	0.389623	0.240974	0.146464	0.279669	0.344842	0.236173	0.419932	0.14268
8.01667	0.39365	0.436233	0.405453	0.353036	0.301579	0.302401	0.369894	0.419218	0.358209	0.298884	0.39501	0.271784	0.304115	0.247669	0.219456	0.375925	0.317405	0.25712	0.336439	0.321054	0.379906	0.281896	0.276792	0.429271	0.250031	0.291016	0.18898	0.356211	0.227519	0.205445	0.246797	0.4222	0.309444	0.269842	0.388928	0.303148	0.312753	0.219304	0.290553	0.177365	0.168663	0.385467	0.236467	0.145228	0.275016	0.342903	0.237293	0.427174	0.141846
8.03333	0.400548	0.441975	0.405221	0.351508	0.297631	0.2957	0.370258	0.416254	0.360101	0.299796	0.393214	0.267318	0.310933	0.254309	0.222192	0.375143	0.319747	0.260844	0.336175	0.325293	0.38318	0.282524	0.274853	0.427367	0.24846	0.289753	0.184603	0.351172	0.234196	0.205606	0.249512	0.420753	0.306961	0.27457	0.391549	0.300783	0.320133	0.220184	0.290605	0.179939	0.160709	0.386008	0.23591	0.140711	0.276606	0.344079	0.242412	0.427462	0.146669
8.05	0.399673	0.444263	0.405173	0.351021	0.294514	0.293246	0.370119	0.414566	0.367624	0.304966	0.393695	0.266589	0.315681	0.257666	0.22463	0.370207	0.321192	0.260337	0.336024	0.325302	0.381822	0.281482	0.272289	0.42919	0.249963	0.295031	0.185571	0.350764	0.236443	0.201608	0.254996	0.419387	0.297612	0.276894	0.397431	0.300951	0.325742	0.225701	0.28966	0.180895	0.152184	0.383508	0.23799	0.136359	0.270856	0.337485	0.242708	0.425059	0.143592
8.06667	0.400207	0.444544	0.407129	0.354327	0.291526	0.292897	0.366971	0.419165	0.365848	0.308846	0.398879	0.260476	0.324299	0.255577	0.226383	0.369206	0.322231	0.259901	0.343828	0.320643	0.384357	0.281821	0.271076	0.429699	0.249087	0.301089	0.189063	0.355685	0.238798	0.202783	0.254542	0.424756	0.299826	0.275438	0.397718	0.298413	0.326858	0.227984	0.288266	0.180749	0.149208	0.38311	0.233994	0.136404	0.27055	0.335303	0.245577	0.422302	0.150036
8.08333	0.408884	0.440826	0.415648	0.354418	0.296091	0.300628	0.364611	0.424711	0.367396	0.30562	0.40777	0.261353	0.330778	0.257376	0.227013	0.372617	0.325836	0.258959	0.348881	0.324819	0.384637	0.282354	0.274784	0.430742	0.253147	0.299195	0.190886	0.356068	0.236244	0.2022	0.251627	0.428134	0.301875	0.278223	0.399614	0.298611	0.32739	0.230047	0.278612	0.181176	0.151051	0.384166	0.23293	0.13066	0.266974	0.344433	0.24595	0.420848	0.149509
8.1	0.411055	0.44047	0.418676	0.356235	0.298115	0.308977	0.360588	0.424215	0.367999	0.303079	0.406117	0.255402	0.324765	0.255998	0.217646	0.379196	0.329118	0.257265	0.35327	0.325787	0.3837	0.285626	0.272194	0.434012	0.253373	0.297259	0.192893	0.356406	0.231681	0.200765	0.253562	0.427805	0.305123	0.280496	0.397088	0.296808	0.327002	0.227611	0.277768	0.179139	0.151415	0.379374	0.231041	0.129141	0.269452	0.34547	0.249316	0.418141	0.154509
8.11667	0.411872	0.436691	0.418807	0.35879	0.297111	0.308721	0.35962	0.431485	0.372649	0.308493	0.40378	0.254667	0.320963	0.257555	0.221232	0.382892	0.332909	0.255665	0.355088	0.327292	0.385238	0.292825	0.271514	0.42982	0.250544	0.293391	0.187755	0.348487	0.23716	0.204286	0.252222	0.430788	0.308509	0.28342	0.3953	0.295748	0.328316	0.226725	0.270325	0.17518	0.152706	0.38255	0.22876	0.13165	0.271472	0.343178	0.249717	0.420089	0.154342
8.13333	0.408194	0.435269	0.42165	0.356496	0.294677	0.304557	0.359417	0.434898	0.372373	0.302253	0.407312	0.257634	0.31692	0.259584	0.220977	0.387654	0.338296	0.253773	0.352682	0.328332	0.38653	0.293769	0.277185	0.424166	0.243803	0.297936	0.185834	0.353251	0.243284	0.208081	0.25394	0.433985	0.308898	0.285779	0.388838	0.297213	0.33208	0.225776	0.269523	0.176598	0.154641	0.38592	0.221186	0.135369	0.273543	0.336343	0.250663	0.419672	0.164218
8.15	0.407114	0.432546	0.420923	0.3547	0.297884	0.306804	0.356614	0.439373	0.376091	0.298885	0.407959	0.254712	0.319687	0.265351	0.219633	0.391938	0.335093	0.257087	0.351304	0.325382	0.386675	0.298773	0.272345	0.424104	0.239732	0.296572	0.185751	0.355592	0.241585	0.210829	0.25756	0.43681	0.310791	0.286984	0.390365	0.296819	0.323028	0.226381	0.273618	0.175499	0.158943	0.388604	0.225329	0.138256	0.275741	0.345291	0.250298	0.42595	0.159476
8.16667	0.402236	0.433818	0.41926	0.353579	0.298904	0.308942	0.355883	0.444449	0.376871	0.296926	0.40837	0.254101	0.329083	0.266409	0.223119	0.400379	0.332085	0.256135	0.352525	0.325551	0.386106	0.304189	0.2714	0.425874	0.249028	0.29157	0.188176	0.352166	0.244881	0.217402	0.258353	0.433405	0.31059	0.283788	0.389314	0.298184	0.322656	0.231562	0.264839	0.17721	0.163602	0.385818	0.226555	0.143345	0.274591	0.343554	0.248422	0.425385	0.152595
8.18333	0.406084	0.436741	0.426107	0.353929	0.300174	0.308539	0.358715	0.447838	0.371306	0.29359	0.413061	0.25257	0.327461	0.263477	0.224803	0.400666	0.33273	0.25462	0.354388	0.320592	0.387135	0.305644	0.268904	0.427771	0.250454	0.287726	0.18884	0.353858	0.244975	0.218264	0.256173	0.436704	0.303474	0.2837	0.391331	0.300249	0.332079	0.237844	0.26495	0.180987	0.164819	0.385937	0.229045	0.144965	0.276774	0.347032	0.247935	0.420015	0.145099
8.2	0.398015	0.43549	0.428273	0.352841	0.302043	0.3087	0.358757	0.451459	0.373582	0.292065	0.416279	0.254855	0.32049	0.261026	0.222573	0.400208	0.333928	0.254999	0.356098	0.319395	0.385504	0.305488	0.273936	0.431607	0.256192	0.288607	0.190131	0.360736	0.236582	0.22455	0.254955	0.43567	0.304007	0.280975	0.388304	0.302253	0.324902	0.236602	0.258761	0.178782	0.169421	0.384424	0.226879	0.150974	0.276589	0.340582	0.246231	0.413977	0.145759
8.21667	0.398919	0.431658	0.436435	0.355701	0.302383	0.306071	0.358388	0.45389	0.363291	0.292042	0.419028	0.252506	0.316571	0.258357	0.222483	0.403683	0.330925	0.257065	0.35777	0.316968	0.384914	0.303118	0.274074	0.435419	0.25718	0.284722	0.193158	0.367929	0.23688	0.224667	0.24979	0.4354	0.3036	0.277885	0.38652	0.301463	0.324392	0.229399	0.256016	0.179628	0.174473	0.38406	0.224271	0.155428	0.276854	0.342334	0.243754	0.416911	0.146522
8.23333	0.40278	0.438853	0.433936	0.354266	0.305129	0.311822	0.361954	0.451593	0.364009	0.2897	0.417202	0.253443	0.308636	0.257928	0.225494	0.41218	0.33206	0.258195	0.35119	0.322355	0.38395	0.302923	0.272325	0.432823	0.258145	0.285692	0.199336	0.370397	0.237693	0.218301	0.254065	0.429715	0.297189	0.277302	0.387436	0.302857	0.322941	0.230814	0.258386	0.178703	0.172843	0.383045	0.225517	0.152482	0.275014	0.351129	0.245457	0.421542	0.144081
8.25	0.398277	0.443957	0.426632	0.352406	0.301289	0.305435	0.365001	0.449393	0.363624	0.296696	0.410092	0.251993	0.302921	0.257081	0.224198	0.413241	0.330304	0.25821	0.352909	0.321072	0.386729	0.301068	0.271516	0.437072	0.261234	0.282076	0.198015	0.366525	0.233261	0.216263	0.256559	0.432496	0.299818	0.27733	0.386127	0.298376	0.329428	0.233975	0.264274	0.184297	0.167949	0.384348	0.225637	0.15428	0.273543	0.353245	0.244468	0.423782	0.145364
8.26667	0.40433	0.445255	0.420325	0.356257	0.297254	0.302291	0.371098	0.452722	0.361442	0.297789	0.413854	0.249711	0.314588	0.259103	0.223627	0.415154	0.330363	0.261027	0.355563	0.324275	0.384418	0.297864	0.271836	0.435267	0.257137	0.282544	0.195657	0.362221	0.234596	0.216759	0.257402	0.433182	0.296801	0.276218	0.387061	0.299793	0.332164	0.234758	0.268447	0.18513	0.170735	0.385228	0.22861	0.156356	0.265074	0.344333	0.246329	0.421584	0.14136
8.28333	0.402384	0.445239	0.424272	0.352821	0.294335	0.300738	0.370246	0.450103	0.356461	0.296346	0.415109	0.251756	0.320419	0.257481	0.227989	0.414164	0.336956	0.263168	0.355515	0.326168	0.384318	0.294355	0.272777	0.43977	0.25176	0.286314	0.191775	0.36964	0.233389	0.213146	0.254846	0.430358	0.297723	0.276546	0.390335	0.305739	0.332815	0.236292	0.280402	0.186193	0.164521	0.381133	0.233121	0.155172	0.270274	0.343658	0.249105	0.420485	0.144972
8.3	0.408585	0.45025	0.424723	0.355329	0.294509	0.301056	0.371789	0.442888	0.36018	0.293705	0.414481	0.253922	0.319477	0.259257	0.229417	0.417129	0.332452	0.266424	0.364722	0.328298	0.384005	0.295703	0.267903	0.443327	0.250156	0.282691	0.194015	0.369901	0.230963	0.217399	0.25554	0.426897	0.301193	0.275987	0.398378	0.305457	0.331731	0.232226	0.275357	0.184069	0.154873	0.376861	0.229661	0.156188	0.270863	0.353803	0.250499	0.41921	0.14634
8.31667	0.41551	0.454584	0.423607	0.357547	0.296162	0.30007	0.373762	0.438988	0.357194	0.303051	0.41557	0.257874	0.314358	0.253963	0.231253	0.411401	0.330431	0.264453	0.369038	0.330696	0.381998	0.295208	0.267309	0.449661	0.255548	0.280009	0.197204	0.375037	0.2285	0.215068	0.252396	0.424767	0.304204	0.279232	0.395276	0.309162	0.332483	0.233778	0.273461	0.185684	0.153539	0.373158	0.224946	0.148798	0.264762	0.352225	0.256605	0.411697	0.148226
8.33333	0.418238	0.453042	0.4276	0.356718	0.295336	0.29633	0.373872	0.438548	0.360416	0.304602	0.417327	0.260232	0.309228	0.254928	0.227578	0.403336	0.325786	0.261259	0.364606	0.331316	0.380416	0.291816	0.270772	0.449757	0.251777	0.278392	0.191274	0.376677	0.229934	0.211893	0.25349	0.42461	0.29934	0.285162	0.401969	0.306659	0.334482	0.228683	0.27337	0.185881	0.155594	0.373786	0.228747	0.14823	0.266284	0.35408	0.254492	0.410281	0.154649
8.35	0.418559	0.45508	0.427019	0.357931	0.29234	0.300334	0.373465	0.435817	0.361299	0.305014	0.42005	0.257607	0.311197	0.25571	0.225144	0.406139	0.328657	0.260083	0.362329	0.333375	0.385148	0.294143	0.274917	0.446038	0.254708	0.278567	0.190723	0.374425	0.227877	0.214938	0.253401	0.425843	0.302775	0.284689	0.401627	0.307214	0.332452	0.224657	0.28232	0.183653	0.157558	0.371647	0.233036	0.145542	0.258833	0.353847	0.256158	0.412217	0.152603
8.36667	0.422263	0.454932	0.424617	0.35951	0.290044	0.303873	0.38118	0.433685	0.360297	0.304182	0.421789	0.256346	0.312424	0.252753	0.230393	0.409801	0.324543	0.255847	0.367105	0.339675	0.386545	0.296843	0.276255	0.444371	0.252066	0.285928	0.188339	0.376252	0.233416	0.212131	0.256077	0.430532	0.300582	0.281896	0.406108	0.308241	0.33161	0.223456	0.289986	0.181091	0.15715	0.375735	0.233945	0.142353	0.261054	0.358482	0.25117	0.417402	0.14846
8.38333	0.42234	0.457222	0.416096	0.35666	0.295484	0.307397	0.382071	0.432205	0.360166	0.298491	0.416293	0.261447	0.319017	0.254856	0.22754	0.41141	0.322298	0.253675	0.370321	0.337604	0.387436	0.299878	0.278708	0.437148	0.250658	0.288526	0.186852	0.368182	0.235961	0.216852	0.255431	0.429189	0.298791	0.282434	0.403614	0.30747	0.331162	0.226331	0.286982	0.181301	0.156729	0.373447	0.240498	0.142124	0.260404	0.360739	0.254077	0.416283	0.155447
8.4	0.419363	0.455066	0.417232	0.359071	0.29614	0.305077	0.380271	0.438039	0.360901	0.295142	0.414879	0.260563	0.322427	0.256348	0.226987	0.405731	0.325157	0.255617	0.373466	0.33457	0.388373	0.303362	0.280644	0.440462	0.252914	0.283035	0.178845	0.361668	0.233904	0.21918	0.256506	0.42778	0.296939	0.286443	0.413487	0.312181	0.331617	0.225249	0.286908	0.184206	0.155764	0.372719	0.237199	0.140217	0.25478	0.360315	0.251098	0.419723	0.149825
8.41667	0.418456	0.455488	0.416925	0.359033	0.29544	0.305094	0.380649	0.435719	0.363111	0.292387	0.421463	0.26189	0.325378	0.258442	0.225969	0.406573	0.332504	0.256089	0.367262	0.331206	0.387503	0.304576	0.275555	0.438594	0.248875	0.290062	0.177821	0.360573	0.232276	0.223298	0.254576	0.425575	0.296384	0.288306	0.412627	0.315809	0.329035	0.21922	0.283432	0.180489	0.157485	0.368485	0.235546	0.142263	0.257601	0.359398	0.253306	0.419501	0.143613
8.43333	0.414453	0.459618	0.420434	0.354522	0.295104	0.302616	0.379676	0.433705	0.361503	0.290939	0.425855	0.26379	0.316614	0.258143	0.228751	0.403152	0.333598	0.252851	0.369392	0.336072	0.389105	0.30813	0.277231	0.444368	0.255451	0.289592	0.177549	0.361738	0.234472	0.224159	0.255087	0.423374	0.299034	0.285496	0.411714	0.317918	0.333584	0.224349	0.281654	0.182988	0.15586	0.372072	0.237052	0.144756	0.264352	0.365124	0.254031	0.417627	0.139261
8.45	0.41539	0.460237	0.422208	0.355562	0.298817	0.306509	0.381445	0.433163	0.359264	0.287054	0.425265	0.265289	0.312137	0.258394	0.225446	0.399701	0.33276	0.252631	0.368579	0.337987	0.388939	0.306234	0.27847	0.441349	0.254726	0.2908	0.182553	0.359151	0.232822	0.225491	0.258847	0.423565	0.295861	0.28598	0.405479	0.314503	0.33265	0.222311	0.276961	0.185821	0.160115	0.378124	0.231601	0.136764	0.266467	0.368467	0.255443	0.42136	0.137571
8.46667	0.411263	0.461614	0.42465	0.360089	0.306113	0.306979	0.384251	0.432019	0.356375	0.287466	0.422778	0.265023	0.313179	0.258285	0.226211	0.397933	0.339271	0.251267	0.362384	0.341737	0.387978	0.308449	0.277494	0.444819	0.256245	0.290478	0.182658	0.356157	0.226672	0.218139	0.256485	0.426989	0.29041	0.285131	0.403945	0.316344	0.330016	0.223236	0.283733	0.186792	0.161673	0.378061	0.237411	0.137661	0.26541	0.364217	0.253666	0.422512	0.137774
8.48333	0.409967	0.461638	0.426094	0.355063	0.300224	0.305538	0.379692	0.43761	0.359308	0.287439	0.421491	0.263904	0.31472	0.260011	0.223221	0.402937	0.342715	0.252048	0.359582	0.340584	0.390911	0.306411	0.282471	0.436679	0.250261	0.290083	0.177401	0.350258	0.231624	0.217666	0.25603	0.425562	0.289986	0.289474	0.405652	0.314924	0.332102	0.220864	0.287288	0.185545	0.162528	0.382561	0.238568	0.140812	0.268975	0.362646	0.251301	0.431412	0.139333
8.5	0.409773	0.463457	0.428588	0.360449	0.301435	0.30286	0.379922	0.437117	0.360074	0.291944	0.426732	0.261267	0.321493	0.257664	0.223284	0.405398	0.350994	0.254322	0.360431	0.347361	0.391016	0.306633	0.281443	0.434576	0.250452	0.294998	0.177048	0.351809	0.228828	0.218062	0.258062	0.426881	0.295311	0.285588	0.40192	0.31562	0.337443	0.223073	0.283685	0.188067	0.16546	0.387965	0.240048	0.136437	0.259168	0.365722	0.253565	0.431392	0.133949
8.51667	0.408494	0.459937	0.428925	0.3579	0.305476	0.305438	0.375994	0.440066	0.362914	0.294678	0.420452	0.25975	0.321959	0.260115	0.224466	0.403622	0.345889	0.256718	0.364539	0.350439	0.390719	0.308631	0.284012	0.438931	0.248245	0.296151	0.176111	0.352244	0.236377	0.214551	0.262963	0.426159	0.297925	0.287388	0.397971	0.315897	0.333751	0.220072	0.276688	0.189225	0.162826	0.389707	0.240033	0.139469	0.265749	0.36638	0.253156	0.434811	0.137856
8.53333	0.407792	0.458363	0.433318	0.359341	0.305712	0.305741	0.371347	0.437032	0.365593	0.292032	0.418143	0.258694	0.32649	0.261303	0.219339	0.401803	0.344741	0.262015	0.361071	0.344343	0.391693	0.304846	0.281189	0.441437	0.254478	0.291138	0.17905	0.347695	0.237892	0.207953	0.26021	0.424929	0.297832	0.287986	0.395887	0.315706	0.332736	0.220831	0.270456	0.193067	0.161822	0.384273	0.247678	0.144426	0.262339	0.357669	0.258498	0.434478	0.139912
8.55	0.40726	0.459692	0.435811	0.364864	0.302606	0.303001	0.37279	0.436861	0.368812	0.294293	0.421508	0.263627	0.322832	0.261224	0.222668	0.400062	0.347023	0.263296	0.359492	0.344555	0.394307	0.304122	0.280435	0.439233	0.253423	0.287802	0.177561	0.353614	0.238782	0.204596	0.263529	0.428156	0.304893	0.288401	0.394677	0.32068	0.332932	0.220831	0.267636	0.194959	0.158044	0.385778	0.253311	0.142015	0.262915	0.364929	0.256053	0.43615	0.138564
8.56667	0.413109	0.461973	0.437505	0.362884	0.300555	0.300945	0.370003	0.434393	0.372879	0.297227	0.419481	0.266744	0.319004	0.259546	0.22074	0.396563	0.353047	0.263068	0.355257	0.340341	0.393989	0.30296	0.28211	0.438181	0.250136	0.288174	0.174985	0.361617	0.236481	0.205026	0.26295	0.429444	0.313975	0.28457	0.38532	0.317898	0.330664	0.223583	0.269952	0.192887	0.158107	0.386548	0.255085	0.146314	0.270513	0.357965	0.260065	0.435496	0.142185
8.58333	0.413561	0.457913	0.443438	0.36858	0.305619	0.303808	0.365108	0.437295	0.370934	0.296965	0.413366	0.266644	0.316438	0.257736	0.219016	0.391762	0.347336	0.261988	0.355543	0.333636	0.393911	0.301195	0.284169	0.437729	0.252289	0.284838	0.172523	0.364624	0.242433	0.200722	0.267666	0.427038	0.312529	0.280786	0.382757	0.314731	0.326079	0.223272	0.276133	0.192202	0.161068	0.390021	0.262724	0.145957	0.27393	0.34995	0.25873	0.434153	0.140999
8.6	0.411803	0.45816	0.446032	0.368674	0.307603	0.309486	0.368969	0.435526	0.37252	0.301926	0.413291	0.268345	0.322678	0.258479	0.218135	0.397009	0.35347	0.26514	0.347284	0.32416	0.394181	0.300988	0.285688	0.431823	0.25932	0.285881	0.170594	0.365023	0.242349	0.201654	0.264742	0.429183	0.319341	0.286105	0.385517	0.313969	0.318677	0.213308	0.272189	0.187664	0.160481	0.385586	0.267627	0.143592	0.267265	0.342924	0.257009	0.439082	0.142373
8.61667	0.412245	0.456584	0.443277	0.369124	0.304466	0.309192	0.369687	0.436923	0.37579	0.308495	0.409739	0.267206	0.32564	0.258496	0.217003	0.395463	0.353963	0.263676	0.351125	0.31314	0.393873	0.302589	0.284009	0.430803	0.261276	0.284977	0.171107	0.367313	0.245234	0.201031	0.267486	0.427133	0.31907	0.285533	0.384582	0.31248	0.321856	0.212632	0.271333	0.185774	0.158727	0.385311	0.268878	0.151921	0.260726	0.332084	0.255305	0.440083	0.138714
8.63333	0.410732	0.456085	0.441772	0.363894	0.300206	0.309983	0.36994	0.438642	0.376703	0.313326	0.41006	0.26788	0.328103	0.256727	0.21322	0.393173	0.351211	0.262686	0.353251	0.310368	0.395037	0.300545	0.285929	0.430362	0.263272	0.286036	0.169654	0.370354	0.249833	0.201877	0.268823	0.419318	0.319627	0.289002	0.382137	0.311919	0.323813	0.21229	0.267619	0.18476	0.163387	0.384908	0.269479	0.149529	0.264	0.326997	0.259087	0.448778	0.138503
8.65	0.407227	0.455556	0.441326	0.374091	0.299962	0.312019	0.37313	0.438194	0.375043	0.31139	0.410739	0.264108	0.330242	0.25669	0.218315	0.38947	0.34995	0.260658	0.357331	0.310143	0.394593	0.305534	0.28319	0.436101	0.268942	0.288039	0.169225	0.373062	0.249076	0.203681	0.273586	0.417568	0.322903	0.285577	0.380321	0.312002	0.323245	0.216159	0.267723	0.188804	0.165192	0.384315	0.272053	0.15232	0.266214	0.331557	0.258218	0.443105	0.13167
8.66667	0.40817	0.452807	0.437641	0.371857	0.29696	0.317365	0.370126	0.434097	0.372287	0.30825	0.404941	0.266703	0.329422	0.255213	0.220682	0.390587	0.35438	0.262457	0.3609	0.3047	0.394659	0.305517	0.283451	0.438883	0.273028	0.29114	0.170691	0.369032	0.25046	0.200745	0.272163	0.412886	0.323559	0.289173	0.38266	0.313773	0.318642	0.213452	0.277811	0.184578	0.161939	0.385023	0.277954	0.158306	0.268012	0.328101	0.26211	0.445382	0.125658
8.68333	0.408738	0.455475	0.440468	0.373336	0.292844	0.316764	0.374664	0.434409	0.371651	0.30439	0.405553	0.269194	0.329725	0.253932	0.22287	0.389436	0.356207	0.258756	0.365346	0.29634	0.392482	0.301819	0.281161	0.441675	0.272094	0.286305	0.167976	0.373413	0.242867	0.207398	0.270857	0.411372	0.318225	0.289744	0.389338	0.313138	0.316391	0.212053	0.274639	0.182045	0.165336	0.385037	0.275871	0.158413	0.274627	0.328817	0.267346	0.43863	0.125929
8.7	0.408285	0.452974	0.44039	0.374699	0.293508	0.317452	0.370343	0.435204	0.368221	0.304408	0.405717	0.268646	0.331399	0.259406	0.225698	0.389032	0.359018	0.253032	0.363345	0.297189	0.391871	0.307794	0.278981	0.4441	0.265717	0.287371	0.165378	0.37367	0.236045	0.209712	0.270112	0.411016	0.317047	0.290003	0.388345	0.313329	0.321694	0.218179	0.275146	0.180924	0.16521	0.387979	0.280383	0.156609	0.272728	0.333105	0.265888	0.434678	0.12772
8.71667	0.408438	0.450743	0.444058	0.371388	0.294995	0.317323	0.372044	0.437075	0.36847	0.304923	0.409401	0.260461	0.330296	0.258853	0.224961	0.387425	0.357474	0.252608	0.358136	0.300781	0.39132	0.306935	0.280896	0.444301	0.264325	0.291012	0.16192	0.37665	0.230675	0.218987	0.267797	0.411391	0.317575	0.294407	0.38728	0.311741	0.32405	0.218956	0.284717	0.177365	0.169225	0.389362	0.273307	0.158381	0.273439	0.3276	0.269885	0.431651	0.127623
8.73333	0.401821	0.444706	0.441526	0.374088	0.297531	0.316327	0.375775	0.436554	0.368678	0.310605	0.406733	0.263477	0.341073	0.259133	0.227549	0.389951	0.358568	0.255488	0.356836	0.312374	0.390569	0.306823	0.279317	0.443428	0.267146	0.292654	0.163462	0.373377	0.229344	0.215957	0.262248	0.410278	0.316408	0.294531	0.389078	0.313146	0.324109	0.217176	0.280708	0.179442	0.178332	0.387444	0.276421	0.158698	0.271293	0.323851	0.264269	0.429266	0.12775
8.75	0.401888	0.44445	0.437604	0.373697	0.296664	0.32225	0.379841	0.433297	0.368351	0.310197	0.410494	0.269128	0.346964	0.261472	0.227353	0.393447	0.364415	0.258929	0.357749	0.323345	0.392395	0.30841	0.277941	0.445271	0.274132	0.297101	0.166735	0.375705	0.221964	0.220004	0.259951	0.413682	0.316973	0.297196	0.393186	0.315176	0.325688	0.222185	0.278271	0.180227	0.179863	0.391098	0.273816	0.158653	0.266399	0.324809	0.265482	0.439676	0.130361
8.76667	0.403233	0.442039	0.437182	0.372919	0.295548	0.313908	0.378246	0.4321	0.37164	0.309237	0.411676	0.271041	0.348068	0.26125	0.228234	0.387132	0.365167	0.260241	0.358568	0.32898	0.40122	0.306976	0.274834	0.448131	0.265103	0.302278	0.166346	0.38037	0.216433	0.213439	0.260851	0.410077	0.310892	0.295442	0.386866	0.31441	0.331444	0.227415	0.280546	0.184301	0.171677	0.39112	0.270862	0.155898	0.271315	0.327527	0.263307	0.438334	0.136153
8.78333	0.404281	0.451248	0.437975	0.374405	0.299824	0.315774	0.381256	0.437511	0.370657	0.308995	0.420355	0.265568	0.344867	0.260675	0.230906	0.392291	0.370061	0.25914	0.357182	0.342413	0.403614	0.307017	0.279245	0.453192	0.268731	0.301646	0.165263	0.375979	0.210481	0.212139	0.256753	0.411851	0.313869	0.297541	0.387691	0.313725	0.334601	0.227649	0.28187	0.184193	0.172649	0.38974	0.275232	0.155945	0.276014	0.336538	0.266951	0.437594	0.142376
8.8	0.404067	0.447503	0.440485	0.381123	0.303344	0.315248	0.376021	0.437929	0.368719	0.308358	0.421024	0.262612	0.352617	0.265213	0.23811	0.390088	0.372121	0.258012	0.356591	0.341918	0.402706	0.305934	0.28069	0.449311	0.265319	0.303329	0.168415	0.376922	0.207097	0.213979	0.255765	0.410763	0.314984	0.294792	0.387793	0.313088	0.330981	0.232223	0.286507	0.184885	0.169177	0.392023	0.272005	0.158184	0.267171	0.343103	0.261262	0.430991	0.138712
8.81667	0.405475	0.446551	0.448916	0.372712	0.303204	0.317077	0.374534	0.436105	0.370147	0.312447	0.418256	0.267492	0.348563	0.26755	0.237742	0.391975	0.378222	0.264101	0.352346	0.342139	0.403235	0.302778	0.277747	0.44789	0.262592	0.301316	0.168866	0.378668	0.201298	0.208641	0.252916	0.414774	0.31078	0.295865	0.387786	0.311833	0.333014	0.228497	0.291502	0.185484	0.167033	0.389947	0.271691	0.157142	0.264072	0.343499	0.260371	0.428319	0.136623
8.83333	0.403934	0.449713	0.453897	0.377122	0.304811	0.316661	0.380004	0.440818	0.368564	0.311552	0.418445	0.26675	0.351132	0.269339	0.235748	0.391405	0.374489	0.262424	0.349615	0.342783	0.406879	0.304878	0.279963	0.446512	0.257639	0.295484	0.16962	0.38212	0.200649	0.209629	0.251263	0.414258	0.310105	0.295543	0.381398	0.310276	0.332309	0.229946	0.285386	0.188248	0.164106	0.38397	0.263994	0.157179	0.265679	0.348729	0.263854	0.425892	0.142224
8.85	0.404404	0.455061	0.45591	0.377665	0.308298	0.320188	0.374433	0.434875	0.369656	0.319665	0.422777	0.267347	0.347853	0.270479	0.232184	0.394431	0.377423	0.267066	0.342641	0.346985	0.40811	0.307114	0.275144	0.442136	0.259274	0.299608	0.171435	0.378802	0.199814	0.207128	0.254081	0.417068	0.311906	0.296881	0.378317	0.311778	0.335706	0.230397	0.294645	0.192025	0.159719	0.383478	0.256244	0.157755	0.260132	0.342543	0.261561	0.430854	0.139781
8.86667	0.404328	0.455317	0.45616	0.377984	0.313694	0.322099	0.376136	0.431717	0.370647	0.317126	0.425081	0.268287	0.349525	0.264197	0.229426	0.398892	0.377966	0.267066	0.34818	0.35091	0.406203	0.305132	0.278091	0.435756	0.261288	0.298237	0.175896	0.38499	0.204271	0.206336	0.253901	0.413585	0.315243	0.299571	0.379116	0.311068	0.335442	0.224708	0.294709	0.191318	0.161774	0.38249	0.251552	0.157837	0.259589	0.338885	0.26183	0.433815	0.144236
8.88333	0.402528	0.45595	0.457713	0.378219	0.315719	0.320523	0.382054	0.43077	0.367267	0.315774	0.419727	0.271927	0.350322	0.265115	0.227445	0.404024	0.380037	0.267861	0.350887	0.350049	0.405963	0.303456	0.275811	0.436096	0.264503	0.299435	0.178288	0.381766	0.201831	0.196055	0.255744	0.414604	0.312993	0.298474	0.379952	0.310759	0.330788	0.224974	0.289395	0.191851	0.160084	0.384355	0.246505	0.159438	0.265938	0.341352	0.262735	0.435944	0.140612
8.9	0.409493	0.457964	0.466057	0.376543	0.312177	0.328999	0.379583	0.430735	0.36453	0.315381	0.426425	0.270108	0.342921	0.270964	0.225823	0.405521	0.376904	0.264555	0.360105	0.348563	0.408299	0.307259	0.275982	0.443368	0.268146	0.29634	0.181178	0.381988	0.204498	0.2009	0.254818	0.411262	0.309491	0.300767	0.377006	0.308223	0.336611	0.224174	0.29165	0.191473	0.15716	0.384136	0.247043	0.157477	0.269099	0.346743	0.2678	0.434795	0.138699
8.91667	0.409847	0.465629	0.467679	0.372017	0.310752	0.321269	0.376571	0.436411	0.366673	0.318333	0.429863	0.265749	0.342927	0.270621	0.229261	0.406133	0.374195	0.268462	0.360002	0.344096	0.406779	0.305335	0.277304	0.439796	0.261434	0.295954	0.181028	0.382544	0.207909	0.202129	0.252285	0.406915	0.311916	0.300177	0.37684	0.30796	0.340865	0.219232	0.294355	0.194859	0.153627	0.383384	0.244335	0.160142	0.275924	0.350103	0.266979	0.427748	0.141679
8.93333	0.411118	0.467366	0.464541	0.374538	0.310614	0.323327	0.375926	0.438395	0.364944	0.314584	0.425871	0.261725	0.335294	0.27428	0.229744	0.407928	0.373874	0.267204	0.359833	0.345422	0.402241	0.303587	0.281093	0.439059	0.262542	0.294993	0.184398	0.381067	0.21157	0.215741	0.253121	0.408905	0.312087	0.309075	0.380337	0.308789	0.343934	0.216958	0.295418	0.193708	0.155435	0.384888	0.241835	0.161979	0.279957	0.348876	0.267441	0.43323	0.138998
8.95	0.411243	0.456321	0.464359	0.3753	0.308611	0.323989	0.376251	0.432841	0.367265	0.309363	0.419978	0.263428	0.337259	0.273159	0.229695	0.406306	0.366547	0.267502	0.355237	0.342865	0.400261	0.303552	0.278097	0.443074	0.256908	0.296985	0.181565	0.384266	0.217409	0.220583	0.256156	0.414071	0.312994	0.306468	0.382359	0.309739	0.340207	0.217552	0.295455	0.195096	0.154776	0.386218	0.239151	0.160279	0.282705	0.341126	0.26343	0.431396	0.130563
8.96667	0.41411	0.455473	0.467982	0.372656	0.303397	0.321941	0.380032	0.440872	0.369517	0.308155	0.418687	0.263217	0.325027	0.269903	0.225476	0.415385	0.364693	0.267329	0.353261	0.348212	0.401464	0.304235	0.277547	0.444751	0.262789	0.301155	0.1808	0.383999	0.217266	0.223188	0.256449	0.414533	0.314363	0.311941	0.382363	0.312034	0.341317	0.216209	0.297947	0.196013	0.159282	0.390217	0.242377	0.158873	0.290427	0.33655	0.266679	0.435993	0.130779
8.98333	0.41454	0.460572	0.467562	0.373366	0.309662	0.318648	0.38119	0.446685	0.367187	0.308755	0.425257	0.259134	0.328096	0.26913	0.225327	0.417041	0.365387	0.265316	0.3547	0.35192	0.400396	0.304564	0.277426	0.44516	0.264435	0.304986	0.181368	0.386001	0.217171	0.227062	0.25375	0.412262	0.316335	0.31858	0.380495	0.315399	0.346254	0.213792	0.293406	0.196203	0.157888	0.390003	0.247608	0.160222	0.287335	0.325569	0.269579	0.438399	0.133275
9	0.415971	0.462885	0.46727	0.370015	0.309942	0.314976	0.375024	0.446179	0.368179	0.310266	0.431858	0.261556	0.318293	0.269531	0.22702	0.42095	0.3621	0.267269	0.356072	0.352175	0.398994	0.304642	0.278076	0.446399	0.267888	0.312174	0.181637	0.390292	0.216495	0.226414	0.25518	0.413441	0.318997	0.322347	0.38393	0.314776	0.347799	0.211769	0.294113	0.199244	0.153216	0.392961	0.251679	0.161133	0.294528	0.322374	0.265358	0.439918	0.138733
9.01667	0.412594	0.456652	0.46022	0.371111	0.305367	0.308558	0.375771	0.452431	0.365845	0.301811	0.427824	0.260637	0.317218	0.27058	0.228795	0.423399	0.363548	0.268234	0.358082	0.35514	0.398577	0.302042	0.281914	0.447534	0.272459	0.312851	0.182131	0.390107	0.220998	0.230359	0.253621	0.411383	0.320891	0.327693	0.383157	0.317347	0.350524	0.210296	0.291047	0.196881	0.1554	0.394402	0.255553	0.161825	0.290938	0.320729	0.262514	0.43116	0.146318
9.03333	0.412675	0.454425	0.463592	0.376638	0.300225	0.308809	0.376405	0.457967	0.363637	0.306876	0.432796	0.259775	0.308447	0.272073	0.232326	0.41631	0.362993	0.27023	0.352716	0.351479	0.401804	0.300051	0.282951	0.448781	0.26959	0.316117	0.179462	0.387083	0.217988	0.230637	0.259379	0.411334	0.319781	0.330017	0.38512	0.317547	0.349424	0.208022	0.298108	0.201553	0.156066	0.399647	0.251851	0.160948	0.29172	0.322436	0.260253	0.431784	0.14183
9.05	0.412905	0.455385	0.460771	0.380143	0.295688	0.312041	0.369056	0.457203	0.367338	0.30605	0.438677	0.257913	0.313393	0.272633	0.232307	0.419652	0.359761	0.268619	0.349082	0.357296	0.404339	0.301668	0.286666	0.449371	0.273183	0.316133	0.183597	0.388968	0.224506	0.235945	0.257115	0.412188	0.317866	0.334027	0.387737	0.314731	0.352516	0.204559	0.304408	0.204048	0.159834	0.403036	0.263658	0.161032	0.283894	0.316192	0.260151	0.427077	0.140267
9.06667	0.409182	0.457358	0.458229	0.380484	0.295737	0.314995	0.368197	0.458466	0.365462	0.302633	0.435444	0.256567	0.310122	0.267504	0.233201	0.423136	0.363526	0.269431	0.345111	0.358347	0.403711	0.301964	0.288913	0.44367	0.267381	0.31828	0.178683	0.387697	0.226392	0.23854	0.261093	0.411066	0.31512	0.335151	0.38901	0.31494	0.352023	0.204475	0.305928	0.203863	0.151132	0.408032	0.262229	0.163937	0.279586	0.316261	0.254311	0.419538	0.142048
9.08333	0.407676	0.45351	0.457182	0.383492	0.295859	0.321262	0.376791	0.4522	0.365136	0.306347	0.429746	0.254434	0.307078	0.267289	0.232379	0.42574	0.363688	0.269342	0.346714	0.362282	0.406814	0.301708	0.290956	0.447701	0.265831	0.317345	0.177076	0.384642	0.225643	0.234409	0.261449	0.411536	0.312036	0.33561	0.385416	0.315324	0.353552	0.205282	0.306845	0.202979	0.14761	0.408424	0.265376	0.160759	0.275931	0.312087	0.255255	0.419358	0.136449
9.1	0.405312	0.452554	0.462331	0.387761	0.299743	0.324141	0.37786	0.449075	0.365563	0.307561	0.436801	0.253833	0.313841	0.264984	0.229886	0.427228	0.360202	0.270711	0.3487	0.365507	0.404566	0.308524	0.289452	0.443473	0.273556	0.316886	0.172786	0.386362	0.226379	0.2284	0.262104	0.408462	0.308718	0.325238	0.384992	0.317177	0.347934	0.202783	0.312386	0.204675	0.156665	0.410418	0.264888	0.162966	0.269415	0.314171	0.254975	0.412986	0.136328
9.11667	0.404992	0.455946	0.465381	0.387564	0.298354	0.330923	0.373573	0.450179	0.368638	0.311335	0.438903	0.252506	0.313081	0.266662	0.231043	0.430171	0.365028	0.272198	0.352295	0.365785	0.407415	0.309268	0.290661	0.43841	0.2841	0.318615	0.173077	0.390721	0.221875	0.226157	0.258213	0.404697	0.312091	0.333718	0.38554	0.318697	0.346077	0.206813	0.31201	0.206012	0.15669	0.40891	0.266755	0.163299	0.264446	0.311812	0.257108	0.41038	0.140804
9.13333	0.405031	0.458801	0.464397	0.386569	0.299518	0.337477	0.374308	0.441473	0.372049	0.304834	0.441343	0.251611	0.319265	0.268694	0.23405	0.424983	0.362208	0.274343	0.353702	0.359707	0.408502	0.310152	0.290219	0.439601	0.281162	0.321507	0.174635	0.393413	0.22014	0.22762	0.261117	0.413387	0.312746	0.330381	0.384	0.316259	0.345955	0.212553	0.309445	0.208496	0.155595	0.408732	0.268273	0.161399	0.265709	0.316435	0.256229	0.412247	0.133368
9.15	0.404337	0.456062	0.465063	0.389653	0.294512	0.339065	0.376866	0.43756	0.374466	0.296467	0.43867	0.256482	0.322842	0.273152	0.237926	0.425544	0.368295	0.276153	0.352846	0.355875	0.410607	0.309251	0.295157	0.437136	0.284091	0.324134	0.17197	0.387044	0.225322	0.228652	0.26346	0.412352	0.311776	0.324879	0.395739	0.314319	0.339322	0.213605	0.313486	0.210817	0.156917	0.410248	0.262149	0.159441	0.273975	0.321587	0.256712	0.411549	0.136247
9.16667	0.405493	0.457096	0.468159	0.39251	0.298683	0.340005	0.382139	0.443251	0.375423	0.290066	0.432326	0.255709	0.3243	0.272955	0.235965	0.426429	0.371822	0.273838	0.356898	0.355526	0.412314	0.312945	0.292531	0.436613	0.278647	0.321296	0.172911	0.387266	0.230107	0.234642	0.261815	0.410519	0.31221	0.322759	0.396717	0.315474	0.337997	0.21181	0.319764	0.210173	0.162385	0.413181	0.259742	0.155303	0.267902	0.318068	0.25147	0.406792	0.132415
9.18333	0.407175	0.456215	0.472871	0.392457	0.303785	0.344266	0.386048	0.447618	0.377724	0.291735	0.432182	0.259182	0.32762	0.270728	0.2381	0.429549	0.369577	0.274916	0.355451	0.356403	0.41369	0.316329	0.291013	0.437179	0.277238	0.324733	0.17528	0.393019	0.224534	0.232317	0.261224	0.409003	0.306695	0.316479	0.3992	0.31165	0.331149	0.215576	0.319064	0.211548	0.164583	0.411916	0.260134	0.154224	0.272962	0.323439	0.251629	0.410389	0.128082
9.2	0.412182	0.465276	0.472002	0.387363	0.304816	0.348289	0.383984	0.443836	0.381504	0.289157	0.426011	0.259537	0.32759	0.271657	0.237056	0.437699	0.375178	0.273893	0.355557	0.35699	0.413343	0.317498	0.290153	0.44021	0.279985	0.324318	0.17231	0.39092	0.225199	0.232324	0.25818	0.412621	0.308412	0.314654	0.400791	0.311671	0.329945	0.216496	0.32017	0.209312	0.163414	0.408082	0.261985	0.1531	0.276192	0.320815	0.255235	0.407184	0.131302
9.21667	0.4158	0.46675	0.47548	0.386855	0.302571	0.347407	0.381425	0.446203	0.37852	0.290696	0.422357	0.266868	0.321368	0.272302	0.240746	0.436615	0.383351	0.275665	0.355311	0.355969	0.413568	0.319895	0.287646	0.44497	0.276913	0.326998	0.169107	0.387123	0.223493	0.232078	0.260095	0.411394	0.304641	0.316447	0.399925	0.313613	0.332973	0.218221	0.315752	0.212156	0.163362	0.404619	0.257396	0.149917	0.288163	0.318202	0.250805	0.407535	0.134437
9.23333	0.416766	0.466462	0.479733	0.388122	0.306217	0.339773	0.382079	0.44152	0.380629	0.291336	0.425585	0.267953	0.331609	0.274735	0.241733	0.440915	0.375707	0.274845	0.355454	0.356127	0.415042	0.316481	0.289371	0.449139	0.280715	0.331673	0.171436	0.389792	0.225482	0.228159	0.259428	0.41629	0.309245	0.316243	0.402621	0.316098	0.333586	0.217882	0.311024	0.216513	0.165781	0.403221	0.261695	0.14851	0.28674	0.318192	0.252293	0.414034	0.13261
9.25	0.417694	0.461854	0.482839	0.388476	0.307854	0.339731	0.376813	0.443046	0.381074	0.288411	0.425566	0.269709	0.329685	0.280914	0.241677	0.444458	0.376937	0.270645	0.356153	0.353946	0.416066	0.318924	0.290396	0.45059	0.280155	0.334096	0.174638	0.401799	0.223258	0.231008	0.262479	0.414049	0.312925	0.317252	0.405442	0.318147	0.33423	0.220906	0.305442	0.215494	0.174009	0.402796	0.258649	0.147331	0.287597	0.323207	0.251949	0.414385	0.135086
9.26667	0.419826	0.466296	0.485956	0.385606	0.302895	0.340009	0.373382	0.445258	0.381078	0.286551	0.421426	0.273257	0.324532	0.281148	0.246711	0.445788	0.381609	0.2674	0.364944	0.351406	0.415972	0.317904	0.2906	0.45564	0.276299	0.336871	0.175766	0.406375	0.224123	0.229948	0.258464	0.417018	0.317419	0.317367	0.408657	0.318856	0.333047	0.226146	0.309921	0.215572	0.173419	0.403772	0.265565	0.145639	0.291662	0.326922	0.255419	0.418651	0.128682
9.28333	0.419474	0.466803	0.483968	0.387618	0.305321	0.333476	0.376136	0.449121	0.380672	0.284484	0.420174	0.28183	0.328194	0.281658	0.244548	0.450036	0.380464	0.267869	0.369645	0.350102	0.416877	0.319412	0.291585	0.457707	0.267741	0.335707	0.175425	0.403075	0.226157	0.233155	0.263768	0.41512	0.311931	0.310721	0.411884	0.320919	0.333696	0.22422	0.30932	0.215149	0.180095	0.406845	0.262012	0.146093	0.298187	0.329216	0.254446	0.423947	0.125932
9.3	0.427057	0.475449	0.484415	0.388608	0.307506	0.33178	0.37415	0.451705	0.379747	0.287587	0.425148	0.287557	0.325332	0.281276	0.243487	0.452003	0.386066	0.267541	0.371393	0.356849	0.419801	0.318957	0.294444	0.457583	0.266212	0.33246	0.172756	0.401422	0.230135	0.233272	0.262991	0.410996	0.313356	0.310777	0.416562	0.325315	0.33898	0.216794	0.309115	0.213143	0.176399	0.402443	0.260384	0.146275	0.296551	0.326036	0.250654	0.413283	0.126478
9.31667	0.424693	0.472721	0.484498	0.38918	0.313427	0.33404	0.36901	0.454588	0.381684	0.289492	0.421004	0.285162	0.323288	0.28031	0.240739	0.447417	0.376025	0.265679	0.371987	0.359612	0.419724	0.32296	0.294537	0.461188	0.265425	0.330765	0.173066	0.408887	0.228122	0.234769	0.26698	0.414929	0.313392	0.307848	0.411122	0.326216	0.343604	0.21728	0.301089	0.213281	0.17832	0.408696	0.264476	0.147452	0.289998	0.321577	0.245244	0.409204	0.126568
9.33333	0.425053	0.468671	0.483017	0.386992	0.313124	0.338836	0.367245	0.45137	0.385025	0.294191	0.420627	0.285935	0.325067	0.283494	0.241046	0.446464	0.376907	0.265927	0.372845	0.359153	0.418271	0.318101	0.295669	0.462073	0.26903	0.329263	0.173236	0.407189	0.230623	0.23155	0.269422	0.418567	0.314658	0.305222	0.411444	0.328392	0.341106	0.225944	0.297697	0.215308	0.178546	0.405146	0.266893	0.149582	0.287194	0.328735	0.253319	0.412248	0.127959
9.35	0.431042	0.474994	0.483894	0.389175	0.312798	0.334678	0.362939	0.45121	0.383242	0.294718	0.418959	0.289931	0.321614	0.283833	0.238069	0.447241	0.383687	0.269382	0.37239	0.361557	0.419012	0.316531	0.296846	0.466919	0.272979	0.328784	0.168306	0.399497	0.233267	0.242353	0.275627	0.4185	0.320786	0.310647	0.41475	0.32915	0.346673	0.225595	0.295129	0.213802	0.175942	0.408283	0.27047	0.151062	0.287644	0.320076	0.254078	0.417767	0.123022
9.36667	0.425552	0.472731	0.481701	0.393373	0.312376	0.331891	0.367537	0.452692	0.383112	0.290854	0.418366	0.289002	0.324419	0.281357	0.242666	0.438935	0.383713	0.271766	0.372772	0.364134	0.424421	0.317723	0.29879	0.4666	0.272455	0.326862	0.176511	0.399717	0.236464	0.252427	0.275351	0.415466	0.322654	0.312501	0.412691	0.330354	0.345297	0.232206	0.289175	0.215006	0.175619	0.40914	0.27545	0.154469	0.285229	0.328203	0.251809	0.421019	0.120645
9.38333	0.424018	0.470961	0.479046	0.393324	0.317648	0.3352	0.369551	0.453164	0.391333	0.297714	0.417213	0.286353	0.322534	0.282484	0.241453	0.439954	0.383202	0.273702	0.377608	0.364336	0.425878	0.318593	0.301319	0.465083	0.270924	0.327655	0.175299	0.401523	0.237029	0.259194	0.277982	0.419068	0.330216	0.310795	0.415284	0.33159	0.343645	0.229608	0.292766	0.215336	0.174837	0.4119	0.27528	0.153733	0.278554	0.335758	0.250251	0.424214	0.11943
9.4	0.423299	0.468466	0.47756	0.395042	0.313474	0.33528	0.371284	0.457066	0.390799	0.298837	0.414897	0.288445	0.317113	0.281831	0.240361	0.436363	0.38579	0.27371	0.375265	0.366823	0.427925	0.321008	0.300625	0.461627	0.271023	0.328195	0.176418	0.403035	0.235089	0.259128	0.279172	0.417303	0.333222	0.316465	0.411677	0.328535	0.337708	0.232506	0.294926	0.213588	0.180033	0.414094	0.273668	0.155342	0.282668	0.335129	0.249983	0.42743	0.124003
9.41667	0.42359	0.472801	0.477947	0.395447	0.3106	0.330536	0.373691	0.459857	0.394151	0.298085	0.411248	0.290034	0.320505	0.27426	0.240005	0.433452	0.38826	0.277426	0.36987	0.37087	0.429983	0.320663	0.302673	0.456408	0.27069	0.32415	0.175721	0.395031	0.237802	0.263054	0.282198	0.421841	0.329248	0.32246	0.416196	0.329251	0.335718	0.235805	0.300693	0.216062	0.1807	0.416597	0.276538	0.156552	0.288975	0.331785	0.252329	0.427533	0.121799
9.43333	0.425781	0.472701	0.473891	0.399216	0.315905	0.329639	0.374599	0.457782	0.394327	0.303861	0.408687	0.290852	0.321603	0.275212	0.242997	0.429412	0.382658	0.280485	0.361336	0.374183	0.431306	0.318243	0.303103	0.459251	0.271891	0.325273	0.179602	0.390784	0.234365	0.265005	0.287792	0.423539	0.329299	0.32709	0.415334	0.329697	0.33901	0.240236	0.287797	0.217647	0.181924	0.418353	0.278575	0.153512	0.289293	0.330878	0.252782	0.421688	0.126343
9.45	0.431093	0.472917	0.478283	0.401422	0.318695	0.33217	0.373244	0.455863	0.39141	0.312006	0.408142	0.287313	0.31777	0.277334	0.23959	0.424685	0.380455	0.282009	0.357183	0.378498	0.431101	0.321051	0.303748	0.457078	0.275739	0.326028	0.186123	0.388651	0.237056	0.264123	0.285863	0.422811	0.328085	0.334523	0.417474	0.327156	0.336421	0.240444	0.288115	0.217017	0.171743	0.421482	0.288398	0.152648	0.287812	0.331081	0.257913	0.413055	0.128037
9.46667	0.429405	0.464545	0.478114	0.401234	0.314628	0.330877	0.375677	0.454317	0.390636	0.31434	0.403655	0.286182	0.319169	0.279907	0.239926	0.426124	0.383078	0.282624	0.357228	0.378043	0.431578	0.321619	0.304921	0.457202	0.273962	0.327982	0.189209	0.393446	0.235742	0.2652	0.290878	0.421063	0.330074	0.340926	0.414209	0.328211	0.332483	0.2412	0.291352	0.219631	0.173706	0.425265	0.293472	0.151843	0.284408	0.328543	0.260187	0.412973	0.13054
9.48333	0.434981	0.467365	0.476681	0.402263	0.315725	0.332306	0.377943	0.446503	0.390796	0.317065	0.407097	0.288101	0.318477	0.277875	0.237268	0.432573	0.390304	0.282737	0.357881	0.376995	0.433504	0.321869	0.305858	0.455539	0.275653	0.32611	0.189076	0.392112	0.235568	0.266952	0.29221	0.420302	0.330499	0.34304	0.411546	0.327704	0.330296	0.244546	0.2957	0.215649	0.176812	0.422479	0.296047	0.150919	0.293054	0.332031	0.263969	0.414949	0.125635
9.5	0.434007	0.469832	0.47354	0.405503	0.317438	0.331597	0.375539	0.440705	0.385305	0.317868	0.412776	0.291125	0.321411	0.275869	0.24052	0.430368	0.38979	0.286204	0.351891	0.378825	0.43547	0.321745	0.308754	0.455522	0.278991	0.329	0.187467	0.390337	0.226095	0.266711	0.297187	0.42141	0.331261	0.347521	0.410974	0.327451	0.330111	0.240131	0.296645	0.209645	0.175196	0.426048	0.296526	0.150027	0.294919	0.33469	0.255728	0.418896	0.124028
9.51667	0.428572	0.46614	0.471983	0.40671	0.314584	0.341197	0.378085	0.437301	0.386124	0.313787	0.414996	0.286476	0.331687	0.278111	0.242958	0.428027	0.391636	0.283153	0.353238	0.376768	0.435627	0.324081	0.308939	0.454103	0.273512	0.330149	0.19538	0.392438	0.231926	0.258567	0.294497	0.420995	0.328241	0.345019	0.411158	0.328545	0.327595	0.24359	0.30084	0.210582	0.171596	0.429366	0.301834	0.14736	0.294404	0.337266	0.253208	0.415865	0.127783
9.53333	0.427767	0.462422	0.47629	0.405394	0.316829	0.341568	0.376413	0.442215	0.384257	0.319062	0.417535	0.285655	0.33229	0.282529	0.239931	0.432421	0.388247	0.28112	0.364077	0.37499	0.43581	0.326589	0.310783	0.454578	0.277313	0.332846	0.190713	0.395062	0.227812	0.252283	0.299552	0.42209	0.331275	0.347237	0.413779	0.326539	0.327473	0.23759	0.307414	0.210199	0.16672	0.432552	0.300911	0.145262	0.291654	0.33961	0.251933	0.409843	0.132883
9.55	0.433719	0.460722	0.47864	0.407255	0.315259	0.337602	0.376724	0.444589	0.381695	0.313133	0.419064	0.287104	0.337912	0.282606	0.237033	0.425813	0.386232	0.278747	0.362259	0.375381	0.437959	0.324524	0.312405	0.455676	0.277781	0.333959	0.196403	0.395991	0.227368	0.246839	0.299131	0.421788	0.32672	0.350396	0.415601	0.32827	0.321401	0.241454	0.305524	0.208723	0.166552	0.432749	0.308127	0.145815	0.294496	0.337627	0.259344	0.407849	0.134957
9.56667	0.433207	0.462542	0.474256	0.407842	0.318621	0.340963	0.378243	0.447031	0.382695	0.310698	0.423209	0.288237	0.3403	0.284092	0.235543	0.422773	0.3924	0.279593	0.361678	0.373083	0.438828	0.32532	0.314383	0.457038	0.2793	0.332283	0.197448	0.394319	0.227543	0.24945	0.302364	0.420661	0.323312	0.352158	0.419219	0.329139	0.323444	0.241142	0.308829	0.210754	0.166587	0.433106	0.312165	0.144187	0.294014	0.339977	0.259942	0.403099	0.133384
9.58333	0.437525	0.463094	0.475566	0.409913	0.32054	0.342361	0.376658	0.44925	0.385385	0.30859	0.427975	0.288456	0.347167	0.287539	0.236076	0.422893	0.393192	0.275819	0.3678	0.371299	0.440289	0.325118	0.313331	0.466061	0.281188	0.335515	0.196832	0.396269	0.2262	0.246777	0.303549	0.420799	0.325774	0.347522	0.415995	0.32685	0.319476	0.239932	0.31	0.2123	0.169459	0.429549	0.316506	0.145627	0.289205	0.339461	0.258308	0.400402	0.139455
9.6	0.439566	0.462547	0.477956	0.407806	0.319174	0.344796	0.376533	0.455054	0.389869	0.309004	0.428283	0.289563	0.352111	0.287911	0.232005	0.428586	0.396982	0.276273	0.367426	0.371317	0.444702	0.328712	0.321895	0.46412	0.276857	0.336003	0.193411	0.401863	0.228323	0.247466	0.305212	0.417839	0.327718	0.349492	0.414313	0.325175	0.318028	0.234241	0.316245	0.211422	0.166698	0.426186	0.311666	0.146713	0.285701	0.336031	0.258516	0.398601	0.139875
9.61667	0.435118	0.461404	0.477035	0.406519	0.316098	0.351184	0.374101	0.452626	0.391104	0.3087	0.431003	0.286286	0.358002	0.287107	0.233784	0.427519	0.396048	0.276602	0.372712	0.369758	0.4487	0.323658	0.329058	0.463549	0.276427	0.336187	0.187133	0.409657	0.228295	0.247074	0.307719	0.421004	0.329862	0.349929	0.412669	0.327286	0.31656	0.238481	0.324519	0.213772	0.172938	0.426445	0.310883	0.146259	0.286683	0.337308	0.254856	0.400023	0.134952
9.63333	0.431192	0.462713	0.474159	0.409107	0.31963	0.350968	0.375751	0.459038	0.394032	0.307302	0.425819	0.285715	0.363159	0.286024	0.234799	0.430249	0.393361	0.279658	0.370434	0.368982	0.450432	0.325256	0.331145	0.460425	0.282137	0.336988	0.182514	0.40915	0.22937	0.245953	0.305331	0.422421	0.325931	0.348272	0.416377	0.325423	0.31867	0.239695	0.323387	0.209726	0.169095	0.427532	0.311705	0.148768	0.293991	0.339237	0.255076	0.407339	0.13345
9.65	0.428071	0.461229	0.475721	0.408814	0.317819	0.357228	0.378821	0.466441	0.392328	0.307453	0.421106	0.284912	0.368461	0.284815	0.23338	0.428665	0.392964	0.27709	0.369482	0.370476	0.451551	0.324665	0.332347	0.460963	0.284916	0.342894	0.185139	0.406343	0.231769	0.243052	0.301964	0.420743	0.33039	0.351667	0.420924	0.323749	0.320163	0.239266	0.324541	0.213613	0.165079	0.428225	0.310226	0.147012	0.287395	0.346487	0.252718	0.407009	0.140565
9.66667	0.427783	0.460234	0.481501	0.408555	0.319304	0.352785	0.379437	0.471648	0.401436	0.306357	0.417199	0.285797	0.379149	0.286132	0.235103	0.43219	0.389823	0.277323	0.372271	0.37257	0.453365	0.3279	0.333824	0.464945	0.280197	0.343693	0.185535	0.404769	0.236405	0.242908	0.29899	0.419196	0.326684	0.356313	0.424183	0.324405	0.325055	0.240393	0.323761	0.219961	0.164898	0.428759	0.308731	0.147561	0.293454	0.341074	0.254287	0.403092	0.134317
9.68333	0.427276	0.457265	0.48854	0.412109	0.328746	0.344625	0.381636	0.475097	0.402276	0.310326	0.416517	0.288287	0.37745	0.286574	0.232943	0.433296	0.386163	0.275909	0.373663	0.376739	0.454831	0.326958	0.335391	0.467088	0.279859	0.345987	0.181415	0.407045	0.229393	0.239856	0.300641	0.419147	0.3333	0.35825	0.425964	0.324296	0.32236	0.236957	0.319852	0.220547	0.168814	0.426386	0.308828	0.14821	0.292812	0.344383	0.256963	0.39891	0.137389
9.7	0.430206	0.454782	0.48635	0.411186	0.328903	0.348366	0.380058	0.47366	0.402111	0.30987	0.42044	0.292442	0.377339	0.286325	0.228677	0.430522	0.391397	0.27865	0.362469	0.378725	0.455808	0.326024	0.337864	0.466152	0.280664	0.347556	0.185147	0.402666	0.234049	0.237755	0.299706	0.42367	0.331104	0.361016	0.427441	0.327061	0.323914	0.239639	0.320117	0.225885	0.172677	0.424041	0.308131	0.147691	0.300235	0.335887	0.258424	0.408317	0.135994
9.71667	0.42408	0.456309	0.490805	0.410595	0.333287	0.351701	0.383101	0.474745	0.401341	0.313689	0.423337	0.292086	0.381765	0.286762	0.229945	0.432849	0.39787	0.280243	0.366318	0.379864	0.458214	0.327255	0.336127	0.465619	0.281862	0.348134	0.180846	0.402567	0.232266	0.238903	0.300255	0.416973	0.333445	0.362364	0.426858	0.325011	0.328182	0.24233	0.316107	0.227783	0.168987	0.423859	0.303634	0.148648	0.298446	0.338978	0.258414	0.406448	0.137571
9.73333	0.423039	0.458626	0.493511	0.40948	0.335454	0.346293	0.383911	0.479574	0.404308	0.314667	0.418104	0.290864	0.388443	0.288577	0.230032	0.436675	0.395174	0.280201	0.37004	0.380145	0.457349	0.327835	0.334996	0.467791	0.282985	0.346387	0.179527	0.404085	0.232129	0.235929	0.302023	0.418417	0.340075	0.361809	0.430512	0.328142	0.327775	0.243853	0.315861	0.225618	0.168019	0.425305	0.303618	0.146423	0.29413	0.336124	0.260691	0.406268	0.136251
9.75	0.419824	0.456456	0.500223	0.407921	0.337035	0.34599	0.381464	0.479304	0.403264	0.311199	0.419246	0.292146	0.387655	0.29102	0.23094	0.435567	0.402824	0.280328	0.367249	0.381073	0.457847	0.329005	0.336555	0.462648	0.2841	0.345275	0.182337	0.406684	0.237632	0.234292	0.300555	0.415293	0.33815	0.361015	0.429292	0.32856	0.327393	0.246169	0.316358	0.225351	0.160385	0.424568	0.302609	0.146688	0.291163	0.340057	0.25763	0.401826	0.132435
9.76667	0.414984	0.454841	0.499775	0.409568	0.338835	0.348468	0.382615	0.474719	0.400892	0.306333	0.419827	0.290185	0.386799	0.292306	0.229312	0.433552	0.398841	0.281702	0.368075	0.379515	0.461632	0.324408	0.328792	0.465622	0.28661	0.343849	0.186731	0.401759	0.238957	0.23455	0.303284	0.415659	0.3365	0.359949	0.429035	0.32876	0.329456	0.246139	0.316391	0.221829	0.162696	0.427429	0.309918	0.145226	0.293352	0.34466	0.25478	0.404517	0.132985
9.78333	0.416935	0.457072	0.499785	0.411762	0.338931	0.340494	0.384242	0.476534	0.402311	0.303455	0.417671	0.29529	0.386952	0.291571	0.232437	0.436953	0.407622	0.280533	0.361235	0.381091	0.459565	0.327459	0.322172	0.467424	0.293109	0.34403	0.193929	0.392383	0.236662	0.234365	0.304686	0.412423	0.335974	0.353675	0.430727	0.330794	0.336441	0.242273	0.310556	0.225294	0.159154	0.428588	0.308649	0.144056	0.292103	0.343511	0.25085	0.410925	0.140462
9.8	0.414851	0.455594	0.502627	0.414523	0.339333	0.34374	0.385644	0.471029	0.399425	0.300857	0.426544	0.297207	0.381881	0.297521	0.231577	0.434338	0.411696	0.280265	0.365367	0.381228	0.460497	0.327829	0.320209	0.470943	0.293695	0.341548	0.202094	0.389619	0.234951	0.235183	0.304464	0.41581	0.334664	0.352679	0.434159	0.32935	0.336167	0.24296	0.31069	0.229796	0.164315	0.425237	0.308581	0.141987	0.292949	0.341504	0.254256	0.412435	0.143886
9.81667	0.415439	0.455837	0.498616	0.415094	0.334157	0.340469	0.384807	0.469076	0.40019	0.299307	0.429105	0.299754	0.37884	0.303254	0.232872	0.434712	0.415846	0.282873	0.36891	0.388575	0.462016	0.329188	0.320065	0.473506	0.289122	0.338277	0.200401	0.397773	0.230833	0.234744	0.306415	0.418017	0.332586	0.353453	0.432417	0.331333	0.335202	0.248613	0.310002	0.229551	0.164911	0.42705	0.313611	0.141093	0.29356	0.32955	0.255081	0.41764	0.136918
9.83333	0.41698	0.457649	0.494175	0.416017	0.334333	0.346355	0.386427	0.47418	0.39699	0.299161	0.429707	0.298063	0.37194	0.3054	0.231402	0.429709	0.42291	0.278094	0.369982	0.389016	0.462838	0.331574	0.320636	0.473252	0.290502	0.338495	0.200197	0.399641	0.231177	0.23242	0.307927	0.417277	0.329899	0.348625	0.437599	0.333349	0.330483	0.244508	0.312248	0.225552	0.164603	0.432193	0.315843	0.140445	0.291121	0.332185	0.252803	0.424202	0.144781
9.85	0.420379	0.459122	0.48891	0.412041	0.327117	0.348182	0.384591	0.476165	0.39826	0.299301	0.431523	0.296464	0.371135	0.30727	0.232743	0.427863	0.4204	0.280509	0.36745	0.387096	0.46565	0.329798	0.324204	0.47168	0.292469	0.33775	0.205869	0.396196	0.238363	0.233117	0.30806	0.419917	0.32738	0.345344	0.437385	0.334737	0.33349	0.244664	0.312078	0.226842	0.166519	0.43391	0.31504	0.141659	0.291135	0.324205	0.25278	0.426395	0.147617
9.86667	0.424458	0.464932	0.490787	0.415851	0.325707	0.348524	0.385271	0.479923	0.400271	0.302418	0.428625	0.29688	0.378477	0.308834	0.23696	0.431382	0.42137	0.284522	0.374707	0.388374	0.46408	0.328669	0.323289	0.473325	0.290765	0.334962	0.204719	0.401156	0.239016	0.234809	0.309329	0.416915	0.330537	0.344725	0.441504	0.334129	0.336261	0.242561	0.306819	0.221134	0.167185	0.434238	0.320807	0.140157	0.29086	0.326887	0.24994	0.420606	0.142758
9.88333	0.424213	0.46897	0.48625	0.421251	0.322655	0.347608	0.38256	0.475709	0.400002	0.297999	0.426739	0.29423	0.372358	0.306885	0.236164	0.436922	0.418329	0.286884	0.370729	0.388597	0.461406	0.331011	0.32756	0.476992	0.28823	0.333905	0.206574	0.402526	0.241696	0.236452	0.310245	0.421992	0.329724	0.340314	0.44286	0.333571	0.335643	0.240619	0.311565	0.219361	0.166669	0.433678	0.330484	0.138727	0.288386	0.32282	0.244139	0.420345	0.137433
9.9	0.42897	0.464666	0.488459	0.424301	0.321664	0.353757	0.384928	0.470125	0.397788	0.29924	0.433559	0.295302	0.365923	0.304867	0.238651	0.436568	0.417732	0.286264	0.36771	0.389309	0.466481	0.327339	0.329014	0.479197	0.283337	0.334643	0.208058	0.404769	0.242086	0.241039	0.309986	0.423971	0.326211	0.339279	0.443114	0.33432	0.335813	0.240871	0.308547	0.218426	0.160162	0.431628	0.336125	0.139352	0.288739	0.323122	0.243859	0.422627	0.137898
9.91667	0.429739	0.464907	0.481172	0.424791	0.323905	0.356035	0.389445	0.466997	0.394573	0.303451	0.434919	0.295529	0.363639	0.303861	0.239049	0.439376	0.410683	0.285882	0.368507	0.393584	0.467655	0.330629	0.330618	0.480615	0.288494	0.334714	0.20465	0.408132	0.240995	0.243286	0.31134	0.426714	0.3299	0.339512	0.446521	0.33669	0.342886	0.234733	0.309571	0.216301	0.162467	0.435806	0.338695	0.136407	0.291678	0.318959	0.249247	0.42938	0.135779
9.93333	0.435605	0.464302	0.482779	0.426289	0.321139	0.35211	0.392923	0.464401	0.392245	0.30944	0.439733	0.295713	0.364864	0.301733	0.239884	0.439689	0.418907	0.2889	0.3709	0.396002	0.464121	0.33171	0.333185	0.478382	0.288121	0.33612	0.207227	0.404849	0.23956	0.242959	0.307864	0.429271	0.326545	0.342372	0.455186	0.336985	0.343087	0.234179	0.311195	0.221949	0.159258	0.43616	0.337846	0.138597	0.295621	0.315975	0.251577	0.42965	0.135613
9.95	0.434813	0.466471	0.480239	0.424808	0.321266	0.351396	0.394188	0.468455	0.392172	0.309987	0.443998	0.295759	0.363448	0.303458	0.237233	0.436535	0.415531	0.290002	0.375702	0.395317	0.468219	0.330351	0.334656	0.476793	0.2829	0.342111	0.203613	0.40948	0.24241	0.24512	0.307597	0.432438	0.33016	0.346493	0.451708	0.334144	0.341189	0.234316	0.314229	0.220142	0.163602	0.433258	0.341157	0.137543	0.288999	0.312646	0.251865	0.425699	0.129641
9.96667	0.436131	0.468501	0.484949	0.421636	0.321192	0.352419	0.39688	0.472889	0.394183	0.314421	0.44088	0.294528	0.365342	0.298968	0.234923	0.437422	0.416207	0.290844	0.373443	0.401138	0.463934	0.329163	0.336389	0.476519	0.283211	0.348698	0.206827	0.412793	0.245706	0.244126	0.310489	0.429581	0.333873	0.346792	0.447263	0.336295	0.342276	0.234767	0.315065	0.221526	0.163472	0.432844	0.342641	0.137543	0.291837	0.308845	0.247203	0.418668	0.131771
9.98333	0.44171	0.468397	0.486006	0.421717	0.32666	0.35225	0.397881	0.475664	0.39359	0.315129	0.441164	0.294747	0.36808	0.294405	0.23269	0.436367	0.408061	0.290233	0.371079	0.397206	0.464381	0.326742	0.335544	0.4818	0.278537	0.352237	0.20943	0.411781	0.250071	0.246388	0.309705	0.429706	0.329697	0.349152	0.447906	0.336814	0.345791	0.227247	0.315427	0.218707	0.162087	0.428099	0.34363	0.14055	0.2951	0.318812	0.246206	0.4208	0.134591
10	0.445462	0.469823	0.488216	0.422401	0.326293	0.353801	0.39659	0.468666	0.393432	0.318487	0.442491	0.297541	0.360918	0.293156	0.230137	0.441043	0.399648	0.294723	0.376767	0.395117	0.462014	0.324331	0.33358	0.480802	0.278862	0.34877	0.213969	0.41322	0.24862	0.248192	0.311586	0.432215	0.334044	0.351414	0.442181	0.334131	0.349618	0.228872	0.312831	0.221666	0.168137	0.422802	0.353458	0.138301	0.295266	0.308931	0.246941	0.418135	0.136226
10.0167	0.445956	0.470698	0.487782	0.425755	0.328243	0.355624	0.397881	0.469966	0.395211	0.315657	0.443336	0.295872	0.358746	0.291887	0.229032	0.441798	0.39816	0.29434	0.381833	0.394456	0.461432	0.326595	0.331209	0.482846	0.275167	0.349695	0.211936	0.416179	0.247208	0.252013	0.312599	0.430713	0.330476	0.357171	0.43916	0.332697	0.358081	0.229305	0.3179	0.22027	0.166806	0.418961	0.354428	0.137616	0.294163	0.307907	0.244632	0.415317	0.135257
10.0333	0.442756	0.4714	0.485155	0.425667	0.32791	0.354398	0.397722	0.471876	0.395184	0.313162	0.443255	0.30011	0.355619	0.29183	0.228015	0.442333	0.39664	0.294524	0.375804	0.395403	0.461923	0.327037	0.335439	0.489017	0.271173	0.355094	0.20913	0.419434	0.242146	0.254115	0.313841	0.431558	0.329021	0.358366	0.434961	0.335342	0.358811	0.230612	0.317546	0.219871	0.162915	0.421505	0.356647	0.136216	0.291647	0.31106	0.243506	0.410825	0.129968
10.05	0.44675	0.471639	0.485098	0.42098	0.32749	0.35544	0.401852	0.476784	0.396461	0.314028	0.444699	0.306462	0.36267	0.297971	0.227072	0.442561	0.393018	0.293634	0.376136	0.400675	0.462097	0.325244	0.337741	0.486841	0.279707	0.354213	0.208975	0.422703	0.245777	0.249182	0.316169	0.430521	0.328761	0.362874	0.438041	0.335328	0.35797	0.231585	0.316027	0.220298	0.161972	0.419061	0.354603	0.135794	0.289999	0.317533	0.243957	0.411406	0.128368
10.0667	0.444085	0.473735	0.485177	0.418786	0.331779	0.352961	0.395451	0.479726	0.395299	0.313366	0.441196	0.306527	0.364972	0.302065	0.227076	0.441754	0.394055	0.297439	0.379437	0.410297	0.460732	0.327858	0.34113	0.485091	0.281789	0.363033	0.206829	0.421555	0.248617	0.246702	0.315258	0.431112	0.324947	0.362292	0.43797	0.332241	0.361459	0.231276	0.315584	0.217428	0.168661	0.41809	0.35307	0.13607	0.29135	0.317636	0.239677	0.410469	0.123632
10.0833	0.446951	0.475811	0.485727	0.422289	0.328409	0.352568	0.399248	0.482147	0.39728	0.316915	0.440809	0.307578	0.368088	0.302613	0.227622	0.446138	0.390919	0.299481	0.38219	0.404716	0.45856	0.326004	0.339785	0.486178	0.276801	0.36394	0.211356	0.412842	0.251301	0.244511	0.31696	0.430824	0.332272	0.363204	0.443921	0.330691	0.362085	0.233841	0.309707	0.217653	0.16569	0.424757	0.355416	0.134413	0.293537	0.31887	0.235409	0.410052	0.129458
10.1	0.443736	0.475912	0.487513	0.4204	0.330667	0.354084	0.398341	0.488659	0.400397	0.311535	0.436654	0.311517	0.372427	0.302824	0.22965	0.4513	0.388429	0.293877	0.389024	0.407731	0.457188	0.326774	0.343911	0.486585	0.278066	0.365159	0.206615	0.41679	0.250756	0.239814	0.319097	0.430203	0.334138	0.363249	0.437188	0.329139	0.363185	0.234915	0.307647	0.217256	0.165304	0.425915	0.361566	0.134616	0.284785	0.323277	0.23349	0.409517	0.127921
10.1167	0.444534	0.473505	0.493394	0.423392	0.331214	0.35308	0.399231	0.487766	0.400805	0.313824	0.4366	0.312833	0.37123	0.300948	0.232855	0.4521	0.385363	0.298549	0.393383	0.41141	0.457593	0.329787	0.343327	0.488681	0.274799	0.363326	0.207265	0.419034	0.249423	0.240174	0.321837	0.43218	0.330728	0.365488	0.441194	0.331294	0.359107	0.235783	0.302704	0.216237	0.165291	0.428115	0.362609	0.135966	0.288396	0.325749	0.232832	0.408892	0.135376
10.1333	0.446068	0.474938	0.492667	0.425209	0.334072	0.349227	0.395361	0.484646	0.40238	0.318433	0.438401	0.310779	0.374946	0.303165	0.236778	0.451717	0.378382	0.301238	0.398871	0.408869	0.461737	0.331303	0.348477	0.491409	0.276307	0.358121	0.20515	0.414846	0.253426	0.236571	0.319455	0.431813	0.330884	0.367768	0.44167	0.333267	0.35975	0.234786	0.306551	0.215073	0.164342	0.430683	0.361591	0.136055	0.286181	0.330783	0.233379	0.412628	0.135212
10.15	0.442618	0.48501	0.495023	0.428891	0.338842	0.347573	0.39426	0.487623	0.404187	0.32197	0.440003	0.314358	0.371151	0.303844	0.238306	0.455858	0.379819	0.303447	0.399349	0.412034	0.463508	0.332529	0.351654	0.486049	0.279479	0.354111	0.20412	0.413241	0.25567	0.237281	0.321601	0.4333	0.332973	0.365339	0.441939	0.333193	0.360233	0.236616	0.303689	0.215324	0.166724	0.430305	0.361237	0.137229	0.284042	0.323313	0.237431	0.41221	0.141932
10.1667	0.438876	0.486234	0.495517	0.429518	0.343232	0.353866	0.397705	0.492101	0.401597	0.319422	0.440677	0.311468	0.378339	0.306617	0.244426	0.454199	0.387942	0.303997	0.39171	0.410862	0.466623	0.331841	0.352998	0.489923	0.278534	0.355136	0.200726	0.414419	0.256192	0.235684	0.322641	0.432782	0.333	0.365579	0.442813	0.336438	0.35849	0.235039	0.304507	0.215833	0.1671	0.432755	0.358655	0.13848	0.281116	0.327418	0.240413	0.402963	0.134708
10.1833	0.438691	0.487055	0.495315	0.43214	0.342588	0.351952	0.39639	0.487352	0.401449	0.321194	0.438623	0.312371	0.381911	0.307585	0.242951	0.457342	0.393281	0.303199	0.390546	0.413172	0.465533	0.333997	0.353358	0.489003	0.285521	0.352183	0.203728	0.417401	0.255537	0.232009	0.322563	0.438131	0.342694	0.369545	0.444356	0.337535	0.347914	0.234606	0.298631	0.218271	0.170415	0.44053	0.362125	0.138399	0.279273	0.331345	0.251015	0.403051	0.138586
10.2	0.440044	0.483285	0.499133	0.435935	0.34439	0.351252	0.402464	0.488541	0.401206	0.323076	0.439486	0.30687	0.383472	0.308736	0.242434	0.457209	0.390569	0.299605	0.39686	0.417476	0.465969	0.333308	0.350174	0.487027	0.296315	0.352025	0.208711	0.417345	0.258977	0.232272	0.322893	0.436152	0.341894	0.364258	0.444885	0.33468	0.34566	0.236364	0.2973	0.220788	0.174154	0.43946	0.358227	0.140337	0.282526	0.322742	0.252664	0.4065	0.145987
10.2167	0.439061	0.481865	0.503455	0.436884	0.345903	0.352103	0.400712	0.489905	0.399384	0.322726	0.448894	0.302027	0.381429	0.306176	0.244089	0.45589	0.395509	0.298484	0.400193	0.413524	0.471798	0.332016	0.351864	0.488924	0.289507	0.352218	0.210829	0.415443	0.25782	0.234455	0.322769	0.436574	0.341948	0.362213	0.440858	0.33547	0.352545	0.23719	0.296216	0.223149	0.175531	0.445372	0.356092	0.138244	0.290508	0.310624	0.253812	0.408104	0.151736
10.2333	0.438959	0.485359	0.503895	0.438118	0.341176	0.351792	0.409638	0.492924	0.404173	0.321443	0.453034	0.303538	0.379035	0.302346	0.245575	0.455321	0.396269	0.298265	0.402187	0.406018	0.470129	0.329521	0.351365	0.494084	0.289495	0.344657	0.211672	0.417967	0.256897	0.239379	0.323587	0.438084	0.340448	0.363916	0.439837	0.337495	0.352857	0.234401	0.294808	0.225968	0.171544	0.4473	0.355382	0.139577	0.292204	0.320026	0.258092	0.403373	0.160036
10.25	0.438006	0.491844	0.506179	0.436874	0.346326	0.354328	0.402892	0.495088	0.402756	0.322706	0.453367	0.303883	0.373346	0.302342	0.245387	0.449774	0.393959	0.300164	0.400065	0.413344	0.472256	0.328585	0.355955	0.499443	0.290057	0.346313	0.211748	0.429079	0.256191	0.240406	0.322822	0.439025	0.333612	0.366846	0.432838	0.340913	0.346853	0.235721	0.298083	0.224976	0.178982	0.442334	0.357155	0.140818	0.29296	0.321724	0.257646	0.396025	0.158445
10.2667	0.43851	0.497758	0.50212	0.439519	0.345946	0.356159	0.402955	0.49681	0.404723	0.32462	0.459616	0.30233	0.368563	0.30172	0.244395	0.447813	0.388853	0.303288	0.394032	0.41033	0.473508	0.329186	0.351843	0.501755	0.287221	0.34612	0.213566	0.432154	0.260329	0.244744	0.327898	0.447004	0.326949	0.369363	0.437913	0.34357	0.342281	0.237734	0.295512	0.223941	0.181611	0.439385	0.349908	0.138078	0.304603	0.319351	0.257518	0.397113	0.16336
10.2833	0.438682	0.500269	0.499671	0.43909	0.349317	0.358364	0.403169	0.496564	0.403231	0.321554	0.459054	0.304627	0.373998	0.302629	0.244436	0.451553	0.388966	0.300696	0.393182	0.409552	0.474406	0.328058	0.35448	0.505092	0.286832	0.347138	0.213675	0.432747	0.261982	0.24498	0.328104	0.450455	0.330135	0.370221	0.438914	0.341711	0.349872	0.238308	0.29764	0.221314	0.18416	0.437721	0.349711	0.13706	0.306881	0.320427	0.257431	0.395974	0.161389
10.3	0.437795	0.499833	0.497842	0.441131	0.347822	0.363537	0.403394	0.50083	0.406088	0.319833	0.464492	0.309918	0.36844	0.301738	0.24018	0.45303	0.3916	0.30016	0.390197	0.410935	0.472675	0.328828	0.350619	0.504532	0.28452	0.347374	0.207288	0.434971	0.262709	0.242701	0.329607	0.459044	0.334218	0.371834	0.441051	0.341033	0.347149	0.241309	0.290052	0.222748	0.179399	0.440819	0.350333	0.134342	0.302583	0.318683	0.257398	0.394321	0.164093
10.3167	0.437171	0.493476	0.498337	0.437277	0.345724	0.367671	0.405537	0.502835	0.410166	0.325906	0.472711	0.307368	0.375559	0.303241	0.239861	0.451203	0.396618	0.29813	0.393795	0.412148	0.472355	0.329115	0.3557	0.50885	0.281264	0.346446	0.210288	0.440926	0.261924	0.242811	0.330641	0.461533	0.333742	0.368668	0.439441	0.344572	0.343769	0.240499	0.287994	0.223634	0.180458	0.446351	0.352879	0.131753	0.305063	0.315746	0.255634	0.390108	0.162992
10.3333	0.440418	0.495288	0.498644	0.43736	0.340249	0.358637	0.402954	0.504406	0.412991	0.330833	0.473888	0.316946	0.371062	0.300394	0.235726	0.455712	0.394352	0.297647	0.394822	0.417255	0.470946	0.330613	0.356096	0.50801	0.281236	0.354169	0.214113	0.441215	0.268184	0.246904	0.32937	0.468536	0.331249	0.371705	0.440884	0.343927	0.343808	0.245332	0.283201	0.220923	0.180196	0.441456	0.348135	0.133547	0.308012	0.323067	0.25527	0.395095	0.171084
10.35	0.442708	0.494952	0.503201	0.435458	0.34145	0.366962	0.408512	0.511509	0.415342	0.331398	0.482349	0.32156	0.370256	0.300358	0.239966	0.45112	0.392967	0.296121	0.39188	0.425221	0.471242	0.330188	0.358193	0.510583	0.280707	0.352311	0.211353	0.44186	0.266487	0.245017	0.32823	0.468688	0.323611	0.366504	0.437975	0.345169	0.34708	0.247956	0.286565	0.220065	0.174462	0.43986	0.351468	0.130543	0.306467	0.328477	0.24451	0.396626	0.166323
10.3667	0.444811	0.496513	0.50054	0.429539	0.342326	0.365779	0.402986	0.504532	0.418248	0.329866	0.482229	0.326034	0.371083	0.298654	0.238522	0.457349	0.395103	0.297106	0.387316	0.427936	0.473569	0.331735	0.361023	0.508731	0.269373	0.353992	0.214839	0.438048	0.268743	0.247579	0.329506	0.473133	0.321946	0.374226	0.444329	0.347678	0.346659	0.247797	0.289433	0.218123	0.169871	0.441564	0.359218	0.129575	0.30301	0.330659	0.242021	0.402126	0.165584
10.3833	0.452164	0.498487	0.498792	0.428788	0.34433	0.36402	0.401463	0.503363	0.424938	0.337155	0.476421	0.326685	0.371107	0.298384	0.241075	0.462757	0.394969	0.298749	0.393866	0.431762	0.470084	0.334654	0.35655	0.508391	0.277833	0.356953	0.212444	0.443298	0.268829	0.244277	0.328775	0.478625	0.321782	0.374761	0.443821	0.34944	0.34536	0.244812	0.292358	0.216038	0.173519	0.441861	0.361792	0.131926	0.303048	0.329892	0.238466	0.40003	0.167195
10.4	0.458915	0.501909	0.497285	0.427812	0.344682	0.366349	0.400892	0.499308	0.424212	0.343654	0.472912	0.329279	0.374948	0.299696	0.238831	0.463737	0.393662	0.298514	0.395286	0.433281	0.473478	0.339141	0.357638	0.503896	0.278295	0.360376	0.217059	0.444283	0.269587	0.243724	0.33071	0.479167	0.326298	0.375526	0.447614	0.350771	0.347771	0.247723	0.296838	0.222512	0.176964	0.443231	0.363542	0.130428	0.308148	0.324287	0.233012	0.402844	0.165764
10.4167	0.461826	0.495129	0.496055	0.428873	0.342785	0.366844	0.412107	0.496478	0.425513	0.339943	0.475197	0.328638	0.37332	0.298818	0.237416	0.463375	0.399234	0.296953	0.401973	0.431252	0.472685	0.341389	0.355499	0.501198	0.276685	0.362178	0.213916	0.440866	0.266664	0.247397	0.332183	0.484424	0.325554	0.375491	0.456758	0.348657	0.350627	0.247215	0.299332	0.22426	0.174174	0.442413	0.364294	0.130977	0.302633	0.320347	0.232924	0.404708	0.169987
10.4333	0.462099	0.489954	0.501108	0.427312	0.34469	0.368039	0.410232	0.49292	0.428367	0.345083	0.475433	0.32765	0.367293	0.302109	0.241204	0.462662	0.405683	0.298443	0.402347	0.433341	0.475402	0.343782	0.355784	0.50415	0.279304	0.360754	0.213238	0.43797	0.268038	0.248594	0.330859	0.482274	0.328928	0.371621	0.458695	0.34848	0.355212	0.249181	0.305672	0.222476	0.173935	0.446657	0.369356	0.132295	0.302439	0.316449	0.231315	0.403361	0.167006
10.45	0.465599	0.489983	0.499741	0.427788	0.342503	0.366901	0.417896	0.495191	0.430919	0.345772	0.4806	0.324614	0.368998	0.304299	0.238482	0.461301	0.409205	0.298607	0.398328	0.435013	0.473244	0.345515	0.357038	0.502312	0.278945	0.360648	0.212442	0.436872	0.268997	0.247842	0.330775	0.483151	0.330424	0.367559	0.455999	0.347894	0.357637	0.247945	0.30053	0.22344	0.173488	0.448076	0.374619	0.132914	0.302072	0.318203	0.231116	0.401007	0.166884
10.4667	0.466966	0.49196	0.498123	0.424831	0.3448	0.367878	0.415946	0.493284	0.428299	0.346518	0.479756	0.325168	0.368036	0.305703	0.239217	0.462616	0.411371	0.29603	0.398641	0.434888	0.473892	0.343319	0.357267	0.507384	0.277981	0.360627	0.213238	0.442865	0.271055	0.253036	0.332537	0.487227	0.32938	0.363197	0.45566	0.347102	0.359481	0.245444	0.303554	0.219229	0.185312	0.449054	0.380398	0.136074	0.305898	0.316853	0.231251	0.399775	0.170815
10.4833	0.471457	0.494323	0.500577	0.42541	0.341473	0.36537	0.416948	0.490346	0.425719	0.345466	0.478396	0.327042	0.366454	0.30476	0.242263	0.464778	0.408804	0.298949	0.400239	0.433722	0.473637	0.344995	0.351115	0.506331	0.283865	0.364228	0.211223	0.439946	0.273796	0.254447	0.334046	0.487072	0.335153	0.370556	0.461919	0.346093	0.361862	0.250929	0.306254	0.220314	0.187863	0.446312	0.380204	0.134971	0.310289	0.323378	0.228781	0.397773	0.164786
10.5	0.471172	0.492002	0.499753	0.425822	0.342839	0.367646	0.419109	0.496139	0.426495	0.350178	0.483664	0.320788	0.365821	0.305302	0.240426	0.469631	0.413172	0.303183	0.400665	0.432644	0.475157	0.345546	0.353651	0.506447	0.281641	0.36119	0.211154	0.441322	0.266491	0.25517	0.332382	0.489193	0.336932	0.363131	0.462571	0.344466	0.360716	0.2529	0.306492	0.220587	0.186814	0.447912	0.384914	0.135351	0.312043	0.329745	0.228663	0.396111	0.163389
10.5167	0.470044	0.496929	0.497538	0.423496	0.345737	0.361115	0.415407	0.497839	0.428647	0.354398	0.478523	0.319678	0.370184	0.305555	0.237877	0.477577	0.411462	0.308921	0.404048	0.423024	0.477721	0.343988	0.356338	0.508086	0.277375	0.363678	0.20885	0.440243	0.268564	0.258027	0.336402	0.490691	0.334216	0.363891	0.468765	0.345276	0.365009	0.253405	0.306162	0.22061	0.189	0.442921	0.381614	0.135481	0.314763	0.325776	0.22654	0.399131	0.162783
10.5333	0.469089	0.50077	0.499681	0.426906	0.352068	0.363126	0.417733	0.504223	0.426417	0.356433	0.482143	0.320221	0.368173	0.306559	0.239124	0.474389	0.409542	0.310238	0.406092	0.422849	0.478113	0.344448	0.359959	0.512973	0.283014	0.358614	0.205142	0.446441	0.266195	0.254741	0.333792	0.49535	0.331753	0.35857	0.464602	0.344292	0.365143	0.253899	0.304751	0.221789	0.202768	0.439259	0.381088	0.134493	0.306979	0.323464	0.228111	0.394381	0.16514
10.55	0.46417	0.498673	0.501263	0.429808	0.349642	0.365081	0.419585	0.503836	0.422314	0.360722	0.481749	0.318756	0.374093	0.307096	0.240156	0.467729	0.407986	0.31435	0.404664	0.419277	0.481935	0.34598	0.361215	0.514302	0.272991	0.357578	0.20652	0.446848	0.267475	0.258715	0.332377	0.496771	0.330499	0.360111	0.466604	0.344678	0.361292	0.256254	0.3061	0.223184	0.206536	0.437071	0.384047	0.13496	0.307079	0.331681	0.231187	0.395244	0.164293
10.5667	0.460015	0.497796	0.502695	0.431318	0.351186	0.364786	0.415479	0.505432	0.421753	0.36381	0.492038	0.316518	0.370263	0.310033	0.23942	0.467769	0.411423	0.319333	0.403439	0.417031	0.48152	0.347037	0.359463	0.519575	0.275993	0.355053	0.202882	0.452128	0.265876	0.2589	0.331732	0.500311	0.331465	0.356012	0.46304	0.344998	0.356488	0.258518	0.308306	0.221388	0.204843	0.436514	0.387003	0.132608	0.297065	0.331807	0.233506	0.392271	0.166024
10.5833	0.459352	0.500366	0.506779	0.430556	0.348967	0.365437	0.407919	0.507092	0.426196	0.371897	0.498566	0.316944	0.377206	0.311709	0.238589	0.465246	0.412663	0.320008	0.397441	0.418156	0.479985	0.346659	0.361597	0.520336	0.276423	0.354282	0.208125	0.449215	0.266765	0.258643	0.32827	0.50255	0.332129	0.358311	0.456111	0.346073	0.359338	0.261104	0.30151	0.221297	0.201556	0.440379	0.383065	0.134049	0.297947	0.333041	0.233409	0.395926	0.163379
10.6	0.461048	0.503424	0.504446	0.431289	0.35033	0.363379	0.410923	0.513797	0.423059	0.370915	0.502381	0.320929	0.390158	0.311851	0.233842	0.465617	0.415987	0.321482	0.397357	0.417579	0.479193	0.345856	0.364394	0.521419	0.276523	0.357717	0.207808	0.45233	0.27071	0.256374	0.325463	0.503426	0.334531	0.361682	0.451641	0.347998	0.362044	0.260804	0.29593	0.221172	0.204464	0.435441	0.383716	0.13376	0.292425	0.329385	0.232847	0.399025	0.162939
10.6167	0.462257	0.508464	0.508292	0.430443	0.356147	0.367377	0.405903	0.513643	0.422962	0.37279	0.502464	0.320921	0.393527	0.31554	0.233449	0.470555	0.416653	0.323415	0.399713	0.417184	0.477599	0.347147	0.363048	0.523284	0.278741	0.358799	0.209501	0.45368	0.272744	0.25717	0.324761	0.50439	0.329121	0.363863	0.453388	0.350352	0.361801	0.26498	0.301332	0.222576	0.208865	0.432278	0.384957	0.133363	0.292443	0.329471	0.234849	0.404377	0.162692
10.6333	0.463755	0.512164	0.508578	0.432935	0.359962	0.36559	0.409154	0.516587	0.423621	0.372041	0.501382	0.320581	0.403884	0.31569	0.235524	0.469747	0.420304	0.327967	0.402859	0.416187	0.481993	0.349689	0.364922	0.521645	0.280228	0.360282	0.213497	0.454774	0.268402	0.258649	0.323731	0.499807	0.329112	0.366247	0.457532	0.350738	0.361456	0.26536	0.299114	0.222612	0.204031	0.426972	0.385339	0.133637	0.288869	0.33419	0.234937	0.403975	0.157915
10.65	0.461765	0.511659	0.507684	0.4352	0.364178	0.371444	0.408887	0.519469	0.425962	0.370448	0.497636	0.319065	0.403987	0.316945	0.237639	0.471394	0.416482	0.330965	0.406987	0.416748	0.482489	0.350282	0.367575	0.523104	0.276342	0.361815	0.218162	0.450754	0.266683	0.256824	0.322176	0.500243	0.324867	0.365134	0.451692	0.349774	0.361057	0.265412	0.300401	0.222227	0.203791	0.42962	0.388777	0.13293	0.285025	0.330284	0.233914	0.406101	0.163934
10.6667	0.461948	0.510541	0.511851	0.433383	0.361223	0.368686	0.411736	0.515901	0.426341	0.368958	0.497767	0.316843	0.413075	0.317836	0.236442	0.46902	0.409634	0.327959	0.408754	0.420858	0.485281	0.350096	0.365246	0.526205	0.282715	0.364928	0.221493	0.447936	0.270941	0.257271	0.325312	0.497914	0.325979	0.372538	0.452784	0.35143	0.367057	0.264499	0.301387	0.221835	0.204684	0.432328	0.38713	0.130982	0.286833	0.320751	0.235639	0.405382	0.164657
10.6833	0.463396	0.512022	0.51129	0.437254	0.360038	0.368311	0.414994	0.514784	0.422726	0.369736	0.500708	0.316125	0.414337	0.318049	0.237433	0.463934	0.411893	0.327205	0.408148	0.42007	0.485852	0.351337	0.364252	0.52951	0.282662	0.366931	0.227614	0.453166	0.271887	0.259741	0.324029	0.499415	0.329064	0.371059	0.449455	0.35072	0.364959	0.265369	0.298944	0.219312	0.202631	0.437567	0.389366	0.134039	0.287117	0.319859	0.236739	0.400501	0.163413
10.7	0.465134	0.513745	0.512042	0.437842	0.3564	0.36705	0.416745	0.512159	0.425226	0.372013	0.504083	0.315569	0.421215	0.319098	0.235549	0.466156	0.412943	0.328813	0.409122	0.412787	0.482838	0.35294	0.361411	0.529561	0.280295	0.368701	0.229399	0.452935	0.274606	0.261199	0.325658	0.505327	0.331579	0.379497	0.451286	0.350826	0.367126	0.266202	0.303296	0.218732	0.200166	0.439487	0.389337	0.133712	0.295484	0.325151	0.237629	0.399328	0.160149
10.7167	0.464337	0.517039	0.511294	0.439424	0.358328	0.36599	0.418299	0.511774	0.431308	0.366743	0.509912	0.320578	0.416783	0.322819	0.231437	0.469185	0.417149	0.326442	0.407113	0.415532	0.483105	0.352877	0.365461	0.532028	0.285714	0.370139	0.230475	0.449291	0.275338	0.264164	0.330494	0.504315	0.337873	0.373769	0.450033	0.352611	0.368416	0.268615	0.298371	0.218289	0.200376	0.441442	0.389366	0.133886	0.289888	0.320398	0.234668	0.408642	0.15938
10.7333	0.466364	0.516799	0.510845	0.442051	0.358809	0.363729	0.426506	0.512476	0.433331	0.369435	0.502107	0.323286	0.421984	0.324032	0.235427	0.472665	0.415863	0.325263	0.406898	0.419923	0.481325	0.350917	0.36911	0.528336	0.288729	0.375591	0.232475	0.448142	0.277461	0.264275	0.331565	0.508867	0.335129	0.379829	0.453394	0.353258	0.374926	0.270053	0.294387	0.215359	0.20099	0.44164	0.390569	0.134452	0.29973	0.320433	0.240003	0.414993	0.163012
10.75	0.466451	0.516946	0.510584	0.447874	0.361433	0.36323	0.428352	0.513381	0.432649	0.367744	0.498084	0.322314	0.417581	0.327512	0.237017	0.477322	0.412079	0.327503	0.410004	0.41832	0.486175	0.35163	0.366802	0.531259	0.290893	0.372014	0.231966	0.4533	0.280675	0.264	0.333861	0.511617	0.335935	0.380012	0.45464	0.35514	0.375949	0.267856	0.296574	0.213338	0.199051	0.436498	0.395574	0.133814	0.303301	0.317736	0.238547	0.412237	0.15827
10.7667	0.467656	0.519188	0.516926	0.451391	0.358931	0.364356	0.426571	0.511685	0.434806	0.37072	0.492626	0.323169	0.416327	0.32907	0.239013	0.477261	0.41122	0.3274	0.413754	0.419827	0.488629	0.351673	0.367494	0.530455	0.290881	0.369758	0.229789	0.457973	0.274441	0.264962	0.334328	0.509765	0.344201	0.381423	0.456182	0.355967	0.375359	0.267732	0.302545	0.216298	0.20224	0.443109	0.395574	0.133926	0.306753	0.320779	0.235723	0.411904	0.155753
10.7833	0.465908	0.517198	0.517268	0.456229	0.358854	0.36221	0.427394	0.513007	0.439495	0.370503	0.495471	0.324142	0.407813	0.325391	0.239089	0.477124	0.416174	0.327086	0.413962	0.417787	0.493268	0.348686	0.36983	0.532614	0.291583	0.365839	0.232844	0.465025	0.275255	0.265841	0.33306	0.51151	0.344884	0.380352	0.454435	0.356079	0.370743	0.264331	0.299792	0.217995	0.197656	0.448198	0.389923	0.131909	0.302915	0.321436	0.235381	0.415174	0.156126
10.8	0.468463	0.518011	0.521659	0.455882	0.355824	0.360596	0.428057	0.510899	0.438131	0.372055	0.498832	0.321494	0.403498	0.324092	0.240878	0.478691	0.414157	0.325213	0.414549	0.421998	0.494535	0.351847	0.371451	0.539426	0.287599	0.365941	0.235631	0.461839	0.281655	0.270173	0.334963	0.514922	0.34081	0.380802	0.451928	0.356953	0.374125	0.267077	0.304086	0.220952	0.193061	0.454366	0.387946	0.131999	0.298773	0.328841	0.235988	0.423333	0.156166
10.8167	0.4694	0.51802	0.525433	0.459017	0.353432	0.355682	0.4296	0.510912	0.439931	0.372126	0.504487	0.319922	0.4016	0.323633	0.237844	0.475735	0.422277	0.323126	0.410584	0.416598	0.496857	0.351546	0.37176	0.540864	0.292454	0.365346	0.233902	0.465895	0.280412	0.271844	0.337337	0.514288	0.348217	0.378777	0.456279	0.359661	0.380491	0.264114	0.306083	0.220373	0.192408	0.453809	0.391055	0.132166	0.304269	0.332268	0.23405	0.427105	0.151239
10.8333	0.472288	0.522462	0.526425	0.461249	0.357064	0.357671	0.428648	0.507532	0.441574	0.374361	0.507486	0.319828	0.394148	0.324997	0.238782	0.479384	0.423994	0.32652	0.410401	0.412532	0.498745	0.355198	0.374524	0.539964	0.288472	0.362481	0.230001	0.470269	0.280819	0.27585	0.337736	0.516385	0.349188	0.379259	0.452917	0.361614	0.381581	0.265668	0.309149	0.223949	0.192065	0.454942	0.391768	0.132397	0.298917	0.335661	0.23493	0.435417	0.145165
10.85	0.473093	0.520522	0.528984	0.463147	0.358413	0.358799	0.427135	0.509534	0.446624	0.374047	0.511196	0.319365	0.394111	0.325144	0.242072	0.481215	0.426886	0.324643	0.415284	0.417207	0.498318	0.353804	0.373789	0.539321	0.29733	0.362935	0.228397	0.468404	0.283314	0.278899	0.33736	0.518684	0.349438	0.383321	0.45719	0.363009	0.380888	0.264737	0.308673	0.228691	0.199974	0.456441	0.396188	0.131182	0.294954	0.339035	0.237393	0.440114	0.14701
10.8667	0.475253	0.519632	0.530075	0.460037	0.36169	0.361221	0.428311	0.519512	0.446596	0.37428	0.515744	0.317357	0.392894	0.327321	0.246223	0.484584	0.428093	0.325128	0.417962	0.420844	0.502805	0.355526	0.373503	0.537455	0.306464	0.361467	0.228144	0.470029	0.287594	0.279273	0.339169	0.515918	0.346751	0.377831	0.456826	0.365742	0.384513	0.261516	0.304409	0.229946	0.198909	0.458337	0.391894	0.131269	0.291792	0.340868	0.235211	0.444128	0.151453
10.8833	0.476051	0.518402	0.528874	0.45892	0.362321	0.36266	0.429067	0.525452	0.441109	0.379091	0.512308	0.313627	0.397263	0.327302	0.248461	0.485019	0.42939	0.326597	0.417753	0.415809	0.501245	0.355232	0.371433	0.53843	0.304024	0.361836	0.22857	0.472278	0.285275	0.280392	0.336001	0.515324	0.345793	0.386514	0.457365	0.366907	0.389063	0.26034	0.303176	0.231075	0.196453	0.456556	0.392978	0.130934	0.296894	0.339504	0.238562	0.436605	0.152121
10.9	0.476917	0.521565	0.535457	0.458167	0.364037	0.365028	0.426107	0.527285	0.442387	0.373207	0.514927	0.309369	0.396624	0.32428	0.246221	0.486193	0.427657	0.326022	0.421755	0.416719	0.503205	0.353424	0.370729	0.543909	0.302305	0.362328	0.232779	0.474128	0.284383	0.279903	0.335892	0.51469	0.347477	0.386796	0.456346	0.368437	0.390078	0.258937	0.302721	0.230295	0.192336	0.462062	0.390562	0.129974	0.290083	0.334701	0.232337	0.438572	0.144269
10.9167	0.479218	0.525001	0.538737	0.455498	0.363879	0.364086	0.426217	0.531946	0.446516	0.370984	0.52322	0.31399	0.398922	0.323008	0.246002	0.489573	0.430446	0.328792	0.423944	0.417037	0.504395	0.352717	0.37278	0.546782	0.302037	0.367497	0.230321	0.4739	0.282718	0.281234	0.332659	0.510419	0.345406	0.389222	0.456081	0.368206	0.39186	0.2573	0.304573	0.232506	0.194037	0.462781	0.391297	0.129038	0.294645	0.338342	0.240645	0.44345	0.146523
10.9333	0.481099	0.525143	0.537306	0.452961	0.369306	0.362235	0.427988	0.532016	0.449197	0.367061	0.53111	0.31191	0.39715	0.323496	0.245264	0.496139	0.429001	0.32957	0.431051	0.421162	0.505868	0.353136	0.371869	0.547715	0.302805	0.372319	0.235918	0.472268	0.287533	0.282778	0.335881	0.511179	0.339783	0.387345	0.458037	0.368706	0.392377	0.25473	0.300812	0.231013	0.191153	0.460617	0.389896	0.130543	0.29574	0.342249	0.245806	0.444309	0.153283
10.95	0.48344	0.528472	0.537417	0.450736	0.363617	0.361516	0.427934	0.531025	0.448064	0.366826	0.529086	0.310583	0.394759	0.323254	0.243812	0.49825	0.428787	0.330824	0.434734	0.421641	0.505478	0.355107	0.374034	0.549571	0.304256	0.379909	0.231175	0.468077	0.286488	0.284141	0.336776	0.512893	0.34012	0.392887	0.459784	0.369778	0.395589	0.255583	0.298305	0.229134	0.19684	0.46397	0.395159	0.131511	0.300721	0.340145	0.250171	0.443799	0.155828
10.9667	0.482909	0.52773	0.535544	0.451749	0.361354	0.360926	0.429809	0.534243	0.451904	0.367909	0.528265	0.311743	0.397484	0.322321	0.238739	0.4993	0.431549	0.329547	0.436209	0.419626	0.505535	0.352343	0.371257	0.54471	0.310384	0.380769	0.226896	0.469395	0.281038	0.280558	0.338881	0.512351	0.343	0.396974	0.461303	0.370481	0.395702	0.254611	0.297083	0.227735	0.194423	0.460185	0.398547	0.130617	0.30931	0.332963	0.253541	0.441553	0.157597
10.9833	0.484103	0.530857	0.529582	0.452276	0.364969	0.360398	0.432347	0.534578	0.451217	0.365889	0.528502	0.313555	0.397042	0.327531	0.238964	0.5058	0.434175	0.330936	0.440497	0.422632	0.506836	0.350397	0.370592	0.548534	0.315158	0.384594	0.22415	0.473384	0.284219	0.283165	0.33586	0.514845	0.331264	0.400595	0.464608	0.37205	0.394531	0.25866	0.294001	0.227261	0.195303	0.464134	0.397873	0.13219	0.30231	0.331134	0.263316	0.43302	0.160389
11	0.48632	0.532738	0.528169	0.452518	0.364316	0.359277	0.434305	0.539987	0.452767	0.370263	0.524174	0.314499	0.399146	0.328238	0.23933	0.501518	0.439849	0.331031	0.447592	0.424868	0.507105	0.350553	0.370546	0.551853	0.320861	0.38451	0.223252	0.47512	0.287739	0.282658	0.337783	0.511296	0.326714	0.403032	0.465372	0.371223	0.391581	0.255813	0.294413	0.225691	0.199286	0.461825	0.404142	0.132413	0.304465	0.329353	0.258812	0.429926	0.160534
11.0167	0.486357	0.534621	0.529803	0.448559	0.361875	0.36005	0.434677	0.540067	0.450045	0.371744	0.520283	0.314916	0.390542	0.329487	0.238949	0.502207	0.438077	0.33297	0.445898	0.425837	0.51265	0.354196	0.376242	0.553509	0.318814	0.384232	0.222877	0.478	0.28107	0.283153	0.335954	0.51582	0.332332	0.402165	0.46215	0.371807	0.395532	0.253509	0.299517	0.226251	0.199327	0.459987	0.399863	0.131648	0.306668	0.327686	0.258841	0.42763	0.165733
11.0333	0.487166	0.535246	0.52933	0.452734	0.360111	0.356572	0.435565	0.532178	0.45152	0.374192	0.520459	0.314783	0.384111	0.327179	0.238662	0.499731	0.442056	0.333416	0.441579	0.427662	0.513258	0.353844	0.378872	0.558575	0.312077	0.388019	0.223356	0.476959	0.277817	0.282239	0.336927	0.51256	0.342067	0.403175	0.468285	0.373007	0.395937	0.257161	0.306297	0.223055	0.197401	0.458431	0.40816	0.131408	0.306808	0.32559	0.265893	0.422752	0.159656
11.05	0.489714	0.540144	0.531959	0.453895	0.36136	0.354119	0.435895	0.535783	0.453655	0.370693	0.525382	0.314998	0.377149	0.32407	0.240495	0.496377	0.442308	0.333396	0.442124	0.436126	0.517738	0.355493	0.379446	0.559774	0.31284	0.385805	0.225806	0.479715	0.276332	0.282296	0.338165	0.51804	0.340621	0.401893	0.474391	0.370606	0.39394	0.25917	0.31404	0.22016	0.194359	0.459334	0.404292	0.131502	0.301503	0.323644	0.26256	0.419955	0.160635
11.0667	0.490285	0.540585	0.528452	0.455794	0.364009	0.35439	0.43281	0.535356	0.459297	0.374255	0.524161	0.315022	0.374562	0.327923	0.239259	0.499585	0.447093	0.334176	0.44047	0.433227	0.520633	0.357338	0.380447	0.554994	0.311816	0.384621	0.219426	0.475869	0.280492	0.284629	0.336837	0.511482	0.343805	0.400344	0.474235	0.370695	0.391893	0.258343	0.314195	0.223663	0.203406	0.45312	0.410118	0.134511	0.307407	0.328462	0.259697	0.418966	0.162678
11.0833	0.491718	0.542021	0.52529	0.455266	0.369113	0.353881	0.433818	0.534165	0.457491	0.378093	0.517395	0.314533	0.378475	0.327887	0.236364	0.500006	0.446852	0.333584	0.444001	0.434577	0.520524	0.358966	0.381276	0.550489	0.312142	0.383814	0.219688	0.475263	0.282796	0.28244	0.342181	0.520737	0.346754	0.395639	0.475921	0.370238	0.389391	0.260536	0.312258	0.221061	0.204709	0.454221	0.410534	0.134902	0.300724	0.331513	0.255317	0.416193	0.160203
11.1	0.491586	0.542771	0.524782	0.45775	0.364625	0.354755	0.437992	0.533714	0.456759	0.380771	0.522401	0.314545	0.374751	0.328263	0.238508	0.497562	0.448252	0.331666	0.439546	0.430419	0.519854	0.362454	0.38065	0.552217	0.313849	0.377969	0.22015	0.474419	0.276952	0.280939	0.34303	0.522151	0.350168	0.398285	0.478952	0.369487	0.387495	0.261995	0.312251	0.218011	0.20055	0.455413	0.412733	0.133521	0.293956	0.327467	0.258806	0.416597	0.151396
11.1167	0.493354	0.538872	0.523738	0.459406	0.366222	0.357946	0.440148	0.535523	0.456876	0.381449	0.52052	0.316469	0.379994	0.328155	0.243872	0.49596	0.444459	0.332065	0.444476	0.432366	0.526444	0.363698	0.381216	0.554305	0.313344	0.374743	0.222096	0.473808	0.277212	0.282029	0.343799	0.522017	0.353114	0.396634	0.484954	0.369717	0.38769	0.263814	0.318932	0.216822	0.195661	0.454318	0.405822	0.133323	0.292545	0.327696	0.257461	0.414157	0.148882
11.1333	0.49548	0.538977	0.523332	0.462074	0.367959	0.357506	0.441019	0.541623	0.45604	0.379345	0.518216	0.318846	0.388036	0.332739	0.255048	0.495357	0.442019	0.337541	0.444016	0.430472	0.526548	0.366584	0.38326	0.555448	0.313567	0.374857	0.225691	0.477244	0.282234	0.284818	0.340857	0.524174	0.353448	0.39821	0.483484	0.36741	0.392515	0.265246	0.314973	0.220646	0.202379	0.459269	0.410051	0.133971	0.290288	0.328565	0.257659	0.412264	0.141889
11.15	0.498846	0.538982	0.526333	0.460298	0.366926	0.352713	0.439234	0.541679	0.458449	0.382925	0.513363	0.318096	0.390636	0.328221	0.255831	0.495412	0.447318	0.33782	0.44212	0.43192	0.527421	0.369541	0.386181	0.553638	0.307475	0.372003	0.227053	0.476257	0.280227	0.285382	0.34296	0.524194	0.354933	0.396651	0.481652	0.364192	0.387745	0.264285	0.31534	0.220721	0.200136	0.454396	0.404942	0.13311	0.286579	0.326693	0.251428	0.420481	0.140463
11.1667	0.497489	0.540982	0.527566	0.463782	0.371867	0.353999	0.439884	0.542636	0.458979	0.375442	0.518275	0.32423	0.393022	0.329492	0.258937	0.493284	0.447987	0.339146	0.437736	0.430494	0.52581	0.367677	0.39009	0.554614	0.304931	0.373404	0.232151	0.480836	0.276056	0.283115	0.339332	0.526409	0.357496	0.396343	0.488085	0.363819	0.397668	0.26351	0.312453	0.219936	0.20103	0.457279	0.401761	0.133432	0.288382	0.321007	0.250974	0.417887	0.140558
11.1833	0.500983	0.541004	0.528075	0.466971	0.371787	0.355264	0.440542	0.536084	0.461474	0.375172	0.519505	0.325014	0.396539	0.328928	0.257687	0.495985	0.451501	0.340104	0.438367	0.428341	0.525453	0.365896	0.387346	0.5537	0.300799	0.372317	0.231152	0.48039	0.282322	0.278858	0.339635	0.524621	0.351953	0.396698	0.497576	0.362167	0.397599	0.26914	0.309717	0.216209	0.191989	0.454327	0.396566	0.134335	0.29237	0.328698	0.250152	0.425375	0.139941
11.2	0.500719	0.544596	0.530663	0.465592	0.371305	0.356559	0.44043	0.538616	0.461594	0.371963	0.515593	0.326687	0.407402	0.327565	0.257453	0.492657	0.45165	0.338429	0.442585	0.428467	0.527694	0.363452	0.389205	0.554666	0.307942	0.375717	0.228365	0.485969	0.28421	0.2805	0.335921	0.525045	0.340641	0.395759	0.493395	0.362204	0.397604	0.271215	0.308962	0.217547	0.195723	0.453626	0.39032	0.13509	0.298716	0.325059	0.246103	0.43193	0.148338
11.2167	0.503545	0.543103	0.529904	0.462223	0.369609	0.36364	0.443388	0.535729	0.466003	0.370755	0.512068	0.32934	0.41149	0.328082	0.259273	0.495931	0.450466	0.34251	0.447582	0.425655	0.526566	0.365962	0.38777	0.557243	0.307644	0.37328	0.225927	0.488679	0.288723	0.280091	0.338123	0.523345	0.345909	0.396221	0.494487	0.361866	0.401025	0.269864	0.308675	0.219908	0.195698	0.451588	0.388807	0.135095	0.304153	0.332674	0.249954	0.43047	0.144579
11.2333	0.506505	0.545545	0.535175	0.46278	0.367298	0.36235	0.444676	0.533593	0.461812	0.366703	0.515016	0.330667	0.416337	0.327219	0.262832	0.49304	0.447986	0.342325	0.444259	0.427874	0.528013	0.36762	0.388244	0.560045	0.310002	0.373627	0.2279	0.494661	0.287573	0.277785	0.339423	0.527931	0.349018	0.391693	0.492745	0.362601	0.398421	0.270192	0.309346	0.216326	0.195343	0.453201	0.384883	0.1346	0.301596	0.330425	0.256795	0.426736	0.143269
11.25	0.508585	0.549752	0.533585	0.463566	0.367528	0.36391	0.444706	0.534665	0.461073	0.367548	0.512367	0.331006	0.418198	0.326353	0.265775	0.494508	0.451566	0.343204	0.44509	0.430621	0.531067	0.369189	0.387007	0.56218	0.312466	0.374062	0.236394	0.495757	0.288553	0.28141	0.339058	0.518426	0.343896	0.395603	0.496018	0.363881	0.4015	0.269412	0.311788	0.2176	0.198622	0.453648	0.384139	0.132945	0.306276	0.328943	0.255278	0.435074	0.144067
11.2667	0.508585	0.54957	0.533731	0.461292	0.373443	0.363244	0.445646	0.53566	0.460076	0.368698	0.50388	0.33245	0.423501	0.328624	0.265101	0.488983	0.451683	0.343499	0.440525	0.429233	0.53213	0.367627	0.396647	0.56145	0.311338	0.37796	0.23403	0.497975	0.293369	0.282706	0.335401	0.518307	0.339527	0.391809	0.495115	0.365362	0.405602	0.271213	0.314288	0.219202	0.203673	0.45658	0.38752	0.133418	0.305737	0.332123	0.247759	0.438672	0.147415
11.2833	0.50736	0.555247	0.535212	0.460391	0.375709	0.361305	0.446718	0.534085	0.46155	0.366637	0.509447	0.332856	0.428211	0.332535	0.259493	0.484357	0.450125	0.344357	0.436312	0.436227	0.529154	0.368163	0.396902	0.560363	0.314016	0.377469	0.235266	0.500306	0.291606	0.28043	0.33777	0.51758	0.340247	0.389809	0.494349	0.367116	0.407801	0.271994	0.313544	0.224462	0.203968	0.45197	0.390022	0.133264	0.312162	0.328977	0.246891	0.43499	0.147685
11.3	0.50763	0.557368	0.535949	0.456574	0.383413	0.363214	0.445391	0.52787	0.462189	0.370344	0.511173	0.32929	0.418424	0.331908	0.254417	0.483455	0.450738	0.340948	0.44617	0.435263	0.530277	0.370791	0.39861	0.561721	0.311139	0.37532	0.232317	0.499693	0.288686	0.278923	0.341626	0.516813	0.338652	0.384936	0.49685	0.369554	0.405503	0.273517	0.317334	0.223504	0.207308	0.450533	0.389196	0.133336	0.31051	0.325625	0.242029	0.432709	0.153472
11.3167	0.505413	0.561154	0.535524	0.456633	0.385117	0.369982	0.446278	0.52624	0.464059	0.372701	0.519722	0.330604	0.426243	0.334458	0.25667	0.4833	0.440743	0.342447	0.445684	0.43975	0.531266	0.372141	0.395438	0.560971	0.31421	0.377936	0.234456	0.502868	0.291888	0.276391	0.34424	0.516393	0.345408	0.383336	0.502095	0.370561	0.408926	0.272558	0.319082	0.224854	0.208276	0.452895	0.391722	0.134063	0.321061	0.327448	0.242352	0.42999	0.150717
11.3333	0.507211	0.559808	0.534539	0.455765	0.381438	0.370585	0.443361	0.526552	0.462581	0.375883	0.520343	0.327673	0.42783	0.337112	0.253222	0.484942	0.436121	0.339429	0.44498	0.445711	0.534672	0.372389	0.39524	0.56014	0.317384	0.380255	0.231939	0.502121	0.292144	0.276747	0.345556	0.517378	0.345481	0.378243	0.498132	0.370821	0.40575	0.273535	0.322292	0.226089	0.205283	0.453332	0.390905	0.131946	0.319016	0.330484	0.243831	0.439894	0.15918
11.35	0.504969	0.561192	0.534847	0.455938	0.384281	0.368454	0.446785	0.530902	0.459363	0.374293	0.523737	0.329748	0.428517	0.33783	0.25446	0.486212	0.435389	0.340978	0.444222	0.448162	0.538217	0.374991	0.397457	0.560741	0.317821	0.379763	0.237721	0.504992	0.289305	0.277581	0.347331	0.514617	0.347732	0.379603	0.491414	0.373589	0.408467	0.270943	0.319464	0.225543	0.213669	0.451887	0.398872	0.132776	0.322794	0.323659	0.244578	0.430302	0.154333
11.3667	0.50358	0.561285	0.532419	0.45623	0.383466	0.368075	0.44942	0.529918	0.461316	0.377334	0.523917	0.332269	0.423665	0.338106	0.253682	0.490767	0.429353	0.344146	0.449965	0.451911	0.537144	0.377849	0.393596	0.561566	0.312093	0.377217	0.241677	0.508161	0.287803	0.277142	0.347558	0.514054	0.345604	0.382694	0.491818	0.37209	0.408499	0.270702	0.315739	0.223972	0.210679	0.459469	0.39894	0.133224	0.319271	0.328829	0.246335	0.427493	0.14741
11.3833	0.50379	0.563898	0.53884	0.460748	0.387394	0.367369	0.449636	0.529505	0.458723	0.381211	0.522949	0.333634	0.426442	0.339503	0.254504	0.491204	0.429839	0.341923	0.443385	0.453168	0.535856	0.375186	0.395012	0.559473	0.318593	0.379693	0.242087	0.507541	0.290018	0.275128	0.347239	0.516221	0.338349	0.382679	0.488651	0.376879	0.406261	0.268874	0.312124	0.224425	0.216995	0.460187	0.400809	0.13347	0.317301	0.324595	0.247208	0.429874	0.145759
11.4	0.502674	0.565182	0.532069	0.46077	0.38832	0.369926	0.450566	0.533767	0.460989	0.384059	0.5237	0.332246	0.421336	0.33815	0.253604	0.492122	0.427029	0.342393	0.447053	0.450995	0.535004	0.379074	0.396034	0.562344	0.324025	0.385253	0.24332	0.507555	0.287992	0.275926	0.346483	0.516252	0.329167	0.388483	0.49023	0.376037	0.413263	0.266937	0.312072	0.228584	0.215489	0.458296	0.397275	0.132467	0.318087	0.322108	0.247748	0.432157	0.150587
11.4167	0.501094	0.563199	0.533664	0.463236	0.388012	0.368366	0.455706	0.532767	0.460985	0.382588	0.529356	0.327624	0.421926	0.338583	0.258253	0.494943	0.427382	0.343941	0.449198	0.451957	0.534447	0.379325	0.396906	0.564533	0.323213	0.382977	0.243633	0.508024	0.288465	0.274558	0.347286	0.513981	0.330254	0.387541	0.495619	0.375013	0.415898	0.268957	0.315061	0.228772	0.216948	0.456883	0.394458	0.13375	0.316833	0.315035	0.248323	0.42374	0.15094
11.4333	0.504531	0.571516	0.532137	0.462937	0.387268	0.374655	0.457926	0.534025	0.463311	0.38228	0.534863	0.32618	0.416001	0.337643	0.260503	0.501303	0.426597	0.346083	0.451697	0.458013	0.535866	0.382354	0.392212	0.565131	0.321283	0.380625	0.254253	0.514317	0.284219	0.279109	0.350987	0.514015	0.331878	0.390348	0.496904	0.374744	0.420571	0.268795	0.311306	0.232922	0.209634	0.454404	0.385547	0.132571	0.321348	0.317293	0.248378	0.416777	0.153635
11.45	0.50987	0.571422	0.534176	0.463044	0.391881	0.376166	0.461841	0.536308	0.465526	0.382614	0.535339	0.325438	0.411782	0.334406	0.264617	0.505252	0.431164	0.346567	0.45008	0.453397	0.53659	0.382489	0.390377	0.570293	0.322057	0.382818	0.255543	0.517663	0.284976	0.279879	0.352172	0.513486	0.329522	0.392064	0.494703	0.37345	0.419589	0.270544	0.309957	0.225338	0.212045	0.455165	0.39063	0.131529	0.315503	0.320215	0.245605	0.420566	0.154665
11.4667	0.510434	0.57362	0.538032	0.464918	0.386626	0.378561	0.462997	0.537052	0.46597	0.386466	0.537539	0.327081	0.410835	0.331895	0.265705	0.509994	0.434103	0.349344	0.446736	0.459192	0.539091	0.382258	0.388692	0.569033	0.32111	0.384674	0.255588	0.523574	0.284243	0.283379	0.349635	0.508781	0.334672	0.396947	0.499161	0.374053	0.4206	0.266467	0.305719	0.222651	0.20933	0.455346	0.38578	0.131776	0.315452	0.317679	0.246577	0.427834	0.156549
11.4833	0.515656	0.575326	0.53892	0.465438	0.385183	0.377543	0.468148	0.542484	0.46285	0.386035	0.537908	0.326025	0.403538	0.333409	0.267223	0.505665	0.435039	0.351212	0.446426	0.458324	0.540751	0.383832	0.389496	0.572572	0.321947	0.384598	0.257393	0.522738	0.289733	0.282441	0.349544	0.509414	0.335126	0.396221	0.494376	0.374886	0.424628	0.264332	0.307803	0.218618	0.207428	0.455986	0.383663	0.13308	0.31144	0.316392	0.24758	0.427248	0.16239
11.5	0.514868	0.57603	0.537757	0.464595	0.384208	0.376935	0.477162	0.547197	0.46552	0.380021	0.536203	0.32227	0.405739	0.333725	0.272662	0.511151	0.440709	0.354163	0.44656	0.455376	0.540645	0.386288	0.385188	0.573484	0.319283	0.385147	0.259795	0.525083	0.28975	0.285136	0.350647	0.506672	0.342173	0.399985	0.494353	0.376866	0.423788	0.266483	0.304752	0.221666	0.19937	0.45409	0.383759	0.133062	0.31561	0.312534	0.252224	0.425484	0.161791
11.5167	0.517773	0.576831	0.535896	0.465149	0.382447	0.383021	0.478859	0.549559	0.468377	0.38095	0.537959	0.320664	0.407453	0.334849	0.274604	0.506839	0.442405	0.358318	0.447026	0.459099	0.538567	0.385066	0.382426	0.575814	0.318332	0.389114	0.256757	0.528088	0.2924	0.288401	0.350991	0.503299	0.345686	0.397859	0.496828	0.376966	0.423637	0.267487	0.311076	0.222955	0.19777	0.461203	0.377731	0.132356	0.308721	0.30748	0.249231	0.426678	0.160598
11.5333	0.519543	0.582275	0.538839	0.466171	0.38122	0.383934	0.484419	0.557134	0.470669	0.381741	0.539309	0.319073	0.409365	0.338468	0.275321	0.508337	0.450852	0.358613	0.44223	0.457233	0.540502	0.383669	0.385793	0.57444	0.319827	0.389569	0.253671	0.526456	0.296653	0.289687	0.351537	0.504133	0.352296	0.401327	0.498523	0.379114	0.422477	0.265161	0.314304	0.224449	0.200628	0.458155	0.378412	0.132158	0.3122	0.30357	0.249524	0.425216	0.159877
11.55	0.519555	0.583302	0.536812	0.466863	0.384255	0.385273	0.486217	0.558352	0.473525	0.381485	0.540371	0.317239	0.40769	0.342442	0.276325	0.513767	0.454764	0.362994	0.448905	0.460705	0.541748	0.384603	0.384438	0.574117	0.315445	0.391866	0.253918	0.528851	0.300054	0.288274	0.3512	0.503056	0.354418	0.403493	0.4993	0.37707	0.423397	0.267099	0.314546	0.223439	0.197178	0.460586	0.373095	0.132494	0.305219	0.307897	0.249858	0.430492	0.164896
11.5667	0.521097	0.580794	0.541638	0.464643	0.383354	0.387307	0.488708	0.560719	0.472935	0.38529	0.542694	0.320974	0.411693	0.345296	0.273923	0.513719	0.463575	0.366705	0.452222	0.461092	0.544022	0.379748	0.388784	0.575839	0.314121	0.382189	0.256932	0.52978	0.301852	0.288464	0.350984	0.501383	0.357556	0.401599	0.499839	0.37728	0.424078	0.268544	0.321001	0.222257	0.194916	0.465962	0.379946	0.13451	0.298859	0.313999	0.244726	0.429665	0.162449
11.5833	0.520787	0.579181	0.542538	0.460771	0.379763	0.387586	0.487001	0.561031	0.476625	0.3856	0.54291	0.32217	0.410107	0.34699	0.273341	0.508264	0.460838	0.367077	0.452656	0.461432	0.542705	0.382692	0.390042	0.576581	0.317272	0.383477	0.252427	0.53599	0.300632	0.290936	0.352658	0.504591	0.363784	0.407249	0.496952	0.380083	0.423382	0.268775	0.3209	0.22269	0.19753	0.466677	0.382012	0.133693	0.29475	0.31871	0.248055	0.431281	0.167571
11.6	0.521346	0.576529	0.544906	0.464298	0.37694	0.390018	0.487271	0.561238	0.479341	0.387248	0.543709	0.322162	0.415165	0.348533	0.271535	0.509972	0.466231	0.370891	0.453069	0.458372	0.542428	0.382235	0.389251	0.579448	0.31758	0.386104	0.243516	0.537403	0.304439	0.289602	0.349083	0.505723	0.360306	0.410976	0.492367	0.381515	0.418014	0.270023	0.320543	0.218745	0.198358	0.46213	0.384437	0.135288	0.291788	0.315112	0.250255	0.436455	0.169373
11.6167	0.517647	0.577732	0.542765	0.463426	0.379852	0.390248	0.488674	0.561217	0.477356	0.394275	0.543512	0.321145	0.413199	0.349491	0.277859	0.510755	0.463488	0.372081	0.454739	0.460004	0.543918	0.382344	0.388855	0.578029	0.318055	0.383056	0.2425	0.5365	0.307498	0.289613	0.34936	0.502371	0.36841	0.421266	0.493517	0.384975	0.416819	0.265928	0.318969	0.218665	0.198398	0.459104	0.383153	0.137624	0.293869	0.320295	0.252143	0.435418	0.171183
11.6333	0.519075	0.575547	0.539826	0.467636	0.374968	0.388948	0.49048	0.567191	0.482425	0.394619	0.543335	0.322182	0.41363	0.350117	0.283073	0.507204	0.466253	0.374127	0.448049	0.455587	0.543659	0.382463	0.388916	0.580251	0.322885	0.385164	0.245544	0.535058	0.309551	0.284362	0.34906	0.506097	0.363989	0.418226	0.491955	0.384938	0.41703	0.269762	0.325131	0.216924	0.20295	0.456206	0.388067	0.136903	0.299267	0.321101	0.251505	0.433415	0.168986
11.65	0.51537	0.576483	0.54	0.466222	0.372304	0.388687	0.486727	0.562029	0.48737	0.397582	0.544651	0.324228	0.415255	0.352056	0.286064	0.506323	0.465075	0.372368	0.448013	0.454592	0.543578	0.383033	0.390457	0.57776	0.328799	0.38395	0.249339	0.539815	0.30123	0.285047	0.346048	0.506365	0.359763	0.422106	0.49392	0.386249	0.418905	0.270643	0.323863	0.220526	0.205648	0.452473	0.388022	0.136322	0.288875	0.321964	0.250563	0.436296	0.168289
11.6667	0.517842	0.578072	0.541157	0.465323	0.373325	0.389898	0.481941	0.55469	0.489508	0.405538	0.548459	0.329298	0.414484	0.353246	0.287642	0.498945	0.466726	0.372155	0.450357	0.454316	0.549886	0.382974	0.392783	0.578718	0.33162	0.379045	0.2495	0.545371	0.302595	0.285125	0.343642	0.505721	0.351405	0.421178	0.501191	0.387985	0.421564	0.272404	0.321222	0.215989	0.210419	0.459151	0.390968	0.138095	0.280005	0.327521	0.250685	0.433327	0.158822
11.6833	0.516101	0.580019	0.541428	0.463559	0.37856	0.389102	0.484367	0.554049	0.490384	0.412347	0.548573	0.328559	0.417304	0.353085	0.289371	0.501743	0.467968	0.367645	0.450649	0.449165	0.547901	0.387741	0.394264	0.579458	0.33347	0.378804	0.248035	0.545844	0.306769	0.280222	0.344627	0.517901	0.349807	0.421562	0.501063	0.388137	0.421269	0.275846	0.325098	0.22031	0.208917	0.456197	0.391265	0.138483	0.284443	0.332338	0.257768	0.434571	0.155006
11.7	0.519366	0.5794	0.541309	0.465822	0.383697	0.387103	0.480793	0.548953	0.492377	0.41865	0.548696	0.328228	0.422038	0.354437	0.291696	0.497738	0.463096	0.368775	0.454094	0.448572	0.54961	0.391981	0.394084	0.578775	0.337856	0.376687	0.251588	0.543512	0.307468	0.280995	0.348743	0.52173	0.35052	0.417421	0.496163	0.388171	0.422522	0.276335	0.323021	0.218952	0.210184	0.454464	0.387896	0.140436	0.277879	0.331297	0.253521	0.432277	0.154583
11.7167	0.519792	0.579378	0.536909	0.464551	0.379791	0.386168	0.483704	0.546636	0.491964	0.419493	0.551033	0.330896	0.425694	0.351233	0.292679	0.492346	0.459685	0.364923	0.455418	0.447385	0.550898	0.39496	0.396588	0.579094	0.340414	0.378258	0.250068	0.543751	0.305723	0.286494	0.351533	0.516781	0.350788	0.411649	0.494608	0.388352	0.423708	0.274956	0.325491	0.217815	0.209659	0.450607	0.397064	0.139087	0.285214	0.325634	0.253938	0.426296	0.152439
11.7333	0.523936	0.578341	0.533805	0.468553	0.378656	0.381628	0.485193	0.554109	0.49496	0.417267	0.553298	0.32819	0.424797	0.350941	0.293873	0.490115	0.457469	0.362816	0.45011	0.448687	0.549028	0.39913	0.395156	0.582212	0.338157	0.382245	0.247955	0.542461	0.306769	0.288639	0.349568	0.522223	0.356841	0.408729	0.497207	0.393092	0.42296	0.275498	0.319807	0.212761	0.209066	0.448566	0.393279	0.138876	0.287017	0.317005	0.254345	0.424112	0.153029
11.75	0.52282	0.578767	0.534983	0.472002	0.378285	0.383228	0.485706	0.557685	0.493303	0.419651	0.557389	0.328178	0.423668	0.34996	0.291385	0.488994	0.458295	0.360862	0.453116	0.4494	0.553103	0.397319	0.395003	0.581895	0.337702	0.380387	0.250978	0.546883	0.310086	0.287714	0.346046	0.523075	0.354758	0.403407	0.494124	0.393118	0.429036	0.28311	0.313655	0.212988	0.207837	0.449519	0.393091	0.141629	0.285536	0.311148	0.254775	0.42537	0.151626
11.7667	0.522865	0.579496	0.536773	0.47337	0.381578	0.37684	0.484753	0.558435	0.495162	0.418731	0.557389	0.331907	0.420999	0.34939	0.294722	0.485831	0.452223	0.357789	0.455644	0.445721	0.556976	0.401181	0.394546	0.584373	0.34423	0.379379	0.251351	0.549613	0.309086	0.287963	0.348956	0.522077	0.360302	0.395889	0.50138	0.394442	0.431107	0.283516	0.318772	0.211676	0.218094	0.453134	0.395125	0.143246	0.287247	0.311345	0.264803	0.420473	0.147189
11.7833	0.524723	0.580966	0.537811	0.47507	0.3792	0.376749	0.484189	0.558004	0.496959	0.419242	0.557219	0.3313	0.428021	0.351388	0.29169	0.485954	0.454835	0.357561	0.456413	0.440337	0.554783	0.403431	0.395913	0.584047	0.344496	0.3773	0.252601	0.549384	0.314751	0.288473	0.341977	0.528042	0.357919	0.388115	0.498182	0.394166	0.434341	0.283601	0.320496	0.218357	0.218266	0.453771	0.395471	0.146846	0.28124	0.302127	0.264893	0.421076	0.140987
11.8	0.526818	0.580774	0.542067	0.472285	0.387419	0.382929	0.487261	0.560728	0.499317	0.415442	0.559859	0.330799	0.432537	0.353431	0.284705	0.487402	0.452548	0.354592	0.457758	0.440434	0.55467	0.404969	0.394656	0.589051	0.34597	0.376036	0.251364	0.551475	0.311289	0.288854	0.337301	0.52788	0.35726	0.386256	0.49612	0.398915	0.433212	0.281135	0.319158	0.222113	0.21312	0.459737	0.388029	0.147397	0.273299	0.300934	0.270153	0.415513	0.142963
11.8167	0.529229	0.585474	0.544072	0.475026	0.387943	0.385855	0.487817	0.564661	0.50308	0.415293	0.555505	0.332242	0.429381	0.350108	0.28096	0.492921	0.457951	0.356182	0.45726	0.437422	0.553719	0.40663	0.39393	0.59608	0.338873	0.374604	0.251495	0.551602	0.314993	0.294376	0.335079	0.530554	0.35959	0.388544	0.491237	0.401055	0.431433	0.286094	0.322531	0.224429	0.217745	0.465884	0.390408	0.148483	0.28113	0.299842	0.273043	0.417433	0.144256
11.8333	0.530246	0.586932	0.547981	0.479404	0.388172	0.390307	0.490276	0.569163	0.503982	0.411526	0.554813	0.331287	0.42839	0.348779	0.278686	0.496212	0.452953	0.356411	0.457798	0.438971	0.547532	0.407801	0.39544	0.599314	0.342839	0.377202	0.249255	0.549617	0.313183	0.290337	0.334618	0.535001	0.363064	0.390024	0.48897	0.403951	0.428098	0.288826	0.325882	0.224351	0.22053	0.457458	0.389644	0.150864	0.279456	0.298462	0.269648	0.414759	0.145669
11.85	0.53564	0.588968	0.548609	0.482116	0.387072	0.388656	0.487722	0.568886	0.50428	0.404355	0.556112	0.332865	0.428032	0.353992	0.278707	0.496045	0.447442	0.357305	0.458059	0.443756	0.548775	0.408421	0.393352	0.60272	0.34917	0.378636	0.248215	0.547014	0.311464	0.29214	0.334647	0.528646	0.366102	0.396197	0.485819	0.407552	0.42746	0.28962	0.320804	0.220172	0.219273	0.458603	0.393052	0.150511	0.281874	0.294721	0.266683	0.415179	0.149254
11.8667	0.536284	0.586788	0.546447	0.480355	0.385191	0.3923	0.488424	0.574161	0.505782	0.400293	0.558174	0.334476	0.424697	0.353348	0.277235	0.497895	0.451426	0.359982	0.455125	0.442544	0.54563	0.408918	0.388592	0.609272	0.344971	0.378851	0.24829	0.549726	0.3117	0.296576	0.33092	0.527883	0.370242	0.400686	0.488689	0.411165	0.430393	0.290928	0.316658	0.224449	0.215506	0.457581	0.394806	0.151644	0.283083	0.293699	0.266208	0.41582	0.153806
11.8833	0.538677	0.585054	0.550772	0.483312	0.383701	0.39277	0.48628	0.581123	0.507139	0.399358	0.558597	0.332707	0.419324	0.355055	0.275163	0.500608	0.45255	0.362379	0.45361	0.442181	0.549426	0.409125	0.388674	0.614559	0.349991	0.378829	0.250586	0.550215	0.3077	0.295269	0.325085	0.530413	0.371962	0.40912	0.487582	0.413347	0.431684	0.292121	0.313282	0.223601	0.217356	0.463055	0.39153	0.154295	0.274932	0.297877	0.265362	0.424928	0.157623
11.9	0.540923	0.587233	0.55492	0.481388	0.386374	0.395913	0.485963	0.573294	0.508823	0.40151	0.558021	0.335234	0.427733	0.354421	0.279642	0.502519	0.449127	0.364319	0.456035	0.444251	0.551506	0.409572	0.387969	0.612996	0.347227	0.377918	0.252532	0.551827	0.306683	0.296372	0.324078	0.525538	0.365706	0.4203	0.49527	0.411716	0.430491	0.298323	0.314071	0.229801	0.216142	0.46303	0.389944	0.155054	0.277288	0.303709	0.269035	0.423119	0.156337
11.9167	0.543735	0.589175	0.551663	0.481278	0.388771	0.396004	0.488095	0.575601	0.51199	0.401807	0.559114	0.336474	0.429357	0.357713	0.281546	0.504133	0.446904	0.370118	0.44651	0.444227	0.550599	0.411523	0.390266	0.615452	0.347823	0.384758	0.252053	0.548306	0.303589	0.295888	0.323139	0.525772	0.371038	0.42272	0.491176	0.414086	0.420748	0.296641	0.317434	0.228235	0.208831	0.464058	0.38585	0.156606	0.274753	0.303662	0.266543	0.421017	0.154365
11.9333	0.54504	0.59169	0.548756	0.478933	0.390206	0.396318	0.488482	0.580204	0.514136	0.404628	0.558431	0.336722	0.42759	0.358288	0.27811	0.504559	0.448952	0.372485	0.447127	0.448466	0.546658	0.409278	0.388402	0.615922	0.348451	0.385563	0.25254	0.548699	0.305744	0.301165	0.319001	0.525287	0.368044	0.430855	0.49005	0.418088	0.423017	0.298041	0.315094	0.233163	0.210858	0.464295	0.384666	0.154509	0.271979	0.2982	0.260692	0.423941	0.158204
11.95	0.544576	0.591957	0.551185	0.479866	0.385567	0.397331	0.486125	0.582852	0.51814	0.403033	0.557611	0.340584	0.426408	0.359131	0.280647	0.508018	0.449989	0.375568	0.444433	0.450855	0.549096	0.413879	0.389633	0.6158	0.350504	0.391017	0.253738	0.551473	0.305427	0.304132	0.320256	0.525547	0.368799	0.429153	0.492587	0.42158	0.422825	0.304227	0.312564	0.232163	0.209303	0.466606	0.380683	0.154232	0.272122	0.300473	0.264163	0.427722	0.156279
11.9667	0.541692	0.595244	0.550927	0.481342	0.383301	0.391095	0.483579	0.578381	0.516732	0.407888	0.558138	0.343163	0.42562	0.362524	0.283002	0.512655	0.453273	0.381797	0.443019	0.458085	0.549031	0.418785	0.391591	0.611044	0.352661	0.3893	0.261461	0.551879	0.305347	0.310309	0.325374	0.525781	0.376546	0.441007	0.496954	0.422486	0.42672	0.307452	0.311772	0.230493	0.217615	0.463086	0.386259	0.155952	0.279757	0.304435	0.25867	0.428943	0.15055
11.9833	0.541098	0.592305	0.55643	0.481654	0.387104	0.389563	0.487504	0.581341	0.513081	0.404092	0.561065	0.34153	0.427277	0.362668	0.28499	0.514053	0.459765	0.388724	0.445829	0.465343	0.550308	0.419722	0.390809	0.607771	0.354399	0.392103	0.255531	0.550913	0.30389	0.309672	0.326267	0.522764	0.375045	0.441459	0.500345	0.421813	0.427022	0.305899	0.309616	0.231236	0.213135	0.459198	0.384413	0.154709	0.270704	0.304528	0.258252	0.423671	0.153051
12	0.53963	0.597433	0.556132	0.480713	0.388187	0.386983	0.486618	0.583999	0.516121	0.406047	0.562246	0.337906	0.427116	0.360754	0.290047	0.516836	0.464271	0.391847	0.447599	0.467557	0.551566	0.424355	0.393212	0.601992	0.354543	0.392869	0.257251	0.545061	0.307211	0.316645	0.324626	0.523366	0.37727	0.44558	0.499539	0.419391	0.426236	0.306059	0.311927	0.229741	0.211994	0.461792	0.383386	0.155319	0.26918	0.300943	0.262594	0.427212	0.159967
12.0167	0.537734	0.599209	0.559295	0.480246	0.388615	0.385086	0.486511	0.583893	0.517982	0.408535	0.566627	0.337721	0.424038	0.357767	0.293137	0.515534	0.46938	0.394823	0.449105	0.465555	0.554236	0.42318	0.394014	0.599988	0.352995	0.395696	0.258454	0.55028	0.306361	0.325148	0.322917	0.526203	0.372344	0.439525	0.500621	0.419541	0.42965	0.30256	0.309023	0.229617	0.216698	0.45801	0.384449	0.15749	0.263153	0.30221	0.264895	0.430721	0.164601
12.0333	0.536441	0.603763	0.564055	0.482228	0.38922	0.384893	0.486974	0.581319	0.516284	0.40783	0.570244	0.336596	0.427988	0.357668	0.294179	0.518351	0.466019	0.395793	0.450755	0.467927	0.556418	0.42352	0.395605	0.597257	0.353207	0.400087	0.255901	0.551262	0.303454	0.323254	0.320394	0.522697	0.371189	0.438216	0.497647	0.420609	0.431251	0.300143	0.312101	0.229683	0.217352	0.46073	0.388941	0.15551	0.265111	0.301978	0.27279	0.43473	0.16465
12.05	0.533578	0.609026	0.564484	0.481533	0.39007	0.384616	0.485587	0.578839	0.51599	0.408488	0.570396	0.339281	0.430796	0.356899	0.291831	0.524075	0.466569	0.395716	0.450065	0.467077	0.554434	0.424129	0.394318	0.595215	0.350955	0.395971	0.259	0.551191	0.304155	0.331031	0.320239	0.527239	0.370077	0.437714	0.504642	0.421648	0.43331	0.301156	0.317263	0.233295	0.214782	0.460846	0.391947	0.155847	0.271999	0.299932	0.273382	0.422481	0.162508
12.0667	0.529752	0.61098	0.562386	0.483291	0.387862	0.385978	0.489818	0.583413	0.513706	0.410632	0.568475	0.338778	0.420129	0.357599	0.290636	0.525881	0.470083	0.398357	0.460472	0.46517	0.556689	0.427728	0.393691	0.599678	0.35513	0.395774	0.264669	0.552635	0.304424	0.33397	0.319495	0.535225	0.373088	0.436106	0.497317	0.423886	0.435261	0.296642	0.317986	0.234093	0.217311	0.464549	0.395003	0.156749	0.271351	0.296997	0.274623	0.426484	0.165288
12.0833	0.53074	0.616778	0.567191	0.482086	0.389543	0.388027	0.490718	0.581598	0.516906	0.410443	0.563984	0.342314	0.424777	0.355073	0.292657	0.528569	0.476703	0.396275	0.466744	0.462089	0.557414	0.429771	0.392116	0.60098	0.35758	0.390493	0.258788	0.552732	0.309443	0.33841	0.317616	0.542019	0.368975	0.439645	0.50011	0.422961	0.440431	0.295519	0.318704	0.235637	0.221625	0.463418	0.397371	0.154931	0.269078	0.29676	0.278358	0.435139	0.167471
12.1	0.532738	0.61716	0.570169	0.483483	0.395642	0.391549	0.490632	0.584293	0.516118	0.40873	0.562454	0.33889	0.430814	0.355709	0.292722	0.532983	0.487813	0.39822	0.466699	0.461712	0.55752	0.433597	0.393435	0.602042	0.358233	0.393598	0.258765	0.546014	0.310541	0.339759	0.31988	0.54765	0.371751	0.43737	0.494207	0.419617	0.443278	0.296118	0.317356	0.239349	0.213607	0.463869	0.401118	0.155938	0.272552	0.295669	0.27776	0.436317	0.166146
12.1167	0.534229	0.620663	0.572027	0.483108	0.395751	0.390211	0.491677	0.588298	0.512893	0.415818	0.567764	0.335917	0.423024	0.356633	0.294271	0.530801	0.48398	0.398024	0.469997	0.464775	0.561726	0.43204	0.389764	0.602689	0.36002	0.396644	0.258282	0.550814	0.305114	0.34396	0.320377	0.546642	0.367531	0.442544	0.493337	0.41866	0.447396	0.292256	0.325123	0.236046	0.214076	0.463466	0.403396	0.154097	0.274618	0.295571	0.27623	0.427016	0.174031
12.1333	0.537822	0.619212	0.572917	0.483646	0.393173	0.394096	0.495427	0.589475	0.516088	0.418194	0.564032	0.334891	0.42346	0.35549	0.294782	0.529044	0.48655	0.40165	0.474957	0.45965	0.563495	0.429504	0.392089	0.612305	0.357907	0.396535	0.254938	0.548454	0.306662	0.347895	0.319047	0.551734	0.364529	0.434985	0.489111	0.41613	0.448967	0.291441	0.328373	0.235888	0.207768	0.466076	0.402331	0.154394	0.265449	0.295481	0.282431	0.425216	0.182147
12.15	0.54157	0.619922	0.569833	0.484605	0.391216	0.395441	0.496585	0.590606	0.5188	0.419318	0.566104	0.333932	0.433605	0.359623	0.297403	0.528701	0.481806	0.396278	0.475006	0.457399	0.567973	0.430158	0.394821	0.614535	0.367523	0.395251	0.257349	0.552179	0.309128	0.346506	0.320316	0.554776	0.368485	0.432771	0.489979	0.419226	0.445335	0.293154	0.326661	0.229473	0.209946	0.46577	0.405756	0.156393	0.273695	0.2945	0.282695	0.424326	0.174206
12.1667	0.546553	0.618536	0.571496	0.483866	0.394845	0.394057	0.498532	0.589403	0.517348	0.422123	0.566014	0.33654	0.432651	0.360564	0.293144	0.526606	0.477984	0.398266	0.474433	0.461127	0.567639	0.430494	0.392788	0.620988	0.368666	0.393277	0.254802	0.556285	0.313433	0.345719	0.322361	0.556598	0.370226	0.428019	0.490568	0.420277	0.446801	0.291301	0.325038	0.229535	0.211533	0.469586	0.403678	0.154795	0.276862	0.297908	0.279836	0.421756	0.17334
12.1833	0.546339	0.621915	0.573171	0.482604	0.393975	0.397068	0.501734	0.592648	0.519741	0.426078	0.562996	0.336667	0.436517	0.362698	0.288191	0.529662	0.478007	0.396401	0.475533	0.464337	0.562919	0.43243	0.395755	0.620587	0.365939	0.393775	0.254647	0.555132	0.315891	0.342914	0.321749	0.55556	0.375691	0.430583	0.492689	0.418905	0.450462	0.291726	0.3337	0.229315	0.216999	0.471348	0.404392	0.155078	0.274167	0.296471	0.281693	0.423209	0.174894
12.2	0.547411	0.619383	0.573128	0.481378	0.390983	0.395545	0.500403	0.59681	0.523593	0.428484	0.560914	0.337672	0.427172	0.361364	0.293741	0.529275	0.479638	0.394052	0.478843	0.46631	0.565041	0.433607	0.400553	0.621607	0.369809	0.389174	0.257065	0.555213	0.316878	0.342573	0.323626	0.56534	0.373232	0.428903	0.497508	0.417541	0.452203	0.293512	0.33169	0.226224	0.214588	0.471358	0.39742	0.158656	0.264472	0.298387	0.277687	0.423462	0.177826
12.2167	0.550406	0.618227	0.574755	0.479646	0.393503	0.394228	0.501632	0.600116	0.526637	0.430348	0.563371	0.337459	0.427872	0.361703	0.298205	0.525052	0.485822	0.395936	0.480079	0.466559	0.562831	0.439167	0.404069	0.628073	0.373856	0.393571	0.254181	0.557723	0.319741	0.338328	0.322583	0.566494	0.375434	0.427979	0.493518	0.417899	0.454952	0.296982	0.327049	0.224209	0.216264	0.471824	0.391797	0.158019	0.263269	0.295284	0.27955	0.424952	0.177214
12.2333	0.555794	0.62036	0.575629	0.477942	0.396859	0.392644	0.499006	0.601505	0.527431	0.427552	0.567184	0.338422	0.430793	0.36341	0.299455	0.52835	0.486539	0.394322	0.471296	0.466606	0.562492	0.442493	0.404701	0.621939	0.373591	0.393214	0.24904	0.562423	0.321106	0.338995	0.325144	0.561363	0.381667	0.423903	0.494786	0.416949	0.452213	0.296649	0.327307	0.219664	0.216716	0.470223	0.390817	0.158156	0.260381	0.296811	0.278131	0.42653	0.169073
12.25	0.557687	0.621699	0.574899	0.479191	0.395314	0.392498	0.497006	0.602717	0.523535	0.427254	0.566885	0.335376	0.428945	0.363569	0.297363	0.528711	0.483484	0.396739	0.474884	0.465583	0.562326	0.447048	0.403086	0.623112	0.37558	0.39477	0.249162	0.563713	0.3158	0.336626	0.326153	0.565316	0.377482	0.425194	0.498823	0.420757	0.451133	0.29502	0.330546	0.218377	0.223298	0.468357	0.389249	0.158958	0.261996	0.301985	0.276748	0.417769	0.167169
12.2667	0.556013	0.621874	0.57257	0.479923	0.390983	0.389396	0.499191	0.603851	0.524221	0.428889	0.569333	0.335812	0.430437	0.36354	0.297755	0.523686	0.475187	0.397655	0.473532	0.471917	0.570805	0.446474	0.40224	0.623278	0.371683	0.389336	0.251779	0.569346	0.31682	0.331308	0.325044	0.572846	0.375955	0.427437	0.505363	0.421842	0.450653	0.290509	0.334334	0.213096	0.220621	0.474291	0.390011	0.158949	0.258751	0.3103	0.275724	0.414151	0.169526
12.2833	0.557247	0.619269	0.569825	0.483913	0.390607	0.391795	0.497959	0.602595	0.529309	0.421512	0.565072	0.33572	0.438239	0.362225	0.292538	0.528468	0.480145	0.397603	0.473424	0.468742	0.564161	0.449263	0.406591	0.625404	0.373914	0.38134	0.251787	0.571369	0.317543	0.330945	0.32255	0.573802	0.383203	0.426503	0.505452	0.420687	0.451637	0.289976	0.328707	0.213534	0.216871	0.474635	0.389666	0.162003	0.259141	0.312434	0.272585	0.42018	0.165582
12.3	0.556795	0.621123	0.570146	0.482565	0.397506	0.391499	0.494497	0.605876	0.527413	0.418854	0.570053	0.336249	0.441325	0.367795	0.296511	0.530605	0.47454	0.394566	0.471072	0.471352	0.563046	0.448918	0.408278	0.620275	0.376085	0.384335	0.248412	0.573956	0.315582	0.324674	0.321959	0.571764	0.381652	0.431969	0.505214	0.421315	0.453084	0.290509	0.323688	0.215339	0.211974	0.474015	0.396406	0.162758	0.259697	0.309798	0.269066	0.423456	0.16492
12.3167	0.555015	0.62136	0.568217	0.480886	0.397536	0.38986	0.491207	0.608948	0.529057	0.422283	0.568649	0.341702	0.430396	0.36425	0.292208	0.536106	0.478369	0.39955	0.471142	0.471115	0.563167	0.452804	0.410244	0.625865	0.372481	0.38458	0.246009	0.567909	0.313498	0.327317	0.327747	0.574271	0.378067	0.439135	0.501979	0.420889	0.457736	0.292503	0.325536	0.218481	0.208115	0.475709	0.39252	0.161235	0.26424	0.308682	0.267566	0.423723	0.171426
12.3333	0.551936	0.622314	0.56641	0.480628	0.394628	0.391743	0.490697	0.60726	0.530527	0.419273	0.56701	0.344113	0.43626	0.365366	0.293108	0.540722	0.481365	0.404138	0.470224	0.464541	0.566558	0.455912	0.412766	0.626209	0.373098	0.38688	0.247064	0.567444	0.312155	0.326783	0.329691	0.574006	0.378004	0.440804	0.507279	0.419476	0.459271	0.292274	0.330117	0.221766	0.212182	0.470746	0.396837	0.162131	0.262991	0.306402	0.265988	0.421105	0.170512
12.35	0.553488	0.621058	0.56436	0.481835	0.397387	0.38982	0.490558	0.611098	0.536505	0.416737	0.566526	0.34611	0.436541	0.362466	0.298127	0.541137	0.480612	0.408617	0.473878	0.461241	0.571367	0.45762	0.413094	0.627021	0.378319	0.38369	0.248243	0.57309	0.310577	0.328289	0.328165	0.570959	0.37958	0.442213	0.506447	0.423479	0.457211	0.29459	0.328348	0.224634	0.201934	0.476296	0.394531	0.163229	0.264377	0.311761	0.265949	0.412858	0.161353
12.3667	0.554891	0.622781	0.563797	0.483172	0.401023	0.394322	0.493287	0.613229	0.535209	0.423281	0.564898	0.348629	0.437832	0.365388	0.298751	0.543598	0.48499	0.412965	0.473382	0.459652	0.567248	0.46152	0.414596	0.628386	0.377865	0.387305	0.247045	0.57388	0.310109	0.330627	0.324313	0.568154	0.384828	0.448588	0.505743	0.42683	0.454341	0.296971	0.331529	0.227917	0.201899	0.479087	0.400238	0.161188	0.27016	0.312106	0.273368	0.408506	0.158861
12.3833	0.554252	0.627934	0.561804	0.483194	0.402381	0.395519	0.492409	0.60937	0.53474	0.421514	0.565117	0.350892	0.435698	0.36646	0.296852	0.544658	0.479153	0.415293	0.474979	0.459623	0.569695	0.458269	0.416742	0.628056	0.372738	0.387507	0.250885	0.575811	0.305454	0.335707	0.32645	0.565727	0.383948	0.448652	0.509442	0.426015	0.450316	0.295237	0.333805	0.231247	0.200749	0.48032	0.401923	0.162581	0.268705	0.311786	0.268559	0.410641	0.153342
12.4	0.549931	0.6323	0.566678	0.483924	0.403348	0.3982	0.489219	0.609679	0.534198	0.423221	0.564925	0.352344	0.433527	0.366152	0.301444	0.545279	0.481632	0.420544	0.476664	0.459801	0.567578	0.45887	0.418428	0.631912	0.374988	0.389526	0.249482	0.573022	0.309927	0.33664	0.324042	0.572393	0.378749	0.456602	0.50939	0.425973	0.453747	0.296324	0.333725	0.230982	0.199591	0.479185	0.403794	0.162755	0.273665	0.314128	0.268091	0.405961	0.160305
12.4167	0.54913	0.635022	0.565419	0.484221	0.402875	0.397679	0.489462	0.609594	0.535707	0.421507	0.569075	0.353829	0.437872	0.367576	0.301641	0.544751	0.48938	0.423463	0.475991	0.464277	0.571255	0.454077	0.423383	0.632138	0.375047	0.390867	0.251073	0.572163	0.313576	0.335104	0.324823	0.563942	0.389736	0.456846	0.508724	0.423332	0.452896	0.292157	0.32741	0.232481	0.192329	0.482618	0.412064	0.163467	0.273704	0.311557	0.271128	0.407973	0.159185
12.4333	0.548711	0.634573	0.566615	0.485227	0.396927	0.400801	0.49072	0.610094	0.535964	0.424785	0.56829	0.361507	0.432626	0.366912	0.303845	0.550847	0.496298	0.422901	0.476429	0.460121	0.565355	0.455236	0.426647	0.632586	0.381692	0.395466	0.248654	0.577042	0.31255	0.337572	0.32371	0.562384	0.397931	0.456283	0.50573	0.423832	0.453486	0.294213	0.328458	0.230788	0.193021	0.479105	0.40969	0.166115	0.274829	0.303404	0.274456	0.414214	0.152593
12.45	0.549768	0.636592	0.566994	0.480993	0.395988	0.399228	0.493446	0.613024	0.534159	0.426888	0.5704	0.3649	0.431678	0.367955	0.305736	0.553769	0.49943	0.424782	0.473726	0.461816	0.569251	0.4561	0.425465	0.635231	0.382272	0.40036	0.247179	0.570779	0.311754	0.341365	0.327366	0.562546	0.389404	0.453322	0.50913	0.425671	0.454375	0.296465	0.327775	0.229848	0.193098	0.480608	0.416691	0.163986	0.268823	0.300466	0.275763	0.413121	0.14864
12.4667	0.549347	0.64337	0.565977	0.482207	0.388911	0.397668	0.495528	0.609756	0.534964	0.42892	0.571062	0.369239	0.42566	0.362934	0.301801	0.557049	0.502342	0.424876	0.474932	0.462246	0.573388	0.458181	0.423666	0.633078	0.380163	0.400331	0.248032	0.572788	0.314964	0.350257	0.326779	0.558285	0.395018	0.454011	0.508658	0.428729	0.450693	0.302334	0.328524	0.231853	0.195333	0.480619	0.408754	0.16183	0.2727	0.3005	0.276625	0.409726	0.143636
12.4833	0.549894	0.643858	0.569751	0.484153	0.390869	0.400025	0.496263	0.609624	0.536554	0.430272	0.570537	0.366288	0.427585	0.366152	0.304187	0.555468	0.495097	0.426949	0.476633	0.463783	0.57044	0.456538	0.421579	0.63128	0.374978	0.406099	0.247666	0.57319	0.31453	0.348739	0.320472	0.55417	0.394559	0.450061	0.512669	0.429693	0.45371	0.303981	0.329609	0.230067	0.198175	0.48241	0.407687	0.163862	0.26468	0.304283	0.275826	0.411597	0.137801
12.5	0.551143	0.646253	0.570753	0.488532	0.387584	0.402172	0.495133	0.613323	0.536764	0.430423	0.572007	0.367958	0.418786	0.369794	0.304335	0.560608	0.494914	0.422308	0.478145	0.466435	0.570547	0.452329	0.419837	0.632343	0.372893	0.405021	0.249272	0.576434	0.310359	0.352444	0.320425	0.551449	0.394466	0.452568	0.506129	0.433403	0.459215	0.301842	0.324774	0.234525	0.193553	0.484466	0.407815	0.162745	0.262872	0.304635	0.273035	0.408471	0.138536
12.5167	0.551522	0.647218	0.570834	0.488466	0.385902	0.405215	0.491565	0.607653	0.533964	0.430705	0.573029	0.371185	0.418945	0.37365	0.303464	0.565099	0.49433	0.423563	0.477071	0.46844	0.569972	0.455137	0.422075	0.629936	0.374941	0.405999	0.250536	0.573324	0.3115	0.349547	0.320147	0.552466	0.393978	0.456723	0.511483	0.431414	0.460237	0.29807	0.326654	0.23008	0.194252	0.480572	0.411681	0.160968	0.261331	0.301752	0.268936	0.407666	0.140686
12.5333	0.551643	0.650074	0.574551	0.48951	0.386291	0.40488	0.488841	0.606784	0.536874	0.422461	0.572172	0.372629	0.421049	0.375697	0.304332	0.565499	0.497549	0.421419	0.47405	0.468148	0.576097	0.456595	0.419837	0.631783	0.377507	0.405984	0.249456	0.577723	0.306867	0.350356	0.321521	0.548971	0.390876	0.459438	0.513586	0.428116	0.461574	0.296326	0.32871	0.228075	0.192265	0.478818	0.405328	0.162168	0.263782	0.301373	0.262902	0.40857	0.137931
12.55	0.554577	0.651894	0.575312	0.492004	0.384469	0.407214	0.491899	0.619656	0.54149	0.424697	0.576406	0.368072	0.4252	0.378206	0.304682	0.566482	0.498838	0.420824	0.476728	0.470284	0.574807	0.46179	0.418112	0.628021	0.382731	0.406043	0.247333	0.580977	0.310561	0.343902	0.323841	0.546979	0.392386	0.458681	0.513655	0.430522	0.462065	0.29622	0.328239	0.224475	0.196402	0.47535	0.41039	0.161929	0.263324	0.301034	0.265519	0.409414	0.141838
12.5667	0.555507	0.653563	0.571781	0.491437	0.382624	0.404461	0.492816	0.622391	0.544822	0.423343	0.577568	0.368302	0.427765	0.379763	0.303751	0.571363	0.497123	0.424053	0.476908	0.475815	0.579192	0.45917	0.420781	0.625109	0.379926	0.409018	0.245465	0.57758	0.303959	0.343042	0.326676	0.539817	0.391907	0.456449	0.515009	0.430946	0.46207	0.295539	0.323084	0.227522	0.195984	0.481513	0.407809	0.162039	0.259824	0.29697	0.268128	0.414078	0.134413
12.5833	0.556309	0.650579	0.57523	0.491536	0.382174	0.408832	0.491829	0.625864	0.547311	0.427199	0.575044	0.369068	0.418929	0.382993	0.305313	0.576635	0.499822	0.422911	0.470925	0.479749	0.572567	0.464367	0.418077	0.624014	0.383823	0.41374	0.245554	0.57816	0.302094	0.350563	0.327451	0.538116	0.386965	0.451893	0.516099	0.430861	0.470935	0.296854	0.328155	0.226846	0.195065	0.483531	0.402518	0.162993	0.267029	0.298853	0.262447	0.412945	0.1332
12.6	0.5609	0.653063	0.583028	0.491676	0.383052	0.40833	0.491538	0.626501	0.546399	0.423634	0.577142	0.364369	0.425816	0.384955	0.308512	0.580121	0.491147	0.42079	0.474518	0.482747	0.57281	0.463866	0.417642	0.62497	0.381922	0.413881	0.246383	0.572074	0.303483	0.355111	0.329612	0.531555	0.386924	0.453169	0.516307	0.431729	0.469598	0.297026	0.328716	0.227114	0.194658	0.485224	0.398061	0.160576	0.267248	0.300609	0.260804	0.408503	0.142586
12.6167	0.561346	0.656744	0.586836	0.493267	0.384216	0.409487	0.490747	0.629459	0.544652	0.424786	0.575394	0.36424	0.431668	0.388154	0.307888	0.579919	0.497968	0.423905	0.474328	0.482219	0.573134	0.464941	0.419958	0.621422	0.379013	0.415037	0.250658	0.577342	0.300581	0.351481	0.330592	0.525445	0.39304	0.459122	0.513501	0.431534	0.472158	0.30038	0.331574	0.229198	0.193375	0.486681	0.39427	0.161944	0.27507	0.302179	0.262266	0.408923	0.152625
12.6333	0.565039	0.652133	0.588471	0.491998	0.386365	0.411783	0.492182	0.629049	0.545885	0.426725	0.571114	0.363618	0.434291	0.389551	0.307871	0.58124	0.493855	0.424306	0.474813	0.486757	0.570488	0.464821	0.421901	0.622333	0.383271	0.416622	0.253828	0.580665	0.305728	0.345173	0.332945	0.527941	0.393405	0.456291	0.519938	0.430844	0.473933	0.293064	0.341648	0.230931	0.197774	0.481488	0.398675	0.164706	0.267314	0.303282	0.259844	0.408988	0.152166
12.65	0.56571	0.654334	0.589256	0.493246	0.382323	0.414055	0.499275	0.622929	0.543456	0.423151	0.573586	0.366949	0.433825	0.39199	0.311007	0.58117	0.499913	0.422012	0.476292	0.490774	0.56966	0.466342	0.423217	0.622184	0.382099	0.412189	0.252332	0.583259	0.30624	0.347533	0.335965	0.529831	0.395945	0.458855	0.517362	0.430551	0.473161	0.286492	0.339915	0.235101	0.195942	0.484812	0.406652	0.164239	0.266433	0.302517	0.262702	0.410773	0.149305
12.6667	0.568629	0.65216	0.589676	0.489042	0.384768	0.413757	0.499383	0.621547	0.543329	0.424095	0.573586	0.363725	0.438839	0.391389	0.311597	0.581042	0.503522	0.422271	0.480336	0.490871	0.572318	0.469986	0.42576	0.622441	0.381154	0.414677	0.252285	0.585103	0.310723	0.346339	0.335715	0.531297	0.395657	0.458207	0.522048	0.429353	0.472021	0.289149	0.350551	0.229835	0.193868	0.486249	0.401742	0.165833	0.265353	0.299436	0.266358	0.415326	0.150612
12.6833	0.568606	0.650026	0.592864	0.492782	0.382012	0.414736	0.504225	0.624028	0.540602	0.428126	0.571126	0.364921	0.437217	0.393226	0.312053	0.579332	0.508959	0.417358	0.479686	0.489596	0.576468	0.467695	0.422309	0.627409	0.382048	0.413495	0.25458	0.590347	0.310564	0.352538	0.339665	0.531035	0.390981	0.456453	0.519754	0.429187	0.47274	0.290342	0.347087	0.23445	0.190777	0.491188	0.402618	0.166598	0.265416	0.29781	0.268244	0.419311	0.149887
12.7	0.570982	0.652323	0.58836	0.491395	0.380107	0.414701	0.506694	0.622861	0.537007	0.429083	0.578604	0.363219	0.436495	0.392613	0.309905	0.583131	0.505019	0.419943	0.480557	0.495925	0.573072	0.467156	0.42179	0.627373	0.384782	0.416829	0.254735	0.589	0.313429	0.354956	0.341607	0.532206	0.394745	0.45027	0.522532	0.432774	0.471002	0.294029	0.348506	0.23415	0.199565	0.490974	0.407355	0.165218	0.268405	0.297036	0.266	0.420159	0.148522
12.7167	0.57208	0.651267	0.589122	0.491028	0.385919	0.419804	0.503296	0.612885	0.531993	0.428367	0.574112	0.365648	0.435926	0.392959	0.313044	0.586472	0.509152	0.420391	0.474439	0.497956	0.57786	0.465399	0.422957	0.627885	0.384898	0.41952	0.257643	0.58579	0.311202	0.361573	0.3412	0.538016	0.394716	0.452366	0.52247	0.430947	0.47055	0.294044	0.350007	0.237003	0.199605	0.495233	0.40633	0.165678	0.270423	0.296752	0.265187	0.425139	0.14748
12.7333	0.572775	0.647748	0.592308	0.493581	0.386853	0.424949	0.5074	0.612634	0.531551	0.430279	0.572122	0.367278	0.440106	0.392252	0.310562	0.584147	0.517489	0.413516	0.474443	0.502999	0.573778	0.466677	0.418764	0.630045	0.384808	0.421504	0.261117	0.588732	0.316139	0.363716	0.343777	0.538446	0.393205	0.449315	0.52328	0.434641	0.473155	0.298989	0.354923	0.234789	0.202727	0.489891	0.407213	0.1661	0.271103	0.296256	0.264265	0.423923	0.154896
12.75	0.574562	0.646263	0.593252	0.492654	0.386874	0.423008	0.510632	0.612777	0.528669	0.429766	0.576051	0.368859	0.445943	0.392103	0.309062	0.585202	0.512328	0.40962	0.472972	0.496001	0.57745	0.465052	0.421483	0.62819	0.381759	0.416332	0.264409	0.594365	0.319524	0.364276	0.342676	0.542325	0.395671	0.453849	0.523137	0.434522	0.471936	0.299866	0.35014	0.233791	0.202178	0.485329	0.408098	0.165407	0.268414	0.295632	0.26287	0.422188	0.162379
12.7667	0.576765	0.643868	0.592455	0.493515	0.38926	0.426319	0.509516	0.613376	0.528406	0.428337	0.576284	0.369692	0.442556	0.394694	0.3106	0.58363	0.517991	0.412472	0.470712	0.49335	0.580831	0.463948	0.420089	0.627546	0.38538	0.421419	0.266209	0.599136	0.319653	0.36095	0.34012	0.540584	0.390572	0.450978	0.524371	0.434464	0.474412	0.298534	0.347449	0.235031	0.198492	0.482259	0.417188	0.167162	0.266863	0.298942	0.263399	0.417692	0.157976
12.7833	0.577854	0.641501	0.59219	0.495761	0.390799	0.429378	0.510889	0.613419	0.531701	0.423624	0.581924	0.36939	0.435631	0.395966	0.311356	0.584473	0.517164	0.40871	0.473115	0.495456	0.580273	0.459946	0.418726	0.627417	0.389492	0.423073	0.26528	0.598585	0.317613	0.364119	0.339838	0.543563	0.388844	0.449659	0.528538	0.437024	0.466422	0.296544	0.344855	0.242458	0.20292	0.486006	0.41052	0.164716	0.258785	0.299584	0.263509	0.415743	0.151868
12.8	0.577902	0.647602	0.592086	0.496559	0.390041	0.430644	0.511784	0.615514	0.529767	0.418541	0.586808	0.366658	0.437794	0.398616	0.312045	0.582115	0.522339	0.407755	0.475217	0.489116	0.578054	0.461022	0.41692	0.625952	0.386223	0.423589	0.260558	0.594327	0.312668	0.365115	0.343036	0.542478	0.385187	0.449446	0.532083	0.437484	0.46818	0.296694	0.336985	0.24223	0.198033	0.48925	0.408927	0.165627	0.26141	0.297936	0.266391	0.421246	0.149026
12.8167	0.582454	0.643756	0.591851	0.496779	0.39398	0.429168	0.508212	0.62251	0.529519	0.425893	0.590992	0.365763	0.441611	0.398802	0.310496	0.580297	0.521652	0.40615	0.472181	0.48649	0.576381	0.457765	0.417484	0.621991	0.395772	0.426922	0.261498	0.594405	0.312596	0.372353	0.342535	0.541722	0.385943	0.451416	0.539816	0.439811	0.46818	0.299725	0.335501	0.239161	0.197538	0.485016	0.406014	0.166666	0.259696	0.297774	0.264285	0.42535	0.152631
12.8333	0.581584	0.643992	0.5954	0.499227	0.396615	0.43086	0.509556	0.628335	0.532434	0.429614	0.594184	0.367545	0.44166	0.397948	0.312638	0.582751	0.524222	0.40691	0.467089	0.494896	0.571796	0.457578	0.419473	0.621382	0.397784	0.428219	0.262925	0.59834	0.317331	0.372812	0.341312	0.544263	0.39128	0.453284	0.537331	0.442205	0.46814	0.296397	0.325553	0.241288	0.196208	0.482456	0.408871	0.165638	0.268063	0.299748	0.266127	0.42473	0.151861
12.85	0.586066	0.643845	0.595166	0.499302	0.400384	0.430312	0.509573	0.629864	0.537151	0.430822	0.599833	0.363646	0.447255	0.39646	0.311258	0.586245	0.524007	0.410748	0.47096	0.501855	0.57139	0.456382	0.423483	0.616234	0.393683	0.430404	0.259585	0.601172	0.314687	0.368596	0.339107	0.540394	0.390424	0.448091	0.539599	0.443559	0.467545	0.295398	0.324833	0.241114	0.202564	0.476712	0.408247	0.16676	0.270645	0.302009	0.26706	0.428235	0.154535
12.8667	0.587124	0.642839	0.601054	0.504216	0.402985	0.43356	0.512979	0.62936	0.542734	0.432226	0.600147	0.364424	0.448225	0.397503	0.309226	0.586311	0.529992	0.410073	0.476821	0.501201	0.57069	0.452318	0.425482	0.616751	0.392739	0.429128	0.257737	0.606117	0.312328	0.364757	0.340664	0.536701	0.391418	0.451486	0.540829	0.44193	0.466867	0.294781	0.320036	0.24196	0.194943	0.477116	0.412544	0.166589	0.265423	0.300391	0.265171	0.428837	0.156437
12.8833	0.590448	0.641715	0.606505	0.504461	0.396196	0.429941	0.516494	0.630657	0.546981	0.434393	0.610917	0.368712	0.449539	0.400279	0.307771	0.584512	0.528551	0.413994	0.479564	0.498775	0.568053	0.451953	0.424778	0.616577	0.395906	0.428724	0.261569	0.602597	0.316928	0.363643	0.339438	0.530951	0.399038	0.45375	0.547817	0.44605	0.47146	0.295816	0.320148	0.241794	0.191237	0.474055	0.411726	0.165084	0.260811	0.304582	0.264982	0.430877	0.155006
12.9	0.59266	0.639039	0.609409	0.505497	0.393483	0.433016	0.513057	0.629291	0.547721	0.431892	0.614108	0.367493	0.446118	0.4042	0.310125	0.583696	0.521868	0.416309	0.481563	0.491774	0.57445	0.452272	0.428523	0.614569	0.399158	0.425658	0.26274	0.604699	0.317999	0.366564	0.342474	0.526979	0.399819	0.453152	0.546737	0.446094	0.471658	0.291183	0.318681	0.248872	0.187691	0.475256	0.412184	0.165665	0.261514	0.306143	0.262422	0.434701	0.152414
12.9167	0.592949	0.638343	0.609924	0.507691	0.395336	0.437289	0.515339	0.631074	0.55139	0.434174	0.622196	0.369151	0.444715	0.405951	0.312286	0.581343	0.521135	0.424333	0.489408	0.498029	0.572264	0.452684	0.429766	0.619778	0.399691	0.429917	0.262575	0.600816	0.31307	0.361142	0.344541	0.525266	0.396631	0.4563	0.549176	0.448686	0.468419	0.292431	0.322166	0.25741	0.18745	0.482775	0.410879	0.164391	0.259864	0.305737	0.264557	0.432988	0.151169
12.9333	0.592195	0.640136	0.606776	0.506796	0.396281	0.436136	0.51602	0.634384	0.55518	0.436675	0.624136	0.369726	0.44723	0.404447	0.309074	0.582075	0.519684	0.426791	0.488595	0.498029	0.572606	0.457252	0.437415	0.621121	0.397401	0.424712	0.261307	0.599855	0.306545	0.366575	0.349792	0.523731	0.398255	0.461164	0.553114	0.451592	0.463363	0.294332	0.322669	0.260429	0.193307	0.484977	0.409195	0.163326	0.262583	0.301337	0.26447	0.432792	0.15096
12.95	0.594046	0.641685	0.612111	0.50975	0.395688	0.438805	0.519624	0.634612	0.559469	0.441097	0.624837	0.373708	0.452309	0.403768	0.309754	0.584599	0.519408	0.429318	0.489375	0.503062	0.570929	0.456703	0.439446	0.623568	0.399493	0.426003	0.261088	0.598543	0.308808	0.365187	0.35168	0.523634	0.396873	0.463107	0.553355	0.452852	0.466724	0.293392	0.326463	0.25282	0.195087	0.485077	0.41776	0.165482	0.264121	0.297265	0.263927	0.434878	0.151464
12.9667	0.596367	0.637325	0.614759	0.515829	0.396335	0.440825	0.519223	0.639265	0.564077	0.444164	0.63061	0.377328	0.451876	0.403479	0.311583	0.585463	0.522435	0.432073	0.486537	0.504143	0.576398	0.454996	0.443653	0.627287	0.401401	0.427662	0.265798	0.59899	0.315144	0.36602	0.348911	0.525334	0.398601	0.462288	0.551904	0.452602	0.467457	0.294919	0.32702	0.249674	0.193798	0.488231	0.419276	0.161781	0.265265	0.297649	0.265742	0.4331	0.153921
12.9833	0.596026	0.643988	0.616742	0.518463	0.39776	0.443022	0.517499	0.635692	0.566983	0.439454	0.630706	0.376926	0.451591	0.404268	0.310133	0.588276	0.522048	0.433198	0.4889	0.507709	0.578235	0.461505	0.444364	0.630107	0.397382	0.42775	0.267343	0.603233	0.316655	0.364174	0.349484	0.524105	0.400166	0.459623	0.551157	0.45045	0.467825	0.292239	0.329889	0.254561	0.192663	0.486416	0.419689	0.160866	0.270723	0.295765	0.26781	0.426453	0.152627
13	0.59945	0.645437	0.618877	0.524654	0.396892	0.446038	0.522153	0.634408	0.566529	0.437198	0.634622	0.380505	0.453865	0.407586	0.307987	0.584656	0.518839	0.438355	0.491468	0.504788	0.580757	0.457421	0.445194	0.63106	0.402245	0.429859	0.267853	0.600293	0.305788	0.365913	0.352546	0.521149	0.396721	0.458403	0.553688	0.451477	0.468511	0.29302	0.332519	0.255337	0.193787	0.48824	0.420466	0.161216	0.265569	0.293313	0.26564	0.428207	0.144397
13.0167	0.599957	0.644795	0.622878	0.528047	0.394514	0.449127	0.520195	0.637382	0.564464	0.434242	0.637817	0.385577	0.451959	0.409033	0.308599	0.584699	0.519127	0.438535	0.485346	0.50461	0.576032	0.464579	0.445225	0.634836	0.403663	0.431831	0.269239	0.597208	0.309239	0.372375	0.355687	0.522929	0.399797	0.465417	0.553199	0.452362	0.467043	0.294472	0.336503	0.25656	0.192067	0.490047	0.421125	0.159565	0.266371	0.290095	0.262154	0.424427	0.147433
13.0333	0.60125	0.644398	0.625899	0.528604	0.393309	0.446569	0.520045	0.634701	0.564263	0.434483	0.636169	0.389189	0.456783	0.412516	0.312832	0.586869	0.515362	0.440719	0.479335	0.505988	0.576485	0.469189	0.44574	0.631401	0.404348	0.434305	0.276096	0.59143	0.31944	0.377874	0.354237	0.525147	0.397661	0.463206	0.550508	0.454402	0.472529	0.292165	0.336968	0.258459	0.19586	0.490571	0.415319	0.161791	0.268269	0.293474	0.267441	0.428092	0.144628
13.05	0.59929	0.646648	0.62789	0.535599	0.394039	0.450224	0.520327	0.638784	0.563574	0.434348	0.630299	0.387728	0.457232	0.411285	0.312002	0.589453	0.516827	0.441312	0.477775	0.509105	0.578824	0.468363	0.448618	0.63516	0.397736	0.436839	0.271983	0.599436	0.321236	0.382543	0.359046	0.525031	0.396072	0.464448	0.541648	0.456022	0.473256	0.288714	0.339081	0.260343	0.197034	0.48907	0.411023	0.160574	0.275	0.288009	0.268124	0.429292	0.14485
13.0667	0.598977	0.650405	0.62849	0.544271	0.398419	0.447355	0.522719	0.643777	0.568631	0.438535	0.630635	0.391044	0.457168	0.410135	0.310462	0.595388	0.51921	0.441527	0.477834	0.509504	0.575833	0.470463	0.442745	0.63968	0.402344	0.442117	0.269639	0.599601	0.315234	0.379111	0.356646	0.528085	0.399417	0.465014	0.544212	0.455332	0.481668	0.288885	0.345663	0.256738	0.198793	0.489537	0.411807	0.160514	0.274252	0.286681	0.268289	0.420127	0.148589
13.0833	0.601419	0.652975	0.634889	0.55252	0.401027	0.447455	0.521731	0.647283	0.571192	0.436178	0.625041	0.39331	0.45729	0.413425	0.312376	0.599237	0.522297	0.435305	0.472688	0.509639	0.580263	0.470256	0.443195	0.641344	0.403945	0.444267	0.266563	0.601923	0.317721	0.385816	0.358009	0.525943	0.402761	0.462594	0.542788	0.458144	0.484646	0.291953	0.345928	0.257954	0.20299	0.484722	0.413577	0.161595	0.275912	0.287569	0.267129	0.42264	0.146932
13.1	0.601749	0.653004	0.637573	0.557711	0.403495	0.447878	0.52244	0.645549	0.571908	0.442066	0.626562	0.392682	0.454962	0.41596	0.312839	0.605767	0.523772	0.43397	0.475932	0.515331	0.576386	0.468341	0.438817	0.640644	0.404894	0.450167	0.26493	0.599959	0.322472	0.385348	0.356375	0.527117	0.400746	0.460165	0.541845	0.460393	0.484023	0.297333	0.34657	0.257915	0.2024	0.484985	0.414153	0.160597	0.273215	0.288031	0.263657	0.428144	0.143065
13.1167	0.603212	0.654934	0.636447	0.558925	0.409077	0.446631	0.520569	0.645382	0.572186	0.44191	0.628426	0.392339	0.454484	0.419497	0.316347	0.605811	0.520752	0.43589	0.478379	0.510507	0.579721	0.472862	0.440578	0.639884	0.405611	0.453923	0.263971	0.600306	0.323754	0.385689	0.356605	0.526884	0.405373	0.459648	0.546181	0.458113	0.484902	0.297578	0.345933	0.261445	0.197208	0.486705	0.411056	0.160041	0.278021	0.287573	0.262452	0.425815	0.140546
13.1333	0.601016	0.65518	0.637159	0.559628	0.410108	0.44713	0.520744	0.650971	0.571136	0.440865	0.626802	0.391397	0.458763	0.418273	0.316185	0.611153	0.51518	0.434496	0.486692	0.514313	0.575241	0.474363	0.44041	0.642465	0.408136	0.458021	0.262858	0.602104	0.318901	0.394118	0.35636	0.52296	0.405393	0.462421	0.544388	0.460242	0.485787	0.300067	0.345914	0.265815	0.196083	0.487957	0.412826	0.162223	0.278499	0.2881	0.260378	0.423507	0.138543
13.15	0.60067	0.651951	0.638515	0.560854	0.411154	0.449205	0.521784	0.657522	0.572733	0.4421	0.627996	0.392412	0.462749	0.420043	0.319241	0.612632	0.513618	0.438183	0.484607	0.510068	0.578782	0.474876	0.441156	0.642628	0.409997	0.464626	0.26469	0.600848	0.318036	0.395517	0.357218	0.52296	0.406068	0.462938	0.544158	0.46315	0.483388	0.299889	0.344049	0.263304	0.195535	0.490274	0.408057	0.161466	0.280903	0.2911	0.260601	0.419582	0.138889
13.1667	0.598375	0.651892	0.639449	0.561304	0.409357	0.444708	0.518191	0.657828	0.573611	0.4411	0.625942	0.394886	0.463526	0.423565	0.321897	0.617365	0.512408	0.4372	0.4829	0.508949	0.574632	0.478399	0.441445	0.644304	0.407412	0.468584	0.268988	0.597985	0.321398	0.398265	0.35312	0.521959	0.403225	0.467168	0.54317	0.461655	0.486316	0.302072	0.343121	0.263966	0.198155	0.491984	0.410967	0.161759	0.288165	0.29072	0.262941	0.413097	0.143415
13.1833	0.599572	0.656069	0.641677	0.558976	0.409895	0.444131	0.522255	0.655513	0.576019	0.440495	0.62769	0.391337	0.465519	0.424139	0.319707	0.619904	0.511334	0.439748	0.48463	0.510634	0.577793	0.473386	0.441324	0.644843	0.408613	0.474292	0.267913	0.596616	0.31774	0.401795	0.352672	0.521533	0.404509	0.464947	0.547643	0.46203	0.488131	0.304609	0.342795	0.262014	0.199715	0.494813	0.405744	0.162416	0.288926	0.291273	0.261459	0.414547	0.142237
13.2	0.60309	0.656299	0.641529	0.561852	0.416486	0.448867	0.524556	0.66154	0.574004	0.443369	0.628128	0.38784	0.461204	0.424041	0.314377	0.621736	0.509239	0.439835	0.487254	0.506984	0.580636	0.474146	0.445715	0.647395	0.407966	0.479077	0.266746	0.59828	0.310917	0.403355	0.353755	0.520263	0.414837	0.464936	0.549714	0.462182	0.489064	0.305442	0.349334	0.266064	0.198436	0.49271	0.412083	0.160243	0.288285	0.289869	0.259819	0.419866	0.145279
13.2167	0.604422	0.657242	0.639081	0.56241	0.418049	0.448612	0.528604	0.661593	0.574357	0.445877	0.630726	0.387389	0.463242	0.424832	0.315816	0.620345	0.508285	0.438132	0.489243	0.504145	0.579924	0.475504	0.445091	0.644958	0.41728	0.481566	0.266906	0.594712	0.306996	0.404049	0.352628	0.521245	0.411675	0.463359	0.552623	0.460467	0.48912	0.311075	0.3478	0.26545	0.196998	0.4986	0.413096	0.163096	0.282142	0.290989	0.260962	0.415232	0.150746
13.2333	0.606227	0.659285	0.639276	0.557111	0.417372	0.454725	0.528975	0.659769	0.569822	0.448592	0.631748	0.386012	0.465191	0.425717	0.31359	0.619367	0.510689	0.441071	0.489564	0.508871	0.579197	0.474117	0.450774	0.643995	0.41473	0.481468	0.267214	0.592999	0.307861	0.407118	0.351777	0.516934	0.412687	0.467423	0.553033	0.462353	0.482275	0.310517	0.344791	0.264575	0.198594	0.496266	0.412958	0.161806	0.283701	0.291471	0.26401	0.417189	0.149064
13.25	0.609253	0.664863	0.63909	0.553855	0.416376	0.454879	0.5294	0.66618	0.56678	0.448492	0.631131	0.382832	0.467458	0.423236	0.314119	0.619087	0.510966	0.44672	0.490638	0.509318	0.576195	0.475588	0.451043	0.644283	0.414509	0.485415	0.2685	0.588192	0.30598	0.408778	0.351342	0.52307	0.413785	0.466739	0.555868	0.461353	0.477488	0.309477	0.346342	0.261718	0.19613	0.501288	0.417508	0.162045	0.281898	0.290158	0.263709	0.418057	0.14472
13.2667	0.608947	0.667051	0.642769	0.552604	0.41471	0.46048	0.530434	0.66825	0.564013	0.444785	0.631285	0.386867	0.468082	0.421818	0.31325	0.612325	0.516119	0.446195	0.492194	0.509972	0.577959	0.478339	0.457513	0.646213	0.414815	0.485901	0.27203	0.588381	0.305473	0.406714	0.352063	0.52355	0.414824	0.470126	0.559643	0.458134	0.478365	0.304918	0.352651	0.26326	0.19123	0.498352	0.415155	0.163633	0.283158	0.292412	0.263324	0.416461	0.144394
13.2833	0.610438	0.666318	0.64238	0.555068	0.409289	0.464752	0.531886	0.6691	0.560407	0.446896	0.630223	0.385223	0.467684	0.420165	0.312524	0.611343	0.51854	0.44724	0.497696	0.513875	0.577805	0.481048	0.45724	0.649568	0.412006	0.486184	0.27177	0.587678	0.310446	0.411261	0.351271	0.524565	0.411989	0.468645	0.560216	0.4618	0.482913	0.302742	0.355916	0.263082	0.188323	0.490536	0.416547	0.163514	0.284989	0.295995	0.265486	0.422012	0.147982
13.3	0.610516	0.673501	0.645526	0.554496	0.409379	0.467154	0.531926	0.66676	0.563108	0.447547	0.629493	0.386292	0.463066	0.422364	0.31348	0.609763	0.52693	0.449843	0.493016	0.517108	0.583707	0.483316	0.458299	0.647334	0.416023	0.488046	0.267634	0.588705	0.309166	0.407018	0.351857	0.525134	0.411999	0.465274	0.561334	0.463124	0.482722	0.307518	0.35857	0.262073	0.196249	0.494833	0.415185	0.161829	0.288629	0.296771	0.2694	0.420039	0.156634
13.3167	0.611369	0.677341	0.645561	0.556263	0.405458	0.469666	0.533426	0.671638	0.560824	0.453308	0.627286	0.390633	0.462373	0.42338	0.313242	0.610415	0.534734	0.446807	0.494581	0.52106	0.581559	0.478396	0.459861	0.64933	0.416488	0.487574	0.267978	0.591781	0.306612	0.409178	0.350616	0.526869	0.410302	0.463899	0.565194	0.4654	0.480847	0.3098	0.365948	0.263931	0.203424	0.497162	0.420949	0.163479	0.288493	0.297069	0.266651	0.419656	0.156077
13.3333	0.614173	0.678164	0.650351	0.553979	0.411458	0.474736	0.537528	0.678578	0.562931	0.459498	0.625506	0.389608	0.46184	0.419879	0.313785	0.611629	0.537929	0.445719	0.499786	0.52275	0.584992	0.479441	0.459815	0.651406	0.418707	0.486106	0.2639	0.595353	0.304975	0.410439	0.355735	0.529456	0.412897	0.46105	0.56787	0.467319	0.473951	0.308586	0.368326	0.265471	0.199817	0.500305	0.419182	0.161657	0.285837	0.2968	0.264968	0.422949	0.152741
13.35	0.613844	0.682049	0.648164	0.557246	0.416606	0.481414	0.534565	0.685214	0.564699	0.467773	0.620463	0.39224	0.463751	0.420902	0.316031	0.609883	0.5499	0.446664	0.501775	0.524054	0.586233	0.479498	0.460829	0.652954	0.419258	0.48596	0.264766	0.596562	0.306755	0.404217	0.356793	0.531495	0.409844	0.461395	0.563184	0.467852	0.472204	0.304496	0.368709	0.268842	0.197725	0.501145	0.420259	0.162462	0.284708	0.295678	0.270976	0.422272	0.153754
13.3667	0.612417	0.683063	0.648853	0.554105	0.412127	0.48389	0.529765	0.685204	0.566022	0.468818	0.625837	0.39533	0.46584	0.41987	0.31967	0.611101	0.558852	0.447956	0.506191	0.525913	0.586958	0.477145	0.45969	0.653735	0.418461	0.483058	0.263787	0.60494	0.303428	0.406045	0.360619	0.52993	0.40019	0.46037	0.565475	0.468505	0.470236	0.307017	0.364557	0.264834	0.197045	0.505537	0.422477	0.164911	0.284663	0.295112	0.271153	0.412611	0.150199
13.3833	0.612256	0.680895	0.650239	0.552615	0.410662	0.484002	0.526778	0.685857	0.566549	0.469044	0.625563	0.396861	0.464779	0.420886	0.319876	0.61455	0.566356	0.446582	0.5081	0.531063	0.587151	0.477607	0.459105	0.661601	0.413658	0.48369	0.264673	0.606628	0.299382	0.400855	0.359732	0.533216	0.403823	0.458495	0.567786	0.469794	0.4732	0.310446	0.370819	0.267651	0.203204	0.504489	0.429223	0.163554	0.288596	0.298863	0.273278	0.408472	0.147071
13.4	0.613296	0.681875	0.650281	0.555197	0.410701	0.482385	0.530282	0.682488	0.569334	0.470581	0.62857	0.398138	0.468023	0.421499	0.320837	0.615483	0.572375	0.449023	0.507873	0.53347	0.587884	0.478623	0.46047	0.66497	0.413344	0.488492	0.264626	0.611519	0.300629	0.401281	0.362538	0.535105	0.402596	0.454468	0.573438	0.468663	0.474507	0.319137	0.370971	0.268068	0.203137	0.509984	0.433829	0.166072	0.288619	0.299122	0.271941	0.40666	0.14633
13.4167	0.615304	0.682019	0.648384	0.556975	0.412123	0.484884	0.532236	0.675482	0.569806	0.477547	0.629318	0.40116	0.465507	0.420801	0.322342	0.616979	0.573861	0.447904	0.515101	0.538044	0.592068	0.476424	0.465245	0.663426	0.413118	0.487797	0.266096	0.612518	0.3021	0.397139	0.364695	0.531316	0.404865	0.457098	0.573336	0.469634	0.477125	0.317722	0.373044	0.266546	0.204128	0.51	0.430593	0.164842	0.29508	0.301216	0.273993	0.407978	0.150728
13.4333	0.61591	0.68329	0.651869	0.558948	0.411208	0.484457	0.532864	0.677302	0.572505	0.482462	0.629806	0.401174	0.468618	0.422031	0.325098	0.620707	0.573579	0.451676	0.512864	0.53707	0.59439	0.477032	0.460547	0.661003	0.416342	0.491063	0.26878	0.613488	0.302922	0.400092	0.370718	0.53104	0.410779	0.456218	0.577192	0.472356	0.48336	0.321971	0.36947	0.268181	0.212666	0.515765	0.428697	0.164953	0.295688	0.303778	0.274609	0.409911	0.151174
13.45	0.616553	0.689299	0.653923	0.554971	0.41718	0.483896	0.530648	0.677278	0.575888	0.483545	0.630736	0.404523	0.470809	0.422185	0.324592	0.628442	0.576251	0.450952	0.510536	0.537992	0.596285	0.474698	0.465599	0.664722	0.416499	0.488532	0.268859	0.613454	0.303841	0.399867	0.370083	0.535262	0.410102	0.456251	0.579204	0.47227	0.47785	0.327942	0.370795	0.271613	0.219217	0.523797	0.433135	0.166349	0.290265	0.301285	0.277441	0.410624	0.147003
13.4667	0.618286	0.693791	0.655579	0.554492	0.417534	0.487625	0.531762	0.674135	0.576991	0.48772	0.630926	0.405791	0.469743	0.423381	0.323894	0.625895	0.574111	0.453054	0.515466	0.54101	0.592885	0.477992	0.466582	0.66661	0.413614	0.487039	0.277725	0.613075	0.306788	0.402112	0.371498	0.537947	0.414913	0.460203	0.582343	0.472771	0.477012	0.322183	0.370083	0.272002	0.217305	0.521189	0.435489	0.166408	0.291552	0.301735	0.272782	0.413742	0.135358
13.4833	0.625457	0.690718	0.655748	0.55451	0.419165	0.492716	0.531464	0.666794	0.580508	0.482213	0.631856	0.401799	0.469537	0.421676	0.326822	0.627309	0.576706	0.454764	0.519134	0.542365	0.596669	0.480356	0.468201	0.670091	0.413102	0.483295	0.279599	0.610632	0.309862	0.403979	0.372971	0.535996	0.41747	0.461578	0.587749	0.471608	0.486175	0.321902	0.370703	0.276569	0.210402	0.522465	0.434004	0.166242	0.29241	0.297754	0.275653	0.416008	0.137149
13.5	0.630792	0.693308	0.653441	0.554658	0.415805	0.494615	0.529176	0.661404	0.581792	0.481207	0.633862	0.401129	0.468656	0.421702	0.326927	0.624894	0.585529	0.455516	0.519781	0.545154	0.599777	0.48159	0.471445	0.670038	0.409622	0.488142	0.280618	0.606696	0.316961	0.404452	0.378779	0.533409	0.41853	0.460443	0.588761	0.472009	0.484097	0.325015	0.370613	0.276293	0.210645	0.521982	0.438777	0.168421	0.28825	0.297629	0.276224	0.415045	0.136602
13.5167	0.634145	0.686336	0.657839	0.554131	0.411585	0.493357	0.53151	0.663221	0.585088	0.478709	0.634988	0.401695	0.46343	0.421758	0.32653	0.628995	0.579878	0.452705	0.520597	0.542292	0.599789	0.48322	0.474556	0.672173	0.413813	0.488486	0.281331	0.604231	0.322292	0.405989	0.381115	0.535049	0.417945	0.464454	0.595536	0.471069	0.485205	0.329333	0.37002	0.2742	0.208285	0.521934	0.445257	0.167237	0.291882	0.298815	0.275603	0.412979	0.139884
13.5333	0.634139	0.691132	0.658884	0.55776	0.410218	0.493528	0.532699	0.665832	0.58931	0.480856	0.631397	0.402328	0.470017	0.424209	0.324957	0.624797	0.577235	0.450514	0.519334	0.54912	0.600718	0.486722	0.474012	0.671469	0.413378	0.489637	0.286644	0.601812	0.324107	0.403504	0.380065	0.536056	0.416577	0.468994	0.595709	0.469932	0.488902	0.335146	0.374022	0.276202	0.209586	0.524557	0.446763	0.167612	0.294117	0.300865	0.27289	0.414583	0.146217
13.55	0.634188	0.693425	0.662349	0.559616	0.414359	0.495748	0.533543	0.66906	0.594941	0.487504	0.629364	0.403185	0.471046	0.426531	0.324229	0.628244	0.576061	0.456916	0.517178	0.549691	0.60352	0.488397	0.478439	0.665931	0.416193	0.495612	0.289769	0.606797	0.328191	0.415246	0.383256	0.534713	0.414157	0.469087	0.595408	0.471352	0.484321	0.330002	0.370568	0.274455	0.206578	0.526223	0.446039	0.167557	0.294446	0.297108	0.272591	0.412447	0.143755
13.5667	0.63629	0.691042	0.664876	0.559428	0.415155	0.495851	0.530838	0.677803	0.596677	0.490104	0.627451	0.406595	0.478156	0.425701	0.324949	0.627429	0.575392	0.453129	0.517358	0.55259	0.605779	0.491594	0.482114	0.666757	0.415545	0.491989	0.293347	0.607142	0.329838	0.418051	0.385181	0.541282	0.411879	0.478589	0.595744	0.470848	0.479348	0.325275	0.371941	0.27552	0.203066	0.5243	0.446618	0.16709	0.293139	0.29613	0.273541	0.415831	0.144487
13.5833	0.636963	0.687751	0.669837	0.560194	0.413943	0.495056	0.531182	0.684274	0.598904	0.490168	0.626691	0.406124	0.485954	0.426951	0.321036	0.627137	0.581335	0.455388	0.513261	0.55194	0.603765	0.494871	0.481215	0.669779	0.414034	0.492242	0.292745	0.611705	0.329078	0.422985	0.389782	0.540862	0.410478	0.476114	0.598187	0.472592	0.478771	0.326128	0.372121	0.273355	0.205969	0.524199	0.445425	0.168601	0.28802	0.293594	0.2723	0.41494	0.142736
13.6	0.64341	0.691048	0.667447	0.563174	0.415318	0.495549	0.532261	0.686829	0.601139	0.492197	0.62899	0.407353	0.493871	0.428423	0.320473	0.627941	0.584464	0.454345	0.514242	0.553278	0.606897	0.493914	0.487992	0.67576	0.415504	0.490195	0.286704	0.613758	0.328322	0.424724	0.388088	0.541877	0.410824	0.47906	0.597892	0.470386	0.476602	0.32587	0.374729	0.279096	0.204147	0.523304	0.453757	0.168454	0.291195	0.290762	0.274319	0.412818	0.143673
13.6167	0.643644	0.68393	0.667691	0.571121	0.411426	0.496626	0.536213	0.688624	0.603047	0.496182	0.628024	0.411455	0.49799	0.429317	0.321172	0.623573	0.589236	0.456372	0.515232	0.555379	0.606892	0.494531	0.488249	0.673676	0.419931	0.496775	0.289579	0.621949	0.324741	0.424504	0.396912	0.534952	0.414689	0.481789	0.59897	0.468118	0.482133	0.323523	0.373524	0.27436	0.201807	0.519633	0.451891	0.16794	0.292334	0.289963	0.27029	0.409624	0.147091
13.6333	0.64837	0.678372	0.669762	0.575381	0.412367	0.49578	0.535921	0.690771	0.601415	0.497331	0.630089	0.412444	0.502096	0.431905	0.32267	0.625588	0.59079	0.457252	0.511315	0.548458	0.611436	0.493469	0.49154	0.6774	0.419664	0.497597	0.282883	0.623832	0.321258	0.427966	0.400065	0.536999	0.414663	0.482772	0.597853	0.466971	0.483239	0.323581	0.375199	0.27229	0.201153	0.52033	0.452751	0.168711	0.289619	0.285101	0.271698	0.405486	0.154722
13.65	0.646539	0.678032	0.673879	0.578034	0.414019	0.489861	0.534792	0.697187	0.599863	0.503561	0.635933	0.415434	0.504415	0.432666	0.319835	0.627148	0.593058	0.459992	0.511083	0.548224	0.610645	0.495165	0.496756	0.672332	0.425015	0.503474	0.281096	0.621983	0.318525	0.424599	0.400007	0.540092	0.412423	0.483015	0.590959	0.466002	0.474834	0.321887	0.368945	0.270671	0.207412	0.521538	0.464295	0.169076	0.284532	0.286254	0.26799	0.405281	0.158204
13.6667	0.642304	0.68125	0.676989	0.579544	0.413814	0.490004	0.538644	0.70054	0.600502	0.506072	0.63792	0.414225	0.509451	0.433949	0.323028	0.62984	0.592459	0.45858	0.510124	0.550053	0.615497	0.493764	0.497949	0.667714	0.428542	0.501992	0.282035	0.627179	0.314439	0.425847	0.397169	0.545235	0.416703	0.490533	0.599564	0.467096	0.483518	0.321909	0.372615	0.269171	0.211187	0.52426	0.467877	0.169126	0.28918	0.288216	0.267281	0.406054	0.160352
13.6833	0.641506	0.688386	0.678271	0.581264	0.414606	0.489832	0.539428	0.697368	0.597598	0.507934	0.640283	0.412346	0.515615	0.436122	0.329371	0.631596	0.598057	0.460031	0.511025	0.552445	0.614069	0.495455	0.500028	0.670974	0.429477	0.501616	0.281787	0.626878	0.30718	0.426141	0.39762	0.547724	0.424697	0.492017	0.593135	0.469457	0.488376	0.319741	0.374413	0.273925	0.215373	0.527121	0.468403	0.170866	0.287099	0.287272	0.265123	0.408347	0.147842
13.7	0.643525	0.68877	0.678083	0.579096	0.414854	0.490075	0.541696	0.698548	0.596249	0.508295	0.645296	0.413509	0.51507	0.436317	0.332062	0.636297	0.601543	0.462445	0.508819	0.550282	0.613959	0.494816	0.503307	0.678242	0.429034	0.507243	0.275555	0.626171	0.305324	0.435154	0.403315	0.552574	0.432335	0.497763	0.594914	0.471641	0.487614	0.308799	0.374291	0.276167	0.210838	0.526305	0.465274	0.170325	0.284814	0.283017	0.268351	0.406156	0.144479
13.7167	0.648759	0.688314	0.678439	0.582288	0.412057	0.492986	0.543195	0.704319	0.592197	0.503598	0.650306	0.414809	0.524826	0.436089	0.335112	0.636809	0.603676	0.459088	0.514866	0.549726	0.614462	0.496035	0.502819	0.678904	0.432659	0.501616	0.273292	0.621226	0.302789	0.427592	0.405809	0.553371	0.432178	0.506087	0.600876	0.471466	0.487938	0.307409	0.375995	0.273989	0.206237	0.522589	0.467624	0.170594	0.283585	0.283012	0.266155	0.409419	0.147643
13.7333	0.650526	0.68612	0.678335	0.584881	0.415219	0.492802	0.545143	0.700886	0.592418	0.500175	0.651988	0.412004	0.519273	0.440708	0.333819	0.639016	0.601075	0.460883	0.516588	0.542033	0.616621	0.492296	0.503528	0.682142	0.434356	0.50265	0.268601	0.622233	0.302395	0.42498	0.406016	0.554876	0.433749	0.502368	0.605419	0.473649	0.491463	0.312892	0.382805	0.278948	0.217227	0.526476	0.472975	0.170324	0.288539	0.280625	0.265764	0.406976	0.149709
13.75	0.649419	0.687275	0.67977	0.585396	0.423046	0.495586	0.548273	0.697095	0.59478	0.494457	0.657214	0.417177	0.516604	0.441255	0.336311	0.647362	0.599039	0.461874	0.514462	0.544207	0.620085	0.496246	0.504647	0.682317	0.435057	0.502952	0.27402	0.625024	0.303879	0.426993	0.403981	0.556086	0.428002	0.506092	0.606951	0.472911	0.493113	0.315492	0.38297	0.286241	0.212579	0.526402	0.474477	0.169859	0.289435	0.282133	0.265839	0.403619	0.148492
13.7667	0.645115	0.681185	0.680215	0.586973	0.425303	0.49529	0.550891	0.692516	0.594551	0.490309	0.658231	0.420987	0.509961	0.443052	0.33332	0.650846	0.593235	0.461585	0.515731	0.55165	0.617215	0.49338	0.501772	0.680457	0.432953	0.506754	0.279284	0.620854	0.307174	0.428897	0.404134	0.556277	0.420596	0.503549	0.604889	0.474124	0.497594	0.312665	0.375719	0.28125	0.213396	0.529356	0.472819	0.170865	0.285029	0.281795	0.263134	0.400873	0.149209
13.7833	0.646977	0.6814	0.684771	0.585715	0.424319	0.496919	0.548972	0.696006	0.594967	0.489947	0.659656	0.418624	0.511709	0.444335	0.334943	0.656099	0.587837	0.45883	0.511984	0.553187	0.622317	0.492813	0.50073	0.681398	0.429066	0.503218	0.280669	0.615544	0.306341	0.434324	0.402582	0.564851	0.421046	0.504847	0.608789	0.475619	0.500779	0.308576	0.375203	0.2841	0.212666	0.532639	0.475611	0.171448	0.286959	0.28492	0.26332	0.397958	0.145665
13.8	0.650127	0.675301	0.684111	0.586619	0.428839	0.494364	0.551895	0.695565	0.593271	0.491092	0.662464	0.418227	0.518487	0.444583	0.334673	0.660878	0.592356	0.457008	0.51108	0.558756	0.620616	0.490355	0.501879	0.684935	0.434464	0.508869	0.282925	0.611932	0.309061	0.433404	0.402842	0.562157	0.424855	0.506401	0.614087	0.47789	0.506566	0.306977	0.374657	0.28646	0.213503	0.532699	0.474407	0.170723	0.285958	0.28703	0.262768	0.398371	0.140683
13.8167	0.651516	0.674797	0.68527	0.584664	0.432972	0.495361	0.553002	0.694795	0.593735	0.49457	0.664762	0.424203	0.520847	0.4452	0.334334	0.660567	0.589379	0.454447	0.515263	0.561797	0.622307	0.490141	0.500019	0.689248	0.432058	0.506752	0.283877	0.616162	0.314581	0.437752	0.405785	0.561837	0.425905	0.511777	0.617953	0.476743	0.509114	0.310524	0.377488	0.284256	0.213931	0.534118	0.464313	0.171364	0.290061	0.287789	0.266515	0.402496	0.133226
13.8333	0.656699	0.667132	0.682469	0.586097	0.434064	0.499101	0.552501	0.697376	0.590641	0.494724	0.663081	0.427606	0.52111	0.446085	0.332645	0.661014	0.591556	0.456458	0.515276	0.559716	0.621106	0.490032	0.501502	0.695989	0.43184	0.508469	0.285258	0.61729	0.313227	0.435525	0.405685	0.558913	0.419756	0.510941	0.619004	0.476108	0.509078	0.310356	0.377415	0.287677	0.213322	0.532947	0.466556	0.171585	0.288919	0.286917	0.267152	0.404224	0.132326
13.85	0.657431	0.666323	0.681673	0.58746	0.438911	0.500384	0.552096	0.699788	0.598408	0.49623	0.663372	0.433571	0.51997	0.448727	0.327628	0.656507	0.588135	0.455716	0.515128	0.562138	0.623614	0.489782	0.498088	0.692045	0.427837	0.512453	0.286666	0.61986	0.316713	0.441188	0.411038	0.558261	0.416701	0.515593	0.623826	0.475154	0.509203	0.308805	0.374926	0.284169	0.211993	0.532188	0.466175	0.171321	0.284401	0.287672	0.268916	0.405632	0.138011
13.8667	0.65738	0.660139	0.6839	0.590834	0.440457	0.502851	0.552995	0.697851	0.59817	0.496539	0.656871	0.434499	0.524131	0.449134	0.327943	0.655479	0.587756	0.458837	0.514242	0.562909	0.629613	0.488627	0.497242	0.690954	0.428683	0.507719	0.291704	0.616239	0.324154	0.437664	0.41109	0.555529	0.419745	0.515981	0.623901	0.474304	0.514846	0.311604	0.376727	0.283139	0.217373	0.532966	0.47406	0.17151	0.283813	0.287925	0.27156	0.403193	0.137425
13.8833	0.657598	0.660424	0.684492	0.588396	0.44325	0.499022	0.552088	0.698769	0.600312	0.496148	0.653589	0.436046	0.520104	0.451782	0.326064	0.654631	0.5871	0.459966	0.511783	0.562519	0.632561	0.486497	0.500622	0.697717	0.421583	0.512057	0.291143	0.619471	0.33139	0.434959	0.40934	0.552865	0.422358	0.508784	0.623833	0.473446	0.514597	0.313396	0.376869	0.286067	0.219776	0.539826	0.47378	0.171569	0.283335	0.294492	0.269031	0.40029	0.139801
13.9	0.65944	0.66276	0.688009	0.585852	0.441321	0.504905	0.55528	0.705684	0.603145	0.499879	0.657315	0.44156	0.524496	0.450344	0.326017	0.6537	0.587186	0.462875	0.517622	0.566959	0.630741	0.486526	0.502001	0.697886	0.423403	0.514831	0.304184	0.622428	0.336146	0.440532	0.409472	0.546965	0.421106	0.508424	0.621473	0.471734	0.516417	0.308685	0.372358	0.281429	0.212382	0.540082	0.472107	0.171426	0.282335	0.297511	0.267398	0.409922	0.135752
13.9167	0.661909	0.658302	0.685523	0.584875	0.438165	0.50249	0.552985	0.705304	0.602539	0.508055	0.655158	0.441271	0.527271	0.456619	0.32727	0.64938	0.59344	0.462308	0.519364	0.563849	0.631785	0.482524	0.500007	0.697111	0.429104	0.520674	0.300724	0.618638	0.339298	0.437803	0.41128	0.547578	0.424444	0.505279	0.623251	0.47157	0.52041	0.310036	0.371871	0.276385	0.213023	0.544299	0.481721	0.17126	0.276157	0.296337	0.270679	0.409481	0.140589
13.9333	0.663157	0.6631	0.686722	0.584554	0.44203	0.503365	0.553376	0.704926	0.601739	0.511623	0.657931	0.4368	0.528295	0.455558	0.329748	0.646658	0.597862	0.466829	0.51884	0.558631	0.632832	0.488802	0.502572	0.694896	0.429099	0.520067	0.301726	0.626859	0.336298	0.433301	0.412001	0.55148	0.428532	0.507409	0.635199	0.473367	0.520965	0.308869	0.375393	0.274115	0.213597	0.548332	0.482434	0.169847	0.276917	0.295412	0.269912	0.409407	0.14008
13.95	0.66197	0.663026	0.68416	0.58197	0.443076	0.506231	0.557166	0.701832	0.600326	0.508456	0.664728	0.437825	0.53137	0.456889	0.326948	0.643957	0.604774	0.469131	0.526324	0.559509	0.628132	0.485358	0.505497	0.691274	0.429258	0.522551	0.29905	0.633297	0.338685	0.427625	0.411873	0.547074	0.424071	0.504549	0.630774	0.473863	0.51949	0.313461	0.377939	0.275256	0.217222	0.551117	0.483454	0.170029	0.277026	0.298884	0.268504	0.411929	0.138658
13.9667	0.660353	0.666062	0.685114	0.58022	0.444	0.508736	0.55992	0.700497	0.602499	0.50496	0.665763	0.438446	0.528682	0.454325	0.323428	0.642916	0.603265	0.471746	0.525764	0.558561	0.629898	0.485854	0.504878	0.688517	0.421957	0.521447	0.304263	0.640057	0.338606	0.427569	0.408797	0.549233	0.415064	0.506279	0.627379	0.475476	0.51077	0.318513	0.378762	0.272744	0.215294	0.549658	0.487416	0.170626	0.280293	0.30284	0.266626	0.416683	0.133875
13.9833	0.663994	0.671416	0.685014	0.580135	0.440308	0.510651	0.562316	0.700938	0.606014	0.498573	0.659176	0.435202	0.532958	0.454357	0.320971	0.64398	0.60567	0.475526	0.523332	0.561007	0.626229	0.485092	0.505501	0.690618	0.421601	0.524988	0.305818	0.637761	0.334476	0.42711	0.411821	0.549012	0.413917	0.505193	0.624222	0.478881	0.511837	0.316362	0.381937	0.276092	0.20991	0.55172	0.493954	0.170008	0.276378	0.305688	0.262579	0.416154	0.13378
14	0.664468	0.676268	0.688023	0.580783	0.444133	0.507771	0.562179	0.699994	0.611874	0.498903	0.664788	0.43643	0.535386	0.456776	0.323055	0.641279	0.604839	0.480152	0.522644	0.560484	0.622385	0.486278	0.506307	0.692829	0.42346	0.52262	0.304785	0.639459	0.335642	0.430587	0.411479	0.551124	0.41913	0.505946	0.619797	0.481133	0.50976	0.313691	0.380494	0.274095	0.206102	0.551054	0.49308	0.169548	0.274026	0.310852	0.259878	0.413224	0.133089
14.0167	0.662327	0.6788	0.688092	0.582162	0.443704	0.50794	0.566208	0.702192	0.603832	0.501917	0.667495	0.434729	0.544248	0.456228	0.325625	0.646796	0.603544	0.487252	0.523948	0.563956	0.623993	0.485839	0.511154	0.695944	0.426851	0.522279	0.304334	0.645614	0.333927	0.42714	0.409317	0.549079	0.421175	0.503492	0.620137	0.485454	0.510761	0.316685	0.385041	0.275776	0.207046	0.549782	0.493631	0.167682	0.278104	0.311812	0.257713	0.410912	0.138252
14.0333	0.664127	0.68557	0.686355	0.58223	0.444661	0.504396	0.567236	0.705815	0.605499	0.499779	0.675364	0.435134	0.538973	0.455295	0.324922	0.64831	0.603533	0.482723	0.529312	0.561676	0.620979	0.488069	0.509708	0.695025	0.429378	0.525895	0.301173	0.651916	0.330431	0.426964	0.409812	0.550501	0.412419	0.50168	0.632606	0.487985	0.507906	0.319984	0.383818	0.274494	0.210955	0.547467	0.493535	0.167147	0.276957	0.312784	0.253853	0.411322	0.141461
14.05	0.663665	0.687237	0.688477	0.581959	0.444449	0.508805	0.567161	0.700653	0.604011	0.506104	0.678646	0.435168	0.534543	0.453687	0.329152	0.651484	0.605592	0.48367	0.528602	0.567047	0.620022	0.489379	0.508494	0.695408	0.43836	0.52706	0.306413	0.651241	0.329134	0.430339	0.411846	0.55417	0.41246	0.51114	0.633611	0.489022	0.506327	0.319532	0.38264	0.276737	0.216998	0.546052	0.500602	0.168004	0.282157	0.308216	0.253269	0.416341	0.132529
14.0667	0.664962	0.694017	0.686204	0.587731	0.44782	0.505082	0.568454	0.700732	0.604481	0.507704	0.681584	0.431808	0.537394	0.455919	0.332937	0.656624	0.607055	0.486462	0.523808	0.567089	0.619753	0.488547	0.506152	0.695124	0.442924	0.524983	0.298608	0.648555	0.328606	0.430237	0.412596	0.555347	0.41248	0.513831	0.639201	0.492095	0.507052	0.315954	0.382713	0.277996	0.215362	0.545481	0.498182	0.167279	0.280333	0.317542	0.252359	0.408216	0.127527
14.0833	0.665404	0.698855	0.689794	0.591112	0.448002	0.506537	0.570337	0.707479	0.605919	0.503243	0.683811	0.432673	0.540059	0.455355	0.332339	0.661262	0.602947	0.487153	0.53026	0.569053	0.619501	0.487738	0.517749	0.701797	0.441312	0.522282	0.298067	0.651034	0.32855	0.438482	0.412241	0.556988	0.414729	0.524812	0.643111	0.491688	0.506722	0.311773	0.38247	0.278024	0.221105	0.541678	0.49912	0.167252	0.290667	0.317751	0.248649	0.413742	0.122472
14.1	0.668473	0.700885	0.689099	0.589017	0.440744	0.511096	0.574952	0.715859	0.611239	0.504631	0.682754	0.434034	0.541077	0.457373	0.334227	0.667836	0.610863	0.485959	0.532596	0.569717	0.621154	0.485558	0.520404	0.70156	0.443159	0.524857	0.297476	0.647872	0.331775	0.446554	0.412968	0.553557	0.422153	0.525478	0.635932	0.494882	0.508721	0.312478	0.383015	0.279058	0.217355	0.542729	0.502	0.166442	0.28955	0.317911	0.248054	0.412421	0.124116
14.1167	0.6716	0.704124	0.693686	0.588669	0.444138	0.50772	0.578749	0.717738	0.6136	0.510165	0.67539	0.433421	0.538415	0.457389	0.33718	0.664347	0.609002	0.485866	0.526532	0.567256	0.625668	0.489554	0.520365	0.708964	0.450248	0.527387	0.300091	0.647947	0.332594	0.451276	0.41284	0.552332	0.427796	0.535464	0.640482	0.495294	0.509656	0.312605	0.378268	0.279438	0.220522	0.540218	0.506387	0.164785	0.291865	0.317492	0.247422	0.407827	0.127406
14.1333	0.66984	0.706025	0.696346	0.591885	0.44334	0.508414	0.578725	0.722299	0.617878	0.511721	0.671633	0.43621	0.539206	0.459511	0.33967	0.669589	0.61533	0.481423	0.529033	0.571518	0.626739	0.490341	0.518558	0.710254	0.454817	0.527172	0.296002	0.648557	0.336193	0.455479	0.419421	0.559661	0.428558	0.537738	0.645878	0.495228	0.511668	0.308129	0.378396	0.281081	0.224648	0.543672	0.503598	0.165782	0.291711	0.31662	0.247065	0.403787	0.134151
14.15	0.664124	0.708641	0.700516	0.594075	0.44711	0.508986	0.582576	0.72412	0.616037	0.51818	0.672431	0.437111	0.535225	0.462381	0.341995	0.671663	0.611556	0.479278	0.533468	0.567771	0.63245	0.492439	0.519555	0.708415	0.455139	0.526891	0.303884	0.653877	0.335842	0.45407	0.416518	0.568482	0.429056	0.543359	0.648258	0.495002	0.517163	0.309667	0.374754	0.280168	0.222676	0.543123	0.504663	0.164613	0.291482	0.31434	0.248723	0.402044	0.134118
14.1667	0.662984	0.711144	0.7011	0.593716	0.44847	0.508458	0.584797	0.720138	0.612202	0.519492	0.672443	0.437116	0.53513	0.462136	0.337171	0.674429	0.615893	0.474981	0.535994	0.567818	0.636245	0.491819	0.51738	0.702553	0.455163	0.528043	0.304785	0.64847	0.337989	0.457273	0.417907	0.565736	0.431424	0.54273	0.648946	0.49559	0.521516	0.310934	0.373927	0.278307	0.235335	0.541458	0.502711	0.1661	0.294455	0.310394	0.248765	0.402442	0.137915
14.1833	0.666644	0.713189	0.704195	0.596107	0.446619	0.510213	0.586224	0.713211	0.617474	0.51557	0.670986	0.440547	0.532456	0.4636	0.333741	0.671638	0.623619	0.472772	0.538738	0.565605	0.638568	0.493025	0.519567	0.700541	0.457349	0.527716	0.311008	0.645083	0.34031	0.459752	0.415692	0.566714	0.431424	0.544759	0.655614	0.496382	0.524322	0.312273	0.374727	0.277814	0.236833	0.543997	0.502723	0.16615	0.294103	0.308611	0.249037	0.396957	0.132234
14.2	0.667493	0.71145	0.707	0.596518	0.447402	0.51398	0.586176	0.716588	0.619551	0.518259	0.66675	0.445191	0.530732	0.465022	0.332575	0.669342	0.629222	0.474032	0.53835	0.57352	0.643064	0.492243	0.521763	0.703237	0.457936	0.529927	0.317271	0.643848	0.344551	0.460404	0.415823	0.567287	0.428911	0.546541	0.651817	0.497408	0.521136	0.307615	0.370726	0.277008	0.229163	0.545955	0.496915	0.166237	0.299521	0.30671	0.249679	0.398388	0.126458
14.2167	0.667165	0.709698	0.707999	0.599952	0.453567	0.516765	0.589525	0.718331	0.620727	0.518524	0.669704	0.447945	0.536442	0.466734	0.329844	0.664141	0.630235	0.477385	0.539329	0.572747	0.642221	0.489183	0.521525	0.701501	0.454661	0.52516	0.318179	0.648957	0.342783	0.463088	0.418915	0.565604	0.429437	0.551862	0.654151	0.500516	0.52309	0.309263	0.372388	0.279189	0.224886	0.550424	0.49083	0.167005	0.29624	0.305038	0.251085	0.402982	0.133646
14.2333	0.666669	0.706355	0.713368	0.597332	0.452298	0.519065	0.587271	0.714877	0.617181	0.517303	0.669077	0.451632	0.534897	0.468081	0.333485	0.659248	0.637512	0.475692	0.539775	0.57874	0.647229	0.493628	0.52437	0.70036	0.451048	0.529365	0.315664	0.648743	0.340486	0.462757	0.422105	0.569706	0.434904	0.555984	0.648606	0.50117	0.523607	0.3153	0.371042	0.283038	0.228726	0.549379	0.489724	0.166289	0.296093	0.296628	0.250366	0.404258	0.139509
14.25	0.665569	0.71028	0.715326	0.598597	0.449163	0.524255	0.59102	0.711794	0.619285	0.519471	0.666955	0.452552	0.527506	0.465403	0.328829	0.652699	0.640363	0.476569	0.537109	0.579582	0.652299	0.496062	0.518596	0.693935	0.450237	0.529862	0.318347	0.647987	0.339209	0.457998	0.421809	0.568867	0.437768	0.550672	0.649735	0.500768	0.524174	0.315501	0.372391	0.281916	0.222738	0.552861	0.484833	0.166984	0.289757	0.300616	0.250065	0.401196	0.146219
14.2667	0.663488	0.707779	0.718354	0.603461	0.454513	0.522658	0.590109	0.70836	0.61741	0.520627	0.668545	0.457168	0.528731	0.466814	0.327205	0.65241	0.641301	0.477443	0.541042	0.5808	0.65428	0.499516	0.516437	0.702658	0.449024	0.528369	0.324178	0.64947	0.340485	0.459124	0.422141	0.569889	0.432722	0.560039	0.65032	0.499838	0.522965	0.316607	0.376083	0.281265	0.2217	0.547838	0.480651	0.167534	0.289118	0.299668	0.254242	0.407177	0.146595
14.2833	0.664137	0.705404	0.717207	0.607166	0.456769	0.52494	0.590039	0.711779	0.62045	0.518025	0.672331	0.460205	0.523456	0.469036	0.324226	0.655708	0.642556	0.481953	0.54852	0.586355	0.65208	0.500631	0.518192	0.701595	0.445123	0.530343	0.325843	0.647643	0.339946	0.460918	0.420909	0.574818	0.430782	0.558522	0.648471	0.501219	0.524326	0.31496	0.377601	0.281663	0.216594	0.551779	0.477812	0.168449	0.284772	0.298615	0.256468	0.407747	0.148848
14.3	0.667582	0.705668	0.718741	0.606398	0.456366	0.525132	0.59185	0.711618	0.619768	0.520876	0.676723	0.460961	0.525916	0.469063	0.324749	0.65323	0.638472	0.484466	0.551807	0.583281	0.652934	0.502778	0.521539	0.699673	0.445252	0.529503	0.328312	0.644019	0.339192	0.455856	0.417188	0.569143	0.434421	0.562223	0.650548	0.50044	0.528374	0.316927	0.379255	0.28411	0.218534	0.55112	0.479354	0.16725	0.285216	0.301333	0.254905	0.40736	0.1459
14.3167	0.670623	0.702442	0.721296	0.612422	0.454734	0.527764	0.59156	0.707644	0.619169	0.517713	0.6805	0.464066	0.527503	0.472302	0.321719	0.65549	0.647152	0.492321	0.552162	0.587583	0.658324	0.502823	0.52366	0.701414	0.443656	0.527896	0.322323	0.642041	0.34328	0.462436	0.416597	0.562999	0.436136	0.559795	0.661223	0.500736	0.529067	0.321968	0.38369	0.282341	0.22018	0.55448	0.474004	0.167489	0.285625	0.302596	0.251756	0.406953	0.145678
14.3333	0.671954	0.701255	0.720648	0.617308	0.452751	0.527559	0.592822	0.709804	0.62268	0.519325	0.681788	0.464352	0.529774	0.47209	0.327699	0.658648	0.645279	0.497176	0.555364	0.59377	0.661783	0.503532	0.523013	0.707227	0.443811	0.529631	0.325337	0.642192	0.343732	0.465457	0.418696	0.568466	0.432217	0.565843	0.663051	0.501908	0.527283	0.324071	0.388821	0.284563	0.20797	0.55949	0.471455	0.16641	0.284953	0.301427	0.25224	0.409433	0.146054
14.35	0.673149	0.696495	0.719872	0.617703	0.460068	0.528861	0.592673	0.715838	0.621351	0.521586	0.684167	0.462225	0.528015	0.474038	0.329312	0.661472	0.641357	0.498306	0.555609	0.593975	0.661826	0.500562	0.522521	0.710501	0.440713	0.528329	0.3227	0.645014	0.342652	0.468181	0.420391	0.571394	0.432455	0.56978	0.661667	0.500342	0.527315	0.324894	0.384025	0.288108	0.206287	0.559121	0.474905	0.166907	0.283865	0.30531	0.257841	0.412359	0.15197
14.3667	0.675457	0.696809	0.724512	0.621014	0.463832	0.532344	0.596554	0.714438	0.617794	0.525034	0.691826	0.457807	0.539265	0.475896	0.333162	0.664062	0.638631	0.500289	0.557177	0.590997	0.657881	0.503762	0.523078	0.706427	0.440379	0.529062	0.319209	0.650928	0.350139	0.472871	0.42202	0.574782	0.440839	0.574928	0.663566	0.500175	0.528018	0.330302	0.387993	0.292558	0.216288	0.559517	0.477878	0.167535	0.283598	0.310127	0.256475	0.413534	0.158144
14.3833	0.678249	0.699827	0.728134	0.618936	0.46343	0.533087	0.599465	0.713535	0.619468	0.525731	0.6954	0.455226	0.540766	0.474962	0.330296	0.667256	0.637681	0.503477	0.561132	0.595422	0.661347	0.506726	0.524147	0.706187	0.43834	0.533727	0.317202	0.64503	0.349033	0.472073	0.414559	0.581314	0.442418	0.568697	0.665189	0.499723	0.530601	0.330827	0.384652	0.287336	0.2268	0.555931	0.482237	0.165704	0.286416	0.310518	0.256801	0.406795	0.162216
14.4	0.677568	0.699139	0.729051	0.620591	0.467969	0.53405	0.6057	0.713702	0.622675	0.528519	0.699594	0.45297	0.5445	0.473333	0.325989	0.67033	0.632413	0.504038	0.567604	0.591949	0.66344	0.507103	0.522406	0.706618	0.436593	0.536644	0.322103	0.647672	0.353229	0.477359	0.410355	0.581298	0.442072	0.567699	0.668521	0.499168	0.534351	0.330958	0.383422	0.28648	0.226421	0.557275	0.485533	0.166807	0.282137	0.314118	0.254675	0.408927	0.163518
14.4167	0.677993	0.700282	0.727215	0.620565	0.473176	0.53405	0.603355	0.715546	0.625586	0.531226	0.708187	0.449391	0.551397	0.478065	0.33278	0.671988	0.625559	0.505155	0.572965	0.592092	0.657566	0.505888	0.520237	0.709106	0.441251	0.538561	0.325935	0.651089	0.35565	0.478392	0.411819	0.589005	0.444994	0.571819	0.669288	0.503974	0.5367	0.333896	0.385117	0.290501	0.225427	0.556238	0.486656	0.166356	0.28252	0.313528	0.254365	0.409108	0.158933
14.4333	0.679747	0.702158	0.725903	0.620852	0.46889	0.533603	0.602869	0.718634	0.626822	0.535209	0.708522	0.445356	0.550518	0.477449	0.332464	0.672152	0.621721	0.506703	0.57673	0.593081	0.658788	0.501934	0.522307	0.708603	0.445565	0.53785	0.324242	0.653629	0.35921	0.47859	0.40857	0.59717	0.442499	0.57597	0.664718	0.502538	0.534342	0.336696	0.381607	0.290674	0.229938	0.557697	0.491606	0.166283	0.28445	0.318341	0.250642	0.399344	0.160538
14.45	0.678034	0.705268	0.728432	0.620833	0.469877	0.538371	0.599519	0.724518	0.622762	0.541413	0.708592	0.445361	0.555087	0.477676	0.338615	0.672291	0.618445	0.505402	0.575554	0.592334	0.661905	0.50226	0.521864	0.705604	0.444806	0.538712	0.324868	0.655116	0.357461	0.480302	0.40975	0.608031	0.445766	0.579412	0.665973	0.504511	0.532067	0.34162	0.382615	0.286314	0.234651	0.556555	0.490857	0.166412	0.287655	0.313618	0.249883	0.406349	0.160726
14.4667	0.681609	0.703382	0.729532	0.62345	0.474014	0.541355	0.599966	0.726716	0.62325	0.549024	0.708566	0.443453	0.554495	0.482638	0.345702	0.671009	0.619992	0.509658	0.576477	0.596696	0.665516	0.499326	0.518894	0.707961	0.446708	0.53943	0.324877	0.655693	0.358874	0.486951	0.409177	0.616012	0.443142	0.575151	0.661638	0.506867	0.532465	0.346321	0.382935	0.28495	0.228191	0.556168	0.490304	0.165807	0.286217	0.310806	0.250912	0.408361	0.165209
14.4833	0.685113	0.705015	0.727102	0.62437	0.479841	0.545599	0.603033	0.732225	0.626746	0.5575	0.709375	0.440607	0.553175	0.480865	0.353216	0.670434	0.622174	0.505272	0.575443	0.594961	0.662318	0.498366	0.516366	0.706853	0.452598	0.541045	0.330721	0.656383	0.364416	0.48768	0.409738	0.626585	0.445691	0.576545	0.655314	0.513388	0.534689	0.342899	0.376371	0.288188	0.230387	0.55344	0.498773	0.166032	0.288006	0.309518	0.25489	0.414298	0.167691
14.5	0.685626	0.704611	0.730579	0.623364	0.481918	0.549595	0.602342	0.739959	0.630749	0.559551	0.712818	0.441472	0.552269	0.482069	0.347689	0.66878	0.625876	0.508242	0.575868	0.590951	0.660867	0.498521	0.518867	0.708026	0.45664	0.540734	0.329701	0.661452	0.365786	0.484479	0.407894	0.636055	0.449993	0.571062	0.653747	0.513028	0.538494	0.343673	0.376042	0.290589	0.238057	0.552799	0.5006	0.166346	0.289581	0.311603	0.256834	0.416934	0.167828
14.5167	0.689901	0.706787	0.734031	0.621794	0.477844	0.551595	0.605252	0.73915	0.631769	0.564428	0.712717	0.4427	0.550403	0.480104	0.347676	0.667895	0.63164	0.510724	0.577694	0.593395	0.663061	0.498685	0.517551	0.706855	0.4607	0.544458	0.329033	0.65698	0.369905	0.490566	0.407222	0.640155	0.446704	0.566943	0.651676	0.517115	0.535535	0.344869	0.378343	0.287055	0.241206	0.55431	0.502136	0.167241	0.286769	0.318875	0.247084	0.416101	0.16615
14.5333	0.690045	0.710114	0.735691	0.621509	0.477369	0.550336	0.606028	0.739316	0.636527	0.562996	0.715282	0.443885	0.54646	0.480867	0.345483	0.666798	0.63276	0.513925	0.578713	0.593597	0.667901	0.495089	0.518789	0.706586	0.465045	0.540885	0.332656	0.649038	0.364831	0.482932	0.403177	0.642058	0.443504	0.561984	0.649796	0.517165	0.535362	0.350386	0.382663	0.284446	0.237479	0.552015	0.500502	0.167621	0.284569	0.321543	0.247502	0.418275	0.162577
14.55	0.691966	0.710761	0.736561	0.623856	0.48059	0.550725	0.60694	0.742762	0.639033	0.562542	0.707479	0.446915	0.544365	0.482059	0.34758	0.664012	0.636559	0.511007	0.582182	0.593023	0.669091	0.495208	0.524094	0.711306	0.464104	0.542025	0.332248	0.652586	0.369646	0.483512	0.406835	0.644078	0.442171	0.560612	0.646021	0.515742	0.536198	0.352583	0.383925	0.289774	0.223873	0.551179	0.50456	0.16769	0.280134	0.322652	0.244782	0.417626	0.157938
14.5667	0.690847	0.71326	0.734352	0.62678	0.476813	0.554197	0.604426	0.742463	0.640559	0.562459	0.706009	0.450469	0.537477	0.484739	0.349999	0.662714	0.642872	0.511494	0.582596	0.59474	0.668261	0.49389	0.529227	0.714845	0.464559	0.541599	0.330224	0.659132	0.370408	0.484042	0.409025	0.653742	0.442057	0.562656	0.654056	0.515602	0.537734	0.354131	0.38634	0.285939	0.228755	0.55605	0.504056	0.167454	0.285098	0.321909	0.246002	0.423861	0.152683
14.5833	0.694427	0.71285	0.737959	0.628298	0.474252	0.555481	0.606517	0.744647	0.639109	0.563067	0.704432	0.45266	0.534566	0.48455	0.350405	0.666459	0.65046	0.519579	0.579938	0.593707	0.672407	0.494844	0.531743	0.716551	0.461198	0.538711	0.333124	0.658834	0.37056	0.487768	0.405681	0.654135	0.439468	0.561253	0.65104	0.515487	0.537567	0.361691	0.386681	0.284089	0.229431	0.562208	0.50561	0.167813	0.287281	0.317486	0.244068	0.421811	0.156362
14.6	0.697837	0.716838	0.740704	0.629606	0.477051	0.559431	0.605064	0.753394	0.63946	0.559188	0.708805	0.457836	0.535068	0.488214	0.353798	0.663474	0.653615	0.518605	0.578117	0.589911	0.674521	0.493954	0.52805	0.715289	0.459712	0.542767	0.332471	0.661968	0.366727	0.487971	0.407861	0.654729	0.436629	0.556887	0.656459	0.518818	0.542038	0.362059	0.388071	0.286246	0.232167	0.560727	0.506591	0.169351	0.287451	0.318076	0.245247	0.424196	0.148888
14.6167	0.700239	0.716437	0.736806	0.633715	0.481242	0.55524	0.608021	0.74632	0.643465	0.561039	0.71523	0.459886	0.536108	0.486939	0.352936	0.662116	0.660811	0.522145	0.578525	0.592085	0.67464	0.492805	0.53146	0.720242	0.463065	0.540878	0.332254	0.664385	0.370064	0.492287	0.407595	0.648859	0.436874	0.551646	0.657165	0.519655	0.544753	0.364424	0.391211	0.292141	0.228273	0.559809	0.509131	0.169378	0.286644	0.319706	0.241989	0.420504	0.151928
14.6333	0.701035	0.722617	0.738168	0.635133	0.47711	0.56242	0.604174	0.747895	0.643809	0.557421	0.716442	0.46582	0.53471	0.48534	0.348331	0.661643	0.660146	0.52473	0.583837	0.58952	0.677872	0.493925	0.532884	0.71827	0.465012	0.543603	0.334049	0.666721	0.369865	0.486886	0.407252	0.645162	0.437945	0.559933	0.662638	0.518514	0.5456	0.36211	0.391414	0.295553	0.232551	0.560695	0.515444	0.170152	0.282161	0.316596	0.240965	0.42102	0.15765
14.65	0.700381	0.724975	0.739571	0.634904	0.47411	0.558683	0.604708	0.748321	0.649946	0.554968	0.720546	0.466364	0.531903	0.485585	0.345198	0.660607	0.661409	0.527604	0.588246	0.590019	0.679586	0.493947	0.535113	0.719253	0.458503	0.547557	0.32921	0.668669	0.367639	0.4845	0.411349	0.638705	0.43854	0.56048	0.663551	0.514309	0.542172	0.365975	0.394047	0.295165	0.23066	0.562937	0.513178	0.170512	0.283108	0.319151	0.244426	0.420169	0.158181
14.6667	0.702003	0.726033	0.745631	0.637272	0.47355	0.555404	0.607029	0.745593	0.649299	0.555526	0.721177	0.466452	0.530524	0.486711	0.347606	0.661065	0.661987	0.535508	0.593058	0.590672	0.683194	0.497435	0.536683	0.718037	0.456043	0.549546	0.33141	0.675951	0.370141	0.483754	0.412037	0.63373	0.435624	0.571196	0.676388	0.516233	0.541656	0.367837	0.39051	0.293856	0.229872	0.563124	0.512664	0.170993	0.27957	0.317933	0.242893	0.4158	0.159533
14.6833	0.701918	0.72691	0.745941	0.6377	0.475254	0.551027	0.60315	0.756143	0.650245	0.550703	0.726255	0.466497	0.528578	0.486343	0.346326	0.658966	0.66168	0.533399	0.59404	0.59151	0.685473	0.49948	0.535428	0.719833	0.454493	0.550206	0.334327	0.681372	0.373464	0.479068	0.40816	0.637834	0.436781	0.578072	0.679781	0.515225	0.550282	0.367622	0.389969	0.299327	0.224337	0.562129	0.509927	0.170717	0.282076	0.309673	0.242622	0.416177	0.15595
14.7	0.703174	0.725917	0.746461	0.644	0.473123	0.549464	0.604166	0.757808	0.652198	0.55682	0.726034	0.468111	0.526638	0.489701	0.347641	0.662014	0.663946	0.53482	0.59756	0.590886	0.685954	0.499847	0.539342	0.72717	0.450697	0.555188	0.332679	0.688072	0.374125	0.482246	0.410398	0.634645	0.436637	0.580151	0.680619	0.515643	0.556068	0.361099	0.384884	0.300131	0.220252	0.563672	0.509283	0.170852	0.280615	0.307571	0.241644	0.413606	0.152666
14.7167	0.705064	0.724998	0.746763	0.650817	0.467815	0.548723	0.606147	0.757483	0.652193	0.560341	0.731333	0.467617	0.527405	0.490487	0.349876	0.664533	0.665439	0.539939	0.594977	0.590024	0.684005	0.502606	0.536711	0.723305	0.456293	0.554956	0.330949	0.694708	0.371927	0.493328	0.409994	0.636899	0.434084	0.587291	0.686137	0.52024	0.561111	0.362168	0.387302	0.298543	0.222289	0.563198	0.504723	0.171382	0.28231	0.308519	0.245803	0.418339	0.155729
14.7333	0.710171	0.730335	0.749776	0.649353	0.470385	0.549405	0.606576	0.757049	0.654903	0.563882	0.731804	0.468666	0.531583	0.492523	0.349356	0.665758	0.664661	0.542891	0.595628	0.5951	0.689115	0.509716	0.531801	0.719993	0.457833	0.554813	0.331669	0.689488	0.367006	0.48735	0.408526	0.632322	0.436169	0.592191	0.684746	0.523551	0.562012	0.360795	0.388497	0.303813	0.220987	0.560199	0.507086	0.173678	0.27768	0.30742	0.248118	0.411337	0.154079
14.75	0.712196	0.733968	0.749546	0.653219	0.47715	0.545938	0.608796	0.756985	0.659025	0.566469	0.731221	0.471677	0.530523	0.490596	0.351779	0.661238	0.665041	0.534879	0.593709	0.597721	0.691118	0.510734	0.527668	0.719257	0.456372	0.556174	0.327621	0.695161	0.365509	0.484104	0.41328	0.631895	0.434313	0.59792	0.693041	0.523947	0.558616	0.35314	0.38628	0.305643	0.220974	0.554331	0.505501	0.174349	0.277079	0.310202	0.249725	0.417045	0.151412
14.7667	0.7142	0.735142	0.753433	0.651964	0.484045	0.546335	0.607851	0.747415	0.661729	0.574155	0.726802	0.468424	0.533807	0.490255	0.351972	0.659985	0.666413	0.540476	0.595463	0.602668	0.690678	0.514146	0.531194	0.718516	0.458152	0.558192	0.331573	0.692624	0.367097	0.484711	0.409701	0.626989	0.436133	0.595935	0.697681	0.521104	0.560903	0.351735	0.386663	0.303061	0.217008	0.555563	0.504946	0.174154	0.273819	0.311106	0.251197	0.420294	0.157977
14.7833	0.716065	0.739234	0.758094	0.651718	0.48158	0.543605	0.607014	0.750248	0.659677	0.576882	0.726639	0.468046	0.534084	0.495834	0.35211	0.662127	0.659123	0.542302	0.596099	0.605411	0.69071	0.517078	0.52644	0.717301	0.460929	0.558029	0.333429	0.694793	0.368961	0.478315	0.41367	0.627545	0.431654	0.602357	0.705123	0.522612	0.557692	0.34973	0.385908	0.301317	0.222091	0.556526	0.505558	0.173467	0.274404	0.315808	0.257431	0.423445	0.152563
14.8	0.716661	0.737153	0.76099	0.653106	0.481765	0.541962	0.612044	0.753499	0.663802	0.580915	0.730955	0.46521	0.533775	0.498077	0.348969	0.659215	0.659251	0.539033	0.594287	0.609118	0.691323	0.518975	0.530909	0.723074	0.463902	0.558064	0.332751	0.698468	0.36831	0.483142	0.415452	0.632501	0.433519	0.596347	0.699613	0.526941	0.556386	0.351072	0.384867	0.296364	0.231803	0.555526	0.508602	0.17377	0.279783	0.320759	0.258428	0.424904	0.149296
14.8167	0.715783	0.73483	0.76409	0.651716	0.483913	0.542644	0.613543	0.760378	0.66015	0.580932	0.736116	0.46803	0.536133	0.500123	0.348587	0.659601	0.655134	0.541924	0.592418	0.609467	0.690905	0.521705	0.529953	0.727405	0.46805	0.555728	0.338635	0.69818	0.36543	0.480689	0.412097	0.638728	0.433257	0.603259	0.702675	0.527858	0.558234	0.352726	0.38938	0.299879	0.235463	0.558092	0.508134	0.174464	0.279806	0.322203	0.256042	0.424283	0.15111
14.8333	0.713125	0.739642	0.76245	0.652986	0.488444	0.549456	0.615707	0.762094	0.662882	0.583752	0.738903	0.467721	0.535881	0.502145	0.353622	0.658017	0.649951	0.539341	0.590127	0.612349	0.692448	0.518593	0.531739	0.731383	0.47009	0.559181	0.335109	0.692821	0.364893	0.481869	0.411073	0.636336	0.431918	0.59635	0.690385	0.528156	0.558632	0.352225	0.389472	0.300282	0.23524	0.558556	0.506753	0.174757	0.280649	0.327492	0.256227	0.422959	0.156528
14.85	0.713259	0.740652	0.764343	0.65568	0.490671	0.554807	0.62134	0.758524	0.663817	0.589177	0.739449	0.470655	0.533381	0.50454	0.358272	0.662065	0.645918	0.542891	0.588788	0.609391	0.690054	0.519382	0.532425	0.734897	0.469526	0.557811	0.333606	0.693343	0.362886	0.480188	0.41846	0.636934	0.433222	0.59541	0.687957	0.531159	0.548851	0.356056	0.391715	0.297616	0.241053	0.56092	0.512205	0.174372	0.279382	0.327171	0.256057	0.424546	0.156309
14.8667	0.712959	0.74774	0.763509	0.651823	0.491421	0.557754	0.621122	0.760898	0.662937	0.590113	0.736591	0.473495	0.531517	0.506092	0.357695	0.660855	0.646501	0.544051	0.58796	0.611973	0.689354	0.52078	0.532045	0.73347	0.47412	0.560449	0.333198	0.693337	0.361593	0.482067	0.418974	0.639396	0.438538	0.597717	0.686581	0.534193	0.544451	0.360598	0.396414	0.299971	0.24216	0.561351	0.512769	0.174293	0.282023	0.326535	0.256849	0.425604	0.162253
14.8833	0.714517	0.752899	0.765236	0.652772	0.492424	0.559565	0.625883	0.76237	0.666984	0.59167	0.742505	0.47407	0.53209	0.508966	0.3595	0.663128	0.64725	0.544252	0.591088	0.612846	0.693679	0.521003	0.532428	0.735935	0.472878	0.562258	0.337503	0.690872	0.361587	0.471416	0.419183	0.634789	0.440902	0.599498	0.685705	0.534659	0.542703	0.360685	0.395871	0.295197	0.245993	0.563148	0.51459	0.175288	0.276819	0.326856	0.254005	0.423185	0.154339
14.9	0.713779	0.752562	0.767624	0.656551	0.49455	0.556592	0.626232	0.767197	0.667363	0.593751	0.740357	0.473263	0.52974	0.506646	0.361927	0.663718	0.649383	0.542497	0.594905	0.607982	0.689894	0.516136	0.536252	0.741217	0.473424	0.560927	0.336977	0.688795	0.366501	0.479	0.419163	0.638668	0.437685	0.59588	0.67901	0.5346	0.541241	0.362095	0.402405	0.292112	0.244547	0.559948	0.508597	0.174129	0.281688	0.322764	0.256967	0.424034	0.161992
14.9167	0.712947	0.752309	0.766083	0.654364	0.491267	0.559892	0.62362	0.768574	0.664076	0.596042	0.746178	0.472016	0.530984	0.509416	0.357839	0.6645	0.647967	0.551858	0.600369	0.612846	0.695369	0.517022	0.538515	0.739576	0.479714	0.565929	0.335449	0.690807	0.370212	0.481102	0.417914	0.640538	0.438274	0.593681	0.678984	0.538177	0.546824	0.366009	0.403888	0.288902	0.24853	0.561711	0.510478	0.174445	0.278003	0.319708	0.254338	0.424081	0.156872
14.9333	0.714306	0.754078	0.762986	0.656624	0.485821	0.559002	0.625893	0.767594	0.665622	0.595017	0.7483	0.475546	0.535935	0.509342	0.357759	0.665614	0.648411	0.549937	0.597715	0.615792	0.695764	0.519651	0.538298	0.739134	0.483038	0.561846	0.336809	0.694054	0.369735	0.4812	0.423346	0.647202	0.440036	0.601996	0.682353	0.541959	0.547156	0.37094	0.406412	0.290513	0.250424	0.561617	0.513879	0.173325	0.280147	0.316929	0.255573	0.427122	0.158431
14.95	0.716437	0.753542	0.767258	0.65958	0.486897	0.563762	0.628627	0.769375	0.670733	0.597794	0.751967	0.47481	0.543276	0.508342	0.35809	0.663804	0.655389	0.547278	0.598661	0.618108	0.702029	0.521658	0.540939	0.738472	0.47826	0.563274	0.336779	0.696844	0.367573	0.485929	0.416787	0.648565	0.444452	0.602348	0.676948	0.541907	0.549611	0.37572	0.405091	0.293626	0.246273	0.566027	0.516576	0.176525	0.275746	0.315896	0.249135	0.422196	0.158133
14.9667	0.718282	0.759697	0.76439	0.65907	0.48782	0.559013	0.628461	0.768127	0.673749	0.595466	0.756851	0.475319	0.550156	0.507641	0.35946	0.66746	0.660437	0.551063	0.594797	0.617975	0.699546	0.523854	0.540814	0.736955	0.477105	0.564998	0.338267	0.702553	0.366042	0.482627	0.417061	0.648969	0.442357	0.604412	0.683983	0.543116	0.555018	0.377213	0.405928	0.29738	0.232004	0.570699	0.510816	0.177008	0.275499	0.311336	0.253761	0.422267	0.150974
14.9833	0.723818	0.766092	0.765063	0.661845	0.488531	0.557474	0.627962	0.768448	0.678606	0.59271	0.750474	0.473579	0.553327	0.506783	0.359403	0.667008	0.661798	0.550015	0.592563	0.619299	0.703358	0.527134	0.540004	0.735008	0.477591	0.566016	0.332927	0.705335	0.370448	0.481148	0.420141	0.647592	0.446128	0.599311	0.683246	0.546817	0.561123	0.378703	0.401869	0.293356	0.231142	0.563333	0.511208	0.177984	0.27689	0.307082	0.256572	0.420369	0.154677
15	0.727882	0.769433	0.767285	0.662317	0.485265	0.561242	0.626946	0.767707	0.682416	0.595221	0.748528	0.476903	0.556777	0.506766	0.355873	0.667381	0.667105	0.545327	0.59149	0.618322	0.702093	0.528301	0.537663	0.731042	0.477511	0.564392	0.33476	0.708787	0.370203	0.483104	0.420795	0.648523	0.449057	0.60688	0.687136	0.547947	0.559638	0.378595	0.409072	0.296884	0.230865	0.568008	0.521106	0.177673	0.276922	0.304815	0.257394	0.422542	0.156068
15.0167	0.729764	0.773759	0.767396	0.665551	0.480756	0.55664	0.625077	0.77293	0.68436	0.595906	0.748076	0.47594	0.565546	0.508101	0.358027	0.66728	0.668859	0.546179	0.594615	0.619045	0.706851	0.535017	0.536891	0.730974	0.487246	0.565737	0.338002	0.714828	0.369365	0.486065	0.4205	0.647941	0.450556	0.604435	0.702088	0.544807	0.565791	0.38118	0.41092	0.294665	0.230433	0.565857	0.519334	0.177184	0.275835	0.303956	0.259187	0.425788	0.157076
15.0333	0.731284	0.768774	0.770317	0.668146	0.483028	0.55735	0.626051	0.773817	0.687447	0.598347	0.749365	0.479102	0.570823	0.508007	0.358635	0.670822	0.673768	0.544113	0.593978	0.61711	0.708667	0.536864	0.535605	0.733002	0.486199	0.565781	0.34158	0.720724	0.371889	0.490599	0.420395	0.648168	0.446333	0.602964	0.706334	0.546017	0.566914	0.384854	0.407932	0.295412	0.227563	0.566962	0.52359	0.178557	0.270266	0.304671	0.264	0.427889	0.156181
15.05	0.730703	0.770598	0.773458	0.665793	0.483491	0.552753	0.622322	0.773753	0.684111	0.598706	0.746322	0.479964	0.569913	0.507009	0.359949	0.670929	0.671651	0.538162	0.591779	0.611649	0.708879	0.536504	0.531793	0.733047	0.48536	0.561294	0.341112	0.724438	0.373017	0.492515	0.418308	0.651605	0.445289	0.596799	0.705985	0.546303	0.572172	0.383956	0.414238	0.297232	0.230258	0.568654	0.525834	0.1778	0.281627	0.305341	0.263977	0.426526	0.158241
15.0667	0.732738	0.773358	0.771958	0.665895	0.481269	0.554619	0.625662	0.777905	0.687154	0.597227	0.750224	0.483164	0.577742	0.509157	0.361305	0.670386	0.670196	0.539283	0.587943	0.614656	0.711006	0.537317	0.531244	0.731492	0.48388	0.559776	0.345893	0.728646	0.37056	0.491846	0.418375	0.64716	0.452115	0.599646	0.715126	0.545363	0.573801	0.38506	0.406691	0.296413	0.234847	0.574464	0.533364	0.17794	0.279753	0.309938	0.258471	0.428573	0.154451
15.0833	0.733291	0.776301	0.774768	0.66809	0.482634	0.556522	0.62858	0.777953	0.689395	0.602385	0.745687	0.482508	0.582078	0.510565	0.360502	0.673669	0.676435	0.532516	0.590683	0.616053	0.707934	0.536131	0.529978	0.736077	0.480903	0.554573	0.346492	0.730302	0.36905	0.492283	0.41514	0.644046	0.454778	0.599571	0.710873	0.544883	0.575247	0.384922	0.410186	0.298853	0.236577	0.573278	0.542205	0.178015	0.287962	0.315609	0.260425	0.425687	0.153789
15.1	0.735363	0.777872	0.778004	0.667429	0.489088	0.555489	0.6309	0.780695	0.690982	0.607122	0.749572	0.483095	0.578418	0.512426	0.363744	0.674578	0.674813	0.535251	0.592829	0.612476	0.713725	0.532637	0.53335	0.738694	0.479284	0.554437	0.34062	0.739778	0.370593	0.492857	0.413807	0.642512	0.457823	0.592698	0.706391	0.547772	0.572428	0.388076	0.40851	0.298914	0.233649	0.578224	0.540738	0.17951	0.285983	0.313946	0.258226	0.421176	0.151307
15.1167	0.735292	0.779789	0.775309	0.666274	0.487824	0.554001	0.632281	0.778219	0.692031	0.605527	0.747961	0.483866	0.577814	0.51369	0.366353	0.678901	0.677805	0.537284	0.595488	0.604093	0.711723	0.532537	0.535929	0.741931	0.483464	0.557769	0.347697	0.739624	0.37423	0.489257	0.417731	0.645008	0.462971	0.592737	0.709453	0.549026	0.571647	0.383631	0.411957	0.29735	0.236008	0.576835	0.53952	0.177721	0.287338	0.314864	0.260126	0.4221	0.153903
15.1333	0.734099	0.77942	0.777704	0.668998	0.496434	0.559317	0.6362	0.780965	0.688797	0.603731	0.746285	0.484152	0.573804	0.512537	0.368061	0.679438	0.681092	0.534418	0.598139	0.603889	0.714395	0.532506	0.532548	0.748287	0.485159	0.558479	0.345716	0.737749	0.376995	0.496082	0.420129	0.643999	0.462661	0.594333	0.716196	0.547926	0.572694	0.383497	0.415193	0.294802	0.241588	0.573842	0.536818	0.17803	0.286689	0.318694	0.256633	0.422967	0.154993
15.15	0.729245	0.779141	0.775058	0.66699	0.497876	0.566705	0.634384	0.779926	0.684622	0.606243	0.748715	0.486076	0.573569	0.512176	0.367307	0.68149	0.677403	0.536958	0.601849	0.601929	0.70966	0.52864	0.53917	0.751469	0.482541	0.55667	0.345448	0.743172	0.375495	0.501164	0.416382	0.648627	0.460697	0.599473	0.720569	0.546169	0.573597	0.380088	0.41823	0.294356	0.238934	0.579736	0.545148	0.178247	0.281187	0.318777	0.250766	0.420638	0.150228
15.1667	0.728168	0.777712	0.771066	0.668712	0.49867	0.561598	0.633015	0.786735	0.682089	0.607439	0.746852	0.483677	0.575838	0.515246	0.36971	0.683586	0.67347	0.535657	0.60537	0.60608	0.708266	0.529899	0.536848	0.755141	0.481058	0.555222	0.348092	0.745741	0.376368	0.500067	0.418396	0.648571	0.460404	0.597896	0.725424	0.548392	0.580338	0.381606	0.415902	0.292819	0.242658	0.580409	0.544273	0.178735	0.281663	0.31963	0.249437	0.42233	0.143258
15.1833	0.729704	0.779156	0.769584	0.668849	0.505011	0.567273	0.633188	0.781657	0.680752	0.606192	0.746644	0.484962	0.581594	0.516026	0.366702	0.683956	0.675343	0.537506	0.60673	0.6054	0.707015	0.526713	0.539982	0.752044	0.477357	0.554756	0.349958	0.745566	0.376647	0.505046	0.415309	0.647778	0.461075	0.603237	0.716455	0.551527	0.582589	0.37902	0.411272	0.294205	0.241328	0.583142	0.544126	0.179895	0.28271	0.322254	0.252814	0.420493	0.144653
15.2	0.732548	0.779247	0.767661	0.669668	0.506014	0.56859	0.63426	0.784655	0.680167	0.603478	0.749358	0.482698	0.581529	0.51625	0.366219	0.679928	0.670282	0.540954	0.60885	0.608783	0.707987	0.529643	0.540468	0.751573	0.478323	0.553951	0.354826	0.745385	0.377202	0.500318	0.414671	0.656492	0.464376	0.606616	0.717019	0.552328	0.588152	0.374295	0.411666	0.290704	0.250308	0.584138	0.544695	0.179612	0.289533	0.323836	0.246992	0.42106	0.141979
[truncated: 1,248 more rows]
[truncated: 50 more columns]

## Sheet: Fig1C
time	fbp1d5h CM	fbp1d5h CM	fbp1d5h CM	fbp1d5h CM	fbp1d5h CM	fbp1d5h CM	fbp1d5h CM	fbp1d5h CM	fbp1d5h CM	fbp1d5h CM	fbp1d10h CM	fbp1d10h CM	fbp1d10h CM	fbp1d10h CM	fbp1d10h CM	fbp1d10h CM	fbp1d10h CM	fbp1d10h CM	fbp1d10h CM	fbp1d10h CM	fbp1d15h CM	fbp1d15h CM	fbp1d15h CM	fbp1d15h CM	fbp1d15h CM	fbp1d15h CM	fbp1d15h CM	fbp1d15h CM	fbp1d15h CM	fbp1d15h CM	fbp1d20h CM	fbp1d20h CM	fbp1d20h CM	fbp1d20h CM	fbp1d20h CM	fbp1d20h CM	fbp1d20h CM	fbp1d20h CM	fbp1d20h CM	fbp1d20h CM	fbp1d25h CM	fbp1d25h CM	fbp1d25h CM	fbp1d25h CM	fbp1d25h CM	fbp1d25h CM	fbp1d25h CM	fbp1d25h CM	fbp1d25h CM
[truncated: 2,141 more rows]
[truncated: 12 more columns]

[truncated: 22 more sheets: Fig1E, Fig1G, Fig1HI & SFig8AB, Fig2D, Fig2E, Fig2F, Fig2G, Fig2H, Fig2I, Fig3GH, Fig3I, Fig3J, Fig3K, Fig3L and SFig21, Fig4A, Fig4B, Fig4C, Fig4D, Fig4E, Fig4F …]
