# Supplementary material for: Autotoxin-mediated latecomer killing in yeast communities
Source: PLoS Biol. 2022 Nov 7;20(11):e3001844. doi: 10.1371/journal.pbio.3001844 (PMC9639812; doi:10.1371/journal.pbio.3001844)
Supplement: S2 Data — (XLSX) [file pbio.3001844.s029.xlsx]

## Sheet: SFig1
time	MM 0% glycerol3%	MM 0% glycerol3%	MM 0% glycerol0%	MM 0% glycerol0%
0.333333	0.233108	0.214708	0.251351	0.281256
0.35	0.223714	0.190603	0.274485	0.292038
0.366667	0.225541	0.191192	0.299658	0.262478
0.383333	0.221334	0.203966	0.291218	0.268353
0.4	0.237784	0.19989	0.280399	0.271363
0.416667	0.218219	0.186349	0.27407	0.284068
0.433333	0.228531	0.173773	0.277519	0.274501
0.45	0.202468	0.210823	0.276437	0.276668
0.466667	0.214892	0.201537	0.271669	0.272605
0.483333	0.233146	0.185988	0.277519	0.273641
0.5	0.206811	0.191873	0.275273	0.274501
0.516667	0.212865	0.189787	0.282618	0.277025
0.533333	0.227072	0.201858	0.289651	0.278662
0.55	0.204874	0.207229	0.280273	0.277769
0.566667	0.222374	0.185491	0.284633	0.282422
0.583333	0.244119	0.186349	0.320201	0.283858
0.6	0.217441	0.190693	0.30443	0.291887
0.616667	0.227221	0.197151	0.309102	0.293852
0.633333	0.217811	0.1921	0.302105	0.279049
0.65	0.229317	0.190829	0.313365	0.288782
0.666667	0.207726	0.185175	0.304344	0.285117
0.683333	0.20608	0.193963	0.31774	0.289173
0.7	0.218293	0.184093	0.318838	0.290499
0.716667	0.243092	0.186846	0.318135	0.290801
0.733333	0.231342	0.178517	0.359383	0.310582
0.75	0.232018	0.194827	0.336031	0.310797
0.766667	0.23518	0.178562	0.332177	0.310951
0.783333	0.242332	0.176321	0.32373	0.297916
0.8	0.233221	0.181167	0.310665	0.307599
0.816667	0.240018	0.180987	0.3062	0.303097
0.833333	0.247398	0.186801	0.320421	0.302883
0.85	0.230404	0.186801	0.322714	0.308213
0.866667	0.207323	0.18766	0.298031	0.309504
0.883333	0.193266	0.185807	0.306071	0.298463
0.9	0.194168	0.188112	0.29143	0.306617
0.916667	0.195685	0.182966	0.300773	0.31912
0.933333	0.190063	0.190557	0.315506	0.299559
0.95	0.201777	0.191238	0.30997	0.311383
0.966667	0.200105	0.184679	0.303654	0.311352
0.983333	0.19956	0.187976	0.30633	0.320301
1	0.192689	0.190376	0.315243	0.508612
1.01667	0.197095	0.189606	0.320377	0.303769
1.03333	0.192797	0.181257	0.317433	0.312586
1.05	0.211688	0.184273	0.310535	0.284577
1.06667	0.214192	0.183507	0.326033	0.288
1.08333	0.20367	0.20021	0.31875	0.289987
1.1	0.198689	0.188926	0.325102	0.288752
1.11667	0.18594	0.187253	0.314238	0.294942
1.13333	0.189201	0.18671	0.324305	0.290137
1.15	0.184438	0.187614	0.321126	0.285117
1.16667	0.192257	0.182381	0.318794	0.304044
1.18333	0.186441	0.183822	0.328164	0.306617
1.2	0.184796	0.184454	0.308364	0.313265
1.21667	0.191285	0.170472	0.324526	0.276965
1.23333	0.18426	0.176187	0.286653	0.278245
1.25	0.186799	0.175919	0.304214	0.294579
1.26667	0.182726	0.175292	0.312711	0.281674
1.28333	0.187515	0.169493	0.309796	0.299954
1.3	0.183082	0.176904	0.292109	0.300107
1.31667	0.181087	0.170161	0.296322	0.292975
1.33333	0.176153	0.167048	0.273076	0.286797
1.35	0.182405	0.171497	0.294064	0.295639
1.36667	0.19898	0.164432	0.294574	0.319337
1.38333	0.204035	0.165761	0.3062	0.282093
1.4	0.191717	0.163767	0.326476	0.275124
1.41667	0.190242	0.165806	0.270677	0.296883
1.43333	0.220443	0.160452	0.283666	0.30328
1.45	0.21504	0.170472	0.260832	0.282392
1.46667	0.206665	0.161159	0.272289	0.273967
1.48333	0.211357	0.162838	0.273531	0.285087
1.5	0.208275	0.16191	0.274568	0.28045
1.51667	0.204582	0.162838	0.272165	0.275807
1.53333	0.206482	0.169181	0.28157	0.286437
1.55	0.2044	0.162617	0.288932	0.296823
1.56667	0.210586	0.167137	0.285684	0.304044
1.58333	0.217145	0.166826	0.279312	0.284817
1.6	0.232356	0.16847	0.279145	0.294458
1.61667	0.229542	0.166294	0.297133	0.308336
1.63333	0.245452	0.16847	0.271545	0.298646
1.65	0.259932	0.162308	0.274858	0.290891
1.66667	0.251609	0.171943	0.311622	0.298463
1.68333	0.268136	0.167848	0.278937	0.291978
1.7	0.278659	0.17668	0.265821	0.279228
1.71667	0.264433	0.172657	0.296109	0.272546
1.73333	0.292744	0.172657	0.280399	0.297126
1.75	0.258849	0.173058	0.273573	0.294216
1.76667	0.242484	0.178472	0.277728	0.282272
1.78333	0.25553	0.171631	0.272951	0.298524
1.8	0.248927	0.1748	0.292448	0.314934
1.81667	0.254606	0.173951	0.273987	0.300929
1.83333	0.236236	0.175292	0.279897	0.280779
1.85	0.233071	0.179819	0.270182	0.291253
1.86667	0.227558	0.17574	0.309058	0.303158
1.88333	0.228643	0.180223	0.2809	0.300777
1.9	0.243244	0.177845	0.28224	0.286857
1.91667	0.242256	0.182516	0.277186	0.293883
1.93333	0.243967	0.176635	0.287665	0.296701
1.95	0.242788	0.183417	0.271834	0.301845
1.96667	0.246215	0.180133	0.299401	0.282302
1.98333	0.242636	0.183012	0.288594	0.308152
2	0.2445	0.178383	0.278228	0.297551
2.01667	0.240283	0.182111	0.292236	0.280062
2.03333	0.242218	0.178293	0.295043	0.289173
2.05	0.240927	0.183552	0.301202	0.273849
2.06667	0.242598	0.178203	0.287876	0.287819
2.08333	0.243853	0.186665	0.297732	0.286827
2.1	0.248736	0.179729	0.28944	0.279377
2.11667	0.242066	0.184499	0.307715	0.286377
2.13333	0.242142	0.181122	0.285937	0.295912
2.15	0.23979	0.186078	0.296963	0.287428
2.16667	0.242028	0.225459	0.318794	0.279585
2.18333	0.242408	0.221258	0.272206	0.29225
2.2	0.24237	0.224898	0.275772	0.279734
2.21667	0.247398	0.235749	0.289905	0.291495
2.23333	0.25276	0.28772	0.286737	0.280062
2.25	0.256609	0.394665	0.314588	0.282571
2.26667	0.254067	0.428579	0.279646	0.274293
2.28333	0.255761	0.439003	0.299829	0.280659
2.3	0.259816	0.354906	0.279772	0.281764
2.31667	0.284562	0.62118	0.284843	0.318623
2.33333	0.317565	0.516297	0.291345	0.285567
2.35	0.346878	0.244562	0.274402	0.293701
2.36667	0.360614	0.264625	0.277186	0.276847
2.38333	0.382246	0.30732	0.280733	0.298402
2.4	0.391112	0.447413	0.283079	0.28287
2.41667	0.390088	0.246514	0.283456	0.290318
2.43333	0.392271	0.229442	0.27877	0.291465
2.45	0.412561	0.253541	0.283876	0.288571
2.46667	0.228531	0.378034	0.286147	0.294639
2.48333	0.253875	0.233014	0.297646	0.281406
2.5	0.259623	0.201262	0.279897	0.292643
2.51667	0.257806	0.203737	0.275564	0.277174
2.53333	0.274208	0.206768	0.31197	0.280629
2.55	0.276096	0.304406	0.278603	0.276044
2.56667	0.245871	0.295409	0.285221	0.283379
2.58333	0.245071	0.319358	0.286653	0.27893
2.6	0.254914	0.350034	0.27973	0.280092
2.61667	0.247016	0.284561	0.295128	0.29743
2.63333	0.291342	0.220746	0.289736	0.293762
2.65	0.280873	0.229301	0.289905	0.298159
2.66667	0.284204	0.246181	0.292958	0.302028
2.68333	0.282617	0.287572	0.308625	0.297551
2.7	0.309326	0.242661	0.299272	0.287278
2.71667	0.293346	0.254981	0.313496	0.281734
2.73333	0.304199	0.267195	0.299658	0.300259
2.75	0.316577	0.25825	0.299487	0.288481
2.76667	0.340992	0.264431	0.296109	0.282721
2.78333	0.337074	0.292079	0.300001	0.294549
2.8	0.329955	0.274304	0.311448	0.298554
2.81667	0.34429	0.269284	0.303008	0.29573
2.83333	0.338841	0.321649	0.328387	0.308705
2.85	0.355541	0.339422	0.318574	0.287639
2.86667	0.35152	0.465469	0.309015	0.295579
2.88333	0.36845	0.227098	0.312624	0.2957
2.9	0.355584	0.232214	0.313409	0.306648
2.91667	0.311778	0.253589	0.314064	0.299406
2.93333	0.318471	0.235843	0.317652	0.298707
2.95	0.340443	0.222797	0.317916	0.295943
2.96667	0.281903	0.25129	0.289947	0.298038
2.98333	0.29463	0.280378	0.287032	0.295973
3	0.329622	0.265497	0.298502	0.296246
3.01667	0.274286	0.217258	0.284086	0.301112
3.03333	0.275151	0.225927	0.287918	0.297855
3.05	0.275427	0.214522	0.299701	0.297582
3.06667	0.26919	0.25825	0.298801	0.296762
3.08333	0.271069	0.233297	0.287623	0.292431
3.1	0.278028	0.22963	0.302492	0.306709
3.11667	0.296077	0.230287	0.283498	0.304656
3.13333	0.311778	0.216562	0.287117	0.30432
3.15	0.298535	0.2383	0.294532	0.297886
3.16667	0.323512	0.254597	0.286147	0.305636
3.18333	0.322311	0.255125	0.283331	0.298372
3.2	0.290182	0.298899	0.290032	0.297764
3.21667	0.308919	0.293023	0.288974	0.319617
3.23333	0.28222	0.229911	0.298973	0.310951
3.25	0.293145	0.249568	0.296151	0.325856
3.26667	0.289862	0.233957	0.288425	0.338489
3.28333	0.253298	0.264431	0.289693	0.296398
3.3	0.265601	0.26327	0.304516	0.3016
3.31667	0.258617	0.218141	0.286484	0.320644
3.33333	0.26032	0.299549	0.309883	0.30674
3.35	0.24843	0.250476	0.295469	0.306372
3.36667	0.269269	0.262303	0.280399	0.302302
3.38333	0.266068	0.253925	0.289143	0.305299
3.4	0.251072	0.244467	0.291981	0.316172
3.41667	0.249157	0.224618	0.289313	0.309381
3.43333	0.249386	0.221631	0.291388	0.325355
3.45	0.250688	0.224244	0.29863	0.296732
3.46667	0.252991	0.270939	0.295384	0.302119
3.48333	0.26599	0.239152	0.302965	0.326576
3.5	0.252684	0.260178	0.300945	0.323324
3.51667	0.248659	0.245133	0.308885	0.309412
3.53333	0.252799	0.290492	0.295128	0.323636
3.55	0.240207	0.234051	0.301288	0.303708
3.56667	0.248162	0.240573	0.297774	0.308859
3.58333	0.247092	0.255269	0.308364	0.303188
3.6	0.25742	0.280869	0.304042	0.302974
3.61667	0.2382	0.234098	0.292618	0.296155
3.63333	0.24256	0.258347	0.293001	0.296671
3.65	0.259468	0.248374	0.29054	0.3124
3.66667	0.274404	0.273865	0.283582	0.315708
3.68333	0.319749	0.247897	0.289524	0.311383
3.7	0.308062	0.231979	0.302922	0.31203
3.71667	0.340696	0.236079	0.305379	0.308336
3.73333	0.345986	0.235701	0.288467	0.295003
3.75	0.295353	0.221584	0.304516	0.312863
3.76667	0.254606	0.238631	0.294532	0.30487
3.78333	0.255299	0.281803	0.29833	0.31345
3.8	0.25088	0.242139	0.303137	0.301295
3.81667	0.245338	0.258058	0.291981	0.310582
3.83333	0.25349	0.253397	0.292533	0.306832
3.85	0.25326	0.289006	0.295171	0.31092
3.86667	0.254491	0.258828	0.320773	0.297278
3.88333	0.267004	0.254549	0.287918	0.305514
3.9	0.277909	0.248661	0.297945	0.316265
3.91667	0.252952	0.268117	0.290964	0.31999
3.93333	0.261366	0.280525	0.305595	0.32189
3.95	0.250573	0.24952	0.300044	0.30849
3.96667	0.244957	0.267292	0.318179	0.305054
3.98333	0.260668	0.259214	0.304991	0.305514
4	0.273383	0.274793	0.311492	0.308305
4.01667	0.26032	0.243754	0.30189	0.315212
4.03333	0.272205	0.263705	0.304732	0.315398
4.05	0.267745	0.278709	0.310796	0.302394
4.06667	0.264161	0.252583	0.301503	0.305851
4.08333	0.258115	0.254885	0.291854	0.312462
4.1	0.257072	0.258732	0.325456	0.306372
4.11667	0.246634	0.259166	0.299658	0.30276
4.13333	0.274365	0.267972	0.306114	0.325355
4.15	0.298535	0.23523	0.300301	0.305544
4.16667	0.263034	0.240099	0.299958	0.30972
4.18333	0.268018	0.264238	0.306849	0.305728
4.2	0.256147	0.282	0.293511	0.306464
4.21667	0.255145	0.235465	0.30232	0.320675
4.23333	0.255569	0.227238	0.293383	0.312154
4.25	0.268097	0.230099	0.324836	0.308213
4.26667	0.267277	0.231039	0.294787	0.332325
4.28333	0.299342	0.277876	0.329188	0.309874
4.3	0.346029	0.246895	0.298673	0.308797
4.31667	0.249195	0.246228	0.298887	0.312616
4.33333	0.264433	0.281656	0.323553	0.311259
4.35	0.257729	0.265643	0.314064	0.309166
4.36667	0.249195	0.237307	0.307628	0.301784
4.38333	0.248812	0.256422	0.297561	0.317288
4.4	0.2649	0.297153	0.307801	0.309105
4.41667	0.250918	0.277631	0.30512	0.325762
4.43333	0.258038	0.225179	0.315287	0.30533
4.45	0.246902	0.238679	0.299829	0.319337
4.46667	0.243815	0.280574	0.298245	0.316668
4.48333	0.250267	0.293569	0.307498	0.321734
4.5	0.275269	0.246133	0.333833	0.307599
4.51667	0.252607	0.280083	0.318003	0.316513
4.53333	0.26716	0.221398	0.311535	0.302669
4.55	0.249118	0.239626	0.311187	0.317257
4.56667	0.244804	0.255317	0.316162	0.31577
4.58333	0.245871	0.296356	0.335717	0.3072
4.6	0.255222	0.249138	0.305034	0.307476
4.61667	0.258888	0.286337	0.318486	0.307568
4.63333	0.261327	0.359694	0.3295	0.312154
4.65	0.258617	0.269819	0.315943	0.320053
4.66667	0.25688	0.332145	0.305595	0.333081
4.68333	0.266263	0.249473	0.305638	0.305912
4.7	0.269738	0.235701	0.305466	0.315151
4.71667	0.247131	0.279494	0.306027	0.321329
4.73333	0.244424	0.282443	0.305984	0.311198
4.75	0.254375	0.248136	0.308971	0.315027
4.76667	0.251148	0.26182	0.314631	0.308152
4.78333	0.259275	0.301399	0.299272	0.312061
4.8	0.248392	0.270793	0.302492	0.322856
4.81667	0.271304	0.222844	0.288214	0.325042
4.83333	0.255453	0.224618	0.294064	0.312616
4.85	0.251647	0.251003	0.298758	0.31237
4.86667	0.261443	0.324711	0.292873	0.31794
4.88333	0.267394	0.316159	0.316819	0.30328
4.9	0.263073	0.249043	0.298544	0.30484
4.91667	0.244842	0.224758	0.298587	0.328049
4.93333	0.248277	0.238537	0.319189	0.320831
4.95	0.246482	0.239152	0.318794	0.310859
4.96667	0.252491	0.26042	0.302922	0.308982
4.98333	0.239639	0.274842	0.288552	0.299893
5	0.283966	0.291781	0.297262	0.299072
5.01667	0.233146	0.240052	0.292873	0.306157
5.03333	0.251609	0.221771	0.303827	0.305452
5.05	0.23786	0.245419	0.319673	0.305912
5.06667	0.244919	0.249473	0.288932	0.329273
5.08333	0.245338	0.237402	0.286526	0.300168
5.1	0.251801	0.248995	0.290964	0.306617
5.11667	0.257072	0.233438	0.298202	0.301295
5.13333	0.23998	0.258828	0.282282	0.309966
5.15	0.260784	0.279641	0.312362	0.29361
5.16667	0.238654	0.338128	0.29466	0.313141
5.18333	0.250114	0.24499	0.307715	0.302333
5.2	0.239714	0.247325	0.28999	0.295215
5.21667	0.264978	0.223917	0.280231	0.292552
5.23333	0.255915	0.230475	0.287581	0.306402
5.25	0.243929	0.290343	0.286358	0.293943
5.26667	0.298817	0.235041	0.30275	0.318933
5.28333	0.252108	0.230381	0.282408	0.296185
5.3	0.302699	0.341962	0.28157	0.301173
5.31667	0.272598	0.250333	0.298544	0.299833
5.33333	0.244157	0.290988	0.288805	0.305299
5.35	0.271186	0.305259	0.31774	0.296367
5.36667	0.278186	0.263076	0.284086	0.296064
5.38333	0.235067	0.244895	0.325279	0.296853
5.4	0.23752	0.300148	0.289313	0.295852
5.41667	0.23277	0.252918	0.295682	0.285897
5.43333	0.250075	0.310797	0.28245	0.293822
5.45	0.242522	0.251912	0.285895	0.292189
5.46667	0.248392	0.283723	0.277644	0.299406
5.48333	0.242598	0.298849	0.296578	0.295579
5.5	0.26919	0.269284	0.286906	0.293157
5.51667	0.236349	0.29536	0.287117	0.282362
5.53333	0.251225	0.264964	0.295896	0.293126
5.55	0.23873	0.266612	0.310535	0.288421
5.56667	0.24218	0.304958	0.297646	0.30096
5.58333	0.243891	0.21828	0.287538	0.30157
5.6	0.259507	0.252343	0.301031	0.317661
5.61667	0.243662	0.256566	0.304171	0.290409
5.63333	0.243016	0.292824	0.300172	0.29071
5.65	0.275781	0.304155	0.313758	0.286197
5.66667	0.249999	0.270354	0.292703	0.289234
5.68333	0.281151	0.255125	0.315506	0.283409
5.7	0.262258	0.32221	0.296365	0.286467
5.71667	0.243244	0.288314	0.2916	0.307814
5.73333	0.254529	0.251338	0.277769	0.288481
5.75	0.2461	0.317072	0.287117	0.298281
5.76667	0.247131	0.275575	0.282953	0.300777
5.78333	0.243358	0.286534	0.305509	0.283439
5.8	0.262568	0.283871	0.282911	0.299376
5.81667	0.263228	0.335545	0.27702	0.285147
5.83333	0.250305	0.268555	0.296237	0.294155
5.85	0.245414	0.350348	0.308061	0.298433
5.86667	0.278501	0.264141	0.286611	0.300838
5.88333	0.241952	0.309586	0.297689	0.280928
5.9	0.266653	0.306616	0.299572	0.292371
5.91667	0.246444	0.273523	0.305379	0.30096
5.93333	0.264006	0.281164	0.312362	0.287879
5.95	0.256648	0.251146	0.283834	0.294609
5.96667	0.243853	0.322465	0.284464	0.289173
5.98333	0.267979	0.271621	0.313016	0.290499
6	0.259081	0.2984	0.293001	0.32398
6.01667	0.282379	0.302601	0.294021	0.293247
6.03333	0.242636	0.238016	0.283331	0.296094
6.05	0.244614	0.315449	0.291727	0.295094
6.06667	0.307573	0.265255	0.301288	0.318499
6.08333	0.25376	0.303503	0.330391	0.284667
6.1	0.255453	0.340976	0.301847	0.296003
6.11667	0.267004	0.279298	0.292873	0.303494
6.13333	0.277357	0.282197	0.302363	0.294004
6.15	0.268565	0.286584	0.299872	0.29743
6.16667	0.27009	0.279494	0.284843	0.285237
6.18333	0.277436	0.311655	0.307715	0.291767
6.2	0.33615	0.276505	0.287243	0.308213
6.21667	0.25157	0.27016	0.316294	0.298767
6.23333	0.270247	0.275282	0.305941	0.291978
6.25	0.291823	0.260468	0.30443	0.297248
6.26667	0.266926	0.291732	0.302707	0.300442
6.28333	0.260436	0.312514	0.309319	0.30099
6.3	0.288265	0.335855	0.282953	0.290861
6.31667	0.31186	0.319816	0.29143	0.288511
6.33333	0.306474	0.27626	0.302449	0.298707
6.35	0.26156	0.290096	0.301031	0.291314
6.36667	0.29789	0.268555	0.278436	0.305636
6.38333	0.303347	0.261385	0.28999	0.297916
6.4	0.274483	0.324813	0.277186	0.292129
6.41667	0.27716	0.261192	0.306114	0.306188
6.43333	0.273069	0.257577	0.292703	0.298402
6.45	0.295353	0.318698	0.293043	0.29895
6.46667	0.271147	0.242423	0.32139	0.307845
6.48333	0.275309	0.238726	0.290498	0.290529
6.5	0.261288	0.318748	0.30073	0.294973
6.51667	0.248812	0.298051	0.303353	0.294094
6.53333	0.281824	0.329884	0.293086	0.305483
6.55	0.328163	0.337973	0.304948	0.292824
6.56667	0.254144	0.324405	0.309015	0.314006
6.58333	0.280715	0.2792	0.311753	0.30809
6.6	0.282855	0.328294	0.317258	0.297703
6.61667	0.261288	0.31009	0.318003	0.304136
6.63333	0.274719	0.284462	0.289778	0.296337
6.65	0.272402	0.240668	0.300044	0.308336
6.66667	0.322476	0.307018	0.291515	0.299833
6.68333	0.307126	0.282886	0.298074	0.311075
6.7	0.278501	0.284166	0.33106	0.314037
6.71667	0.295876	0.301849	0.313016	0.31794
6.73333	0.301767	0.304707	0.313103	0.301722
6.75	0.295635	0.325376	0.319277	0.312709
6.76667	0.292985	0.276309	0.321699	0.307077
6.78333	0.320038	0.315145	0.310404	0.304044
6.8	0.293988	0.305309	0.311709	0.307845
6.81667	0.278304	0.281361	0.295938	0.318126
6.83333	0.289982	0.323996	0.338551	0.334596
6.85	0.331584	0.295509	0.293468	0.306586
6.86667	0.284403	0.313272	0.310578	0.321298
6.88333	0.311124	0.309435	0.308755	0.308889
6.9	0.285238	0.306616	0.316381	0.309566
6.91667	0.320616	0.364608	0.34516	0.320364
6.93333	0.334472	0.297851	0.336166	0.306525
6.95	0.270129	0.313829	0.311709	0.332199
6.96667	0.315467	0.351499	0.311579	0.321983
6.98333	0.293265	0.354119	0.318794	0.314996
7	0.325004	0.320987	0.327187	0.333333
7.01667	0.307085	0.279151	0.314151	0.340108
7.03333	0.312679	0.309485	0.324261	0.319928
7.05	0.290222	0.334102	0.309753	0.313821
7.06667	0.329538	0.305761	0.309405	0.312956
7.08333	0.335688	0.313525	0.318355	0.333523
7.1	0.312719	0.297053	0.312711	0.319742
7.11667	0.297084	0.303352	0.31245	0.307292
7.13333	0.312187	0.284955	0.319453	0.334122
7.15	0.281586	0.352389	0.316294	0.320146
7.16667	0.320327	0.321904	0.316206	0.33906
7.18333	0.286113	0.332917	0.312929	0.323168
7.2	0.289582	0.324251	0.298031	0.311475
7.21667	0.302415	0.371194	0.318399	0.328771
7.23333	0.314646	0.278758	0.304516	0.326044
7.25	0.296923	0.327269	0.318486	0.319648
7.26667	0.280755	0.286534	0.315462	0.337284
7.28333	0.298777	0.306767	0.350909	0.31704
7.3	0.344332	0.295459	0.336121	0.322326
7.31667	0.322518	0.333329	0.329544	0.329902
7.33333	0.348579	0.261288	0.322184	0.327046
7.35	0.28341	0.354539	0.326033	0.329179
7.36667	0.320905	0.273328	0.319497	0.315615
7.38333	0.342005	0.328037	0.321258	0.316389
7.4	0.301605	0.327013	0.313845	0.339472
7.41667	0.284602	0.285054	0.344751	0.332073
7.43333	0.353571	0.330449	0.313976	0.304595
7.45	0.30019	0.277043	0.315943	0.340966
7.46667	0.356442	0.33787	0.318399	0.32987
7.48333	0.307451	0.288957	0.331105	0.319213
7.5	0.301039	0.289551	0.332714	0.321142
7.51667	0.294429	0.297253	0.314631	0.311198
7.53333	0.332127	0.280673	0.344024	0.321142
7.55	0.322352	0.352913	0.313627	0.326138
7.56667	0.329371	0.351028	0.330882	0.307108
7.58333	0.33531	0.380233	0.342527	0.330122
7.6	0.339094	0.358798	0.334146	0.327955
7.61667	0.362859	0.298799	0.296621	0.351806
7.63333	0.34247	0.372473	0.354352	0.336556
7.65	0.33901	0.332968	0.33455	0.312123
7.66667	0.345307	0.32855	0.331105	0.320457
7.68333	0.354513	0.339888	0.332043	0.334533
7.7	0.298615	0.363761	0.359244	0.318685
7.71667	0.320988	0.364184	0.324748	0.320457
7.73333	0.287308	0.330757	0.34949	0.34068
7.75	0.335059	0.327218	0.34126	0.314254
7.76667	0.301646	0.310242	0.315987	0.343895
7.78333	0.312105	0.347841	0.356379	0.335101
7.8	0.344205	0.31885	0.334684	0.331821
7.81667	0.324797	0.355484	0.334326	0.319617
7.83333	0.318924	0.312868	0.32621	0.328394
7.85	0.361736	0.366463	0.317038	0.331474
7.86667	0.338589	0.373807	0.336256	0.324167
7.88333	0.354342	0.32002	0.34135	0.328771
7.9	0.304158	0.386264	0.325988	0.352578
7.91667	0.332964	0.340458	0.344387	0.35216
7.93333	0.347303	0.332763	0.327231	0.329242
7.95	0.315591	0.370555	0.366407	0.318002
7.96667	0.333843	0.343312	0.321655	0.329242
7.98333	0.312515	0.334514	0.328075	0.326231
8	0.325668	0.333277	0.331016	0.3262
8.01667	0.290302	0.311049	0.318223	0.321671
8.03333	0.336654	0.381254	0.318135	0.318188
8.05	0.352587	0.356745	0.320906	0.32692
8.06667	0.320533	0.355747	0.316381	0.31825
8.08333	0.318018	0.338956	0.358642	0.341856
8.1	0.321277	0.341599	0.316513	0.32217
8.11667	0.303307	0.299599	0.331284	0.323699
8.13333	0.340865	0.339836	0.327809	0.333807
8.15	0.352502	0.410996	0.371423	0.336018
8.16667	0.347048	0.30225	0.358827	0.340489
8.18333	0.323304	0.336268	0.386863	0.336145
8.2	0.320616	0.342844	0.334236	0.322669
8.21667	0.369146	0.381362	0.318091	0.322139
8.23333	0.369146	0.33472	0.314107	0.34773
8.25	0.310429	0.3721	0.331105	0.326388
8.26667	0.318677	0.317377	0.343343	0.337348
8.28333	0.369015	0.354749	0.331954	0.329996
8.3	0.338547	0.329935	0.318179	0.332797
8.31667	0.339431	0.295658	0.327631	0.317474
8.33333	0.315016	0.338697	0.325102	0.338235
8.35	0.337411	0.398098	0.314413	0.343385
8.36667	0.336108	0.360327	0.33249	0.322669
8.38333	0.347983	0.405434	0.330257	0.372812
8.4	0.376484	0.357745	0.356148	0.319804
8.41667	0.323677	0.342792	0.361144	0.319151
8.43333	0.355113	0.32558	0.314282	0.322919
8.45	0.323636	0.301249	0.363515	0.353867
8.46667	0.317853	0.335287	0.340266	0.32189
8.48333	0.346878	0.327576	0.339949	0.313975
8.5	0.334681	0.334823	0.348577	0.331506
8.51667	0.312474	0.34946	0.352147	0.350007
8.53333	0.307288	0.369491	0.347299	0.350617
8.55	0.327997	0.351813	0.344115	0.315491
8.56667	0.369929	0.351237	0.313583	0.327485
8.58333	0.356528	0.353962	0.352651	0.33488
8.6	0.332964	0.374181	0.359799	0.332955
8.61667	0.337999	0.329268	0.334057	0.343353
8.63333	0.31141	0.325989	0.358873	0.340108
8.65	0.392628	0.379804	0.355963	0.330436
8.66667	0.326208	0.335081	0.34022	0.327735
8.68333	0.374469	0.347268	0.306849	0.339917
8.7	0.348536	0.323945	0.333072	0.343895
8.71667	0.334052	0.367949	0.339904	0.311753
8.73333	0.341245	0.344039	0.341803	0.338299
8.75	0.357902	0.383137	0.312188	0.311691
8.76667	0.31913	0.310393	0.320157	0.32295
8.78333	0.373245	0.331734	0.309883	0.331065
8.8	0.361304	0.327115	0.311143	0.322513
8.81667	0.328788	0.352651	0.312885	0.33075
8.83333	0.325793	0.315551	0.339769	0.341093
8.85	0.329705	0.351237	0.330882	0.339155
8.86667	0.308919	0.384807	0.358735	0.337855
8.88333	0.3778	0.345652	0.306157	0.327955
8.9	0.311083	0.400501	0.34416	0.336651
8.91667	0.367885	0.386534	0.333743	0.348083
8.93333	0.344968	0.327115	0.356794	0.321235
8.95	0.322476	0.354329	0.310404	0.325355
8.96667	0.341414	0.359588	0.318882	0.330908
8.98333	0.32347	0.316971	0.313845	0.313234
9	0.325834	0.347163	0.33455	0.334722
9.01667	0.334472	0.378409	0.302707	0.327829
9.03333	0.324009	0.387074	0.299701	0.329399
9.05	0.347388	0.414479	0.303353	0.329776
9.06667	0.347855	0.387507	0.377799	0.335987
9.08333	0.35417	0.341028	0.3062	0.316203
9.1	0.347048	0.359009	0.321964	0.318343
9.11667	0.337537	0.355379	0.327409	0.341125
9.13333	0.330665	0.325018	0.349125	0.312894
9.15	0.349473	0.404281	0.34657	0.314346
9.16667	0.336108	0.377016	0.325324	0.301173
9.18333	0.330122	0.400119	0.345523	0.313481
9.2	0.318553	0.331837	0.338686	0.332545
9.21667	0.338589	0.317174	0.3159	0.301814
9.23333	0.322642	0.400064	0.30189	0.310643
9.25	0.317976	0.359694	0.306892	0.313944
9.26667	0.317894	0.322261	0.302363	0.300838
9.28333	0.343867	0.32058	0.328609	0.338679
9.3	0.365152	0.370502	0.296877	0.304993
9.31667	0.331793	0.37354	0.33343	0.322919
9.33333	0.324672	0.320834	0.315112	0.329085
9.35	0.357902	0.312463	0.297988	0.325074
9.36667	0.329663	0.312463	0.336435	0.324574
9.38333	0.361779	0.357113	0.310448	0.321734
9.4	0.35263	0.368162	0.33343	0.337728
9.41667	0.342978	0.360854	0.320465	0.293852
9.43333	0.337663	0.397443	0.285432	0.299528
9.45	0.343951	0.315095	0.325368	0.351806
9.46667	0.309531	0.337301	0.300001	0.306372
9.48333	0.353272	0.347946	0.338776	0.302516
9.5	0.350112	0.364661	0.351505	0.312802
9.51667	0.364632	0.358587	0.302707	0.30435
9.53333	0.33821	0.330398	0.312973	0.319306
9.55	0.319501	0.329833	0.306027	0.307353
9.56667	0.331458	0.326962	0.33639	0.313141
9.58333	0.350027	0.366834	0.315943	0.299893
9.6	0.365889	0.392328	0.349948	0.303769
9.61667	0.371237	0.422817	0.294532	0.297703
9.63333	0.365889	0.321853	0.308191	0.324355
9.65	0.361348	0.374502	0.321787	0.32714
9.66667	0.340654	0.332299	0.321214	0.318002
9.68333	0.370626	0.309788	0.323465	0.31012
9.7	0.35567	0.418196	0.314282	0.295336
9.71667	0.343316	0.371727	0.31023	0.313821
9.73333	0.383261	0.363602	0.337605	0.297977
9.75	0.354213	0.308276	0.314457	0.307231
9.76667	0.365022	0.352337	0.307065	0.29822
9.78333	0.354813	0.365615	0.314413	0.300929
9.8	0.41174	0.381362	0.319409	0.291827
9.81667	0.350666	0.317377	0.327987	0.321703
9.83333	0.397011	0.323536	0.311448	0.314501
9.85	0.358806	0.39184	0.325058	0.322763
9.86667	0.425412	0.329268	0.315156	0.304779
9.88333	0.345562	0.334823	0.334729	0.296974
9.9	0.358332	0.360274	0.311143	0.301051
9.91667	0.335017	0.330808	0.342845	0.301417
9.93333	0.348621	0.35349	0.306676	0.302302
9.95	0.349175	0.376266	0.313889	0.288782
9.96667	0.378635	0.356745	0.334281	0.304075
9.98333	0.352075	0.372793	0.3152	0.331915
10	0.382511	0.374128	0.316119	0.301295
10.0167	0.353357	0.362439	0.347436	0.297764
10.0333	0.364243	0.31393	0.3259	0.298615
10.05	0.345647	0.338852	0.328787	0.315151
10.0667	0.42921	0.395264	0.328342	0.290982
10.0833	0.413747	0.425331	0.314413	0.296549
10.1	0.349813	0.370023	0.321787	0.29225
10.1167	0.368972	0.373914	0.318003	0.304167
10.1333	0.376177	0.373113	0.339498	0.297187
10.15	0.391469	0.370928	0.296834	0.308029
10.1667	0.356571	0.398971	0.349536	0.301051
10.1833	0.370016	0.366516	0.318574	0.300655
10.2	0.372153	0.371354	0.352101	0.2974
10.2167	0.39957	0.368746	0.28354	0.294155
10.2333	0.37991	0.349198	0.315156	0.307875
10.25	0.353785	0.381093	0.282115	0.306985
10.2667	0.366105	0.365774	0.333161	0.314841
10.2833	0.384101	0.397825	0.288805	0.302486
10.3	0.349387	0.370023	0.335582	0.301143
10.3167	0.386757	0.391297	0.30232	0.329493
10.3333	0.3626	0.389346	0.31197	0.304442
10.35	0.353314	0.36588	0.344387	0.305851
10.3667	0.36165	0.355326	0.35892	0.313883
10.3833	0.368102	0.416863	0.345887	0.303066
10.4	0.374381	0.395427	0.324703	0.305514
10.4167	0.36152	0.379482	0.3295	0.303586
10.4333	0.357129	0.364237	0.290964	0.312246
10.45	0.388088	0.406533	0.310404	0.288812
10.4667	0.354127	0.367843	0.303224	0.297794
10.4833	0.357773	0.364396	0.326654	0.309597
10.5	0.377098	0.352494	0.309753	0.311352
10.5167	0.409239	0.341391	0.311317	0.312061
10.5333	0.376528	0.414092	0.328743	0.309166
10.55	0.361693	0.395209	0.339949	0.291887
10.5667	0.366539	0.373807	0.312406	0.305575
10.5833	0.370452	0.375036	0.32901	0.318716
10.6	0.356356	0.343104	0.340672	0.327297
10.6167	0.403353	0.404995	0.32373	0.313666
10.6333	0.384587	0.36864	0.323951	0.305146
10.65	0.366973	0.378302	0.312667	0.308551
10.6667	0.388532	0.36965	0.318355	0.306126
10.6833	0.397101	0.422371	0.322228	0.317661
10.7	0.400424	0.37242	0.344387	0.305452
10.7167	0.395041	0.381147	0.338641	0.30763
10.7333	0.37067	0.353595	0.350085	0.327171
10.75	0.376045	0.420142	0.332624	0.312493
10.7667	0.40182	0.373807	0.336795	0.305759
10.7833	0.413153	0.400392	0.313016	0.336082
10.8	0.429952	0.387399	0.324438	0.306924
10.8167	0.415848	0.363126	0.335806	0.309689
10.8333	0.394236	0.417974	0.310665	0.322825
10.85	0.406744	0.402088	0.343434	0.315894
10.8667	0.433256	0.429364	0.317872	0.311629
10.8833	0.379119	0.369703	0.324172	0.302211
10.9	0.399884	0.417974	0.335851	0.304656
10.9167	0.395533	0.440192	0.324261	0.330656
10.9333	0.402361	0.387831	0.309015	0.322669
10.95	0.450046	0.365509	0.319497	0.307967
10.9667	0.403127	0.405984	0.332758	0.315429
10.9833	0.408195	0.403294	0.335492	0.326451
11	0.417772	0.433244	0.308148	0.309197
11.0167	0.40182	0.368534	0.310665	0.315863
11.0333	0.416809	0.404665	0.349033	0.319493
11.05	0.400829	0.415587	0.316031	0.312493
11.0667	0.417772	0.434427	0.340085	0.32761
11.0833	0.394951	0.431049	0.329188	0.321609
11.1	0.403127	0.451928	0.324084	0.30975
11.1167	0.403895	0.43015	0.338776	0.305207
11.1333	0.424719	0.417307	0.319189	0.328363
11.15	0.434888	0.393469	0.367155	0.339472
11.1667	0.409693	0.430375	0.3159	0.301478
11.1833	0.416489	0.438607	0.354076	0.323137
11.2	0.441354	0.377926	0.319233	0.326764
11.2167	0.41083	0.442746	0.37529	0.315708
11.2333	0.442295	0.379589	0.343071	0.313234
11.25	0.412789	0.427794	0.353202	0.309997
11.2667	0.418872	0.382599	0.30997	0.322045
11.2833	0.42094	0.394502	0.349445	0.320457
11.3	0.434468	0.407303	0.348485	0.323668
11.3167	0.42907	0.443655	0.32692	0.346674
11.3333	0.414431	0.417585	0.323332	0.397595
11.35	0.452136	0.440986	0.322008	0.32136
11.3667	0.403263	0.427122	0.336975	0.320768
11.3833	0.402361	0.433187	0.310361	0.325136
11.4	0.43251	0.42785	0.333967	0.337918
11.4167	0.428467	0.414147	0.33819	0.323824
11.4333	0.446257	0.418529	0.315156	0.333775
11.45	0.415803	0.440589	0.325412	0.331065
11.4667	0.411513	0.443541	0.314762	0.320737
11.4833	0.450093	0.498	0.330302	0.330939
11.5	0.427958	0.391623	0.309449	0.355189
11.5167	0.415803	0.421813	0.335447	0.351035
11.5333	0.43144	0.433863	0.335672	0.34514
11.55	0.430278	0.415033	0.361934	0.323917
11.5667	0.409194	0.399299	0.344115	0.337221
11.5833	0.423058	0.406423	0.322891	0.323512
11.6	0.436571	0.459456	0.327853	0.33327
11.6167	0.442013	0.44127	0.331864	0.319089
11.6333	0.45724	0.436063	0.343298	0.320426
11.65	0.434235	0.486125	0.354812	0.348467
11.6667	0.447013	0.483117	0.359475	0.327422
11.6833	0.424811	0.425219	0.318838	0.339568
11.7	0.43144	0.40072	0.355917	0.321547
11.7167	0.426615	0.448041	0.317652	0.337855
11.7333	0.419423	0.409617	0.348622	0.339187
11.75	0.470487	0.478884	0.37147	0.332829
11.7667	0.434282	0.502067	0.333206	0.342207
11.7833	0.426291	0.432793	0.35472	0.346802
11.8	0.448813	0.426114	0.328787	0.337633
11.8167	0.438444	0.460957	0.346798	0.339377
11.8333	0.438209	0.508496	0.388689	0.347474
11.85	0.433582	0.416697	0.375573	0.317195
11.8667	0.433349	0.471398	0.335582	0.337189
11.8833	0.443661	0.43392	0.33684	0.326983
11.9	0.426244	0.463095	0.338731	0.3227
11.9167	0.421998	0.411548	0.3295	0.319058
11.9333	0.424811	0.464484	0.326121	0.329399
11.95	0.443472	0.447527	0.327542	0.340362
11.9667	0.50443	0.489911	0.336211	0.329116
11.9833	0.421676	0.513509	0.363748	0.36313
12	0.483925	0.487366	0.325324	0.32987
12.0167	0.442625	0.469651	0.331954	0.344183
12.0333	0.462804	0.451184	0.349353	0.354963
12.05	0.433582	0.484826	0.323686	0.346514
12.0667	0.449002	0.474316	0.358549	0.337221
12.0833	0.443802	0.43595	0.349079	0.347186
12.1	0.437086	0.425946	0.346343	0.326263
12.1167	0.452184	0.439682	0.353156	0.323761
12.1333	0.447013	0.499195	0.319585	0.33662
12.15	0.451756	0.479236	0.35684	0.326513
12.1667	0.481614	0.466165	0.348805	0.337221
12.1833	0.435309	0.459629	0.339272	0.339536
12.2	0.467919	0.48294	0.323598	0.33201
12.2167	0.441542	0.435724	0.361237	0.332167
12.2333	0.457001	0.483234	0.365379	0.358325
12.25	0.434982	0.425666	0.338145	0.34741
12.2667	0.465455	0.446786	0.330124	0.343162
12.2833	0.441025	0.432005	0.349765	0.339123
12.3	0.484171	0.470466	0.334191	0.338172
12.3167	0.444179	0.469768	0.334819	0.351613
12.3333	0.496463	0.438437	0.352376	0.33906
12.35	0.447061	0.462228	0.326255	0.348756
12.3667	0.486439	0.468256	0.371517	0.333712
12.3833	0.453993	0.428355	0.347345	0.326169
12.4	0.465648	0.467094	0.352055	0.343385
12.4167	0.469274	0.462459	0.329099	0.340139
12.4333	0.444982	0.47169	0.33819	0.326576
12.45	0.449714	0.532743	0.35744	0.332293
12.4667	0.45614	0.515994	0.355364	0.321391
12.4833	0.477597	0.46692	0.323819	0.325856
12.5	0.473937	0.525254	0.35966	0.328049
12.5167	0.483285	0.467094	0.329321	0.349654
12.5333	0.479996	0.466571	0.342981	0.320582
12.55	0.462901	0.498776	0.375526	0.338172
12.5667	0.461891	0.464368	0.330346	0.330216
12.5833	0.48363	0.443768	0.365239	0.324355
12.6	0.46502	0.481939	0.360495	0.336588
12.6167	0.466807	0.473032	0.350405	0.337031
12.6333	0.463767	0.472098	0.351321	0.328331
12.65	0.486044	0.4742	0.385617	0.335544
12.6667	0.516027	0.495913	0.345569	0.334375
12.6833	0.483039	0.465585	0.348668	0.322856
12.7	0.469468	0.495377	0.349353	0.330845
12.7167	0.458484	0.475837	0.336121	0.326952
12.7333	0.477499	0.473674	0.356794	0.325574
12.75	0.462612	0.458189	0.35036	0.325105
12.7667	0.46117	0.461245	0.31774	0.324886
12.7833	0.508667	0.459399	0.345978	0.325574
12.8	0.469565	0.486361	0.363236	0.320395
12.8167	0.490346	0.466804	0.374203	0.319369
12.8333	0.458436	0.484826	0.326166	0.322763
12.85	0.477841	0.510728	0.355364	0.322388
12.8667	0.465599	0.464079	0.364353	0.320395
12.8833	0.468403	0.477359	0.33455	0.324699
12.9	0.489999	0.496807	0.339453	0.322264
12.9167	0.464442	0.503206	0.336121	0.322077
12.9333	0.492579	0.480352	0.311405	0.317847
12.95	0.464538	0.467675	0.327409	0.341125
12.9667	0.483138	0.445361	0.339679	0.313203
12.9833	0.46165	0.552004	0.301331	0.319711
13	0.480682	0.457785	0.34212	0.318033
13.0167	0.487723	0.498657	0.318618	0.319306
13.0333	0.477988	0.462343	0.374109	0.317071
13.05	0.488267	0.485829	0.355042	0.313635
13.0667	0.468064	0.482292	0.368419	0.317723
13.0833	0.470535	0.557596	0.319673	0.315182
13.1	0.470195	0.468256	0.342527	0.313635
13.1167	0.471263	0.506449	0.352743	0.308705
13.1333	0.490594	0.463384	0.331105	0.31481
13.15	0.464972	0.465933	0.349765	0.312925
13.1667	0.462756	0.475018	0.314631	0.312555
13.1833	0.495815	0.479001	0.323686	0.320519
13.2	0.469226	0.454968	0.307368	0.322295
13.2167	0.471749	0.482881	0.301804	0.315801
13.2333	0.472721	0.462401	0.352101	0.317661
13.25	0.466082	0.507593	0.322537	0.323543
13.2667	0.527358	0.494722	0.313278	0.306954
13.2833	0.507455	0.466746	0.325811	0.317629
13.3	0.498911	0.462459	0.369356	0.325668
13.3167	0.480976	0.482057	0.308451	0.312709
13.3333	0.472624	0.476071	0.323995	0.30932
13.35	0.482056	0.484177	0.320289	0.303249
13.3667	0.472915	0.463095	0.33747	0.305728
13.3833	0.502821	0.488253	0.322052	0.308643
13.4	0.493275	0.514781	0.310622	0.296974
13.4167	0.4754	0.495734	0.350543	0.301173
13.4333	0.472818	0.489141	0.331507	0.310582
13.45	0.503977	0.508798	0.313671	0.305422
13.4667	0.474278	0.491097	0.310882	0.303861
13.4833	0.519959	0.498896	0.347299	0.307845
13.5	0.479604	0.480998	0.318574	0.298433
13.5167	0.474181	0.499314	0.312493	0.301875
13.5333	0.475448	0.486538	0.323995	0.295943
13.55	0.492281	0.487188	0.304516	0.303616
13.5667	0.489603	0.462806	0.336256	0.316978
13.5833	0.478771	0.53299	0.320245	0.314779
13.6	0.49248	0.503206	0.329811	0.330373
13.6167	0.497411	0.477125	0.295597	0.332608
13.6333	0.499912	0.478063	0.316206	0.317909
13.65	0.490594	0.487129	0.327542	0.311845
13.6667	0.495864	0.508918	0.322935	0.323106
13.6833	0.493922	0.489555	0.320201	0.316761
13.7	0.50252	0.502666	0.319981	0.331569
13.7167	0.528287	0.537311	0.316119	0.307906
13.7333	0.502018	0.484059	0.300601	0.301784
13.75	0.501968	0.494662	0.314762	0.301814
13.7667	0.524834	0.521041	0.313103	0.310674
13.7833	0.529734	0.499135	0.307758	0.300046
13.8	0.490495	0.49175	0.303137	0.329807
13.8167	0.495665	0.477828	0.332669	0.300046
13.8333	0.496663	0.519032	0.307411	0.296307
13.85	0.496263	0.505968	0.305725	0.305851
13.8667	0.489059	0.499015	0.321302	0.305728
13.8833	0.508364	0.472098	0.293043	0.294912
13.9	0.518732	0.510245	0.310274	0.306096
13.9167	0.492033	0.519214	0.338686	0.295124
13.9333	0.509375	0.521468	0.308885	0.303586
13.95	0.520625	0.510185	0.300387	0.300229
13.9667	0.485896	0.504346	0.290201	0.319462
13.9833	0.536795	0.50069	0.316381	0.294761
14	0.509021	0.531635	0.328743	0.297521
14.0167	0.50438	0.507231	0.314762	0.30432
14.0333	0.497362	0.527827	0.313103	0.303097
14.05	0.504531	0.513872	0.307715	0.314408
14.0667	0.503223	0.517329	0.283708	0.303463
14.0833	0.51333	0.508315	0.31774	0.325762
14.1	0.520113	0.538363	0.310274	0.315863
14.1167	0.533361	0.503266	0.300001	0.294639
14.1333	0.504783	0.513751	0.301417	0.305605
14.15	0.508263	0.515691	0.299058	0.315491
14.1667	0.545697	0.528931	0.313671	0.324261
14.1833	0.513076	0.502127	0.295768	0.296762
14.2	0.510286	0.510124	0.31625	0.307568
14.2167	0.517098	0.495496	0.316863	0.302211
14.2333	0.512568	0.555896	0.300773	0.326513
14.25	0.525503	0.526724	0.292066	0.332703
14.2667	0.51771	0.529115	0.290964	0.315956
14.2833	0.524371	0.515145	0.323111	0.320924
14.3	0.513787	0.52654	0.28851	0.331506
14.3167	0.521701	0.515266	0.316119	0.319959
14.3333	0.542283	0.533483	0.300988	0.304228
14.35	0.51333	0.508074	0.344887	0.307507
14.3667	0.51267	0.521102	0.291854	0.319182
14.3833	0.561352	0.50687	0.309015	0.314996
14.4	0.521752	0.532436	0.32999	0.311383
14.4167	0.550392	0.561192	0.33343	0.316079
14.4333	0.519652	0.541897	0.290244	0.302486
14.45	0.523446	0.522322	0.307628	0.306402
14.4667	0.55884	0.562456	0.287623	0.299437
14.4833	0.527461	0.516965	0.308018	0.309843
14.5	0.536951	0.53182	0.304214	0.319524
14.5167	0.530924	0.527153	0.286105	0.311229
14.5333	0.514245	0.56056	0.29483	0.316854
14.55	0.535389	0.530897	0.312319	0.337379
14.5667	0.530873	0.526172	0.284549	0.312925
14.5833	0.52324	0.549124	0.35068	0.318902
14.6	0.525657	0.522139	0.301031	0.298494
14.6167	0.535909	0.556274	0.307065	0.311938
14.6333	0.537055	0.524154	0.328342	0.322887
14.65	0.538255	0.544135	0.309622	0.329744
14.6667	0.542126	0.522444	0.320333	0.303708
14.6833	0.567419	0.575567	0.310535	0.306004
14.7	0.536222	0.539725	0.325678	0.294851
14.7167	0.55804	0.569756	0.29893	0.323355
14.7333	0.54575	0.551189	0.305768	0.310859
14.75	0.538882	0.55684	0.30331	0.305881
14.7667	0.592428	0.552066	0.333654	0.325355
14.7833	0.557293	0.580507	0.314326	0.347282
14.8	0.561887	0.56664	0.335313	0.324074
14.8167	0.572768	0.568356	0.318399	0.32027
14.8333	0.545539	0.553885	0.321787	0.341729
14.85	0.551398	0.545318	0.339633	0.341284
14.8667	0.577767	0.584179	0.331284	0.387691
14.8833	0.549335	0.582889	0.320113	0.33925
14.9	0.570549	0.560118	0.334012	0.36737
14.9167	0.559107	0.587086	0.33774	0.343162
14.9333	0.56312	0.639816	0.335761	0.322763
14.95	0.584711	0.578708	0.337785	0.360594
14.9667	0.575047	0.602262	0.30189	0.32164
14.9833	0.567958	0.564673	0.334146	0.315677
15	0.58625	0.573073	0.32095	0.338616
15.0167	0.584821	0.590066	0.324526	0.335323
15.0333	0.561352	0.607521	0.311927	0.350649
15.05	0.566181	0.586633	0.345387	0.329744
15.0667	0.612347	0.580379	0.329232	0.334122
15.0833	0.56715	0.568801	0.343162	0.323262
15.1	0.585425	0.574799	0.344342	0.319711
15.1167	0.563495	0.5798	0.317565	0.33507
15.1333	0.571198	0.58115	0.309622	0.339028
15.15	0.564569	0.589287	0.335717	0.315429
15.1667	0.574829	0.618914	0.363422	0.331632
15.1833	0.568767	0.583018	0.338461	0.346131
15.2	0.596089	0.58115	0.339047	0.325637
15.2167	0.579948	0.629483	0.328476	0.338489
15.2333	0.568821	0.615324	0.349811	0.333838
15.25	0.576079	0.620313	0.320597	0.330813
15.2667	0.580932	0.616187	0.319145	0.329839
15.2833	0.578857	0.610292	0.314719	0.374491
15.3	0.567635	0.58851	0.333878	0.332955
15.3167	0.579184	0.593769	0.326166	0.362837
15.3333	0.605978	0.612938	0.349811	0.329902
15.35	0.580058	0.604823	0.320157	0.340393
15.3667	0.607833	0.602393	0.328609	0.372845
15.3833	0.573635	0.636361	0.330302	0.338616
15.4	0.608227	0.594225	0.32095	0.354995
15.4167	0.589113	0.639273	0.335672	0.340584
15.4333	0.597702	0.603378	0.34135	0.350778
15.45	0.589941	0.599707	0.31123	0.322669
15.4667	0.595367	0.613004	0.341939	0.337126
15.4833	0.58972	0.605546	0.322626	0.338774
15.5	0.597813	0.618714	0.365333	0.330184
15.5167	0.603397	0.617915	0.35541	0.370481
15.5333	0.601439	0.627267	0.310057	0.342398
15.55	0.584602	0.631771	0.322361	0.370842
15.5667	0.592152	0.616719	0.363655	0.35577
15.5833	0.599206	0.61938	0.353065	0.336113
15.6	0.5957	0.616187	0.385569	0.331821
15.6167	0.611103	0.604363	0.32373	0.34677
15.6333	0.613026	0.64063	0.339859	0.355609
15.65	0.619387	0.638866	0.364633	0.324292
15.6667	0.638739	0.609566	0.351092	0.378385
15.6833	0.614499	0.622915	0.332803	0.350874
15.7	0.611951	0.647851	0.341803	0.330467
15.7167	0.5962	0.629013	0.316819	0.324855
15.7333	0.613083	0.61016	0.373543	0.36737
15.75	0.621727	0.653126	0.330391	0.373076
15.7667	0.594922	0.642193	0.339679	0.344406
15.7833	0.611612	0.639476	0.31774	0.351678
15.8	0.613196	0.636699	0.344887	0.343417
15.8167	0.613252	0.648398	0.357163	0.328426
15.8333	0.608453	0.62519	0.340672	0.327265
15.85	0.628955	0.642057	0.317433	0.337221
15.8667	0.603061	0.620313	0.349216	0.329336
15.8833	0.600657	0.641513	0.335178	0.330782
15.9	0.627516	0.655326	0.350268	0.353126
15.9167	0.640196	0.636023	0.321038	0.336461
15.9333	0.607889	0.654363	0.341984	0.347795
15.95	0.613309	0.640426	0.356978	0.330184
15.9667	0.614952	0.647988	0.379128	0.339885
15.9833	0.630107	0.639137	0.340266	0.324042
16	0.625104	0.655326	0.363748	0.334091
16.0167	0.629646	0.637173	0.369075	0.340807
16.0333	0.616428	0.651548	0.333654	0.359718
16.05	0.616656	0.628341	0.334415	0.334659
16.0667	0.605585	0.639748	0.322361	0.315801
16.0833	0.63479	0.642329	0.372694	0.371695
16.1	0.616997	0.654569	0.3381	0.317009
16.1167	0.628609	0.64478	0.349856	0.349044
16.1333	0.633053	0.633794	0.365659	0.358228
16.15	0.631261	0.642873	0.331775	0.359654
16.1667	0.619444	0.65567	0.325013	0.343991
16.1833	0.646044	0.657668	0.330569	0.373437
16.2	0.625793	0.641717	0.331239	0.339853
16.2167	0.620243	0.659255	0.35123	0.323636
16.2333	0.618988	0.62861	0.332132	0.370842
16.25	0.631319	0.653195	0.35744	0.329776
16.2667	0.63421	0.644507	0.328832	0.343194
16.2833	0.629416	0.64403	0.33334	0.347346
16.3	0.63259	0.639951	0.334864	0.350617
16.3167	0.62608	0.670848	0.342845	0.336303
16.3333	0.637518	0.662505	0.364633	0.338203
16.35	0.639205	0.621513	0.353478	0.335228
16.3667	0.641712	0.640087	0.35357	0.339695
16.3833	0.647512	0.642261	0.344433	0.352289
16.4	0.633342	0.643349	0.345569	0.342748
16.4167	0.656843	0.636428	0.325191	0.323012
16.4333	0.623557	0.653607	0.363003	0.348211
16.45	0.644813	0.668617	0.334729	0.326419
16.4667	0.64534	0.663891	0.334954	0.364302
16.4833	0.65317	0.657185	0.336121	0.335923
16.5	0.632359	0.663129	0.33657	0.344502
16.5167	0.641304	0.675323	0.341034	0.345875
16.5333	0.646337	0.657461	0.315112	0.338235
16.55	0.655835	0.660084	0.379794	0.346227
16.5667	0.644578	0.688149	0.343253	0.343704
16.5833	0.652934	0.663059	0.35357	0.356513
16.6	0.637053	0.665418	0.349308	0.352965
16.6167	0.652225	0.673503	0.347892	0.324511
16.6333	0.632648	0.680802	0.369403	0.338996
16.65	0.651929	0.672244	0.356886	0.359362
16.6667	0.65128	0.661121	0.323376	0.351999
16.6833	0.645868	0.690562	0.33334	0.358454
16.7	0.647629	0.645598	0.345069	0.358422
16.7167	0.642764	0.655395	0.346798	0.332262
16.7333	0.662799	0.653676	0.34117	0.355092
16.75	0.654117	0.649219	0.33334	0.351131
16.7667	0.660054	0.657116	0.320025	0.349975
16.7833	0.653052	0.648535	0.336076	0.329933
16.8	0.649217	0.688929	0.369591	0.382927
16.8167	0.647688	0.662713	0.317696	0.36313
16.8333	0.650101	0.69726	0.336076	0.361211
16.85	0.655953	0.659186	0.336031	0.33776
16.8667	0.653348	0.674482	0.332535	0.332262
16.8833	0.704415	0.672943	0.334371	0.33852
16.9	0.661127	0.647578	0.311448	0.33031
16.9167	0.649571	0.676374	0.324925	0.354931
16.9333	0.660531	0.661398	0.33106	0.33507
16.95	0.642823	0.67022	0.345296	0.334217
16.9667	0.650513	0.656565	0.312319	0.323168
16.9833	0.652166	0.647919	0.312362	0.341475
17	0.645399	0.677146	0.350085	0.332419
17.0167	0.683707	0.648261	0.322714	0.369268
17.0333	0.649571	0.685813	0.350497	0.368417
17.05	0.669334	0.675743	0.304214	0.337348
17.0667	0.670478	0.679113	0.302277	0.326075
17.0833	0.668072	0.654432	0.335178	0.336082
17.1	0.665252	0.66299	0.309883	0.36822
17.1167	0.650749	0.676795	0.349811	0.342652
17.1333	0.662619	0.652097	0.311579	0.31912
17.15	0.656309	0.679535	0.311492	0.348339
17.1667	0.681205	0.690491	0.33657	0.333523
17.1833	0.669936	0.673363	0.319761	0.323949
17.2	0.695023	0.677216	0.340582	0.318468
17.2167	0.68591	0.672803	0.305725	0.313697
17.2333	0.655242	0.67022	0.305941	0.349461
17.25	0.670117	0.680309	0.320069	0.361114
17.2667	0.663516	0.666808	0.317652	0.335923
17.2833	0.657081	0.700983	0.311535	0.335228
17.3	0.66256	0.666113	0.317214	0.34757
17.3167	0.664892	0.681506	0.319761	0.365052
17.3333	0.671383	0.661398	0.344523	0.339218
17.35	0.665851	0.660084	0.32772	0.348243
17.3667	0.664473	0.683692	0.33334	0.337094
17.3833	0.681266	0.685388	0.308538	0.329839
17.4	0.65714	0.696617	0.313714	0.33387
17.4167	0.672348	0.66036	0.355272	0.338235
17.4333	0.664653	0.689213	0.309058	0.330813
17.45	0.670539	0.676585	0.318091	0.330153
17.4667	0.664892	0.686945	0.305941	0.334564
17.4833	0.665731	0.682705	0.367623	0.34262
17.5	0.664713	0.698476	0.31853	0.33906
17.5167	0.672107	0.698405	0.323465	0.332923
17.5333	0.665671	0.691699	0.332758	0.329556
17.55	0.678405	0.683834	0.316337	0.354511
17.5667	0.671925	0.679957	0.301288	0.30328
17.5833	0.686585	0.680802	0.323244	0.331569
17.6	0.686278	0.698834	0.304948	0.350488
17.6167	0.669695	0.710708	0.311056	0.318281
17.6333	0.679926	0.695689	0.336256	0.352224
17.65	0.686462	0.694405	0.322449	0.320239
17.6667	0.68904	0.674832	0.34289	0.323761
17.6833	0.669154	0.709406	0.321126	0.351131
17.7	0.702978	0.69298	0.312232	0.305605
17.7167	0.692737	0.713026	0.310578	0.361146
17.7333	0.692366	0.694405	0.322714	0.335449
17.75	0.712768	0.690846	0.301933	0.34898
17.7667	0.683219	0.711504	0.343752	0.324511
17.7833	0.683219	0.699478	0.323465	0.31673
17.8	0.68383	0.699192	0.322846	0.325199
17.8167	0.70479	0.694191	0.360587	0.31203
17.8333	0.679804	0.695404	0.336211	0.34278
17.85	0.689717	0.743385	0.358596	0.336683
17.8667	0.693725	0.73145	0.377847	0.329776
17.8833	0.69949	0.69726	0.304732	0.337094
17.9	0.704353	0.695047	0.31625	0.343832
17.9167	0.710814	0.716439	0.316119	0.325825
17.9333	0.702604	0.717166	0.345705	0.336873
17.95	0.698185	0.732926	0.323642	0.315987
17.9667	0.692798	0.709623	0.341667	0.349429
17.9833	0.736349	0.727256	0.323244	0.305514
18	0.693107	0.719279	0.309449	0.345268
18.0167	0.70623	0.728946	0.295299	0.347827
18.0333	0.699863	0.73729	0.311405	0.348788
18.05	0.682852	0.72337	0.307931	0.331852
18.0667	0.711066	0.730492	0.313714	0.318188
18.0833	0.694157	0.735513	0.332311	0.330153
18.1	0.705917	0.737142	0.340627	0.308367
18.1167	0.710059	0.708684	0.32095	0.314254
18.1333	0.700298	0.727476	0.317652	0.337855
18.15	0.703915	0.766052	0.358827	0.343035
18.1667	0.724834	0.73005	0.30997	0.313821
18.1833	0.714852	0.731819	0.326831	0.32921
18.2	0.709996	0.700768	0.302277	0.318374
18.2167	0.702292	0.733	0.33783	0.341252
18.2333	0.715168	0.711142	0.308798	0.334596
18.25	0.728421	0.751765	0.334415	0.3438
18.2667	0.720243	0.787487	0.330659	0.319804
18.2833	0.72509	0.744355	0.316381	0.317598
18.3	0.718019	0.763923	0.325678	0.326576
18.3167	0.721325	0.74197	0.331507	0.32943
18.3333	0.711444	0.757941	0.318926	0.309597
18.35	0.720561	0.758847	0.343525	0.322232
18.3667	0.732344	0.770703	0.306287	0.335165
18.3833	0.715801	0.762633	0.300601	0.337411
18.4	0.727202	0.764531	0.316732	0.33605
18.4167	0.719734	0.743833	0.33334	0.312709
18.4333	0.727202	0.776679	0.327231	0.322607
18.45	0.750045	0.744952	0.325811	0.316575
18.4667	0.726433	0.757941	0.29923	0.366194
18.4833	0.726882	0.760133	0.334371	0.312771
18.5	0.721771	0.75214	0.30374	0.321765
18.5167	0.738617	0.772921	0.322228	0.312339
18.5333	0.735443	0.748465	0.318486	0.312215
18.55	0.727972	0.770015	0.322581	0.348051
18.5667	0.753204	0.757035	0.320861	0.340743
18.5833	0.739007	0.773227	0.326787	0.342907
18.6	0.742389	0.751464	0.325589	0.370481
18.6167	0.740111	0.738997	0.341396	0.344087
18.6333	0.740826	0.776141	0.318311	0.332892
18.65	0.748469	0.75515	0.368747	0.356966
18.6667	0.753732	0.7743	0.316162	0.343385
18.6833	0.749256	0.806741	0.337605	0.372582
18.7	0.769436	0.769099	0.327053	0.320333
18.7167	0.756374	0.77991	0.330837	0.358616
18.7333	0.769033	0.787177	0.362305	0.327579
18.75	0.759622	0.78099	0.343117	0.316265
18.7667	0.750833	0.79543	0.32621	0.329556
18.7833	0.759357	0.789584	0.346024	0.322856
18.8	0.751096	0.808954	0.309796	0.349429
18.8167	0.757632	0.802879	0.328031	0.368351
18.8333	0.759091	0.799972	0.367482	0.361991
18.85	0.762082	0.799344	0.320245	0.357969
18.8667	0.76622	0.793946	0.336346	0.352482
18.8833	0.771855	0.799501	0.344024	0.341347
18.9	0.77624	0.803273	0.377467	0.339282
18.9167	0.762482	0.786169	0.32373	0.34898
18.9333	0.765017	0.81562	0.322802	0.368548
18.95	0.775023	0.767422	0.33249	0.337918
18.9667	0.753732	0.792464	0.323332	0.344853
18.9833	0.769503	0.805242	0.331596	0.364628
19	0.774686	0.801857	0.318223	0.340235
19.0167	0.768899	0.817054	0.333295	0.34693
19.0333	0.782277	0.797777	0.357486	0.363455
19.05	0.785346	0.821607	0.331954	0.372254
19.0667	0.78815	0.792386	0.395744	0.359297
19.0833	0.774011	0.79301	0.366033	0.361764
19.1	0.796892	0.830688	0.343026	0.33795
19.1167	0.790413	0.84433	0.34812	0.334249
19.1333	0.784868	0.821047	0.36636	0.359816
19.15	0.789247	0.829962	0.33756	0.385456
19.1667	0.782346	0.802407	0.320906	0.352224
19.1833	0.791444	0.843024	0.328832	0.363162
19.2	0.805788	0.802564	0.332937	0.360692
19.2167	0.78596	0.8157	0.344569	0.323636
19.2333	0.805578	0.824732	0.362724	0.324824
19.25	0.807815	0.816417	0.374864	0.327704
19.2667	0.80112	0.837326	0.378036	0.343417
19.2833	0.801607	0.817293	0.320861	0.376337
19.3	0.802929	0.84066	0.326166	0.330562
19.3167	0.790482	0.813791	0.323465	0.361536
19.3333	0.797584	0.830365	0.355088	0.362381
19.35	0.792476	0.838869	0.335851	0.346386
19.3667	0.802859	0.827545	0.371847	0.366618
19.3833	0.794336	0.835298	0.349811	0.369923
19.4	0.802163	0.821207	0.353524	0.36953
19.4167	0.814983	0.83765	0.363049	0.347442
19.4333	0.812658	0.840171	0.359151	0.366749
19.45	0.811673	0.836676	0.359753	0.346099
19.4667	0.797099	0.837975	0.327631	0.357872
19.4833	0.813573	0.835865	0.370295	0.353448
19.5	0.835819	0.818011	0.356563	0.361049
19.5167	0.812658	0.849737	0.350268	0.389129
19.5333	0.804532	0.865118	0.389122	0.35907
19.55	0.805858	0.841556	0.353248	0.331128
19.5667	0.824058	0.83692	0.33446	0.342971
19.5833	0.824058	0.853768	0.338506	0.389262
19.6	0.820432	0.843269	0.365379	0.332073
19.6167	0.810128	0.865868	0.387439	0.335259
19.6333	0.812306	0.851792	0.351505	0.341634
19.65	0.819793	0.846293	0.330569	0.350199
19.6667	0.820999	0.840904	0.332758	0.335955
19.6833	0.815618	0.857483	0.357856	0.345843
19.7	0.838856	0.86146	0.369356	0.376568
19.7167	0.838711	0.835865	0.352422	0.362707
19.7333	0.842339	0.845311	0.345569	0.365411
19.75	0.828415	0.854675	0.347846	0.348083
19.7667	0.838277	0.856161	0.327409	0.334154
19.7833	0.833584	0.866034	0.368091	0.352836
19.8	0.840015	0.841556	0.33446	0.368973
19.8167	0.832793	0.860381	0.350314	0.372188
19.8333	0.851031	0.842371	0.3538	0.363097
19.85	0.825484	0.874317	0.333385	0.342461
19.8667	0.840813	0.862456	0.334012	0.350199
19.8833	0.825128	0.866118	0.360866	0.393386
19.9	0.847442	0.870126	0.358226	0.362967
19.9167	0.834017	0.844167	0.344251	0.361601
19.9333	0.833297	0.864202	0.371705	0.339441
19.95	0.85375	0.858145	0.335357	0.338235
19.9667	0.833153	0.867118	0.368559	0.348948
19.9833	0.859288	0.89826	0.344433	0.354286
20	0.843721	0.890647	0.348211	0.332199
20.0167	0.849051	0.877681	0.361423	0.336461
20.0333	0.852647	0.872639	0.35426	0.346259
20.05	0.8584	0.876166	0.403453	0.341761
20.0667	0.865605	0.888092	0.360124	0.337348
20.0833	0.846565	0.880549	0.330614	0.37347
20.1	0.843866	0.870377	0.359753	0.344119
20.1167	0.845251	0.893634	0.331462	0.392748
20.1333	0.879583	0.889028	0.347846	0.356934
20.15	0.851765	0.88512	0.36133	0.369334
20.1667	0.860993	0.892353	0.342482	0.363748
20.1833	0.860177	0.857318	0.351138	0.357775
20.2	0.868593	0.869039	0.328876	0.356029
20.2167	0.877465	0.884018	0.371	0.404505
20.2333	0.85803	0.895516	0.347801	0.341315
20.25	0.864115	0.895345	0.336166	0.353609
20.2667	0.855224	0.909997	0.341893	0.374721
20.2833	0.863594	0.920984	0.360448	0.350681
20.3	0.881251	0.904976	0.33684	0.350617
20.3167	0.868294	0.892097	0.355318	0.379477
20.3333	0.88673	0.886308	0.346115	0.385223
20.35	0.866351	0.876166	0.364353	0.347282
20.3667	0.899335	0.912342	0.369591	0.3453
20.3833	0.880644	0.890817	0.368138	0.354125
20.4	0.88277	0.901354	0.372647	0.374063
20.4167	0.910236	0.918533	0.339995	0.355964
20.4333	0.888105	0.895688	0.359892	0.377096
20.45	0.893318	0.951468	0.344751	0.366422
20.4667	0.909609	0.914082	0.352422	0.388694
20.4833	0.8998	0.914605	0.371188	0.368384
20.5	0.90742	0.93297	0.359614	0.370153
20.5167	0.887799	0.920546	0.361005	0.38529
20.5333	0.875277	0.907224	0.350772	0.333775
20.55	0.913296	0.898088	0.351505	0.399318
20.5667	0.896167	0.896801	0.345705	0.337855
20.5833	0.884748	0.917834	0.367669	0.37571
20.6	0.89255	0.913473	0.384994	0.351388
20.6167	0.89748	0.922914	0.340763	0.366063
20.6333	0.92564	0.95237	0.327764	0.368286
20.65	0.91306	0.908956	0.377041	0.407434
20.6667	0.905314	0.903077	0.331462	0.358325
20.6833	0.902514	0.922124	0.361562	0.365019
20.7	0.875654	0.925287	0.342075	0.353093
20.7167	0.910549	0.928724	0.367669	0.372287
20.7333	0.902048	0.920283	0.377657	0.35348
20.75	0.902514	0.931818	0.353202	0.354737
20.7667	0.906406	0.925111	0.327809	0.358616
20.7833	0.90298	0.911386	0.37723	0.353254
20.8	0.893088	0.933324	0.35123	0.38649
20.8167	0.894164	0.943834	0.361516	0.382562
20.8333	0.903602	0.90965	0.341712	0.353254
20.85	0.910706	0.946253	0.313016	0.360724
20.8667	0.908514	0.910691	0.365753	0.336588
20.8833	0.921031	0.915041	0.359568	0.346546
20.9	0.912431	0.928813	0.323156	0.353931
20.9167	0.904535	0.932438	0.345023	0.329587
20.9333	0.908827	0.93919	0.326965	0.356546
20.95	0.91834	0.919495	0.354628	0.327767
20.9667	0.908827	0.950837	0.353432	0.347602
20.9833	0.959238	0.941063	0.312929	0.346003
21	0.895011	0.945715	0.352789	0.333397
21.0167	0.931474	0.969002	0.367669	0.354931
21.0333	0.922141	0.928636	0.341939	0.351613
21.05	0.926357	0.941688	0.336795	0.352385
21.0667	0.914082	0.942492	0.331239	0.336335
21.0833	0.920476	0.928283	0.352468	0.326733
21.1	0.92564	0.934477	0.344433	0.352771
21.1167	0.914082	0.958793	0.316907	0.37604
21.1333	0.915578	0.935809	0.36795	0.324792
21.15	0.912196	0.9607	0.334102	0.357936
21.1667	0.907967	0.945625	0.351963	0.369956
21.1833	0.950844	0.926784	0.346661	0.334628
21.2	0.913925	0.97783	0.342709	0.343385
21.2167	0.922617	0.940974	0.36017	0.339187
21.2333	0.925082	0.980511	0.35781	0.365867
21.25	0.932196	0.952189	0.322317	0.352932
21.2667	0.919605	0.962883	0.346434	0.346642
21.2833	0.911568	0.944282	0.324881	0.385789
21.3	0.916839	0.951828	0.388064	0.338996
21.3167	0.920793	0.964615	0.352055	0.364563
21.3333	0.92111	0.971386	0.313278	0.33795
21.35	0.927634	0.960972	0.304171	0.360562
21.3667	0.916287	0.957976	0.333698	0.321671
21.3833	0.912667	0.944371	0.294234	0.350713
21.4	0.92548	0.953543	0.336975	0.331569
21.4167	0.923173	0.938744	0.296792	0.33053
21.4333	0.924207	0.97001	0.316995	0.36528
21.45	0.926995	0.979679	0.309796	0.328394
21.4667	0.9405	0.951107	0.297988	0.353029
21.4833	0.924366	0.957432	0.31853	0.345428
21.5	0.946512	0.974604	0.33783	0.349397
21.5167	0.947083	0.970652	0.306287	0.328237
21.5333	0.929712	0.967355	0.354628	0.341856
21.55	0.935976	0.948408	0.314326	0.333775
21.5667	0.938962	0.960791	0.337785	0.341634
21.5833	0.927474	0.981715	0.316162	0.348115
21.6	0.979132	1.00532	0.337335	0.346035
21.6167	0.926038	0.972764	0.332848	0.352096
21.6333	0.943095	0.975893	0.297646	0.339885
21.65	0.922697	0.97783	0.340085	0.317443
21.6667	0.939852	0.992424	0.333922	0.336968
21.6833	0.949861	0.988314	0.319585	0.34773
21.7	0.938801	1.01521	0.320597	0.312246
21.7167	0.94407	0.971386	0.327809	0.327516
21.7333	0.932036	0.980419	0.309622	0.345555
21.75	0.954208	0.981901	0.330436	0.330845
21.7667	0.96363	0.981901	0.341712	0.371268
21.7833	0.953633	0.982921	0.334505	0.35506
21.8	0.94342	0.993641	0.340085	0.351967
21.8167	0.966459	0.986451	0.342482	0.344565
21.8333	0.959486	1.02039	0.341803	0.35348
21.85	0.949861	1.004	0.332624	0.35097
21.8667	0.95569	1.02221	0.334684	0.392916
21.8833	0.96571	1.01054	0.308581	0.337031
21.9	0.963132	0.997207	0.301288	0.318561
21.9167	0.953304	0.998241	0.340627	0.322638
21.9333	0.976431	0.997959	0.337965	0.32295
21.95	0.977274	1.00248	0.34516	0.354995
21.9667	0.969883	1.03508	0.326743	0.327328
21.9833	0.96546	1.00797	0.327809	0.34725
22	0.982688	1.01617	0.345069	0.345651
22.0167	0.966043	1.00428	0.298245	0.33776
22.0333	0.952401	1.00239	0.305725	0.353383
22.05	0.988818	1.01283	0.350177	0.343353
22.0667	0.969799	0.986544	0.374062	0.340457
22.0833	0.959486	1.01579	0.322184	0.334912
22.1	0.986514	1.03751	0.321523	0.343194
22.1167	0.990186	1.01464	0.335717	0.330405
22.1333	0.99413	1.0423	0.332893	0.338647
22.15	1.01649	1.01646	0.331596	0.326482
22.1667	0.973235	1.04299	0.356425	0.366357
22.1833	0.982519	1.03401	0.33048	0.324074
22.2	0.980824	1.0178	0.298031	0.360497
22.2167	0.996625	1.01952	0.308581	0.352771
22.2333	1.00311	1.02327	0.351321	0.336999
22.25	0.980824	1.03781	0.318179	0.344438
22.2667	0.993271	1.05185	0.336301	0.319151
22.2833	1.02605	1.02751	0.351642	0.374326
22.3	0.985663	1.01866	0.329188	0.328865
22.3167	1.0079	1.05968	0.359197	0.311722
22.3333	0.999041	1.03995	0.331417	0.364106
22.35	1.02002	1.05601	0.347755	0.340044
22.3667	0.99628	1.02974	0.354444	0.334249
22.3833	0.998954	1.0567	0.347436	0.376535
22.4	1.00051	1.04172	0.343797	0.340393
22.4167	1.02099	1.02838	0.320201	0.349429
22.4333	1.00424	1.02443	0.335357	0.339187
22.45	1.01781	1.05353	0.34949	0.31379
22.4667	1.00982	1.06989	0.320113	0.344246
22.4833	1.00363	1.05145	0.332445	0.350392
22.5	1.024	1.03781	0.311579	0.344055
22.5167	1.01358	1.0381	0.315025	0.378121
22.5333	1.00641	1.0572	0.368184	0.36652
22.55	1.02019	1.06347	0.343253	0.345491
22.5667	1.01949	1.06018	0.338912	0.350071
22.5833	1.01288	1.08987	0.350588	0.335323
22.6	1.0179	1.07371	0.321699	0.371958
22.6167	1.02837	1.07311	0.336615	0.319431
22.6333	1.03455	1.06098	0.358873	0.312215
22.65	1.03797	1.06028	0.371658	0.346674
22.6667	1.0405	1.07129	0.357579	0.336873
22.6833	1.05509	1.08823	0.337245	0.33264
22.7	1.06609	1.07816	0.349994	0.325512
22.7167	1.05187	1.0577	0.34616	0.324886
22.7333	1.06889	1.0813	0.369075	0.339409
22.75	1.03562	1.07816	0.339995	0.329462
22.7667	1.04567	1.0577	0.314457	0.376634
22.7833	1.05252	1.09901	0.328209	0.338869
22.8	1.0584	1.1264	0.367061	0.372517
22.8167	1.02658	1.08946	0.330391	0.322763
22.8333	1.06191	1.10616	0.328965	0.322326
22.85	1.04785	1.09602	0.353754	0.332987
22.8667	1.03707	1.1144	0.340582	0.35839
22.8833	1.05398	1.11576	0.368606	0.332987
22.9	1.05905	1.09623	0.360819	0.354802
22.9167	1.0673	1.09366	0.35541	0.351388
22.9333	1.08357	1.09994	0.381079	0.336999
22.95	1.05545	1.11744	0.351826	0.35187
22.9667	1.08604	1.13362	0.38146	0.351678
22.9833	1.08794	1.11891	0.408569	0.358908
23	1.09359	1.12344	0.347071	0.398372
23.0167	1.08861	1.08874	0.322228	0.340108
23.0333	1.0889	1.12239	0.362212	0.355286
23.05	1.08499	1.1494	0.380317	0.356772
23.0667	1.08452	1.11189	0.369685	0.364302
23.0833	1.06954	1.14487	0.378036	0.35506
23.1	1.07498	1.13203	0.37477	0.348724
23.1167	1.08471	1.12545	0.356332	0.341888
23.1333	1.08823	1.14584	0.361841	0.339885
23.15	1.07235	1.12228	0.332714	0.342111
23.1667	1.06712	1.12788	0.340446	0.350328
23.1833	1.08899	1.14401	0.355595	0.341984
23.2	1.10091	1.14025	0.400614	0.345779
23.2167	1.091	1.15624	0.356701	0.361601
23.2333	1.10878	1.15189	0.363142	0.332734
23.25	1.0911	1.15831	0.342799	0.354866
23.2667	1.0983	1.16817	0.330614	0.331726
23.2833	1.09926	1.12979	0.396861	0.35535
23.3	1.09081	1.15233	0.326121	0.34262
23.3167	1.09618	1.1452	0.357302	0.363064
23.3333	1.11014	1.15005	0.37633	0.355544
23.35	1.09849	1.15352	0.370906	0.370809
23.3667	1.10004	1.15038	0.358503	0.358519
23.3833	1.1042	1.17534	0.3381	0.328049
23.4	1.12027	1.19209	0.370201	0.35142
23.4167	1.11367	1.16927	0.332132	0.362609
23.4333	1.10255	1.14908	0.340537	0.359621
23.45	1.12205	1.16949	0.345842	0.341379
23.4667	1.11239	1.17059	0.350772	0.330499
23.4833	1.1122	1.16158	0.340627	0.337284
23.5	1.12304	1.15417	0.35123	0.360108
23.5167	1.11367	1.1606	0.375053	0.361276
23.5333	1.11298	1.19648	0.382079	0.360951
23.55	1.11132	1.15984	0.349171	0.338108
23.5667	1.10673	1.16498	0.322758	0.342175
23.5833	1.13823	1.20203	0.345569	0.387458
23.6	1.1119	1.22255	0.343616	0.325981
23.6167	1.13632	1.18648	0.339679	0.348756
23.6333	1.11279	1.1696	0.360077	0.342461
23.65	1.1298	1.16641	0.346752	0.35661
23.6667	1.13551	1.18592	0.362863	0.348339
23.6833	1.1321	1.18995	0.363329	0.338647
23.7	1.13662	1.18569	0.343026	0.347442
23.7167	1.15082	1.17634	0.392498	0.388894
23.7333	1.13803	1.16323	0.355871	0.363195
23.75	1.1439	1.21966	0.381079	0.380405
23.7667	1.1736	1.18067	0.374675	0.366847
23.7833	1.12691	1.21024	0.365519	0.353706
23.8	1.13632	1.21058	0.351184	0.347602
23.8167	1.13954	1.23044	0.380793	0.357354
23.8333	1.13572	1.25987	0.345705	0.397494
23.85	1.15185	1.16257	0.395404	0.34033
23.8667	1.14837	1.19705	0.360263	0.368744
23.8833	1.14837	1.21528	0.363329	0.357289
23.9	1.16049	1.19874	0.344115	0.352192
23.9167	1.15719	1.22093	0.371705	0.371662
23.9333	1.16422	1.20772	0.373543	0.372615
23.95	1.15318	1.2185	0.407484	0.379378
23.9667	1.15503	1.20829	0.34812	0.359362
23.9833	1.16028	1.20248	0.348348	0.373372
24	1.1639	1.24736	0.335043	0.371859
24.0167	1.14929	1.20818	0.374628	0.35907
24.0333	1.16952	1.22463	0.366453	0.333933
24.05	1.16018	1.24819	0.363748	0.38639
24.0667	1.18798	1.2357	0.377278	0.358098
24.0833	1.16162	1.20955	0.37652	0.364106
24.1	1.17235	1.24441	0.357348	0.389095
24.1167	1.1795	1.2251	0.366266	0.37426
24.1333	1.1637	1.25151	0.350085	0.389262
24.15	1.17918	1.22719	0.354674	0.380306
24.1667	1.17141	1.23021	0.374534	0.347538
24.1833	1.18511	1.26131	0.37477	0.384524
24.2	1.20173	1.25664	0.368466	0.364009
24.2167	1.18415	1.24677	0.355825	0.336398
24.2333	1.20162	1.25521	0.359846	0.368646
24.25	1.19451	1.26913	0.341396	0.357516
24.2667	1.20195	1.25951	0.367903	0.365345
24.2833	1.1986	1.23173	0.357117	0.362544
24.3	1.1987	1.23266	0.35601	0.329336
24.3167	1.19537	1.25891	0.331239	0.3592
24.3333	1.21525	1.24819	0.371282	0.395674
24.35	1.19022	1.27665	0.359429	0.35171
24.3667	1.2039	1.25951	0.348485	0.378782
24.3833	1.19268	1.26167	0.384468	0.353512
24.4	1.21459	1.30189	0.357394	0.352096
24.4167	1.19472	1.22521	0.355457	0.365247
24.4333	1.21668	1.28471	0.346297	0.363032
24.45	1.21911	1.27191	0.3538	0.357969
24.4667	1.19494	1.25855	0.358503	0.372155
24.4833	1.20716	1.2678	0.361934	0.369923
24.5	1.23469	1.2495	0.371658	0.35894
24.5167	1.20411	1.28385	0.360077	0.395169
24.5333	1.20303	1.29679	0.358966	0.364465
24.55	1.23626	1.26047	0.378891	0.346642
24.5667	1.22209	1.27094	0.380079	0.343162
24.5833	1.22264	1.25425	0.363003	0.408799
24.6	1.20574	1.30151	0.408322	0.384158
24.6167	1.22353	1.27774	0.354076	0.374853
24.6333	1.21999	1.27738	0.375431	0.369465
24.65	1.22642	1.28569	0.369685	0.341061
24.6667	1.21855	1.29493	0.331909	0.362544
24.6833	1.21426	1.26503	0.389796	0.356319
24.7	1.23323	1.25544	0.325058	0.346866
24.7167	1.22209	1.30139	0.346752	0.379146
24.7333	1.22575	1.28766	0.383416	0.381367
24.75	1.23976	1.28913	0.339318	0.349076
24.7667	1.2348	1.2533	0.378511	0.354125
24.7833	1.22364	1.32048	0.366407	0.357031
24.8	1.25169	1.30663	0.348714	0.391641
24.8167	1.25135	1.31479	0.364074	0.353061
24.8333	1.23615	1.32353	0.352514	0.362121
24.85	1.25456	1.28324	0.347071	0.380438
24.8667	1.24429	1.30663	0.372176	0.350842
24.8833	1.24281	1.31378	0.376946	0.341793
24.9	1.25755	1.28092	0.372176	0.35081
24.9167	1.25479	1.27994	0.37326	0.347506
24.9333	1.24519	1.33451	0.344569	0.345907
24.95	1.25021	1.34886	0.351138	0.379477
24.9667	1.2716	1.30376	0.390808	0.34546
24.9833	1.26693	1.31782	0.343207	0.349911
25	1.24531	1.34406	0.367201	0.345396
25.0167	1.27559	1.33567	0.327542	0.376799
25.0333	1.26356	1.29086	0.33711	0.372681
25.05	1.27912	1.33169	0.356148	0.353834
25.0667	1.24236	1.31467	0.331641	0.337411
25.0833	1.25617	1.32939	0.346388	0.357419
25.1	1.26763	1.34483	0.357533	0.344502
25.1167	1.26798	1.29704	0.370906	0.346866
25.1333	1.27794	1.33246	0.375621	0.356643
25.15	1.28172	1.32926	0.333251	0.362511
25.1667	1.27829	1.31064	0.361794	0.354382
25.1833	1.27172	1.32149	0.340085	0.326513
25.2	1.30827	1.31303	0.338551	0.364367
25.2167	1.26553	1.29667	0.343842	0.353029
25.2333	1.279	1.33003	0.340311	0.325699
25.25	1.26577	1.3234	0.356886	0.339187
25.2667	1.26705	1.34263	0.351596	0.348692
25.2833	1.28397	1.32442	0.339543	0.350713
25.3	1.26751	1.35238	0.354076	0.374096
25.3167	1.29857	1.33773	0.326787	0.344119
25.3333	1.31845	1.33387	0.315375	0.370514
25.35	1.28385	1.34393	0.31402	0.342079
25.3667	1.31157	1.36064	0.330257	0.32595
25.3833	1.3139	1.35748	0.318794	0.358066
25.4	1.29304	1.34173	0.315068	0.312215
25.4167	1.29917	1.37148	0.3111	0.377229
25.4333	1.30912	1.34756	0.318267	0.339917
25.45	1.30827	1.36393	0.315987	0.342939
25.4667	1.3062	1.34341	0.312319	0.345268
25.4833	1.31685	1.39635	0.321082	0.350296
25.5	1.30292	1.37414	0.30146	0.330562
25.5167	1.31108	1.36446	0.317389	0.356222
25.5333	1.28682	1.38458	0.309492	0.325668
25.55	1.32327	1.38917	0.302836	0.33906
25.5667	1.31181	1.3862	0.302234	0.34898
25.5833	1.30742	1.38917	0.312275	0.336271
25.6	1.31071	1.36671	0.318486	0.362739
25.6167	1.32514	1.404	0.31555	0.368744
25.6333	1.32377	1.39881	0.303482	0.357289
25.65	1.32601	1.39513	0.312624	0.400232
25.6667	1.31071	1.38687	0.298373	0.355512
25.6833	1.31328	1.37481	0.309058	0.358714
25.7	1.3187	1.38096	0.31796	0.355415
25.7167	1.32812	1.42043	0.308885	0.331002
25.7333	1.33589	1.37815	0.296664	0.357904
25.75	1.31722	1.40277	0.330346	0.336145
25.7667	1.3403	1.41807	0.328921	0.342398
25.7833	1.32875	1.41211	0.298373	0.358714
25.8	1.34398	1.45924	0.299701	0.340552
25.8167	1.34525	1.40825	0.302879	0.346227
25.8333	1.35368	1.43457	0.313496	0.33387
25.85	1.34983	1.43105	0.294617	0.340393
25.8667	1.35086	1.36644	0.30646	0.339472
25.8833	1.34894	1.41987	0.318135	0.368384
25.9	1.35201	1.42071	0.317389	0.332419
25.9167	1.35573	1.4117	0.326299	0.34498
25.9333	1.35625	1.41253	0.325767	0.345875
25.95	1.35766	1.41626	0.303396	0.340425
25.9667	1.34881	1.40195	0.307368	0.371498
25.9833	1.34983	1.42741	0.317082	0.325731
26	1.34805	1.38971	0.299572	0.335323
26.0167	1.36154	1.41101	0.313278	0.331915
26.0333	1.3618	1.42307	0.327187	0.332199
26.05	1.36154	1.40688	0.319541	0.342812
26.0667	1.36791	1.43655	0.322802	0.325981
26.0833	1.37959	1.4182	0.305595	0.352868
26.1	1.37787	1.41197	0.312885	0.333712
26.1167	1.36621	1.46837	0.319805	0.309258
26.1333	1.39599	1.43415	0.305336	0.361406
26.15	1.35265	1.45105	0.333743	0.336873
26.1667	1.35934	1.42503	0.320685	0.328488
26.1833	1.37196	1.43373	0.310752	0.358131
26.2	1.36413	1.44705	0.317126	0.343513
26.2167	1.39036	1.42657	0.324128	0.340044
26.2333	1.37946	1.43923	0.318267	0.323605
26.25	1.39143	1.4415	0.33729	0.331065
26.2667	1.37761	1.43895	0.314195	0.334122
26.2833	1.3933	1.45478	0.327898	0.324199
26.3	1.39774	1.44577	0.321875	0.322794
26.3167	1.37484	1.41848	0.363608	0.364367
26.3333	1.39505	1.48037	0.32139	0.351131
26.35	1.41987	1.45421	0.310535	0.36027
26.3667	1.39855	1.47129	0.32692	0.335923
26.3833	1.40288	1.47275	0.324792	0.322794
26.4	1.42264	1.44179	0.3145	0.386023
26.4167	1.39559	1.46126	0.347299	0.340235
26.4333	1.40942	1.46866	0.316556	0.32423
26.45	1.39869	1.47802	0.34616	0.34431
26.4667	1.40058	1.47172	0.321611	0.353254
26.4833	1.39183	1.47611	0.308408	0.333807
26.5	1.39237	1.48155	0.325811	0.336968
26.5167	1.39694	1.49459	0.313496	0.323917
26.5333	1.42389	1.45751	0.30275	0.35577
26.55	1.40587	1.48052	0.32772	0.368449
26.5667	1.41161	1.48332	0.325191	0.326044
26.5833	1.42458	1.48199	0.348394	0.349943
26.6	1.39478	1.48612	0.316119	0.33567
26.6167	1.40819	1.51324	0.33455	0.340902
26.6333	1.39613	1.48998	0.315462	0.329148
26.65	1.41821	1.48037	0.339724	0.333113
26.6667	1.4317	1.48125	0.315025	0.361666
26.6833	1.41422	1.53471	0.323509	0.355706
26.7	1.41738	1.49877	0.330793	0.342047
26.7167	1.42319	1.47787	0.315462	0.362154
26.7333	1.42639	1.52668	0.335178	0.340012
26.75	1.42625	1.50764	0.320377	0.362707
26.7667	1.43142	1.50704	0.346024	0.369989
26.7833	1.44854	1.54185	0.318442	0.330593
26.8	1.43549	1.55424	0.302965	0.358454
26.8167	1.44426	1.51903	0.323598	0.371761
26.8333	1.44882	1.53843	0.348577	0.335955
26.85	1.44554	1.51583	0.320377	0.374623
26.8667	1.43831	1.5361	0.353478	0.347891
26.8833	1.43016	1.57978	0.320465	0.323636
26.9	1.46004	1.514	0.343661	0.363227
26.9167	1.45125	1.52684	0.33048	0.382495
26.9333	1.46004	1.52592	0.317389	0.331663
26.95	1.43789	1.54216	0.335806	0.342016
26.9667	1.44497	1.56104	0.334595	0.337474
26.9833	1.45341	1.55598	0.343706	0.340775
27	1.46395	1.53874	0.347117	0.340393
27.0167	1.47433	1.56566	0.3232	0.346067
27.0333	1.45801	1.53858	0.354766	0.359394
27.05	1.47448	1.5639	0.354812	0.339663
27.0667	1.46294	1.57575	0.31796	0.34898
27.0833	1.46134	1.57768	0.329411	0.35506
27.1	1.47979	1.60149	0.365426	0.335923
27.1167	1.46526	1.56614	0.33756	0.351195
27.1333	1.49186	1.58529	0.329767	0.38943
27.15	1.47198	1.57205	0.323509	0.35126
27.1667	1.46672	1.55377	0.336256	0.356319
27.1833	1.48618	1.62129	0.336885	0.375183
27.2	1.51358	1.60215	0.33648	0.333775
27.2167	1.47979	1.60429	0.345705	0.388928
27.2333	1.50061	1.62499	0.363375	0.364009
27.25	1.50334	1.59622	0.342301	0.335576
27.2667	1.49924	1.58123	0.365006	0.38213
27.2833	1.49186	1.58026	0.331417	0.33507
27.3	1.49291	1.57704	0.348348	0.334217
27.3167	1.49668	1.59754	0.353846	0.353899
27.3333	1.51097	1.59524	0.327453	0.375743
27.35	1.50623	1.58886	0.35123	0.365182
27.3667	1.5255	1.58642	0.348394	0.358228
27.3833	1.53301	1.56136	0.358596	0.348595
27.4	1.49216	1.59229	0.342573	0.34329
27.4167	1.51373	1.60248	0.341984	0.360335
27.4333	1.50959	1.59655	0.352284	0.367501
27.45	1.54028	1.62753	0.388593	0.369268
27.4667	1.50974	1.61576	0.339272	0.356319
27.4833	1.5073	1.61727	0.348075	0.381732
27.5	1.52706	1.65059	0.346115	0.34959
27.5167	1.52972	1.5936	0.345205	0.366488
27.5333	1.52675	1.59869	0.369591	0.360984
27.55	1.53113	1.61059	0.344115	0.372451
27.5667	1.52099	1.60611	0.346889	0.390568
27.5833	1.54441	1.63108	0.332356	0.353416
27.6	1.54856	1.62634	0.358827	0.348307
27.6167	1.53396	1.64045	0.36198	0.376205
27.6333	1.53097	1.63976	0.362398	0.343003
27.65	1.52223	1.66187	0.345387	0.37779
27.6667	1.54648	1.64113	0.333564	0.367109
27.6833	1.56389	1.62264	0.328921	0.355286
27.7	1.54457	1.65128	0.347892	0.406479
27.7167	1.55257	1.63857	0.362073	0.345428
27.7333	1.55434	1.64456	0.357209	0.368351
27.75	1.55016	1.6437	0.394144	0.379974
27.7667	1.53996	1.65474	0.344523	0.379279
27.7833	1.56324	1.62651	0.345296	0.337094
27.8	1.56064	1.6687	0.368747	0.392614
27.8167	1.53569	1.68072	0.33711	0.37746
27.8333	1.54425	1.64439	0.333385	0.34677
27.85	1.56503	1.66118	0.351642	0.403418
27.8667	1.55417	1.65007	0.354306	0.358001
27.8833	1.56699	1.66555	0.374298	0.350585
27.9	1.55064	1.69647	0.337965	0.351452
27.9167	1.55853	1.65457	0.325589	0.360789
27.9333	1.54872	1.66695	0.347345	0.352771
27.95	1.56536	1.70571	0.39993	0.36822
27.9667	1.56145	1.67965	0.364959	0.342238
27.9833	1.5545	1.68019	0.362631	0.361666
28	1.578	1.66065	0.379841	0.344949
28.0167	1.54616	1.69629	0.36068	0.365704
28.0333	1.56732	1.70226	0.35123	0.372615
28.05	1.57141	1.66695	0.324571	0.347538
28.0667	1.58315	1.7274	0.371658	0.369203
28.0833	1.60848	1.71155	0.356563	0.349141
28.1	1.57207	1.70753	0.341667	0.347955
28.1167	1.58099	1.69449	0.361887	0.345396
28.1333	1.56243	1.68339	0.369966	0.357483
28.15	1.57602	1.69936	0.34004	0.369268
28.1667	1.5937	1.7176	0.361191	0.349686
28.1833	1.58933	1.72111	0.331105	0.35406
28.2	1.57734	1.72666	0.386192	0.342079
28.2167	1.60165	1.71742	0.367529	0.369465
28.2333	1.56715	1.71687	0.334954	0.367305
28.25	1.59724	1.73299	0.356471	0.381533
28.2667	1.5969	1.7315	0.365659	0.35716
28.2833	1.58615	1.70226	0.359521	0.396145
28.3	1.59623	1.73654	0.360263	0.366716
28.3167	1.59437	1.711	0.347527	0.364823
28.3333	1.6083	1.74142	0.399833	0.369072
28.35	1.6176	1.7165	0.353892	0.371597
28.3667	1.6095	1.7386	0.346707	0.359459
28.3833	1.60882	1.73785	0.339002	0.3767
28.4	1.62543	1.75773	0.347071	0.352096
28.4167	1.61484	1.74425	0.34466	0.374227
28.4333	1.59353	1.73056	0.346434	0.376766
28.45	1.62125	1.71834	0.361748	0.389563
28.4667	1.62648	1.7143	0.357625	0.337665
28.4833	1.63033	1.73019	0.375195	0.363748
28.5	1.61986	1.75221	0.349353	0.372122
28.5167	1.61191	1.73448	0.383703	0.376667
28.5333	1.62613	1.72111	0.37359	0.390032
28.55	1.61535	1.75716	0.365286	0.359491
28.5667	1.64771	1.7486	0.363142	0.367207
28.5833	1.63139	1.73729	0.357163	0.341506
28.6	1.6298	1.74331	0.33765	0.383359
28.6167	1.62438	1.73935	0.37581	0.376667
28.6333	1.63262	1.72221	0.329455	0.357969
28.65	1.62351	1.74671	0.355364	0.384823
28.6667	1.6522	1.7435	0.356748	0.38203
28.6833	1.64521	1.74105	0.36945	0.356352
28.7	1.64664	1.78661	0.34812	0.385023
28.7167	1.6461	1.74917	0.366547	0.348692
28.7333	1.66985	1.74312	0.370248	0.361439
28.75	1.6436	1.76156	0.399004	0.346802
28.7667	1.64736	1.73917	0.351871	0.372944
28.7833	1.66271	1.74784	0.352192	0.363325
28.8	1.64539	1.74879	0.37723	0.346195
28.8167	1.64147	1.72555	0.3644	0.36917
28.8333	1.64987	1.78837	0.377941	0.348051
28.85	1.65202	1.76176	0.382413	0.354802
28.8667	1.67077	1.76772	0.366734	0.361894
28.8833	1.64789	1.74123	0.333251	0.35535
28.9	1.6461	1.75012	0.374109	0.35036
28.9167	1.66198	1.75259	0.364027	0.422835
28.9333	1.65672	1.75582	0.400907	0.327861
28.95	1.68076	1.76195	0.328431	0.388694
28.9667	1.65563	1.7712	0.396181	0.371367
28.9833	1.65581	1.74917	0.370436	0.364628
29	1.67316	1.77741	0.376236	0.360887
29.0167	1.67353	1.79826	0.377325	0.342557
29.0333	1.66509	1.74406	0.372694	0.372582
29.05	1.66728	1.7328	0.36468	0.358098
29.0667	1.66198	1.77527	0.372035	0.371892
29.0833	1.65329	1.77878	0.371376	0.37117
29.1	1.66765	1.80005	0.346661	0.36365
29.1167	1.66362	1.77178	0.369356	0.343608
29.1333	1.68393	1.78445	0.358133	0.372812
29.15	1.66545	1.81468	0.373637	0.379544
29.1667	1.68861	1.76676	0.375668	0.366749
29.1833	1.66527	1.80884	0.351734	0.390434
29.2	1.65239	1.76618	0.344206	0.353287
29.2167	1.67409	1.78719	0.362538	0.335418
29.2333	1.67132	1.79153	0.362677	0.353126
29.25	1.69275	1.80264	0.407385	0.361244
29.2667	1.66362	1.80264	0.371988	0.351324
29.2833	1.666	1.80644	0.367389	0.413351
29.3	1.68974	1.76061	0.368887	0.354511
29.3167	1.68786	1.79133	0.35155	0.393756
29.3333	1.68411	1.81993	0.393563	0.343481
29.35	1.66948	1.80204	0.392257	0.361309
29.3667	1.69558	1.78975	0.359336	0.381201
29.3833	1.66527	1.79826	0.348896	0.353383
29.4	1.69995	1.80025	0.354122	0.375578
29.4167	1.7028	1.82339	0.350634	0.340108
29.4333	1.68281	1.81609	0.355641	0.357192
29.45	1.67631	1.83176	0.359383	0.375446
29.4667	1.68132	1.84414	0.343933	0.3767
29.4833	1.69805	1.778	0.358503	0.333838
29.5	1.68449	1.84414	0.361887	0.365737
29.5167	1.70433	1.81226	0.356563	0.392244
29.5333	1.69049	1.79707	0.343888	0.372747
29.55	1.67187	1.80524	0.353386	0.382695
29.5667	1.69767	1.82359	0.35426	0.362739
29.5833	1.69011	1.79846	0.38227	0.359459
29.6	1.70338	1.83012	0.354398	0.346322
29.6167	1.67556	1.80924	0.361562	0.325543
29.6333	1.70166	1.81005	0.352468	0.365117
29.65	1.71704	1.83649	0.417007	0.327924
29.6667	1.70586	1.82583	0.394047	0.352514
29.6833	1.71298	1.84248	0.363329	0.384058
29.7	1.71221	1.80005	0.380174	0.346898
29.7167	1.70567	1.84206	0.338461	0.365443
29.7333	1.70204	1.81589	0.325589	0.354511
29.75	1.68861	1.79331	0.350314	0.365867
29.7667	1.71047	1.80504	0.336975	0.340171
29.7833	1.70395	1.79826	0.335357	0.362024
29.8	1.70261	1.81266	0.363841	0.336936
29.8167	1.70452	1.82502	0.316031	0.366684
29.8333	1.72054	1.7868	0.334326	0.355641
29.85	1.69976	1.78641	0.350131	0.33998
29.8667	1.72132	1.80364	0.320906	0.352997
29.8833	1.70836	1.78936	0.325855	0.363748
29.9	1.7124	1.83876	0.362119	0.354673
29.9167	1.69824	1.83156	0.363189	0.38529
29.9333	1.69729	1.81407	0.329544	0.364726
29.95	1.71143	1.83279	0.325634	0.346706
29.9667	1.72484	1.80624	0.379366	0.348595
29.9833	1.7151	1.83156	0.36664	0.383393
30	1.73567	1.86425	0.327053	0.353641
30.0167	1.71801	1.81528	0.343797	0.367861
30.0333	1.71588	1.83033	0.339859	0.376733
30.05	1.72915	1.81468	0.346798	0.389396
30.0667	1.74123	1.80264	0.339272	0.346386
30.0833	1.71665	1.83074	0.353202	0.360237
30.1	1.75025	1.82502	0.328743	0.347122
30.1167	1.73448	1.83423	0.343162	0.366716
30.1333	1.75005	1.86214	0.330748	0.361016
30.15	1.74423	1.80164	0.359197	0.390233
30.1667	1.75187	1.85352	0.330257	0.330939
30.1833	1.73765	1.83238	0.354904	0.38669
30.2	1.72679	1.86192	0.351917	0.371564
30.2167	1.74323	1.84538	0.320289	0.365867
30.2333	1.77831	1.824	0.360077	0.366194
30.25	1.74945	1.83608	0.355134	0.334501
30.2667	1.76202	1.86235	0.344342	0.341379
30.2833	1.74704	1.81165	0.354076	0.347058
30.3	1.73468	1.84767	0.333788	0.337284
30.3167	1.74864	1.87873	0.343661	0.390802
30.3333	1.76509	1.83279	0.34616	0.354125
30.35	1.75025	1.84725	0.373778	0.363911
30.3667	1.75106	1.81872	0.349262	0.367337
30.3833	1.75673	1.82298	0.334415	0.335892
30.4	1.74724	1.86045	0.328476	0.362024
30.4167	1.73904	1.80844	0.34698	0.356352
30.4333	1.74263	1.84955	0.350451	0.384191
30.45	1.76653	1.84621	0.321831	0.36953
30.4667	1.7653	1.84435	0.360819	0.364432
30.4833	1.75957	1.84497	0.349445	0.382097
30.5	1.77748	1.87916	0.338912	0.360367
30.5167	1.75754	1.84642	0.344433	0.360854
30.5333	1.74844	1.8798	0.314631	0.344597
30.55	1.7551	1.85038	0.374298	0.338996
30.5667	1.75369	1.89276	0.345887	0.35535
30.5833	1.77706	1.85792	0.348075	0.364009
30.6	1.77209	1.84976	0.375621	0.333397
30.6167	1.7653	1.86235	0.362956	0.359945
30.6333	1.7549	1.8651	0.363375	0.393285
30.65	1.80001	1.89146	0.352192	0.371301
30.6667	1.76059	1.92611	0.354674	0.351838
30.6833	1.78983	1.8783	0.345387	0.366455
30.7	1.76571	1.89756	0.389074	0.357807
30.7167	1.8101	1.87916	0.329544	0.372122
30.7333	1.80859	1.89059	0.363981	0.400164
30.75	1.8114	1.90589	0.341441	0.374886
30.7667	1.77914	1.8531	0.357302	0.358811
30.7833	1.77561	1.87809	0.344387	0.363944
30.8	1.79895	1.90149	0.358827	0.326012
30.8167	1.78206	1.86003	0.397202	0.36917
30.8333	1.77209	1.91096	0.38917	0.34447
30.85	1.7754	1.91717	0.330971	0.352192
30.8667	1.77956	1.88454	0.370859	0.349429
30.8833	1.78604	1.90787	0.378226	0.368515
30.9	1.78499	1.89124	0.341124	0.364595
30.9167	1.77727	1.88951	0.374298	0.3453
30.9333	1.78165	1.89625	0.381603	0.360789
30.95	1.79385	1.88605	0.374817	0.36652
30.9667	1.81726	1.91717	0.359429	0.34898
30.9833	1.80644	1.90106	0.341758	0.365052
31	1.79661	1.89843	0.357625	0.370776
31.0167	1.80044	1.92074	0.361191	0.343353
31.0333	1.79916	1.89494	0.347436	0.363032
31.05	1.81162	1.9223	0.349399	0.379477
31.0667	1.79895	1.91074	0.343479	0.357192
31.0833	1.80537	1.91584	0.391001	0.371236
31.1	1.80066	1.91008	0.416109	0.353158
31.1167	1.80066	1.92566	0.354858	0.374227
31.1333	1.80237	1.91739	0.35781	0.390166
31.15	1.82799	1.96776	0.418006	0.377592
31.1667	1.82865	1.90875	0.352284	0.391272
31.1833	1.79618	1.91584	0.366734	0.348403
31.2	1.82711	1.93875	0.336795	0.347987
31.2167	1.8058	1.89668	0.374912	0.380438
31.2333	1.80386	1.9145	0.394677	0.374952
31.25	1.81226	1.90633	0.372694	0.358681
31.2667	1.793	1.90611	0.379603	0.415034
31.2833	1.82887	1.92342	0.366734	0.375512
31.3	1.814	1.90237	0.381317	0.358584
31.3167	1.8058	1.92656	0.38375	0.395505
31.3333	1.8302	1.94307	0.369403	0.337633
31.35	1.80429	1.89429	0.356332	0.350906
31.3667	1.82799	1.92454	0.351321	0.372451
31.3833	1.8225	1.92903	0.380888	0.353641
31.4	1.82118	1.93354	0.374345	0.358163
31.4167	1.83108	1.93716	0.390423	0.390702
31.4333	1.81987	1.91473	0.345751	0.395
31.45	1.84693	1.93196	0.380031	0.371761
31.4667	1.82909	1.93535	0.349262	0.350713
31.4833	1.82931	1.92476	0.368747	0.353673
31.5	1.82162	1.92611	0.365333	0.359491
31.5167	1.84715	1.93761	0.372553	0.371465
31.5333	1.81378	1.91917	0.386959	0.412905
31.55	1.82294	1.93807	0.36884	0.328677
31.5667	1.80881	1.91008	0.370812	0.394058
31.5833	1.80989	1.97761	0.390953	0.364856
31.6	1.83042	1.93603	0.34812	0.359297
31.6167	1.85804	1.93693	0.36291	0.420308
31.6333	1.83463	1.94353	0.359892	0.40369
31.65	1.84064	1.96217	0.356194	0.35674
31.6667	1.82097	1.93309	0.338957	0.353126
31.6833	1.83485	1.91295	0.344751	0.354544
31.7	1.83552	1.91873	0.333027	0.404403
31.7167	1.82075	1.93038	0.358364	0.354608
31.7333	1.83197	1.95893	0.360912	0.364041
31.75	1.83641	1.91806	0.347892	0.376205
31.7667	1.84806	1.93444	0.340537	0.351227
31.7833	1.83152	1.95962	0.366781	0.356287
31.8	1.84603	1.92499	0.379128	0.393689
31.8167	1.8656	1.93625	0.353432	0.333964
31.8333	1.82755	1.93943	0.352789	0.361016
31.85	1.82865	1.96148	0.383368	0.363976
31.8667	1.85895	1.95823	0.351642	0.360822
31.8833	1.86999	1.92925	0.35178	0.404573
31.9	1.87952	1.95269	0.353248	0.374293
31.9167	1.85849	1.95569	0.362724	0.390702
31.9333	1.82162	1.97408	0.351321	0.40774
31.95	1.87672	1.97268	0.382986	0.381665
31.9667	1.85099	1.96055	0.383942	0.369235
31.9833	1.84625	1.96008	0.378084	0.397224
32	1.84199	1.98376	0.378084	0.380869
32.0167	1.86906	1.96473	0.361934	0.359556
32.0333	1.85439	1.97455	0.395404	0.400943
32.05	1.83841	1.95869	0.380555	0.37403
32.0667	1.84828	1.93898	0.344024	0.347827
32.0833	1.86491	1.98045	0.379413	0.367337
32.1	1.87882	1.93557	0.355779	0.360692
32.1167	1.85145	1.96333	0.339137	0.354737
32.1333	1.86606	1.96543	0.365986	0.340425
32.15	1.87416	1.96799	0.33182	0.341538
32.1667	1.85485	1.97714	0.361005	0.342589
32.1833	1.86284	1.955	0.363794	0.365672
32.2	1.84199	1.9481	0.373354	0.38659
32.2167	1.87463	1.97644	0.367576	0.35771
32.2333	1.87765	1.92588	0.348257	0.391808
32.25	1.89011	1.98613	0.361191	0.364041
32.2667	1.87509	1.93716	0.349994	0.350778
32.2833	1.85508	1.97644	0.367763	0.363878
32.3	1.87137	1.9909	0.392353	0.366194
32.3167	1.85122	1.9358	0.36291	0.360529
32.3333	1.86078	1.96403	0.343979	0.344853
32.35	1.88445	1.94741	0.385042	0.37071
32.3667	1.84625	1.94627	0.342437	0.362251
32.3833	1.86583	1.99161	0.368934	0.360367
32.4	1.8821	1.94125	0.369169	0.381533
32.4167	1.87184	1.99472	0.361562	0.370743
32.4333	1.89463	2.00387	0.39798	0.357289
32.45	1.87463	1.9638	0.333743	0.414725
32.4667	1.87835	2.00993	0.350314	0.353029
32.4833	1.86952	1.96566	0.360819	0.378518
32.5	1.88257	1.98566	0.376188	0.362349
32.5167	1.88257	1.99377	0.366173	0.420931
32.5333	1.8828	1.9708	0.377135	0.377361
32.55	1.88704	1.98187	0.350222	0.37012
32.5667	1.87765	1.97244	0.344614	0.367435
32.5833	1.86744	1.96148	0.347573	0.37347
32.6	1.8723	1.98234	0.354444	0.373602
32.6167	1.89868	1.96893	0.38375	0.357063
32.6333	1.86837	1.94994	0.359429	0.351581
32.65	1.88304	1.96823	0.377515	0.388159
32.6667	1.86399	1.94948	0.406105	0.375183
32.6833	1.8861	1.9755	0.351826	0.375249
32.7	1.86675	1.95454	0.362863	0.389597
32.7167	1.88187	1.95869	0.373684	0.358325
32.7333	1.89344	2.00387	0.37053	0.392446
32.75	1.89439	1.95846	0.362491	0.371925
32.7667	1.87532	1.9631	0.346889	0.369923
32.7833	1.88327	1.98613	0.365099	0.385056
32.8	1.87022	1.96357	0.337065	0.399048
32.8167	1.87906	1.98045	0.371894	0.357289
32.8333	1.8723	1.96706	0.362491	0.335196
32.85	1.86999	1.99568	0.352009	0.340044
32.8667	1.8951	2.00146	0.369122	0.414794
32.8833	1.87114	1.96473	0.363608	0.383825
32.9	1.88469	1.98376	0.376709	0.38203
32.9167	1.88469	1.9465	0.37227	0.36701
32.9333	1.8686	1.97809	0.361283	0.356966
32.95	1.86307	1.97667	0.362445	0.341761
32.9667	1.88304	1.94421	0.371141	0.372812
32.9833	1.87207	1.9659	0.343979	0.360205
33	1.87789	1.98566	0.386336	0.371203
33.0167	1.88046	1.99953	0.332982	0.368024
33.0333	1.8951	1.99281	0.36608	0.341761
33.05	1.87532	1.96008	0.334236	0.340648
33.0667	1.89653	1.97315	0.348759	0.340521
33.0833	1.88988	1.9645	0.397688	0.33998
33.1	1.89558	1.95615	0.367529	0.394058
33.1167	1.88775	1.97879	0.356978	0.351967
33.1333	1.88327	1.97432	0.34117	0.340616
33.15	1.89391	1.97927	0.368138	0.337474
33.1667	1.91097	1.98613	0.398857	0.34278
33.1833	1.89249	1.96148	0.345887	0.362284
33.2	1.89415	2.00025	0.369544	0.362739
33.2167	1.87649	1.97033	0.342165	0.342143
33.2333	1.88846	1.97104	0.362817	0.357095
33.25	1.89725	1.96729	0.344751	0.346578
33.2667	1.89154	1.99592	0.40709	0.395371
33.2833	1.90084	1.98851	0.347527	0.338647
33.3	1.90348	2.00435	0.374109	0.353383
33.3167	1.91681	1.96823	0.37723	0.3604
33.3333	1.86975	1.98116	0.331551	0.326388
33.35	1.90132	1.99353	0.392112	0.341729
33.3667	1.89059	1.98352	0.365146	0.357386
33.3833	1.90372	2.00629	0.379699	0.341156
33.4	1.8994	1.96078	0.339047	0.33286
33.4167	1.88234	2.00387	0.33106	0.366259
33.4333	1.91437	1.96706	0.37293	0.35171
33.45	1.91926	1.97738	0.353294	0.378088
33.4667	1.9117	1.96706	0.359799	0.38469
33.4833	1.92491	1.95684	0.355088	0.355544
33.5	1.90444	1.99353	0.332937	0.341729
33.5167	1.89083	1.96333	0.368559	0.36466
33.5333	1.903	1.96776	0.367295	0.34773
33.55	1.89725	2.01139	0.351871	0.352836
33.5667	1.93408	1.96566	0.36884	0.358811
33.5833	1.88893	2.01995	0.34516	0.373141
33.6	1.9151	2.00872	0.361469	0.366455
33.6167	1.92368	1.96543	0.365613	0.325856
33.6333	1.93184	2.00702	0.337425	0.351645
[truncated: 142 more rows]

## Sheet: SFig2
time	WT CM	WT CM	WTCM -AA	WTCM -AA	0%MM	0%MM	0%MM-AA	0%MM-AA
0.333333	-0.0730942	0.101678	0.175197	0.108816	0.20685	0.132437	0.173253	0.249697
0.35	0.125301	0.196399	0.209948	0.227672	0.222358	0.197836	0.165338	0.239203
0.366667	0.167215	0.218844	0.213127	0.231718	0.221375	0.183297	0.185651	0.241591
0.383333	0.146255	0.265649	0.209647	0.267586	0.220114	0.202521	0.169651	0.240695
0.4	0.110598	0.218196	0.228495	0.23834	0.218994	0.226862	0.165719	0.240433
0.416667	0.118805	0.209778	0.22469	0.259743	0.215819	0.167728	0.162068	0.225107
0.433333	0.0975871	0.267395	0.231872	0.277573	0.219099	0.167131	0.14943	0.228639
0.45	0.122259	0.25071	0.228904	0.222223	0.213802	0.169587	0.161878	0.242376
0.466667	0.122259	0.277161	0.214837	0.286569	0.214253	0.175885	0.149843	0.21216
0.483333	0.100721	0.235137	0.250496	0.259375	0.213663	0.197461	0.154843	0.236151
0.5	0.106602	0.264161	0.264384	0.301221	0.215506	0.187242	0.152058	0.217791
0.516667	0.125386	0.322404	0.286351	0.23866	0.216202	0.155888	0.161802	0.222577
0.533333	0.0992763	0.249036	0.192861	0.286863	0.218156	0.215662	0.155295	0.22463
0.55	0.128905	0.293666	0.274359	0.203618	0.228951	0.187749	0.168007	0.241554
0.566667	0.119226	0.319518	0.244318	0.255987	0.221621	0.169055	0.175251	0.217536
0.583333	0.123906	0.240755	0.225674	0.200454	0.224996	0.182691	0.171067	0.224153
0.6	0.111599	0.257137	0.222793	0.248923	0.228349	0.163524	0.177831	0.228234
0.616667	0.115195	0.264374	0.25381	0.233151	0.228172	0.171582	0.171642	0.231038
0.633333	0.166377	0.287291	0.216719	0.195345	0.217492	0.197188	0.175097	0.238867
0.65	0.10432	0.255916	0.253041	0.236221	0.228667	0.194497	0.172217	0.225144
0.666667	0.120572	0.290386	0.218099	0.272464	0.234385	0.163326	0.176867	0.21419
0.683333	0.145823	0.301542	0.274859	0.225654	0.253905	0.155297	0.178217	0.226982
0.7	0.118259	0.269699	0.237869	0.248235	0.240073	0.203173	0.176213	0.226062
0.716667	0.119141	0.298014	0.240588	0.264376	0.245367	0.159205	0.1726	0.231297
0.733333	0.081132	0.321907	0.254649	0.22238	0.229553	0.182994	0.167396	0.233073
0.75	0.145521	0.27034	0.250287	0.276699	0.241834	0.191677	0.17814	0.227644
0.766667	0.072663	0.269058	0.231462	0.175356	0.256722	0.14204	0.166252	0.22654
0.783333	0.0624343	0.330798	0.234883	0.274828	0.23667	0.161379	0.184253	0.219067
0.8	0.127759	0.288554	0.269838	0.289052	0.254124	0.187715	0.17841	0.22875
0.816667	0.133588	0.345588	0.230472	0.195383	0.24638	0.148762	0.185457	0.23285
0.833333	0.132777	0.317718	0.278328	0.258803	0.245584	0.199817	0.181579	0.231962
0.85	0.120657	0.293316	0.286966	0.254888	0.265234	0.164582	0.172217	0.226504
0.866667	0.153019	0.270682	0.229245	0.219981	0.237206	0.165442	0.185962	0.222027
0.883333	0.108681	0.258403	0.229245	0.195613	0.249243	0.160357	0.196318	0.216153
0.9	0.118595	0.264969	0.273575	0.216178	0.274625	0.19022	0.195494	0.222064
0.916667	0.140352	0.283122	0.259346	0.219981	0.250842	0.184846	0.202821	0.224556
0.933333	0.131584	0.310108	0.240174	0.193622	0.246923	0.185285	0.19986	0.222833
0.95	0.150933	0.284206	0.254893	0.211298	0.254782	0.164978	0.201596	0.222284
0.966667	0.121963	0.332668	0.240657	0.218019	0.234172	0.160852	0.213154	0.223053
0.983333	0.0827127	0.296123	0.277719	0.221436	0.238567	0.143303	0.196672	0.218228
1	0.167391	0.266883	0.234609	0.23758	0.248263	0.19005	0.193925	0.216917
1.01667	0.10968	0.270297	0.251088	0.244765	0.242698	0.145185	0.191068	0.217609
1.03333	0.149024	0.287508	0.248374	0.24864	0.256099	0.192492	0.205712	0.221332
1.05	0.184798	0.262125	0.242106	0.23786	0.247683	0.17749	0.19738	0.214662
1.06667	0.14483	0.305438	0.271224	0.229495	0.226371	0.1596	0.199387	0.214771
1.08333	0.179066	0.299159	0.250357	0.256925	0.276764	0.165541	0.183671	0.214953
1.1	0.172169	0.286725	0.213764	0.260971	0.238208	0.180541	0.18896	0.212776
1.11667	0.160661	0.276559	0.235705	0.232394	0.233495	0.166369	0.1999	0.21419
1.13333	0.1611	0.249538	0.234609	0.206288	0.234564	0.159962	0.201201	0.216043
1.15	0.182017	0.288336	0.247194	0.23001	0.248408	0.153856	0.182934	0.216189
1.16667	0.116453	0.265011	0.276074	0.230606	0.253539	0.19637	0.20211	0.227166
1.18333	0.124963	0.249872	0.272862	0.241346	0.232463	0.138582	0.177561	0.22746
1.2	0.129712	0.267522	0.281486	0.246458	0.236134	0.181615	0.187597	0.23285
1.21667	0.132308	0.272565	0.24373	0.210364	0.25281	0.153104	0.179993	0.230595
1.23333	0.1611	0.286464	0.290333	0.251312	0.237314	0.146842	0.174674	0.232739
1.25	0.141857	0.281477	0.27094	0.239101	0.24888	0.176186	0.169153	0.240657
1.26667	0.155894	0.302691	0.243764	0.22002	0.225665	0.180977	0.172907	0.248492
1.28333	0.110056	0.282169	0.246639	0.252205	0.225136	0.138679	0.173022	0.274671
1.3	0.141384	0.228856	0.27883	0.261913	0.250879	0.198109	0.179684	0.247476
1.31667	0.153236	0.282039	0.298968	0.23894	0.249497	0.148371	0.173099	0.248303
1.33333	0.177059	0.300173	0.2465	0.222105	0.246995	0.155593	0.182934	0.265162
1.35	0.0836461	0.314756	0.243246	0.227118	0.239642	0.159732	0.185768	0.287214
1.36667	0.143967	0.235796	0.2498	0.211571	0.24295	0.174382	0.170607	0.286626
1.38333	0.173633	0.257559	0.246951	0.20652	0.25966	0.15245	0.177677	0.278588
1.4	0.15716	0.256969	0.233684	0.235343	0.251425	0.156347	0.179259	0.280533
1.41667	0.10039	0.288641	0.244594	0.22376	0.229694	0.166203	0.172485	0.277617
1.43333	0.166729	0.250249	0.253041	0.232156	0.237743	0.163821	0.185924	0.281039
1.45	0.15254	0.252973	0.261773	0.258231	0.253539	0.155888	0.188999	0.279015
1.46667	0.128056	0.276645	0.265338	0.241467	0.235884	0.173214	0.182741	0.285177
1.48333	0.109347	0.277635	0.271509	0.243798	0.231433	0.162269	0.175289	0.287803
1.5	0.179289	0.256379	0.267355	0.24953	0.238173	0.192051	0.180032	0.286665
1.51667	0.117796	0.260516	0.295097	0.211999	0.24205	0.179937	0.168045	0.287724
1.53333	0.129882	0.271794	0.242831	0.239702	0.249824	0.151665	0.167816	0.28741
1.55	0.117041	0.263779	0.232692	0.202845	0.227289	0.174849	0.181192	0.309513
1.56667	0.128735	0.301189	0.294841	0.263677	0.24054	0.157726	0.191264	0.303629
1.58333	0.162109	0.255832	0.244871	0.27147	0.227077	0.176854	0.189312	0.310798
1.6	0.156287	0.257348	0.296045	0.214184	0.241474	0.180205	0.184913	0.333173
1.61667	0.121457	0.252428	0.270158	0.2367	0.24295	0.165111	0.180805	0.330953
1.63333	0.113605	0.308237	0.262584	0.283505	0.249861	0.158449	0.204483	0.332268
1.65	0.107433	0.265819	0.255033	0.26635	0.25168	0.184678	0.178603	0.346189
1.66667	0.128947	0.259374	0.284438	0.242833	0.246886	0.171582	0.185379	0.372945
1.68333	0.112894	0.286682	0.259592	0.232235	0.234279	0.186871	0.183826	0.371872
1.7	0.140653	0.285638	0.23804	0.230963	0.249243	0.148078	0.169192	0.402786
1.71667	0.121078	0.300924	0.273432	0.214184	0.252153	0.15556	0.179529	0.42899
1.73333	0.111432	0.266969	0.297177	0.247548	0.252518	0.16435	0.177947	0.425124
1.75	0.138893	0.274667	0.306647	0.27774	0.239355	0.159864	0.183749	0.355164
1.76667	0.147812	0.266841	0.279332	0.247952	0.242086	0.160522	0.176367	0.305786
1.78333	0.152932	0.288815	0.293603	0.27379	0.23517	0.169719	0.197104	0.249735
1.8	0.134228	0.252344	0.274716	0.219353	0.248408	0.155593	0.172025	0.245598
1.81667	0.158472	0.292178	0.279189	0.231082	0.248227	0.161478	0.163739	0.245523
1.83333	0.12984	0.273251	0.312604	0.244442	0.239319	0.190525	0.17814	0.251092
1.85	0.236166	0.269528	0.286496	0.285351	0.281968	0.172215	0.194945	0.262789
1.86667	0.131201	0.247491	0.268809	0.231679	0.266866	0.163227	0.205474	0.25336
1.88333	0.1739	0.304862	0.2536	0.220492	0.253211	0.193851	0.18569	0.251696
1.9	0.214653	0.294806	0.240071	0.243999	0.248227	0.168723	0.192672	0.273473
1.91667	0.117838	0.264969	0.309011	0.260439	0.258851	0.171848	0.158884	0.272082
1.93333	0.198862	0.314891	0.253146	0.257822	0.243274	0.155789	0.195612	0.288077
1.95	0.173056	0.244699	0.295352	0.284847	0.255257	0.166501	0.184797	0.271427
1.96667	0.105854	0.280266	0.267213	0.265363	0.240719	0.16521	0.191655	0.282598
1.98333	0.191964	0.267693	0.286857	0.241627	0.260911	0.174315	0.183749	0.284512
2	0.137821	0.273251	0.282781	0.222499	0.257565	0.153333	0.166977	0.29205
2.01667	0.175856	0.266713	0.278902	0.240624	0.263458	0.181985	0.1661	0.309713
2.03333	0.178575	0.244117	0.279296	0.249206	0.268947	0.164515	0.196554	0.316686
2.05	0.107766	0.290211	0.332816	0.273417	0.268389	0.15812	0.174559	0.353354
2.06667	0.112309	0.280871	0.266187	0.242511	0.249316	0.156478	0.206505	0.345272
2.08333	0.134655	0.281909	0.308382	0.290064	0.253795	0.165078	0.226304	0.356598
2.1	0.117838	0.270896	0.282925	0.254725	0.263162	0.171049	0.180766	0.370715
2.11667	0.145262	0.254485	0.29831	0.223563	0.244934	0.189576	0.212515	0.402254
2.13333	0.140997	0.314532	0.248965	0.256884	0.257565	0.189915	0.187713	0.429765
2.15	0.150672	0.255116	0.247263	0.251394	0.24349	0.187479	0.216315	0.42726
2.16667	0.151497	0.293141	0.268631	0.254521	0.241942	0.199338	0.186079	0.353733
2.18333	0.141685	0.261024	0.298675	0.264622	0.260322	0.16072	0.203731	0.374278
2.2	0.159916	0.276171	0.287833	0.207063	0.252299	0.163557	0.245347	0.389887
2.21667	0.105398	0.279921	0.302745	0.223957	0.260506	0.165839	0.180341	0.394094
2.23333	0.121415	0.250626	0.281199	0.23702	0.263051	0.146549	0.18437	0.391857
2.25	0.13427	0.296079	0.278508	0.269733	0.25037	0.171615	0.23325	0.414068
2.26667	0.126021	0.265054	0.279081	0.281914	0.253539	0.181952	0.184486	0.512601
2.28333	0.123018	0.299247	0.295571	0.23726	0.244067	0.175283	0.186585	0.416089
2.3	0.138292	0.245573	0.270833	0.272381	0.273539	0.199407	0.209924	0.412096
2.31667	0.0949147	0.262803	0.274431	0.244322	0.253941	0.168624	0.203494	0.416629
2.33333	0.152801	0.244408	0.253495	0.284553	0.255074	0.174983	0.177137	0.457731
2.35	0.112309	0.266415	0.244664	0.258476	0.262055	0.169387	0.162333	0.277035
2.36667	0.142201	0.30464	0.274645	0.257251	0.275262	0.182086	0.230279	0.274671
2.38333	0.127843	0.309796	0.310972	0.255335	0.272566	0.199475	0.195847	0.2775
2.4	0.148071	0.299159	0.254474	0.257822	0.251753	0.206883	0.208094	0.288666
2.41667	0.115112	0.292309	0.260119	0.244402	0.297941	0.198826	0.173406	0.277229
2.43333	0.141255	0.300041	0.265974	0.301904	0.245729	0.173281	0.177446	0.306506
2.45	0.134698	0.308237	0.266364	0.239742	0.263199	0.189238	0.194199	0.299568
2.46667	0.139751	0.277893	0.28997	0.230685	0.257932	0.172448	0.166748	0.306706
2.48333	0.129542	0.287987	0.285196	0.304511	0.265716	0.217016	0.182121	0.306666
2.5	0.159654	0.313637	0.273575	0.302117	0.2759	0.188527	0.202149	0.329352
2.51667	0.152845	0.288423	0.27329	0.261135	0.299718	0.175818	0.240368	0.334656
2.53333	0.173944	0.282689	0.271331	0.264417	0.295359	0.163095	0.219446	0.310838
2.55	0.115698	0.305837	0.287291	0.275867	0.265975	0.178327	0.195808	0.336886
2.56667	0.155022	0.297046	0.258573	0.249206	0.296437	0.189813	0.244646	0.297267
2.58333	0.148504	0.284726	0.297505	0.269939	0.297169	0.167363	0.20381	0.259166
2.6	0.106602	0.341384	0.291422	0.248882	0.294974	0.187445	0.230319	0.254192
2.61667	0.204709	0.339313	0.340845	0.249449	0.276915	0.186297	0.225131	0.26977
2.63333	0.150672	0.304418	0.300067	0.273583	0.27699	0.186128	0.227479	0.264702
2.65	0.111515	0.285856	0.295352	0.25444	0.2672	0.204168	0.216676	0.263936
2.66667	0.136151	0.310554	0.281594	0.239702	0.314674	0.224479	0.241148	0.259813
2.68333	0.157466	0.339221	0.290188	0.293275	0.323513	0.187851	0.200688	0.294852
2.7	0.178575	0.318572	0.297469	0.277532	0.303208	0.201391	0.177677	0.300482
2.71667	0.112016	0.331983	0.276074	0.272505	0.292134	0.19066	0.203375	0.319198
2.73333	0.102084	0.303798	0.319457	0.271594	0.276126	0.193851	0.22291	0.312166
2.75	0.160135	0.276257	0.26128	0.279741	0.278194	0.186432	0.204998	0.319401
2.76667	0.146298	0.270425	0.32681	0.268989	0.268836	0.201322	0.188376	0.327018
2.78333	0.156593	0.307081	0.308752	0.323485	0.273277	0.194667	0.205672	0.345021
2.8	0.146428	0.294675	0.30602	0.242471	0.316094	0.19005	0.212116	0.333503
2.81667	0.125047	0.330889	0.267887	0.243838	0.306634	0.188223	0.190287	0.349534
2.83333	0.12285	0.306726	0.284907	0.263431	0.275112	0.181716	0.202031	0.337051
2.85	0.149544	0.324892	0.283069	0.268329	0.261059	0.193783	0.246545	0.354912
2.86667	0.13001	0.313771	0.30805	0.267009	0.286445	0.188324	0.185729	0.364098
2.88333	0.164395	0.298058	0.269483	0.305154	0.325948	0.231784	0.246545	0.35508
2.9	0.128565	0.371399	0.289282	0.274288	0.282763	0.182691	0.200333	0.374364
2.91667	0.132393	0.350926	0.279619	0.306525	0.287778	0.188933	0.214514	0.382527
2.93333	0.100432	0.334359	0.279727	0.274413	0.307845	0.2166	0.239383	0.422948
2.95	0.104527	0.318752	0.289644	0.295436	0.27842	0.196745	0.231824	0.462537
2.96667	0.124836	0.343091	0.3019	0.266556	0.291062	0.22102	0.172984	0.490052
2.98333	0.14345	0.340049	0.297213	0.286275	0.27699	0.206849	0.249855	0.555583
3	0.186686	0.337016	0.285412	0.265116	0.312941	0.186196	0.232028	0.495173
3.01667	0.170707	0.357467	0.288449	0.236261	0.294321	0.219173	0.212276	0.513049
3.03333	0.121668	0.318932	0.264172	0.293783	0.338602	0.177658	0.208054	0.592353
3.05	0.141642	0.408668	0.287074	0.316094	0.2744	0.220951	0.199111	0.303071
3.06667	0.143321	0.321727	0.314015	0.29226	0.326228	0.198484	0.222869	0.307027
3.08333	0.120362	0.329796	0.276646	0.287957	0.272828	0.220985	0.187013	0.325955
3.1	0.140137	0.314219	0.323502	0.271884	0.318388	0.230657	0.223434	0.321431
3.11667	0.135852	0.323489	0.281522	0.263965	0.304919	0.199099	0.228736	0.315999
3.13333	0.115866	0.319067	0.292657	0.287368	0.278947	0.16478	0.230319	0.322611
3.15	0.183227	0.31404	0.270584	0.309834	0.324191	0.208158	0.230441	0.320822
3.16667	0.143148	0.33642	0.318075	0.276741	0.286483	0.245654	0.176713	0.314746
3.18333	0.136108	0.32254	0.261351	0.262077	0.277328	0.227528	0.229507	0.313254
3.2	0.123441	0.314577	0.27987	0.256925	0.2704	0.229636	0.185651	0.319969
3.21667	0.169733	0.371161	0.288992	0.265898	0.282915	0.187851	0.242751	0.322774
3.23333	0.139279	0.338255	0.263148	0.267669	0.305893	0.20964	0.205593	0.317212
3.25	0.123187	0.401174	0.28415	0.275368	0.295436	0.179467	0.192985	0.336183
3.26667	0.112852	0.329249	0.299883	0.266392	0.323473	0.194803	0.195612	0.331158
3.28333	0.134441	0.327613	0.275967	0.30434	0.293668	0.198348	0.255215	0.332186
3.3	0.156025	0.321546	0.308641	0.28762	0.293783	0.197768	0.253217	0.334739
3.31667	0.117208	0.3131	0.281522	0.314363	0.272566	0.205851	0.246834	0.360277
3.33333	0.159873	0.316864	0.267497	0.272422	0.265308	0.210158	0.232516	0.394665
3.35	0.123103	0.328204	0.281127	0.300581	0.300725	0.191304	0.172178	0.397614
3.36667	0.116957	0.349066	0.299151	0.268411	0.339496	0.188358	0.178641	0.320334
3.38333	0.136579	0.344246	0.281307	0.312419	0.327789	0.218929	0.184603	0.312126
3.4	0.136921	0.342445	0.302157	0.232872	0.258887	0.181112	0.2029	0.322408
3.41667	0.186866	0.326478	0.273824	0.227592	0.310271	0.195348	0.234555	0.331651
3.43333	0.100019	0.349112	0.31621	0.246458	0.277291	0.207675	0.216636	0.311804
3.45	0.199591	0.334817	0.280121	0.27699	0.286673	0.194837	0.18123	0.255519
3.46667	0.161933	0.333627	0.268844	0.267669	0.283369	0.198963	0.253425	0.248078
3.48333	0.14578	0.348323	0.279296	0.308629	0.282498	0.210987	0.208412	0.250112
3.5	0.181749	0.338945	0.271473	0.310695	0.304296	0.187817	0.199348	0.25567
3.51667	0.233051	0.291041	0.266434	0.279074	0.307063	0.186634	0.237334	0.24932
3.53333	0.187991	0.303311	0.283213	0.289726	0.317715	0.194157	0.190014	0.256467
3.55	0.136793	0.332029	0.297907	0.303613	0.289189	0.196779	0.198127	0.254609
3.56667	0.17022	0.331026	0.280624	0.234146	0.336128	0.189508	0.241148	0.260881
3.58333	0.140696	0.296079	0.336118	0.320435	0.314753	0.187783	0.188922	0.262484
3.6	0.122765	0.293842	0.28235	0.310953	0.282612	0.18128	0.176405	0.260309
3.61667	0.10316	0.314935	0.246604	0.259702	0.290603	0.205679	0.187285	0.272816
3.63333	0.145909	0.295069	0.276002	0.305325	0.27485	0.20592	0.212755	0.265851
3.65	0.205075	0.295377	0.269519	0.268123	0.301965	0.20379	0.213634	0.278044
3.66667	0.158122	0.366653	0.263925	0.289052	0.269208	0.188696	0.198718	0.267309
3.68333	0.156069	0.323082	0.325342	0.255335	0.312745	0.200638	0.203375	0.273589
3.7	0.180004	0.285595	0.302671	0.247467	0.282763	0.191881	0.194945	0.273859
3.71667	0.101795	0.324439	0.279153	0.335605	0.284317	0.206711	0.20865	0.25215
3.73333	0.164879	0.326206	0.299224	0.273666	0.276539	0.202521	0.22509	0.249132
3.75	0.135852	0.277463	0.287544	0.246135	0.293937	0.191542	0.2108	0.255253
3.76667	0.124878	0.310331	0.259732	0.280535	0.326348	0.200535	0.200097	0.247438
3.78333	0.113228	0.31234	0.284294	0.319305	0.312941	0.183297	0.219245	0.256923
3.8	0.164571	0.326342	0.275895	0.284973	0.312784	0.203687	0.178911	0.259699
3.81667	0.125259	0.354331	0.254754	0.293148	0.303557	0.194701	0.219486	0.255822
3.83333	0.155458	0.306193	0.254893	0.247265	0.269469	0.220288	0.202347	0.256923
3.85	0.136622	0.314577	0.272399	0.317221	0.342103	0.214656	0.192985	0.272044
3.86667	0.147639	0.320148	0.271509	0.284176	0.306595	0.182557	0.203494	0.267809
3.88333	0.207967	0.326614	0.244525	0.301263	0.303013	0.202521	0.203652	0.298417
3.9	0.144226	0.337567	0.275967	0.26965	0.285532	0.201083	0.242011	0.27413
3.91667	0.13282	0.333079	0.254229	0.270229	0.300338	0.187952	0.223919	0.257455
3.93333	0.161846	0.335091	0.257591	0.250948	0.322278	0.193647	0.202307	0.264396
3.95	0.144312	0.269613	0.302965	0.303313	0.308627	0.191135	0.179645	0.287214
3.96667	0.144485	0.296211	0.267213	0.247185	0.295705	0.239601	0.192202	0.287763
3.98333	0.139193	0.332988	0.246951	0.253586	0.343859	0.193715	0.182624	0.293154
4	0.131286	0.318572	0.26601	0.249287	0.286141	0.193273	0.213115	0.29933
4.01667	0.150455	0.287682	0.27329	0.308844	0.319577	0.201733	0.234923	0.284903
4.03333	0.144183	0.310688	0.27158	0.289389	0.298636	0.192696	0.198048	0.277656
4.05	0.150021	0.310777	0.25388	0.289431	0.298366	0.174882	0.233128	0.316969
4.06667	0.152975	0.361602	0.256854	0.313196	0.301422	0.189068	0.226385	0.261453
4.08333	0.139021	0.316281	0.290986	0.274787	0.290603	0.213374	0.196869	0.311764
4.1	0.153062	0.341615	0.271545	0.263719	0.318111	0.261773	0.197852	0.323426
4.11667	0.138721	0.314219	0.266045	0.286443	0.307024	0.212197	0.187052	0.296593
4.13333	0.15341	0.310688	0.263854	0.24953	0.291291	0.19144	0.227722	0.332679
4.15	0.151541	0.305571	0.237869	0.257374	0.312391	0.195722	0.23926	0.266733
4.16667	0.229476	0.307125	0.253146	0.310479	0.310428	0.233194	0.252095	0.334162
4.18333	0.138121	0.311759	0.229858	0.248478	0.288349	0.200125	0.237457	0.29422
4.2	0.118216	0.321636	0.264278	0.273666	0.296129	0.207159	0.196436	0.264855
4.21667	0.107766	0.332211	0.25395	0.284134	0.287511	0.218199	0.224767	0.285177
4.23333	0.121795	0.335778	0.328619	0.266597	0.358219	0.201185	0.213075	0.27382
4.25	0.14565	0.296694	0.26693	0.274538	0.290297	0.198211	0.216596	0.254117
4.26667	0.153933	0.316864	0.256504	0.23778	0.304608	0.206161	0.204206	0.272314
4.28333	0.158384	0.29753	0.248096	0.317915	0.29267	0.186871	0.207736	0.328697
4.3	0.174033	0.293184	0.278543	0.30936	0.287244	0.200946	0.209207	0.257379
4.31667	0.122048	0.309974	0.270016	0.292683	0.288006	0.186972	0.209725	0.285334
4.33333	0.170264	0.324484	0.315466	0.277323	0.300647	0.210987	0.205196	0.255443
4.35	0.143364	0.302072	0.269341	0.279616	0.299448	0.201288	0.204642	0.274207
4.36667	0.164263	0.317673	0.258714	0.282542	0.298597	0.21424	0.188493	0.269539
4.38333	0.151671	0.317448	0.24768	0.274247	0.286749	0.205439	0.198245	0.256885
4.4	0.153715	0.326523	0.244006	0.276325	0.292709	0.189441	0.231702	0.321879
4.41667	0.168142	0.342214	0.272185	0.282417	0.284963	0.193273	0.206902	0.283653
4.43333	0.14401	0.316191	0.2784	0.29171	0.298636	0.196131	0.223152	0.254306
4.45	0.120699	0.272651	0.24456	0.263595	0.311173	0.20074	0.222264	0.284551
4.46667	0.131754	0.28899	0.244491	0.270435	0.310232	0.195416	0.189624	0.265391
4.48333	0.144053	0.293228	0.261104	0.307555	0.313374	0.222207	0.20873	0.257835
4.5	0.163471	0.273766	0.225334	0.269939	0.298211	0.185926	0.209804	0.276453
4.51667	0.11616	0.290124	0.262267	0.287747	0.286863	0.19528	0.207974	0.332844
4.53333	0.1341	0.317448	0.316173	0.255254	0.340717	0.199407	0.192281	0.262484
4.55	0.170618	0.307214	0.288232	0.277448	0.329514	0.206402	0.199505	0.259966
4.56667	0.173855	0.292396	0.25924	0.262077	0.28057	0.221439	0.223353	0.274401
4.58333	0.117922	0.305261	0.286026	0.260398	0.315739	0.197836	0.195612	0.306826
4.6	0.138635	0.303267	0.296191	0.241226	0.283862	0.22357	0.203138	0.333626
4.61667	0.123525	0.311268	0.227781	0.276824	0.287511	0.179501	0.206227	0.290199
4.63333	0.148851	0.292221	0.246951	0.264992	0.287625	0.191169	0.252926	0.359599
4.65	0.12916	0.351392	0.238763	0.287915	0.284697	0.192832	0.212037	0.274749
4.66667	0.167877	0.29731	0.237044	0.295945	0.308431	0.183061	0.209446	0.305226
4.68333	0.12454	0.279705	0.236426	0.271677	0.288197	0.206849	0.216035	0.312327
4.7	0.142545	0.304507	0.233616	0.274787	0.290373	0.211056	0.192946	0.252981
4.71667	0.127292	0.267906	0.321402	0.30777	0.294974	0.180104	0.18939	0.262216
4.73333	0.179602	0.262125	0.225368	0.26417	0.303091	0.181011	0.192085	0.283301
4.75	0.131967	0.294762	0.250357	0.295945	0.32835	0.177725	0.187674	0.279599
4.76667	0.15328	0.256463	0.235157	0.232116	0.272229	0.165376	0.231662	0.261758
4.78333	0.161319	0.275569	0.302341	0.277157	0.271856	0.209468	0.190639	0.276724
4.8	0.131627	0.283208	0.248687	0.260561	0.286978	0.179299	0.183206	0.279093
4.81667	0.116453	0.271281	0.226149	0.29264	0.309096	0.201973	0.186118	0.297425
4.83333	0.179379	0.284726	0.248479	0.218489	0.281817	0.180876	0.182624	0.307387
4.85	0.111599	0.310063	0.260717	0.263883	0.310977	0.192628	0.191616	0.293628
4.86667	0.177148	0.311491	0.261703	0.270105	0.279023	0.199168	0.17629	0.334327
4.88333	0.129755	0.280223	0.241933	0.255987	0.327869	0.205439	0.192594	0.2685
4.9	0.142632	0.268845	0.227679	0.267463	0.268241	0.194905	0.19369	0.28847
4.91667	0.102498	0.262591	0.255523	0.26454	0.284317	0.203859	0.252095	0.3231
4.93333	0.115154	0.29665	0.26276	0.279825	0.311095	0.176787	0.206981	0.299568
4.95	0.179423	0.28777	0.272684	0.249246	0.32037	0.212855	0.182082	0.249207
4.96667	0.147725	0.308638	0.216719	0.276408	0.291789	0.206711	0.191968	0.254344
4.98333	0.236923	0.312653	0.24328	0.257618	0.330519	0.181615	0.21088	0.31612
5	0.161144	0.273122	0.229381	0.229415	0.31819	0.208468	0.191459	0.292089
5.01667	0.136493	0.246198	0.239417	0.255906	0.324989	0.211506	0.18503	0.271967
5.03333	0.136365	0.281088	0.297798	0.258435	0.256649	0.19273	0.195494	0.313576
5.05	0.1341	0.244866	0.269057	0.274205	0.262867	0.191542	0.264929	0.270964
5.06667	0.144657	0.24312	0.21477	0.269031	0.272566	0.199612	0.171028	0.264166
5.08333	0.118553	0.244782	0.262549	0.255987	0.2839	0.19083	0.197694	0.249998
5.1	0.13735	0.284336	0.247853	0.286065	0.281741	0.198724	0.18822	0.261567
5.11667	0.118132	0.243992	0.234403	0.28901	0.305971	0.194293	0.217759	0.291498
5.13333	0.119057	0.253057	0.261104	0.242712	0.304491	0.188764	0.183516	0.248454
5.15	0.0935607	0.254317	0.275716	0.271221	0.27684	0.204855	0.173944	0.265162
5.16667	0.112225	0.264969	0.221338	0.288252	0.320529	0.212855	0.190053	0.255746
5.18333	0.12209	0.265649	0.293603	0.25322	0.317003	0.219208	0.183245	0.280065
5.2	0.0925771	0.257475	0.277648	0.23766	0.294436	0.203173	0.177908	0.246048
5.21667	0.126063	0.313861	0.271473	0.243195	0.31035	0.242053	0.192437	0.273666
5.23333	0.107932	0.275183	0.279045	0.293825	0.288197	0.183196	0.175481	0.314746
5.25	0.149544	0.256758	0.231701	0.282124	0.302431	0.169952	0.193572	0.291262
5.26667	0.147076	0.299291	0.227169	0.338215	0.265938	0.18961	0.175097	0.253738
5.28333	0.121036	0.262676	0.247298	0.269939	0.301965	0.214656	0.196318	0.265621
5.3	0.168893	0.254906	0.243107	0.228503	0.287473	0.190186	0.190248	0.307788
5.31667	0.0924952	0.282169	0.283213	0.30105	0.293246	0.202179	0.175174	0.283496
5.33333	0.119773	0.27398	0.233171	0.290992	0.311409	0.188087	0.179607	0.272391
5.35	0.149544	0.281131	0.255733	0.265856	0.291598	0.213651	0.166176	0.31269
5.36667	0.120151	0.264544	0.234369	0.285015	0.291406	0.209779	0.211039	0.286156
5.38333	0.161538	0.259248	0.203422	0.287999	0.302664	0.186533	0.226223	0.287685
5.4	0.165363	0.300659	0.309898	0.241949	0.335076	0.209261	0.175982	0.255974
5.41667	0.136408	0.278583	0.233924	0.275077	0.283597	0.192356	0.176867	0.281
5.43333	0.108223	0.285378	0.317478	0.264828	0.316094	0.182927	0.18639	0.321309
5.45	0.124751	0.332394	0.281594	0.266062	0.312234	0.192628	0.163435	0.289059
5.46667	0.13735	0.286682	0.290369	0.23698	0.319696	0.198655	0.174213	0.256353
5.48333	0.145046	0.301851	0.257205	0.264746	0.32196	0.202727	0.179298	0.253776
5.5	0.094217	0.304684	0.247819	0.233788	0.318427	0.184071	0.165261	0.253208
5.51667	0.0936427	0.287378	0.264207	0.254318	0.316094	0.185116	0.191616	0.253549
5.53333	0.0869808	0.267608	0.239313	0.276491	0.333661	0.225845	0.204959	0.283926
5.55	0.081132	0.264161	0.245703	0.293106	0.313374	0.218721	0.191772	0.263439
5.56667	0.15328	0.238644	0.251228	0.270684	0.265197	0.192186	0.233658	0.247401
5.58333	0.102995	0.261786	0.230267	0.278949	0.338236	0.176754	0.17379	0.25113
5.6	0.117838	0.265479	0.293276	0.273998	0.281287	0.193851	0.185185	0.276647
5.61667	0.0869401	0.296606	0.298639	0.26965	0.289685	0.190863	0.181579	0.264051
5.63333	0.0663377	0.252638	0.262725	0.312506	0.30278	0.202898	0.182624	0.271812
5.65	0.158122	0.234519	0.243799	0.232593	0.322318	0.206402	0.173444	0.246837
5.66667	0.116118	0.274066	0.275895	0.291161	0.303752	0.197324	0.170646	0.280182
5.68333	0.187676	0.304064	0.222691	0.308543	0.305854	0.174081	0.208054	0.276531
5.7	0.130562	0.261617	0.277218	0.283463	0.299718	0.19927	0.205157	0.309673
5.71667	0.0992351	0.263015	0.24328	0.243476	0.299989	0.215489	0.185768	0.296237
5.73333	0.123441	0.276903	0.22144	0.257047	0.329193	0.211229	0.173713	0.283653
5.75	0.139665	0.321005	0.309122	0.272132	0.331887	0.185116	0.204325	0.289531
5.76667	0.190653	0.28005	0.211787	0.295902	0.279777	0.179098	0.196711	0.267578
5.78333	0.135638	0.23308	0.225233	0.293486	0.312155	0.179534	0.167015	0.280571
5.8	0.077978	0.262676	0.222522	0.246055	0.321483	0.186601	0.180186	0.268769
5.81667	0.179825	0.28899	0.242485	0.324402	0.307532	0.191881	0.162333	0.294141
5.83333	0.109264	0.239596	0.272399	0.289178	0.291444	0.172181	0.190522	0.294575
5.85	0.196951	0.259459	0.267568	0.263431	0.324191	0.198689	0.189819	0.239314
5.86667	0.136579	0.263397	0.263925	0.274662	0.339374	0.176018	0.166977	0.239128
5.88333	0.142675	0.253057	0.301827	0.266927	0.321443	0.214864	0.17191	0.266733
5.9	0.134911	0.262167	0.209046	0.269774	0.308822	0.17826	0.168236	0.252377
5.91667	0.153193	0.258572	0.293749	0.281036	0.303596	0.19787	0.201636	0.295287
5.93333	0.182286	0.270938	0.226897	0.241146	0.336654	0.189982	0.173214	0.251281
5.95	0.13885	0.253393	0.297067	0.288926	0.319934	0.211748	0.17629	0.267156
5.96667	0.148721	0.252721	0.263536	0.257578	0.343573	0.190016	0.199387	0.246574
5.98333	0.11746	0.238727	0.25388	0.295563	0.314083	0.205542	0.168542	0.295485
6	0.143019	0.250291	0.273575	0.287915	0.314083	0.200843	0.214274	0.24118
6.01667	0.113354	0.251589	0.252309	0.27595	0.341287	0.205198	0.219527	0.296672
6.03333	0.145305	0.348276	0.281199	0.242712	0.332492	0.178964	0.182237	0.310798
6.05	0.115908	0.346375	0.252378	0.275161	0.349481	0.253251	0.192437	0.257569
6.06667	0.113981	0.307081	0.292985	0.349174	0.340513	0.204614	0.209207	0.318752
6.08333	0.131073	0.253183	0.23276	0.25721	0.321761	0.201459	0.207379	0.338375
6.1	0.157204	0.247533	0.258995	0.295012	0.331525	0.202144	0.183051	0.304387
6.11667	0.159435	0.260685	0.257029	0.277323	0.314516	0.232136	0.18978	0.290868
6.13333	0.159128	0.266756	0.234266	0.279741	0.334348	0.190796	0.169612	0.288431
6.15	0.195952	0.272437	0.286243	0.2872	0.30847	0.218338	0.206664	0.242451
6.16667	0.17648	0.264204	0.298127	0.268783	0.339252	0.22539	0.182469	0.245635
6.18333	0.149154	0.271666	0.232111	0.290444	0.309292	0.239814	0.18402	0.258139
6.2	0.130095	0.259713	0.241726	0.242511	0.331646	0.226371	0.198481	0.242227
6.21667	0.135168	0.235631	0.285665	0.258966	0.305192	0.179735	0.175828	0.2727
6.23333	0.102829	0.273423	0.324816	0.260275	0.313177	0.216912	0.166443	0.232295
6.25	0.120825	0.261701	0.268986	0.279157	0.3539	0.215072	0.224969	0.244735
6.26667	0.114065	0.31042	0.288195	0.258884	0.291866	0.203653	0.206188	0.254306
6.28333	0.133076	0.234725	0.237869	0.254033	0.330358	0.210918	0.230401	0.280688
6.3	0.129457	0.260008	0.212189	0.280577	0.292632	0.205198	0.183283	0.248303
6.31667	0.166641	0.279619	0.25067	0.259988	0.372164	0.201699	0.192789	0.271002
6.33333	0.149675	0.260728	0.287797	0.250016	0.3508	0.179199	0.184214	0.293706
6.35	0.09973	0.270468	0.265232	0.235502	0.320688	0.210814	0.1999	0.255026
6.36667	0.0829561	0.283338	0.30768	0.328078	0.332008	0.222172	0.181656	0.262025
6.38333	0.101299	0.304241	0.21847	0.259579	0.346112	0.205061	0.191381	0.254268
6.4	0.144269	0.265096	0.23502	0.24868	0.308705	0.194055	0.202189	0.305146
6.41667	0.152236	0.344015	0.244075	0.288462	0.311016	0.196608	0.17868	0.266465
6.43333	0.164747	0.264034	0.218133	0.252164	0.323433	0.205301	0.172562	0.271812
6.45	0.151454	0.276472	0.313049	0.288631	0.343941	0.245939	0.210203	0.305426
6.46667	0.100101	0.294368	0.252972	0.287831	0.343655	0.226721	0.238194	0.296078
6.48333	0.0752767	0.295377	0.276574	0.301989	0.315463	0.214864	0.223434	0.260537
6.5	0.136151	0.247616	0.276145	0.2797	0.343859	0.232842	0.197891	0.274207
6.51667	0.105274	0.265436	0.260471	0.281789	0.34435	0.211817	0.18939	0.295168
6.53333	0.162812	0.265436	0.261492	0.296709	0.364741	0.236623	0.203454	0.293509
6.55	0.18966	0.268589	0.299371	0.2383	0.360303	0.258515	0.22291	0.281506
6.56667	0.115573	0.276946	0.294477	0.31987	0.362561	0.232348	0.225535	0.295999
6.58333	0.180004	0.324982	0.298529	0.273002	0.367558	0.225635	0.191811	0.333956
6.6	0.135852	0.289426	0.274716	0.278282	0.343737	0.20647	0.202189	0.308068
6.61667	0.153193	0.26149	0.25081	0.301178	0.32823	0.218721	0.22017	0.280961
6.63333	0.143019	0.253225	0.28834	0.270353	0.302043	0.223675	0.213954	0.266964
6.65	0.155894	0.295464	0.270762	0.259743	0.32835	0.244833	0.197183	0.262216
6.66667	0.141083	0.373114	0.303039	0.241306	0.326188	0.255735	0.229101	0.268001
6.68333	0.150195	0.250207	0.235294	0.290486	0.294974	0.234677	0.192046	0.262866
6.7	0.13675	0.2996	0.265232	0.273251	0.315423	0.232842	0.223394	0.238197
6.71667	0.136664	0.261871	0.264702	0.256028	0.299564	0.237827	0.178101	0.260957
6.73333	0.12209	0.278583	0.334105	0.251475	0.309057	0.214344	0.207498	0.257797
6.75	0.17804	0.295991	0.271758	0.305796	0.297632	0.222941	0.182198	0.262675
6.76667	0.182152	0.261574	0.253495	0.293868	0.346727	0.241733	0.215154	0.248341
6.78333	0.199455	0.26957	0.260612	0.269444	0.306712	0.218825	0.230076	0.277112
6.8	0.127886	0.310955	0.325568	0.275244	0.321841	0.204546	0.191264	0.285373
6.81667	0.196315	0.25499	0.320466	0.244523	0.354936	0.221858	0.196358	0.332432
6.83333	0.142029	0.284292	0.313346	0.296072	0.337506	0.213582	0.184952	0.337754
6.85	0.179334	0.267693	0.268738	0.284092	0.375221	0.242979	0.200728	0.256581
6.86667	0.193004	0.267395	0.320279	0.256354	0.358177	0.257359	0.227843	0.309553
6.88333	0.170087	0.270425	0.257205	0.291584	0.330157	0.236163	0.182198	0.372301
6.9	0.195952	0.264501	0.313569	0.259661	0.331042	0.215142	0.223555	0.278782
6.91667	0.13474	0.278411	0.313718	0.246337	0.334146	0.233936	0.211039	0.291459
6.93333	0.166244	0.322043	0.335852	0.301391	0.344268	0.27829	0.216516	0.265353
6.95	0.166421	0.36618	0.305762	0.294249	0.344882	0.250521	0.219808	0.313738
6.96667	0.211558	0.242289	0.249139	0.271097	0.367853	0.224899	0.181617	0.246386
6.98333	0.160968	0.266245	0.222894	0.274122	0.323234	0.227353	0.198442	0.342191
7	0.157597	0.321321	0.253041	0.298069	0.351502	0.236269	0.195023	0.305027
7.01667	0.153106	0.235755	0.281091	0.292175	0.32451	0.211748	0.23668	0.297267
7.03333	0.165407	0.293491	0.295461	0.246579	0.319815	0.230023	0.212675	0.254079
7.05	0.154107	0.324801	0.334751	0.312765	0.368106	0.214829	0.211677	0.255367
7.06667	0.194364	0.305083	0.280409	0.269196	0.338683	0.255988	0.193142	0.267463
7.08333	0.176079	0.275268	0.299774	0.281622	0.346399	0.229566	0.210521	0.281545
7.1	0.153846	0.25117	0.335396	0.253261	0.331927	0.258117	0.246255	0.278122
7.11667	0.218083	0.268375	0.318597	0.297814	0.350388	0.250987	0.220895	0.257341
7.13333	0.158516	0.25205	0.30025	0.296539	0.353693	0.227213	0.257802	0.252188
7.15	0.155327	0.267736	0.269625	0.267133	0.307649	0.254546	0.186624	0.249735
7.16667	0.14147	0.250751	0.323464	0.297899	0.303635	0.221474	0.227884	0.285099
7.18333	0.182062	0.268717	0.287689	0.279491	0.32431	0.223395	0.237375	0.27355
7.2	0.154543	0.261151	0.297798	0.265321	0.324949	0.255303	0.187674	0.306866
7.21667	0.149761	0.259713	0.263572	0.290697	0.322875	0.23034	0.22013	0.278821
7.23333	0.142718	0.272694	0.272256	0.29336	0.36277	0.228441	0.211717	0.251621
7.25	0.152236	0.265309	0.24366	0.276283	0.333863	0.241449	0.188064	0.284473
7.26667	0.170264	0.26344	0.307643	0.329131	0.347261	0.222312	0.188493	0.280883
7.28333	0.21142	0.279273	0.331113	0.305239	0.395209	0.227564	0.245719	0.308309
7.3	0.167833	0.256421	0.294878	0.295308	0.368359	0.243513	0.184641	0.283848
7.31667	0.140309	0.279532	0.343714	0.318262	0.361222	0.218895	0.255049	0.300244
7.33333	0.189705	0.306237	0.255348	0.238981	0.331686	0.273256	0.206188	0.260118
7.35	0.151801	0.240713	0.282529	0.278407	0.36365	0.26199	0.238686	0.313334
7.36667	0.106353	0.251003	0.295534	0.292006	0.383216	0.239139	0.194239	0.254609
7.38333	0.186641	0.306193	0.268454	0.287831	0.395209	0.257539	0.225657	0.288038
7.4	0.153236	0.265606	0.284511	0.274205	0.337141	0.250198	0.201873	0.262255
7.41667	0.173056	0.296958	0.294951	0.313326	0.373903	0.238962	0.190795	0.259699
7.43333	0.180451	0.247574	0.288811	0.298749	0.387179	0.216044	0.25584	0.27816
7.45	0.19991	0.313637	0.258678	0.314623	0.371783	0.213824	0.241353	0.260385
7.46667	0.139279	0.284683	0.285954	0.29943	0.371571	0.27256	0.214514	0.301596
7.48333	0.211235	0.280871	0.313198	0.265034	0.380171	0.242552	0.223071	0.276492
7.5	0.21142	0.334496	0.238832	0.29603	0.349275	0.265623	0.219889	0.281662
7.51667	0.162987	0.263864	0.325794	0.32414	0.392421	0.231185	0.237744	0.279988
7.53333	0.205855	0.251673	0.317179	0.315488	0.348576	0.275494	0.190678	0.26754
7.55	0.177326	0.282169	0.309048	0.374909	0.35876	0.241875	0.235453	0.280961
7.56667	0.200138	0.258699	0.289934	0.291499	0.374158	0.247476	0.222305	0.280377
7.58333	0.152627	0.265436	0.262584	0.276533	0.349193	0.222626	0.281817	0.294773
7.6	0.148634	0.275655	0.246673	0.298026	0.37009	0.290366	0.214514	0.271504
7.61667	0.13551	0.316146	0.334675	0.296454	0.356513	0.266497	0.236026	0.277035
7.63333	0.149154	0.262888	0.26927	0.262651	0.39783	0.239565	0.241764	0.345188
7.65	0.209392	0.274152	0.276396	0.301775	0.396518	0.276854	0.198088	0.321269
7.66667	0.160135	0.263694	0.356326	0.291626	0.36022	0.24362	0.20381	0.279287
7.68333	0.197952	0.312206	0.328959	0.266927	0.339293	0.241093	0.192007	0.29016
7.7	0.181122	0.245823	0.273539	0.331108	0.346276	0.277369	0.217238	0.307387
7.71667	0.150933	0.335045	0.267107	0.282877	0.378119	0.294434	0.217278	0.346148
7.73333	0.185382	0.272051	0.256994	0.2735	0.364405	0.232771	0.206902	0.286822
7.75	0.137949	0.298895	0.317179	0.259211	0.379315	0.222416	0.214754	0.270078
7.76667	0.135339	0.27188	0.338669	0.297134	0.401999	0.231079	0.198521	0.2775
7.78333	0.148678	0.29056	0.269838	0.281454	0.385712	0.259093	0.219889	0.30311
7.8	0.184528	0.365896	0.34544	0.251718	0.381584	0.258226	0.217719	0.290947
7.81667	0.177504	0.255242	0.316434	0.26965	0.364657	0.22546	0.258638	0.28463
7.83333	0.142416	0.366227	0.258187	0.301477	0.350223	0.260686	0.179375	0.303589
7.85	0.173278	0.262973	0.263042	0.266392	0.378375	0.229707	0.208412	0.328942
7.86667	0.187856	0.283165	0.30036	0.296157	0.347425	0.249804	0.200294	0.366014
7.88333	0.133886	0.266074	0.345671	0.300837	0.382271	0.275274	0.208133	0.281234
7.9	0.135253	0.273294	0.297396	0.303228	0.369752	0.237579	0.209964	0.271157
7.91667	0.151628	0.249789	0.28711	0.279199	0.374625	0.283089	0.250269	0.301517
7.93333	0.231591	0.279014	0.237662	0.311384	0.345866	0.235491	0.203573	0.27243
7.95	0.168495	0.283338	0.270442	0.296836	0.398137	0.269597	0.222789	0.282091
7.96667	0.142459	0.279878	0.35555	0.30024	0.34907	0.252927	0.247164	0.288274
7.98333	0.145046	0.265649	0.235225	0.279658	0.424176	0.244048	0.242505	0.308549
8	0.198316	0.229797	0.290587	0.312678	0.371359	0.292641	0.219004	0.278938
8.01667	0.235221	0.310063	0.257345	0.283715	0.339008	0.244975	0.228817	0.266733
8.03333	0.183945	0.32114	0.281091	0.281287	0.429989	0.257973	0.225333	0.287332
8.05	0.190608	0.29863	0.30451	0.259416	0.348658	0.270438	0.218321	0.299171
8.06667	0.183451	0.288597	0.269093	0.256354	0.364321	0.240098	0.200018	0.284864
8.08333	0.18399	0.254191	0.252727	0.291499	0.391335	0.232806	0.211877	0.278122
8.1	0.176079	0.248827	0.308382	0.278698	0.393074	0.267772	0.209008	0.280416
8.11667	0.164087	0.237694	0.274752	0.290866	0.410938	0.249696	0.21796	0.293114
8.13333	0.156593	0.324303	0.267001	0.252692	0.404203	0.23115	0.224363	0.293904
8.15	0.156593	0.325345	0.344749	0.32366	0.361389	0.242587	0.191889	0.275639
8.16667	0.195452	0.257517	0.295097	0.254806	0.406058	0.239033	0.240655	0.27785
8.18333	0.153454	0.34888	0.3418	0.314579	0.40385	0.233053	0.242176	0.349032
8.2	0.165936	0.282819	0.323652	0.306826	0.35589	0.260287	0.203414	0.295485
8.21667	0.167391	0.271751	0.272114	0.321262	0.344228	0.255339	0.264719	0.283926
8.23333	0.191105	0.265989	0.25752	0.276408	0.374498	0.244975	0.212316	0.281195
8.25	0.167303	0.25815	0.279009	0.290106	0.38137	0.254078	0.23036	0.262598
8.26667	0.163471	0.277118	0.331907	0.341988	0.379144	0.261773	0.2048	0.331569
8.28333	0.160574	0.250668	0.255488	0.29171	0.406014	0.228266	0.24045	0.275639
8.3	0.147466	0.242829	0.262267	0.283757	0.380556	0.262426	0.232761	0.261567
8.31667	0.228865	0.289208	0.268773	0.309059	0.389211	0.262498	0.252095	0.327141
8.33333	0.217897	0.282039	0.294769	0.284176	0.403806	0.275788	0.219486	0.289727
8.35	0.143881	0.265777	0.269448	0.320783	0.41272	0.276744	0.239793	0.285686
8.36667	0.164791	0.247533	0.280409	0.284805	0.347836	0.287947	0.214594	0.277035
8.38333	0.205167	0.242787	0.302084	0.301434	0.379743	0.26606	0.209526	0.283379
8.4	0.188217	0.286595	0.273931	0.314406	0.371063	0.265769	0.250228	0.279171
8.41667	0.159084	0.358781	0.370049	0.280451	0.360512	0.23041	0.218602	0.288431
8.43333	0.208702	0.292659	0.287291	0.300155	0.372418	0.263079	0.197812	0.360319
8.45	0.162065	0.311536	0.305688	0.310867	0.409115	0.27958	0.240573	0.320253
8.46667	0.176702	0.254738	0.30337	0.324489	0.380256	0.261229	0.215995	0.308028
8.48333	0.206268	0.290954	0.313681	0.301477	0.391509	0.307303	0.230726	0.276414
8.5	0.208334	0.278885	0.307533	0.276325	0.444016	0.27829	0.228492	0.338375
8.51667	0.190427	0.273508	0.357764	0.295393	0.37471	0.279949	0.237826	0.320781
8.53333	0.186056	0.245698	0.263466	0.30041	0.378289	0.252891	0.201162	0.317982
8.55	0.17853	0.335961	0.246951	0.296964	0.421826	0.238749	0.233413	0.321025
8.56667	0.167744	0.310331	0.243695	0.303827	0.403541	0.25884	0.226911	0.272237
8.58333	0.157772	0.333536	0.250287	0.328166	0.362226	0.272597	0.227316	0.297267
8.6	0.174611	0.284596	0.339508	0.293868	0.406191	0.247512	0.231906	0.28174
8.61667	0.199637	0.295991	0.298017	0.301647	0.415848	0.255843	0.245059	0.321106
8.63333	0.156593	0.27514	0.30179	0.274745	0.362058	0.232842	0.274866	0.314908
8.65	0.198225	0.253309	0.326283	0.293868	0.39932	0.232912	0.248778	0.31936
8.66667	0.220779	0.231724	0.231359	0.280242	0.382958	0.27759	0.230279	0.331405
8.68333	0.208151	0.268631	0.312938	0.296836	0.352163	0.227634	0.232842	0.309031
8.7	0.163603	0.273079	0.321365	0.28158	0.396737	0.236127	0.247702	0.295722
8.71667	0.152323	0.248201	0.233718	0.255743	0.412898	0.268465	0.227641	0.318995
8.73333	0.149631	0.264119	0.280301	0.341588	0.417821	0.230692	0.259182	0.297386
8.75	0.17208	0.294192	0.308345	0.295054	0.398356	0.242231	0.20718	0.303509
8.76667	0.19518	0.249622	0.295899	0.268948	0.373054	0.238288	0.229994	0.317658
8.78333	0.160881	0.259924	0.279511	0.295181	0.383559	0.261374	0.223838	0.262942
8.8	0.177906	0.263312	0.284042	0.254359	0.375646	0.252388	0.23623	0.311603
8.81667	0.193684	0.253645	0.260717	0.295775	0.445967	0.27421	0.249813	0.339369
8.83333	0.160486	0.339819	0.284547	0.301519	0.415938	0.238394	0.251514	0.293075
8.85	0.189705	0.276343	0.281882	0.276533	0.384936	0.25884	0.208571	0.304068
8.86667	0.169689	0.262676	0.284943	0.278157	0.412319	0.267444	0.227114	0.305106
8.88333	0.181749	0.263015	0.258959	0.328034	0.440082	0.265696	0.223676	0.30327
8.9	0.138207	0.302913	0.28758	0.315012	0.389384	0.245154	0.264046	0.328
8.91667	0.136194	0.239927	0.260858	0.297984	0.414059	0.247047	0.207458	0.321106
8.93333	0.144226	0.251254	0.256504	0.26837	0.428577	0.239352	0.236434	0.322733
8.95	0.201096	0.360895	0.246673	0.277198	0.399013	0.279137	0.184214	0.311321
8.96667	0.165671	0.2477	0.244491	0.291246	0.391509	0.240027	0.201359	0.317536
8.98333	0.169158	0.246907	0.249696	0.325058	0.389125	0.24184	0.194356	0.305666
9	0.163867	0.252889	0.241346	0.244765	0.429397	0.251741	0.237498	0.305506
9.01667	0.166862	0.236662	0.252239	0.277823	0.415266	0.250916	0.186507	0.315918
9.03333	0.172568	0.262464	0.298749	0.315575	0.421555	0.243905	0.243616	0.350624
9.05	0.146125	0.252679	0.300983	0.303955	0.394293	0.23843	0.195612	0.277578
9.06667	0.13521	0.231847	0.237491	0.251475	0.367685	0.246511	0.229223	0.300363
9.08333	0.150325	0.296519	0.297396	0.285267	0.381113	0.259961	0.206783	0.320253
9.1	0.184169	0.260304	0.304252	0.321088	0.389774	0.262099	0.231743	0.298655
9.11667	0.171327	0.333902	0.258222	0.302416	0.354107	0.271718	0.216436	0.291971
9.13333	0.179825	0.25478	0.270833	0.265116	0.392682	0.292865	0.215795	0.27785
9.15	0.185112	0.249454	0.310898	0.25253	0.390728	0.245832	0.188844	0.308991
9.16667	0.133716	0.2505	0.27926	0.284889	0.356887	0.234748	0.228411	0.330624
9.18333	0.173056	0.291259	0.23921	0.244724	0.398224	0.268757	0.218201	0.296831
9.2	0.183721	0.267736	0.269057	0.295902	0.355434	0.224234	0.22902	0.308509
9.21667	0.156374	0.298807	0.251088	0.267545	0.395427	0.232277	0.197065	0.327877
9.23333	0.163911	0.244366	0.259135	0.275285	0.374328	0.245047	0.187052	0.269616
9.25	0.133588	0.257306	0.318635	0.281245	0.369288	0.248263	0.218723	0.344396
9.26667	0.163735	0.237487	0.279978	0.301904	0.361556	0.266679	0.199821	0.299091
9.28333	0.153149	0.235054	0.32553	0.287789	0.377905	0.245118	0.206902	0.340862
9.3	0.17177	0.284336	0.316993	0.283589	0.376924	0.272413	0.186001	0.335688
9.31667	0.131243	0.247533	0.26114	0.277698	0.426169	0.244155	0.201083	0.290789
9.33333	0.171903	0.263058	0.245079	0.31445	0.357261	0.262317	0.181811	0.257721
9.35	0.178441	0.327431	0.270336	0.310781	0.40288	0.292902	0.216676	0.367806
9.36667	0.166332	0.273723	0.258468	0.272256	0.429305	0.265623	0.196476	0.336018
9.38333	0.204709	0.230002	0.305025	0.294333	0.428168	0.238785	0.194866	0.324853
9.4	0.148071	0.292484	0.31554	0.254725	0.400725	0.26199	0.198639	0.340571
9.41667	0.13474	0.268162	0.333309	0.254155	0.451288	0.291372	0.212436	0.32886
9.43333	0.140137	0.256716	0.255033	0.328824	0.419978	0.235915	0.181463	0.318184
9.45	0.143493	0.23489	0.318822	0.303869	0.389514	0.266388	0.227803	0.332844
9.46667	0.143062	0.2568	0.231564	0.31091	0.40407	0.252999	0.179993	0.322693
9.48333	0.178932	0.306503	0.269093	0.280075	0.386618	0.293425	0.201044	0.316241
9.5	0.142287	0.259543	0.309565	0.300752	0.409471	0.249087	0.215474	0.305067
9.51667	0.157117	0.2631	0.306352	0.26454	0.38679	0.251957	0.203177	0.3112
9.53333	0.16991	0.250835	0.250531	0.298111	0.409426	0.254726	0.200412	0.293983
9.55	0.114274	0.224121	0.287436	0.281622	0.359594	0.271498	0.184564	0.305426
9.56667	0.143752	0.21767	0.228461	0.323703	0.383388	0.272157	0.211039	0.281312
9.58333	0.197815	0.236167	0.289572	0.285729	0.384721	0.284236	0.234841	0.333832
9.6	0.209162	0.243244	0.229756	0.279574	0.390381	0.255159	0.224403	0.292838
9.61667	0.156549	0.214723	0.24456	0.275202	0.438652	0.287129	0.189819	0.310316
9.63333	0.154891	0.269955	0.248618	0.309489	0.435432	0.240915	0.204048	0.294259
9.65	0.130222	0.236167	0.247298	0.270229	0.372545	0.251095	0.226102	0.299767
9.66667	0.165187	0.24204	0.261562	0.272505	0.40566	0.251418	0.177638	0.300761
9.68333	0.200093	0.225751	0.236426	0.262364	0.421826	0.232665	0.214274	0.289216
9.7	0.200275	0.315204	0.311936	0.268659	0.424538	0.24152	0.191811	0.273936
9.71667	0.174344	0.237322	0.342068	0.256966	0.406058	0.243371	0.206148	0.391025
9.73333	0.168451	0.294236	0.314647	0.264499	0.424538	0.243656	0.213954	0.307668
9.75	0.164615	0.250835	0.260612	0.248195	0.419079	0.261048	0.228776	0.321106
9.76667	0.207278	0.25004	0.233479	0.253383	0.42567	0.299608	0.239588	0.31863
9.78333	0.185337	0.244325	0.259803	0.298707	0.404291	0.301113	0.201952	0.312448
9.8	0.178441	0.321366	0.273325	0.273459	0.363315	0.259925	0.191186	0.30331
9.81667	0.18984	0.289077	0.295279	0.255335	0.412229	0.267553	0.209765	0.331692
9.83333	0.15141	0.230781	0.261773	0.289305	0.452506	0.277701	0.204602	0.296633
9.85	0.128098	0.245615	0.260119	0.26598	0.397349	0.244333	0.201636	0.289609
9.86667	0.175678	0.216862	0.256574	0.265651	0.392943	0.333524	0.189819	0.2775
9.88333	0.168716	0.285508	0.234848	0.258108	0.394293	0.27748	0.242134	0.30092
9.9	0.157991	0.249914	0.295534	0.245813	0.424855	0.306925	0.200018	0.362653
9.91667	0.168274	0.252931	0.287038	0.312937	0.450071	0.302544	0.218562	0.295248
9.93333	0.1792	0.311357	0.251785	0.281371	0.465225	0.268867	0.204285	0.28377
9.95	0.204755	0.243784	0.308419	0.271221	0.415311	0.286275	0.216356	0.329393
9.96667	0.203976	0.25967	0.295242	0.240865	0.397349	0.287501	0.226506	0.285216
9.98333	0.140653	0.227098	0.217964	0.305325	0.389341	0.255267	0.204444	0.310597
10	0.182241	0.289556	0.33047	0.265075	0.451569	0.262752	0.206783	0.274014
10.0167	0.186101	0.312921	0.305357	0.281538	0.418584	0.26007	0.212156	0.35348
10.0333	0.176391	0.264289	0.262478	0.249408	0.401692	0.268867	0.233984	0.285647
10.05	0.161626	0.294675	0.272541	0.311772	0.436397	0.276818	0.216556	0.34373
10.0667	0.176791	0.286377	0.284222	0.279533	0.388995	0.301338	0.211638	0.262255
10.0833	0.174078	0.250124	0.239692	0.27874	0.422819	0.29942	0.200491	0.353985
10.1	0.156374	0.326932	0.228359	0.315618	0.438145	0.255231	0.247826	0.294417
10.1167	0.181973	0.272565	0.298675	0.282668	0.424855	0.282164	0.235985	0.300045
10.1333	0.188938	0.239347	0.324365	0.278407	0.419034	0.285422	0.205593	0.271928
10.15	0.194908	0.307926	0.242865	0.244684	0.429579	0.301263	0.278741	0.344271
10.1667	0.188262	0.24912	0.26647	0.256843	0.414282	0.25433	0.233698	0.314262
10.1833	0.221944	0.22992	0.264384	0.260889	0.418135	0.269049	0.266614	0.330296
10.2	0.154891	0.261151	0.233752	0.279867	0.429442	0.277774	0.211518	0.33083
10.2167	0.197179	0.25247	0.249939	0.256802	0.414372	0.270401	0.20865	0.331939
10.2333	0.175589	0.228692	0.354232	0.246902	0.407696	0.25246	0.242957	0.322001
10.25	0.211374	0.260981	0.261069	0.255295	0.389254	0.295407	0.265224	0.3008
10.2667	0.155894	0.246365	0.319644	0.280953	0.444248	0.261374	0.246792	0.297227
10.2833	0.183138	0.253519	0.262267	0.258149	0.391683	0.287501	0.192946	0.332474
10.3	0.162812	0.255284	0.325042	0.247427	0.410004	0.256276	0.209167	0.319238
10.3167	0.186551	0.314219	0.252378	0.284386	0.424492	0.278879	0.2451	0.315635
10.3333	0.135937	0.320058	0.273967	0.250218	0.419843	0.270876	0.206386	0.334491
10.35	0.14673	0.351159	0.286857	0.281914	0.420654	0.283015	0.254549	0.298417
10.3667	0.193231	0.296782	0.268241	0.281622	0.419124	0.264568	0.214794	0.310195
10.3833	0.162197	0.243618	0.27797	0.281705	0.43424	0.3271	0.229304	0.335564
10.4	0.201736	0.30886	0.256889	0.29569	0.417866	0.270949	0.223878	0.298972
10.4167	0.184079	0.297046	0.318822	0.27824	0.446433	0.288207	0.252677	0.349074
10.4333	0.169998	0.307703	0.298749	0.259211	0.399364	0.287055	0.196751	0.284669
10.45	0.167391	0.312787	0.264066	0.295139	0.455891	0.283311	0.259056	0.319401
10.4667	0.141513	0.267949	0.289463	0.296327	0.418	0.289174	0.222466	0.318468
10.4833	0.205442	0.302736	0.31227	0.304169	0.457494	0.291596	0.232924	0.298179
10.5	0.21359	0.309039	0.302598	0.268824	0.455938	0.269487	0.236393	0.336266
10.5167	0.177103	0.281001	0.274645	0.274454	0.406191	0.271571	0.2029	0.305906
10.5333	0.189389	0.288466	0.330545	0.290401	0.478297	0.295407	0.224888	0.320497
10.55	0.169335	0.248075	0.249243	0.286779	0.436902	0.33535	0.221942	0.332391
10.5667	0.202878	0.269699	0.258749	0.279616	0.420924	0.281758	0.302092	0.317577
10.5833	0.222736	0.281866	0.30591	0.270601	0.419798	0.284236	0.223071	0.306266
10.6	0.223016	0.273337	0.301276	0.299345	0.426487	0.312808	0.288171	0.298218
10.6167	0.122765	0.305971	0.288232	0.325058	0.418629	0.291148	0.226628	0.292483
10.6333	0.176702	0.262761	0.325117	0.297049	0.420339	0.319604	0.215915	0.299608
10.65	0.134698	0.289775	0.313978	0.290148	0.449183	0.283903	0.215194	0.295999
10.6667	0.206405	0.267991	0.268241	0.303698	0.433232	0.287687	0.215354	0.300482
10.6833	0.157379	0.235714	0.275609	0.31432	0.415087	0.289919	0.267077	0.328942
10.7	0.222643	0.277893	0.300983	0.276449	0.469191	0.298218	0.214114	0.328082
10.7167	0.208978	0.304285	0.284258	0.276865	0.420564	0.279064	0.233658	0.306666
10.7333	0.145521	0.253897	0.296483	0.286233	0.448903	0.299758	0.222506	0.300283
10.75	0.169777	0.316685	0.287761	0.302672	0.407297	0.320869	0.203375	0.343355
10.7667	0.164131	0.294587	0.309676	0.332032	0.489375	0.304619	0.215715	0.360447
10.7833	0.173456	0.250124	0.295899	0.239461	0.428441	0.300548	0.211837	0.352093
10.8	0.180183	0.258994	0.337222	0.259539	0.468712	0.326406	0.219688	0.324159
10.8167	0.191557	0.278842	0.316434	0.277365	0.490654	0.285904	0.207537	0.341401
10.8333	0.197133	0.290517	0.325568	0.247669	0.517236	0.343156	0.228979	0.359726
10.85	0.159785	0.299953	0.268312	0.278073	0.440959	0.349088	0.245843	0.310155
10.8667	0.147163	0.265054	0.268667	0.300624	0.457635	0.330269	0.226142	0.323181
10.8833	0.1677	0.306592	0.285809	0.274994	0.434698	0.361453	0.215875	0.287528
10.9	0.17599	0.306193	0.252832	0.297473	0.420293	0.326021	0.235903	0.307027
10.9167	0.186641	0.301454	0.286279	0.271304	0.462893	0.305072	0.221378	0.331775
10.9333	0.1144	0.290648	0.364082	0.289811	0.449604	0.321176	0.236271	0.346022
10.95	0.162724	0.296431	0.317515	0.273251	0.450399	0.311286	0.267457	0.364098
10.9667	0.16053	0.35667	0.26601	0.312506	0.494206	0.326329	0.230319	0.342898
10.9833	0.167877	0.282819	0.310491	0.27774	0.447644	0.297393	0.222426	0.336968
11	0.168407	0.268631	0.329223	0.251272	0.460378	0.337024	0.219446	0.311442
11.0167	0.224697	0.256211	0.304252	0.317048	0.427849	0.322212	0.304716	0.340654
11.0333	0.20169	0.278281	0.293894	0.327114	0.423859	0.295332	0.218321	0.332227
11.05	0.230791	0.33016	0.295862	0.28821	0.49026	0.303185	0.277249	0.343938
11.0667	0.191557	0.262252	0.266576	0.279908	0.49847	0.308781	0.241312	0.305586
11.0833	0.177415	0.333353	0.256048	0.30674	0.425081	0.320217	0.237212	0.345605
11.1	0.180272	0.274023	0.278543	0.304597	0.463891	0.312617	0.233331	0.305067
11.1167	0.178352	0.265436	0.244006	0.308844	0.48967	0.314979	0.255674	0.353228
11.1333	0.187901	0.268418	0.304436	0.305411	0.486334	0.331973	0.272828	0.337671
11.15	0.17853	0.295157	0.329374	0.268742	0.508729	0.32656	0.239547	0.373074
11.1667	0.20201	0.32105	0.30113	0.281245	0.422684	0.316773	0.218843	0.33854
11.1833	0.160486	0.331026	0.304032	0.305453	0.453821	0.313988	0.232802	0.351883
11.2	0.199227	0.254948	0.279368	0.316008	0.473611	0.356997	0.222869	0.377077
11.2167	0.179155	0.302913	0.250392	0.27379	0.451522	0.323788	0.252968	0.377854
11.2333	0.183048	0.299732	0.36875	0.277698	0.506264	0.324865	0.250186	0.330583
11.25	0.195679	0.282862	0.325117	0.290781	0.467564	0.322558	0.234637	0.346273
11.2667	0.148764	0.350042	0.276145	0.26738	0.470485	0.302318	0.271726	0.329475
11.2833	0.160267	0.266458	0.279476	0.340566	0.486285	0.318341	0.253217	0.300164
11.3	0.215764	0.264459	0.34031	0.279992	0.466179	0.363128	0.248446	0.371658
11.3167	0.187721	0.296035	0.288521	0.288041	0.46199	0.349601	0.298866	0.346523
11.3333	0.166862	0.316685	0.293094	0.296369	0.48516	0.345941	0.25822	0.374966
11.35	0.192597	0.269827	0.281486	0.262569	0.483988	0.298631	0.225171	0.310879
11.3667	0.176391	0.363062	0.322077	0.2825	0.482476	0.334767	0.233168	0.362186
11.3833	0.179066	0.279489	0.328355	0.284176	0.468138	0.31857	0.260521	0.386265
11.4	0.141943	0.347163	0.342565	0.310609	0.492379	0.30935	0.252843	0.31705
11.4167	0.213959	0.263355	0.284763	0.315618	0.474912	0.310033	0.283273	0.325098
11.4333	0.210037	0.293141	0.328355	0.278865	0.496534	0.341199	0.230929	0.388882
11.45	0.221851	0.350647	0.357064	0.290022	0.456079	0.330849	0.270245	0.343064
11.4667	0.234891	0.297794	0.350443	0.316267	0.448436	0.332438	0.270372	0.352135
11.4833	0.17599	0.266883	0.268489	0.28426	0.478394	0.342921	0.277078	0.346106
11.5	0.148071	0.302117	0.277361	0.305025	0.503008	0.329495	0.256174	0.329311
11.5167	0.210728	0.304906	0.271367	0.310996	0.466322	0.374328	0.274824	0.310276
11.5333	0.190879	0.248284	0.265762	0.309446	0.453633	0.353035	0.272277	0.369816
11.55	0.229757	0.338945	0.259838	0.317004	0.508779	0.33535	0.225333	0.340654
11.5667	0.179379	0.313547	0.295097	0.305882	0.50096	0.342843	0.29132	0.345939
11.5833	0.177683	0.343784	0.299883	0.300709	0.490309	0.322903	0.248819	0.344938
11.6	0.136065	0.29709	0.305762	0.290444	0.511453	0.346924	0.246503	0.333667
11.6167	0.191331	0.359297	0.315615	0.327947	0.514593	0.348379	0.238481	0.330788
11.6333	0.197133	0.280353	0.252343	0.320044	0.476216	0.347356	0.264551	0.319279
11.65	0.191331	0.303355	0.274645	0.297176	0.482573	0.323788	0.237621	0.316727
11.6667	0.185292	0.29209	0.305467	0.290655	0.495295	0.332787	0.249689	0.363418
11.6833	0.174122	0.293141	0.329072	0.277698	0.491639	0.330733	0.236271	0.325506
11.7	0.223483	0.311089	0.257941	0.321175	0.510039	0.339675	0.270287	0.343064
11.7167	0.141857	0.267778	0.272363	0.319392	0.447411	0.363128	0.223878	0.328123
11.7333	0.141857	0.273465	0.255488	0.323311	0.473707	0.341238	0.251306	0.369473
11.75	0.194001	0.322178	0.260928	0.300624	0.474912	0.322711	0.244316	0.35096
11.7667	0.188171	0.284076	0.26114	0.269691	0.452553	0.34296	0.276653	0.339949
11.7833	0.190608	0.272994	0.289572	0.260848	0.440082	0.326252	0.238645	0.357865
11.8	0.129797	0.327931	0.282314	0.316571	0.50737	0.331973	0.269315	0.351925
11.8167	0.20393	0.365565	0.278508	0.283715	0.507873	0.358666	0.295736	0.343439
11.8333	0.164087	0.297926	0.330886	0.305711	0.460662	0.34602	0.256383	0.334368
11.85	0.196542	0.296255	0.269164	0.275327	0.488589	0.368011	0.352939	0.382918
11.8667	0.198088	0.267991	0.287255	0.291668	0.485502	0.370702	0.280192	0.372301
11.8833	0.215857	0.292922	0.347285	0.349219	0.502758	0.343626	0.274441	0.30883
11.9	0.162109	0.281174	0.334827	0.319826	0.458722	0.342882	0.235535	0.333791
11.9167	0.156331	0.273894	0.304252	0.306868	0.541538	0.333602	0.315503	0.320091
11.9333	0.162724	0.288466	0.297323	0.313283	0.518153	0.324018	0.274866	0.324159
11.95	0.200093	0.261532	0.289463	0.31445	0.470054	0.335739	0.241107	0.402166
11.9667	0.204251	0.272137	0.304068	0.294249	0.456928	0.334146	0.264466	0.330665
11.9833	0.186596	0.287595	0.344788	0.290317	0.494256	0.34441	0.227681	0.314625
12	0.190969	0.30278	0.375537	0.285141	0.478927	0.346845	0.247123	0.38231
12.0167	0.159873	0.278195	0.341112	0.301477	0.513376	0.328761	0.23803	0.347233
12.0333	0.10789	0.342122	0.294623	0.290528	0.497526	0.332205	0.30371	0.36849
12.05	0.187001	0.28912	0.284222	0.289895	0.477232	0.356243	0.250145	0.366526
12.0667	0.206314	0.281088	0.279834	0.288546	0.473081	0.328336	0.260856	0.371572
12.0833	0.174344	0.286769	0.273503	0.308672	0.501559	0.374772	0.237785	0.370158
12.1	0.195634	0.34346	0.313272	0.307555	0.493317	0.349167	0.274526	0.36691
12.1167	0.169689	0.345958	0.275538	0.303399	0.495245	0.359541	0.291493	0.385961
12.1333	0.169866	0.317853	0.338745	0.330976	0.556863	0.365086	0.302879	0.319766
12.15	0.169335	0.275054	0.306831	0.306182	0.531624	0.33605	0.247578	0.334038
12.1667	0.188487	0.305616	0.276002	0.319174	0.508175	0.376914	0.257927	0.364651
12.1833	0.180272	0.287639	0.335282	0.343456	0.537192	0.342804	0.269526	0.337092
12.2	0.202604	0.334725	0.266611	0.291372	0.458958	0.367249	0.308841	0.374106
12.2167	0.133118	0.261363	0.263713	0.332605	0.500511	0.358427	0.25168	0.349325
12.2333	0.190111	0.300438	0.295461	0.294333	0.518765	0.35185	0.31985	0.362823
12.25	0.14289	0.297706	0.284186	0.290739	0.526043	0.33236	0.272489	0.341401
12.2667	0.183945	0.30566	0.324253	0.292429	0.502808	0.351889	0.280577	0.307067
12.2833	0.1945	0.274495	0.309417	0.318914	0.468712	0.342686	0.324574	0.325384
12.3	0.201507	0.268887	0.266505	0.299345	0.518918	0.340926	0.312365	0.330296
12.3167	0.187856	0.307437	0.288594	0.291203	0.53396	0.35355	0.232761	0.378372
12.3333	0.160179	0.342814	0.264136	0.307641	0.47728	0.352047	0.269991	0.362993
12.35	0.175411	0.274238	0.267745	0.284679	0.51795	0.383977	0.251306	0.353564
12.3667	0.159566	0.364903	0.258749	0.29095	0.49475	0.376671	0.288128	0.313738
12.3833	0.168186	0.273465	0.265797	0.311686	0.529811	0.374408	0.293959	0.323466
12.4	0.176836	0.232997	0.314461	0.31216	0.471446	0.33399	0.272065	0.327673
12.4167	0.149501	0.284553	0.274217	0.304897	0.487657	0.339441	0.288903	0.326527
12.4333	0.151063	0.266841	0.253845	0.295478	0.489572	0.352759	0.295693	0.372645
12.45	0.171992	0.316371	0.297286	0.299558	0.512364	0.381861	0.274484	0.336059
12.4667	0.187856	0.288597	0.318075	0.329131	0.56089	0.372674	0.333098	0.356261
12.4833	0.214006	0.279964	0.257801	0.321044	0.498818	0.367489	0.231377	0.39757
12.5	0.171637	0.231642	0.282925	0.297984	0.51292	0.388507	0.271642	0.38205
12.5167	0.142158	0.245698	0.311565	0.253545	0.487755	0.371748	0.25584	0.358034
12.5333	0.182017	0.265777	0.351215	0.285687	0.510393	0.400562	0.330578	0.346398
12.55	0.171947	0.338623	0.276682	0.290106	0.477764	0.365327	0.292617	0.346064
12.5667	0.169689	0.27081	0.294222	0.303827	0.478637	0.394085	0.282374	0.376473
12.5833	0.184977	0.366133	0.374904	0.303142	0.484622	0.390186	0.251265	0.410441
12.6	0.150152	0.25929	0.254474	0.282542	0.527692	0.38724	0.291579	0.340156
12.6167	0.167744	0.250333	0.303774	0.249935	0.533337	0.359143	0.278869	0.385656
12.6333	0.188397	0.247115	0.270442	0.27849	0.502958	0.355173	0.281218	0.41071
12.65	0.212897	0.290036	0.29353	0.275701	0.543221	0.364247	0.289033	0.384699
12.6667	0.173056	0.280958	0.294951	0.239541	0.488687	0.367129	0.315901	0.354954
12.6833	0.127716	0.264204	0.327036	0.296751	0.511251	0.340613	0.296474	0.377163
12.7	0.157073	0.291434	0.299883	0.280786	0.552485	0.368011	0.257551	0.361167
12.7167	0.211097	0.250751	0.326659	0.285057	0.507722	0.369858	0.275716	0.425442
12.7333	0.14289	0.238272	0.254893	0.249894	0.482038	0.376105	0.28787	0.333173
12.75	0.194953	0.265606	0.279404	0.271759	0.47699	0.382918	0.282031	0.384308
12.7667	0.172435	0.272222	0.271153	0.243034	0.524962	0.371506	0.266867	0.307868
12.7833	0.156418	0.25853	0.357142	0.300496	0.573751	0.389571	0.278314	0.361761
12.8	0.161056	0.271067	0.322526	0.279074	0.521935	0.395196	0.274484	0.37033
12.8167	0.108889	0.282212	0.277934	0.293656	0.524346	0.383447	0.297735	0.346607
12.8333	0.142287	0.264884	0.255628	0.262118	0.507772	0.391416	0.294695	0.363248
12.85	0.23098	0.256084	0.247645	0.308586	0.509233	0.397174	0.271049	0.407764
12.8667	0.163603	0.280526	0.248096	0.287116	0.510039	0.369737	0.328244	0.365077
12.8833	0.152366	0.25205	0.303333	0.280201	0.506214	0.366688	0.277632	0.348488
12.9	0.145607	0.261617	0.270584	0.254521	0.523062	0.360536	0.306645	0.333461
12.9167	0.139708	0.280439	0.330243	0.242632	0.530846	0.426494	0.256633	0.345522
12.9333	0.163559	0.28912	0.318448	0.30992	0.523883	0.36793	0.258387	0.347944
12.95	0.165275	0.311313	0.26396	0.287704	0.495642	0.385281	0.272871	0.357612
12.9667	0.209254	0.250249	0.278794	0.252408	0.481162	0.367169	0.299388	0.380577
12.9833	0.169379	0.274839	0.265161	0.29586	0.500711	0.380845	0.298953	0.388009
13	0.0910218	0.293097	0.258257	0.279408	0.534169	0.368412	0.290845	0.338623
13.0167	0.187406	0.265309	0.289825	0.24545	0.561267	0.386995	0.272659	0.37902
13.0333	0.158822	0.278109	0.345709	0.280911	0.530328	0.378047	0.270245	0.320212
13.05	0.133246	0.249454	0.324703	0.267463	0.483256	0.376307	0.304235	0.315191
13.0667	0.157029	0.254107	0.276145	0.254603	0.514238	0.364926	0.276184	0.348111
13.0833	0.117292	0.239389	0.282386	0.288252	0.527847	0.378898	0.258638	0.351883
13.1	0.198771	0.229142	0.232521	0.279199	0.488786	0.399197	0.277504	0.341941
13.1167	0.17795	0.240341	0.253286	0.316441	0.490211	0.371788	0.270329	0.355291
13.1333	0.178173	0.251547	0.278472	0.244966	0.496534	0.391129	0.295563	0.320172
13.15	0.136365	0.320734	0.302378	0.245288	0.560944	0.38949	0.270753	0.343314
13.1667	0.184708	0.253519	0.256434	0.289473	0.529087	0.392031	0.302617	0.375181
13.1833	0.146212	0.269015	0.282781	0.282751	0.489818	0.394908	0.277888	0.401989
13.2	0.134655	0.271152	0.308013	0.282291	0.483451	0.38178	0.290629	0.3574
13.2167	0.141212	0.273637	0.290442	0.269774	0.533389	0.425646	0.2451	0.347819
13.2333	0.154543	0.23972	0.297652	0.27027	0.526455	0.401763	0.26615	0.355881
13.25	0.152323	0.316101	0.243004	0.281663	0.532609	0.427767	0.275759	0.347317
13.2667	0.162548	0.297662	0.278257	0.284428	0.520655	0.376873	0.252635	0.344438
13.2833	0.220453	0.311982	0.333195	0.262569	0.533804	0.403628	0.294219	0.417889
13.3	0.165319	0.295947	0.271722	0.257863	0.542326	0.391129	0.26392	0.380144
13.3167	0.180541	0.265734	0.253495	0.287831	0.533441	0.400727	0.333594	0.354154
13.3333	0.16189	0.268119	0.241657	0.283128	0.508376	0.441662	0.311306	0.340945
13.35	0.188487	0.239554	0.242485	0.273044	0.51505	0.387526	0.248612	0.367251
13.3667	0.148851	0.305039	0.266541	0.255295	0.493317	0.423995	0.264971	0.369859
13.3833	0.189705	0.274238	0.243488	0.276366	0.498868	0.38052	0.29743	0.36926
13.4	0.184618	0.29797	0.275573	0.299771	0.552644	0.421585	0.276567	0.33883
13.4167	0.147336	0.262931	0.226319	0.23778	0.529552	0.412129	0.279509	0.371272
13.4333	0.188487	0.243244	0.25731	0.278657	0.522242	0.405123	0.258136	0.358922
13.45	0.133204	0.265224	0.272114	0.233668	0.503058	0.436339	0.31568	0.351589
13.4667	0.163999	0.267309	0.279547	0.284134	0.524243	0.442523	0.310733	0.377422
13.4833	0.19777	0.274581	0.262619	0.275784	0.518153	0.382308	0.251223	0.366995
13.5	0.215533	0.269741	0.246396	0.258966	0.534221	0.426664	0.287224	0.38814
13.5167	0.113856	0.253939	0.298419	0.258598	0.515406	0.398949	0.326005	0.31936
13.5333	0.133161	0.245324	0.254124	0.253708	0.521832	0.412673	0.272023	0.343106
13.55	0.148418	0.311313	0.277827	0.247225	0.530225	0.406371	0.264004	0.320537
13.5667	0.142933	0.327613	0.265691	0.234824	0.51795	0.415146	0.24304	0.370544
13.5833	0.124836	0.295596	0.274181	0.242994	0.545223	0.41754	0.245017	0.317617
13.6	0.141943	0.266415	0.288594	0.257904	0.500063	0.42849	0.337387	0.360235
13.6167	0.130945	0.256885	0.24328	0.263924	0.511201	0.425477	0.267162	0.429629
13.6333	0.109389	0.239554	0.303443	0.275202	0.548024	0.420488	0.246173	0.331651
13.65	0.165363	0.276429	0.271687	0.315185	0.568788	0.425646	0.269695	0.36329
13.6667	0.107017	0.288641	0.282134	0.253342	0.592185	0.424291	0.248571	0.358838
13.6833	0.136108	0.345402	0.261245	0.264253	0.561644	0.38953	0.262114	0.355586
13.7	0.167965	0.253309	0.275395	0.256517	0.609802	0.413217	0.313645	0.38049
13.7167	0.112852	0.318572	0.296154	0.285225	0.541748	0.417162	0.324976	0.377724
13.7333	0.147595	0.254569	0.246084	0.267669	0.554564	0.428065	0.334676	0.39757
13.75	0.192326	0.244242	0.318747	0.255743	0.51688	0.419308	0.275079	0.343688
13.7667	0.124709	0.244159	0.267036	0.254074	0.507571	0.437324	0.335127	0.356092
13.7833	0.170618	0.286943	0.262161	0.241025	0.55574	0.386056	0.281689	0.354069
13.8	0.153672	0.285682	0.305099	0.231361	0.553444	0.424672	0.29604	0.353228
13.8167	0.142718	0.294806	0.273183	0.230526	0.548554	0.402426	0.255257	0.349953
13.8333	0.137093	0.252386	0.290914	0.257822	0.548607	0.405082	0.270795	0.329885
13.85	0.149198	0.256168	0.284186	0.25322	0.518204	0.419055	0.26182	0.344563
13.8667	0.1735	0.240216	0.279225	0.252205	0.524654	0.396185	0.260563	0.403052
13.8833	0.149848	0.246782	0.311751	0.266515	0.512465	0.427428	0.280577	0.331816
13.9	0.122554	0.263397	0.275752	0.258231	0.546173	0.398619	0.295129	0.364481
13.9167	0.180943	0.338715	0.268099	0.23794	0.567267	0.39462	0.258387	0.323711
13.9333	0.139193	0.284857	0.235054	0.219706	0.548289	0.404043	0.307874	0.364396
13.95	0.146817	0.310955	0.308826	0.231281	0.550464	0.4146	0.305549	0.355754
13.9667	0.165715	0.289775	0.257415	0.254928	0.525786	0.416741	0.254132	0.400705
13.9833	0.0940939	0.283815	0.236563	0.272712	0.522806	0.381048	0.258429	0.369687
14	0.151758	0.262167	0.225878	0.285141	0.549561	0.436382	0.279466	0.370244
14.0167	0.156986	0.242829	0.249939	0.255743	0.591401	0.423614	0.282417	0.340986
14.0333	0.167612	0.26204	0.274288	0.24412	0.541643	0.40226	0.282888	0.370758
14.05	0.112518	0.262846	0.292657	0.252449	0.554724	0.416825	0.285891	0.367892
14.0667	0.128905	0.308549	0.266187	0.24231	0.550782	0.418045	0.300129	0.354238
14.0833	0.157335	0.306104	0.248826	0.275161	0.599501	0.419308	0.302442	0.363588
14.1	0.128395	0.24366	0.254858	0.276366	0.527847	0.443514	0.305154	0.347275
14.1167	0.167612	0.241169	0.317179	0.251678	0.557077	0.437153	0.285805	0.379452
14.1333	0.140309	0.223633	0.318934	0.250826	0.572439	0.441102	0.311174	0.372473
14.15	0.1735	0.246198	0.226965	0.242511	0.595384	0.406912	0.273889	0.366611
14.1667	0.162416	0.248953	0.274181	0.258353	0.579958	0.459064	0.26329	0.353018
14.1833	0.123737	0.373114	0.368043	0.249935	0.551633	0.417708	0.281261	0.329927
14.2	0.152062	0.236456	0.245737	0.277906	0.545803	0.410582	0.26094	0.375052
14.2167	0.190156	0.253477	0.305725	0.278448	0.568027	0.421754	0.298039	0.362653
14.2333	0.175856	0.251045	0.252867	0.249732	0.555686	0.44645	0.295823	0.392514
14.25	0.0936017	0.262803	0.249417	0.270187	0.590283	0.420067	0.316876	0.33305
14.2667	0.164747	0.310153	0.262866	0.214418	0.546649	0.485251	0.292141	0.360277
14.2833	0.117167	0.270682	0.28379	0.233987	0.549508	0.439212	0.302398	0.346607
14.3	0.188442	0.253435	0.356093	0.270766	0.618559	0.435269	0.26535	0.364098
14.3167	0.126105	0.313055	0.256714	0.221239	0.574408	0.431426	0.28109	0.452061
14.3333	0.108931	0.252805	0.284006	0.253993	0.54401	0.479657	0.276099	0.37488
14.35	0.115405	0.290298	0.275038	0.258149	0.551952	0.463537	0.264677	0.343355
14.3667	0.187181	0.225833	0.314722	0.243275	0.55142	0.432535	0.272871	0.368447
14.3833	0.122512	0.257137	0.266859	0.241266	0.590674	0.465164	0.292098	0.363205
14.4	0.196679	0.262676	0.291204	0.23726	0.582554	0.431384	0.330174	0.375612
14.4167	0.169644	0.27158	0.279189	0.22605	0.56229	0.42336	0.290974	0.395765
14.4333	0.115824	0.278842	0.29193	0.273044	0.552857	0.448051	0.271091	0.338416
14.45	0.152801	0.270896	0.313941	0.235223	0.564288	0.466001	0.277291	0.363715
14.4667	0.155676	0.274238	0.265797	0.24416	0.575449	0.44619	0.281817	0.398055
14.4833	0.158909	0.251296	0.294841	0.218489	0.546226	0.420699	0.261108	0.388227
14.5	0.130648	0.306015	0.251925	0.227434	0.612902	0.44909	0.270033	0.392076
14.5167	0.176524	0.281823	0.258643	0.225062	0.609974	0.428957	0.298996	0.386265
14.5333	0.183945	0.31507	0.276825	0.251191	0.559921	0.424545	0.304716	0.339369
14.55	0.147206	0.328613	0.312827	0.246821	0.603185	0.448181	0.275546	0.358076
14.5667	0.124117	0.24341	0.242935	0.247467	0.587438	0.434969	0.303972	0.366953
14.5833	0.182376	0.262634	0.250287	0.265609	0.607914	0.440586	0.35046	0.373031
14.6	0.0908582	0.274109	0.291422	0.223365	0.584604	0.481847	0.319761	0.363715
14.6167	0.16876	0.23559	0.272933	0.234585	0.557613	0.500574	0.298692	0.369388
14.6333	0.168009	0.304285	0.318075	0.264705	0.569549	0.480193	0.288645	0.376861
14.65	0.138121	0.308771	0.317403	0.26771	0.600576	0.471965	0.30266	0.378372
14.6667	0.195089	0.252554	0.293894	0.239021	0.639758	0.479211	0.283702	0.383786
14.6833	0.148764	0.289295	0.271295	0.24235	0.581282	0.446407	0.281133	0.358246
14.7	0.147163	0.265139	0.303186	0.250218	0.590842	0.485835	0.29965	0.36312
14.7167	0.143062	0.292309	0.31435	0.23327	0.58978	0.478453	0.292098	0.425987
14.7333	0.181704	0.299556	0.291785	0.258639	0.57803	0.454828	0.282288	0.364694
14.75	0.183765	0.273766	0.338822	0.247225	0.59398	0.440371	0.312497	0.364013
14.7667	0.192823	0.263058	0.286098	0.282584	0.588497	0.453956	0.323681	0.407764
14.7833	0.149241	0.279791	0.305209	0.235622	0.574024	0.449567	0.300827	0.414472
14.8	0.148548	0.272651	0.272755	0.25615	0.596905	0.481891	0.324976	0.417124
14.8167	0.164791	0.319067	0.381296	0.265651	0.601199	0.50021	0.322833	0.372344
14.8333	0.147768	0.28477	0.265868	0.25318	0.624257	0.49721	0.320517	0.390325
14.85	0.198817	0.257053	0.318784	0.225023	0.621461	0.514879	0.315104	0.439026
14.8667	0.161933	0.280353	0.324553	0.2762	0.592858	0.47436	0.327616	0.403584
14.8833	0.152671	0.3372	0.26998	0.239581	0.59775	0.474626	0.33409	0.386048
14.9	0.136793	0.298807	0.32114	0.207994	0.59984	0.543711	0.324976	0.413216
14.9167	0.138035	0.345449	0.282493	0.246539	0.604549	0.477027	0.291882	0.39405
14.9333	0.137992	0.305971	0.248305	0.217431	0.594541	0.510273	0.307962	0.379452
14.95	0.119478	0.306637	0.288376	0.23718	0.625834	0.486508	0.338882	0.401944
14.9667	0.192778	0.317538	0.283285	0.25257	0.619893	0.494717	0.312012	0.410039
14.9833	0.106768	0.307614	0.289028	0.226603	0.582499	0.487542	0.317585	0.363928
15	0.173189	0.278583	0.269022	0.240624	0.628646	0.470592	0.321897	0.372774
15.0167	0.123525	0.285856	0.364748	0.227197	0.641307	0.47325	0.32025	0.475714
15.0333	0.146125	0.337521	0.27386	0.2387	0.654115	0.48064	0.296822	0.439394
15.05	0.152801	0.306281	0.339279	0.23766	0.628705	0.495532	0.306733	0.413216
15.0667	0.182958	0.346931	0.30451	0.217039	0.58272	0.492094	0.360737	0.442441
15.0833	0.128438	0.315204	0.284078	0.216569	0.604834	0.540726	0.310998	0.415011
15.1	0.211743	0.358921	0.271758	0.214731	0.603355	0.477339	0.341923	0.438105
15.1167	0.155982	0.303621	0.277004	0.259579	0.620009	0.497392	0.348033	0.367764
15.1333	0.142804	0.340187	0.296921	0.299984	0.639758	0.473206	0.282502	0.399291
15.15	0.167788	0.34383	0.300616	0.234824	0.617633	0.482831	0.31834	0.41138
15.1667	0.153976	0.303931	0.302892	0.230249	0.619312	0.522152	0.312012	0.46282
15.1833	0.124878	0.312161	0.312122	0.248033	0.622392	0.480461	0.351882	0.414472
15.2	0.140696	0.312161	0.296337	0.258721	0.597976	0.48216	0.374122	0.415595
15.2167	0.152453	0.275011	0.268348	0.241748	0.586103	0.495623	0.378734	0.418295
15.2333	0.160179	0.293885	0.247923	0.236061	0.581448	0.493224	0.345475	0.3905
15.25	0.148375	0.336282	0.270549	0.247064	0.622741	0.46675	0.29978	0.377249
15.2667	0.188171	0.310376	0.30543	0.235183	0.608657	0.473472	0.348353	0.429674
15.2833	0.145218	0.286638	0.260295	0.274662	0.622334	0.482294	0.312232	0.430815
15.3	0.130307	0.325345	0.285412	0.230725	0.611293	0.496348	0.307698	0.417934
15.3167	0.151454	0.270382	0.303039	0.257047	0.641128	0.48588	0.340742	0.427351
15.3333	0.143321	0.263227	0.326019	0.270146	0.622217	0.524712	0.321363	0.427169
15.35	0.165804	0.296826	0.306979	0.281873	0.605403	0.474626	0.322566	0.40625
15.3667	0.149805	0.312921	0.269767	0.221121	0.621228	0.476671	0.319183	0.442025
15.3833	0.177103	0.325979	0.290406	0.271552	0.641545	0.501531	0.347575	0.407096
15.4	0.143838	0.356249	0.312047	0.247952	0.61181	0.492681	0.3269	0.415011
15.4167	0.167303	0.326886	0.313124	0.303399	0.68283	0.498164	0.299955	0.437737
15.4333	0.134356	0.340187	0.306352	0.229296	0.611351	0.479211	0.343697	0.384568
15.45	0.154586	0.317898	0.313198	0.274164	0.643038	0.478275	0.347347	0.426759
15.4667	0.138507	0.299732	0.264136	0.247669	0.647595	0.520619	0.310821	0.438519
15.4833	0.171282	0.263864	0.288195	0.241868	0.626419	0.499528	0.306864	0.436633
15.5	0.196406	0.337475	0.265055	0.319478	0.641844	0.496484	0.375908	0.382874
15.5167	0.194364	0.293666	0.294259	0.278157	0.627532	0.532101	0.353674	0.432873
15.5333	0.156025	0.308415	0.272292	0.234744	0.644414	0.519923	0.360644	0.426532
15.55	0.146471	0.312742	0.28181	0.290697	0.632942	0.4857	0.414222	0.436771
15.5667	0.135937	0.287334	0.286496	0.239061	0.64268	0.498346	0.386121	0.397526
15.5833	0.164439	0.314891	0.295607	0.27995	0.651633	0.540678	0.344244	0.386658
15.6	0.1735	0.323896	0.346554	0.287536	0.642202	0.515248	0.316654	0.442071
15.6167	0.16053	0.297926	0.26739	0.242672	0.634182	0.532993	0.307742	0.436495
15.6333	0.16189	0.321727	0.309306	0.272422	0.647174	0.511837	0.320651	0.416044
15.65	0.186731	0.293885	0.298383	0.265733	0.673141	0.497029	0.355608	0.395413
15.6667	0.117964	0.29687	0.31435	0.253261	0.638984	0.504864	0.339834	0.409012
15.6833	0.137649	0.299335	0.296665	0.223208	0.661854	0.593582	0.386834	0.405183
15.7	0.156025	0.297002	0.262055	0.225773	0.652359	0.54642	0.31834	0.458013
15.7167	0.116243	0.311268	0.316397	0.242431	0.650788	0.498118	0.317275	0.410084
15.7333	0.197952	0.282429	0.267993	0.279366	0.629351	0.515248	0.331882	0.430039
15.75	0.154064	0.314443	0.277039	0.262939	0.621577	0.511284	0.370046	0.416629
15.7667	0.143105	0.276946	0.280624	0.239141	0.650426	0.515202	0.319183	0.417169
15.7833	0.153628	0.328385	0.272826	0.26093	0.667816	0.507427	0.319895	0.456791
15.8	0.162329	0.293447	0.274181	0.255376	0.627063	0.533745	0.327527	0.421454
15.8167	0.155414	0.311402	0.334599	0.205397	0.629233	0.479211	0.331162	0.404294
15.8333	0.162372	0.308104	0.280229	0.286317	0.640591	0.539449	0.324931	0.458859
15.85	0.186281	0.291216	0.304363	0.255539	0.62806	0.524293	0.356346	0.397394
15.8667	0.130562	0.314264	0.29066	0.258517	0.680318	0.521641	0.326989	0.415595
15.8833	0.130095	0.285682	0.264737	0.294503	0.641247	0.510916	0.325289	0.435393
15.9	0.183362	0.282039	0.292694	0.224549	0.626361	0.496757	0.343925	0.406028
15.9167	0.160004	0.330388	0.29809	0.275285	0.604948	0.56118	0.390598	0.462537
15.9333	0.148375	0.393009	0.310787	0.263226	0.631881	0.502991	0.305067	0.4315
15.95	0.132351	0.354986	0.332437	0.224904	0.63839	0.493179	0.361942	0.429264
15.9667	0.131584	0.324756	0.326772	0.264869	0.644594	0.539496	0.406091	0.455947
15.9833	0.13218	0.283859	0.309048	0.272588	0.653267	0.52178	0.374733	0.422857
16	0.157947	0.295157	0.291967	0.226445	0.699616	0.528166	0.340015	0.437093
16.0167	0.152627	0.27936	0.273575	0.225813	0.652117	0.509033	0.390169	0.448099
16.0333	0.170662	0.293403	0.271047	0.239421	0.618617	0.573267	0.329545	0.478881
16.05	0.138421	0.280742	0.253915	0.248963	0.678189	0.544424	0.374733	0.425351
16.0667	0.131031	0.324303	0.248444	0.325976	0.65363	0.539827	0.342014	0.457026
16.0833	0.188622	0.282819	0.289028	0.235423	0.701546	0.551428	0.350689	0.401723
16.1	0.130477	0.271067	0.267355	0.233589	0.643577	0.52178	0.353352	0.433697
16.1167	0.156156	0.338577	0.323539	0.295563	0.635306	0.536004	0.336935	0.446333
16.1333	0.158122	0.321411	0.27926	0.287536	0.692196	0.5555	0.321586	0.442441
16.15	0.190834	0.310866	0.28217	0.284428	0.643577	0.533228	0.377886	0.404561
16.1667	0.158997	0.303532	0.270158	0.293868	0.664614	0.557567	0.316699	0.438335
16.1833	0.139708	0.302957	0.238694	0.244885	0.651331	0.532899	0.372996	0.462867
16.2	0.207783	0.287291	0.300726	0.2381	0.63365	0.563016	0.331252	0.398717
16.2167	0.220965	0.305394	0.273183	0.273293	0.684341	0.522338	0.341468	0.422812
16.2333	0.123018	0.277807	0.272399	0.271346	0.705098	0.553391	0.397497	0.473083
16.25	0.157991	0.29279	0.344673	0.298622	0.660263	0.556749	0.345338	0.429309
16.2667	0.215579	0.287073	0.274003	0.2161	0.641426	0.549804	0.402074	0.436495
16.2833	0.107475	0.313145	0.292294	0.285729	0.689526	0.547467	0.330219	0.479891
16.3	0.10432	0.276128	0.263078	0.265527	0.632234	0.579094	0.41183	0.450008
16.3167	0.147682	0.288684	0.285304	0.25111	0.638746	0.524852	0.357038	0.4315
16.3333	0.232344	0.287421	0.2703	0.213364	0.663938	0.527746	0.386596	0.451174
16.35	0.149284	0.301144	0.280732	0.243476	0.697369	0.541294	0.34552	0.459565
16.3667	0.122807	0.321185	0.254054	0.273002	0.668186	0.539874	0.324172	0.444802
16.3833	0.148288	0.304152	0.2963	0.229098	0.679566	0.552912	0.336799	0.456603
16.4	0.149978	0.306681	0.276038	0.220335	0.66831	0.580913	0.348627	0.519453
16.4167	0.148158	0.335824	0.301166	0.318436	0.681573	0.589407	0.342286	0.43521
16.4333	0.137435	0.282645	0.258222	0.269609	0.65454	0.522385	0.324261	0.446008
16.45	0.171992	0.285117	0.30462	0.274371	0.657153	0.569515	0.367104	0.417484
16.4667	0.138421	0.285899	0.282134	0.286611	0.66868	0.524433	0.354134	0.413978
16.4833	0.146212	0.273208	0.271829	0.244563	0.657335	0.563402	0.366824	0.442718
16.5	0.145391	0.265054	0.246119	0.251759	0.633355	0.536947	0.358793	0.41834
16.5167	0.176301	0.323443	0.282925	0.23694	0.645193	0.587475	0.326631	0.47917
16.5333	0.144226	0.332211	0.267638	0.239181	0.698395	0.53558	0.339063	0.398143
16.55	0.159873	0.273637	0.274788	0.195843	0.652057	0.538221	0.354134	0.482252
16.5667	0.164791	0.29485	0.314164	0.218136	0.67894	0.618627	0.365893	0.485926
16.5833	0.11931	0.301851	0.255908	0.254359	0.693661	0.522199	0.335895	0.419557
16.6	0.129542	0.290429	0.27611	0.274205	0.692514	0.509905	0.356438	0.422223
16.6167	0.205901	0.348369	0.260365	0.25383	0.638806	0.515941	0.391315	0.412723
16.6333	0.156636	0.289862	0.246777	0.271346	0.691623	0.549088	0.380765	0.460084
16.65	0.146471	0.319473	0.259627	0.249408	0.696089	0.553103	0.343561	0.431912
16.6667	0.141298	0.297398	0.264348	0.256517	0.653085	0.519506	0.389501	0.471603
16.6833	0.17599	0.359062	0.287436	0.22238	0.698395	0.547658	0.353077	0.491756
16.7	0.149675	0.25929	0.248235	0.196534	0.690352	0.536098	0.365008	0.428398
16.7167	0.176391	0.29428	0.235877	0.264294	0.697305	0.503356	0.341559	0.458342
16.7333	0.112392	0.285899	0.310009	0.286149	0.688829	0.540962	0.36869	0.434705
16.75	0.140739	0.278195	0.261034	0.321567	0.698781	0.518208	0.36236	0.463671
16.7667	0.156898	0.286943	0.277791	0.249044	0.66486	0.543047	0.400385	0.435118
16.7833	0.139966	0.356389	0.25074	0.210014	0.677751	0.561083	0.368224	0.489857
16.8	0.134142	0.273465	0.324666	0.214262	0.681322	0.546468	0.345338	0.431775
16.8167	0.183945	0.319067	0.294987	0.230129	0.671465	0.541152	0.441685	0.413485
16.8333	0.131712	0.272951	0.27636	0.242391	0.6839	0.539732	0.349406	0.455056
16.85	0.0960239	0.292571	0.280804	0.215708	0.671775	0.54761	0.348444	0.410084
16.8667	0.122259	0.296035	0.238797	0.212116	0.669607	0.578211	0.385931	0.451781
16.8833	0.175723	0.29564	0.293494	0.228266	0.660324	0.555021	0.352709	0.419918
16.9	0.145305	0.264926	0.317068	0.215708	0.674633	0.536098	0.342014	0.438059
16.9167	0.168009	0.261659	0.297469	0.281036	0.654115	0.538457	0.356346	0.464192
16.9333	0.116663	0.278583	0.291567	0.274538	0.712316	0.560312	0.414565	0.430952
16.95	0.118553	0.266926	0.241484	0.256395	0.67482	0.52957	0.335624	0.453089
16.9667	0.135723	0.275054	0.244179	0.207528	0.682578	0.542478	0.380151	0.429583
16.9833	0.109306	0.29753	0.280014	0.23754	0.673016	0.528915	0.346662	0.452061
17	0.134783	0.259755	0.293057	0.234744	0.663815	0.526811	0.393706	0.41528
17.0167	0.105522	0.268802	0.315317	0.322133	0.663877	0.508849	0.408616	0.4215
17.0333	0.141986	0.274281	0.25374	0.227078	0.707562	0.566648	0.342741	0.501702
17.05	0.113019	0.309128	0.267072	0.29171	0.6839	0.573023	0.376802	0.42245
17.0667	0.113647	0.313279	0.237834	0.240865	0.707497	0.554541	0.345338	0.461734
17.0833	0.129797	0.27471	0.265267	0.263883	0.666275	0.518857	0.350322	0.446008
17.1	0.13915	0.265096	0.312567	0.200724	0.698395	0.542715	0.346296	0.500569
17.1167	0.160135	0.305039	0.299774	0.210481	0.682641	0.560119	0.353031	0.494342
17.1333	0.171238	0.307526	0.259943	0.209042	0.720922	0.555069	0.361896	0.441609
17.15	0.155284	0.283989	0.256749	0.235941	0.676565	0.580962	0.348261	0.437277
17.1667	0.127843	0.267224	0.270193	0.262569	0.70116	0.546753	0.357499	0.507284
17.1833	0.11725	0.263992	0.276038	0.192743	0.678877	0.556413	0.355193	0.449076
17.2	0.127462	0.288859	0.276038	0.207024	0.702642	0.573854	0.378782	0.422269
17.2167	0.109139	0.270468	0.238625	0.218489	0.653328	0.553199	0.392558	0.471746
17.2333	0.175812	0.264756	0.263572	0.18566	0.708146	0.548659	0.374968	0.45966
17.25	0.139107	0.343322	0.239899	0.227434	0.736265	0.549422	0.351653	0.455337
17.2667	0.171105	0.307659	0.25388	0.245087	0.681196	0.569758	0.37042	0.442487
17.2833	0.153585	0.333125	0.266611	0.239381	0.733373	0.594428	0.386216	0.430633
17.3	0.138164	0.319067	0.288051	0.283924	0.682013	0.555788	0.370701	0.475474
17.3167	0.128607	0.25071	0.265904	0.286107	0.70303	0.522059	0.364032	0.437185
17.3333	0.161933	0.251463	0.258257	0.22242	0.711532	0.550711	0.357638	0.450801
17.35	0.181033	0.265054	0.210282	0.200724	0.725426	0.564612	0.371449	0.468793
17.3667	0.105191	0.315204	0.273325	0.221357	0.669855	0.58303	0.346479	0.463104
17.3833	0.150759	0.289818	0.296227	0.223365	0.728289	0.553918	0.368644	0.442487
17.4	0.150021	0.265649	0.281415	0.2381	0.705098	0.549374	0.346022	0.441655
17.4167	0.151193	0.36377	0.307496	0.229177	0.681133	0.550711	0.366265	0.457449
17.4333	0.13363	0.26132	0.303517	0.229376	0.719404	0.569028	0.348261	0.46566
17.45	0.159172	0.274409	0.251367	0.225694	0.667569	0.536758	0.39716	0.440963
17.4667	0.172435	0.267011	0.244871	0.241266	0.660263	0.551572	0.345475	0.433468
17.4833	0.173767	0.258825	0.230131	0.23666	0.722773	0.52392	0.428454	0.450801
17.5	0.143321	0.258192	0.30157	0.265075	0.671279	0.549947	0.367197	0.43921
17.5167	0.106893	0.285117	0.237765	0.239581	0.702191	0.538126	0.343242	0.496348
17.5333	0.186416	0.304596	0.288702	0.221396	0.763204	0.555933	0.377933	0.495418
17.55	0.167744	0.276688	0.286062	0.229693	0.713362	0.560071	0.358932	0.466276
17.5667	0.135296	0.290473	0.234129	0.271263	0.687878	0.535721	0.386311	0.443227
17.5833	0.164659	0.269357	0.368475	0.254033	0.716705	0.572487	0.367291	0.441794
17.6	0.104983	0.299997	0.262619	0.209742	0.723171	0.58303	0.378451	0.480613
17.6167	0.117586	0.313995	0.323352	0.217705	0.717165	0.598673	0.362592	0.479554
17.6333	0.157204	0.280007	0.255208	0.212428	0.708666	0.566454	0.378876	0.451828
17.65	0.141384	0.277204	0.26033	0.250745	0.727356	0.568834	0.396152	0.482928
17.6667	0.177282	0.255958	0.244594	0.232434	0.719931	0.558192	0.416278	0.462017
17.6833	0.12708	0.250249	0.303223	0.318436	0.695385	0.54947	0.391554	0.476864
17.7	0.177504	0.294543	0.313049	0.236101	0.711794	0.576691	0.378782	0.421816
17.7167	0.132692	0.268205	0.279834	0.249489	0.685981	0.575614	0.376896	0.48976
17.7333	0.129669	0.300217	0.254334	0.255091	0.735726	0.572584	0.365194	0.462631
17.75	0.175411	0.274152	0.289753	0.220453	0.704322	0.564515	0.374545	0.443412
17.7667	0.143235	0.276559	0.26555	0.247265	0.722178	0.570196	0.380481	0.508524
17.7833	0.0932737	0.318033	0.304179	0.285015	0.725227	0.577573	0.35958	0.434888
17.8	0.133673	0.329249	0.277147	0.234625	0.738694	0.565775	0.378687	0.556731
17.8167	0.13184	0.297574	0.235088	0.23009	0.755776	0.597473	0.397545	0.471603
17.8333	0.140997	0.294411	0.247888	0.240865	0.759377	0.54823	0.377415	0.445451
17.85	0.116453	0.305837	0.296884	0.216961	0.713427	0.554157	0.402268	0.443366
17.8667	0.151063	0.290604	0.270975	0.218215	0.727555	0.600776	0.383416	0.437093
17.8833	0.111515	0.257854	0.258152	0.295945	0.755086	0.544851	0.352249	0.491074
17.9	0.136237	0.263143	0.241484	0.233828	0.725626	0.577622	0.375908	0.474278
17.9167	0.100721	0.301454	0.325568	0.23886	0.76488	0.583769	0.40711	0.455056
17.9333	0.150672	0.30464	0.337298	0.259211	0.764391	0.568348	0.363985	0.471889
17.95	0.151932	0.272994	0.336347	0.29569	0.709968	0.583523	0.389024	0.459189
17.9667	0.10814	0.301321	0.263325	0.280242	0.758961	0.559107	0.354226	0.471174
17.9833	0.145693	0.277936	0.288594	0.204004	0.726424	0.600676	0.402461	0.537292
18	0.173589	0.26022	0.262231	0.23834	0.730158	0.563306	0.362592	0.45351
18.0167	0.140868	0.259586	0.262866	0.278782	0.725161	0.585398	0.384601	0.505156
18.0333	0.152888	0.2763	0.308974	0.205203	0.785851	0.560939	0.384411	0.447727
18.05	0.144183	0.281131	0.32144	0.292429	0.755224	0.585794	0.388024	0.45604
18.0667	0.160179	0.284423	0.264949	0.211415	0.755569	0.587228	0.384981	0.474996
18.0833	0.155502	0.334451	0.261175	0.205861	0.737074	0.592636	0.353306	0.462631
18.1	0.148201	0.251422	0.251541	0.248397	0.742216	0.582734	0.382516	0.506789
18.1167	0.13988	0.283945	0.296519	0.226682	0.768453	0.557326	0.393658	0.488545
18.1333	0.151801	0.366511	0.270193	0.290739	0.745277	0.606609	0.376049	0.470697
18.15	0.160135	0.315787	0.298639	0.264417	0.724497	0.590747	0.378216	0.463435
18.1667	0.19677	0.318258	0.306536	0.216334	0.718416	0.600526	0.373888	0.486168
18.1833	0.149501	0.292878	0.249243	0.234386	0.723104	0.60888	0.358655	0.505156
18.2	0.164967	0.289426	0.283465	0.241025	0.748145	0.577083	0.392988	0.464949
18.2167	0.158341	0.279489	0.363965	0.209392	0.718547	0.583523	0.391362	0.469602
18.2333	0.141126	0.245407	0.271794	0.205203	0.760419	0.586189	0.431185	0.461451
18.25	0.147985	0.297794	0.325831	0.248195	0.7448	0.580814	0.395528	0.47557
18.2667	0.114735	0.305039	0.318971	0.254074	0.749309	0.584509	0.384364	0.493365
18.2833	0.136065	0.313816	0.332968	0.222223	0.76726	0.595874	0.443295	0.49161
18.3	0.145823	0.275397	0.32013	0.269774	0.725692	0.556653	0.363335	0.45759
18.3167	0.194364	0.264884	0.310454	0.273832	0.7364	0.599373	0.44254	0.513698
18.3333	0.144485	0.302338	0.266293	0.276699	0.737748	0.593582	0.437372	0.463387
18.35	0.137435	0.294806	0.299224	0.261053	0.727089	0.57934	0.423506	0.480758
18.3667	0.137821	0.24649	0.306979	0.245127	0.768523	0.599924	0.413147	0.50768
18.3833	0.121247	0.262973	0.266151	0.261749	0.745959	0.639754	0.416817	0.5128
18.4	0.127547	0.294806	0.280373	0.281329	0.741809	0.591989	0.366778	0.549964
18.4167	0.11809	0.282256	0.344634	0.287789	0.772748	0.593333	0.467762	0.524032
18.4333	0.136151	0.299556	0.294004	0.234465	0.775082	0.633112	0.421534	0.514047
18.45	0.16268	0.287073	0.288195	0.315921	0.764111	0.607163	0.382942	0.483652
18.4667	0.158166	0.338301	0.35823	0.213364	0.802842	0.602482	0.415054	0.473513
18.4833	0.121795	0.293097	0.326735	0.231997	0.778489	0.619546	0.404928	0.472844
18.5	0.129925	0.30935	0.349634	0.2373	0.770844	0.604191	0.413734	0.503476
18.5167	0.124878	0.29982	0.321252	0.266845	0.771478	0.648694	0.383368	0.500422
18.5333	0.116621	0.315384	0.353303	0.267504	0.759932	0.598823	0.391793	0.484909
18.55	0.170131	0.247449	0.328997	0.225813	0.76719	0.582438	0.386977	0.486604
18.5667	0.177727	0.323534	0.312827	0.228464	0.766069	0.603638	0.407547	0.529649
18.5833	0.120657	0.294982	0.329525	0.306783	0.78134	0.590499	0.411098	0.488253
18.6	0.194454	0.289513	0.312084	0.260439	0.76733	0.638505	0.383321	0.465849
18.6167	0.132138	0.237116	0.311565	0.225813	0.74883	0.612525	0.392318	0.497328
18.6333	0.145132	0.309573	0.328355	0.324839	0.780341	0.651007	0.416915	0.511356
18.65	0.187361	0.292134	0.281846	0.269031	0.748077	0.642621	0.405025	0.511953
18.6667	0.129584	0.26633	0.285376	0.277115	0.762507	0.60676	0.447382	0.553029
18.6833	0.204571	0.320283	0.310972	0.286065	0.810811	0.591294	0.461178	0.537446
18.7	0.115405	0.275354	0.27304	0.285351	0.77289	0.617557	0.413294	0.494587
18.7167	0.114818	0.307659	0.259311	0.233031	0.788081	0.630323	0.405849	0.493951
18.7333	0.176613	0.29564	0.253705	0.295732	0.769507	0.645758	0.4205	0.519503
18.75	0.141728	0.331846	0.329223	0.245369	0.798595	0.648641	0.437522	0.531172
18.7667	0.151237	0.276817	0.266328	0.216374	0.774374	0.62605	0.400868	0.514297
18.7833	0.15102	0.29244	0.294659	0.277032	0.785923	0.692068	0.423654	0.532139
18.8	0.13035	0.337888	0.244352	0.248114	0.761462	0.639962	0.409248	0.501061
18.8167	0.18984	0.297134	0.297981	0.308114	0.775791	0.629085	0.488255	0.537957
18.8333	0.14289	0.280439	0.290116	0.275368	0.801228	0.642777	0.389644	0.483459
18.85	0.146817	0.325662	0.269696	0.251191	0.780412	0.608122	0.417602	0.490782
18.8667	0.177772	0.304285	0.30014	0.253789	0.794372	0.658242	0.406188	0.561498
18.8833	0.15115	0.314577	0.298529	0.278157	0.77395	0.644554	0.402461	0.535554
18.9	0.179602	0.318842	0.26888	0.245369	0.766909	0.676849	0.42252	0.532495
18.9167	0.141212	0.257137	0.286098	0.295012	0.777565	0.633681	0.382894	0.528127
18.9333	0.150369	0.277463	0.269909	0.2381	0.790172	0.629343	0.399759	0.500323
18.95	0.13988	0.286029	0.269022	0.27118	0.775791	0.630065	0.442138	0.485345
18.9667	0.15102	0.302249	0.278974	0.232116	0.771267	0.63731	0.399807	0.534992
18.9833	0.190337	0.306415	0.265939	0.277282	0.777778	0.666702	0.422766	0.496446
19	0.158209	0.285682	0.25731	0.292979	0.816468	0.653061	0.418633	0.541035
19.0167	0.175678	0.336374	0.282098	0.208304	0.787001	0.615724	0.408178	0.53041
19.0333	0.18381	0.31404	0.316136	0.269113	0.782412	0.648589	0.426422	0.513448
19.05	0.158778	0.284813	0.316844	0.260561	0.791546	0.634043	0.459744	0.603601
19.0667	0.172834	0.292747	0.28534	0.294418	0.859878	0.63306	0.432878	0.497279
19.0833	0.163471	0.27004	0.290914	0.196572	0.816767	0.647539	0.423556	0.559085
19.1	0.154281	0.340647	0.28415	0.23722	0.783986	0.649955	0.47304	0.602887
19.1167	0.181122	0.325888	0.320803	0.254115	0.790895	0.645758	0.448444	0.537036
19.1333	0.158341	0.294806	0.316024	0.250948	0.797793	0.625331	0.407401	0.53806
19.15	0.124836	0.293929	0.336841	0.25717	0.816618	0.642203	0.444656	0.562706
19.1667	0.166862	0.314084	0.285846	0.305582	0.794736	0.67179	0.43044	0.535197
19.1833	0.142804	0.299468	0.268738	0.230963	0.819613	0.627284	0.462204	0.560815
19.2	0.161933	0.373257	0.336537	0.286023	0.810959	0.671361	0.424691	0.564127
19.2167	0.103988	0.322449	0.296045	0.23726	0.795681	0.635079	0.449153	0.567186
19.2333	0.123863	0.382358	0.285449	0.216569	0.799984	0.630581	0.436572	0.531477
19.25	0.151324	0.33587	0.323051	0.224036	0.801448	0.657765	0.463437	0.520106
19.2667	0.141986	0.364714	0.278149	0.243034	0.830339	0.65285	0.519135	0.550328
19.2833	0.126995	0.329158	0.290369	0.221357	0.820438	0.636687	0.436272	0.549446
19.3	0.152149	0.340049	0.375894	0.287831	0.804311	0.645548	0.439577	0.583386
19.3167	0.128565	0.317718	0.271687	0.254643	0.802034	0.670449	0.460768	0.588723
19.3333	0.165407	0.296914	0.295279	0.300283	0.805342	0.668092	0.477773	0.547789
19.35	0.155589	0.345078	0.347939	0.24235	0.854523	0.665901	0.455606	0.546909
19.3667	0.174922	0.325481	0.345594	0.249125	0.810514	0.632336	0.436172	0.519252
19.3833	0.15572	0.315832	0.246986	0.268659	0.809847	0.653747	0.431136	0.535554
19.4	0.151671	0.291216	0.273218	0.270022	0.813337	0.66233	0.439125	0.561078
19.4167	0.206818	0.339681	0.346093	0.253627	0.871183	0.671736	0.47543	0.578079
19.4333	0.17987	0.340371	0.303664	0.234425	0.815199	0.637881	0.447837	0.570997
19.45	0.142201	0.301851	0.263642	0.335075	0.829275	0.654539	0.447432	0.538162
19.4667	0.161319	0.267608	0.302414	0.277282	0.815871	0.67179	0.443094	0.56819
19.4833	0.183138	0.283772	0.319718	0.23706	0.817365	0.625742	0.449964	0.544534
19.5	0.164967	0.292134	0.274145	0.264869	0.819463	0.643822	0.439978	0.548772
19.5167	0.188532	0.325345	0.279009	0.257578	0.807037	0.679172	0.439677	0.525345
19.5333	0.156069	0.323579	0.337564	0.233947	0.827833	0.681012	0.435522	0.555426
19.55	0.17177	0.297838	0.343868	0.308242	0.818338	0.670663	0.426224	0.580702
19.5667	0.207599	0.404322	0.309898	0.277698	0.833388	0.657288	0.464876	0.59013
19.5833	0.134868	0.29775	0.265055	0.249692	0.828288	0.688788	0.4524	0.549083
19.6	0.17208	0.312206	0.267497	0.316917	0.81237	0.640691	0.446573	0.548513
19.6167	0.146601	0.312116	0.325117	0.285351	0.842066	0.702137	0.468795	0.566499
19.6333	0.161319	0.332348	0.313198	0.261913	0.807997	0.681879	0.459283	0.587049
19.65	0.162329	0.277247	0.342144	0.225338	0.836602	0.684322	0.479234	0.596541
19.6667	0.159829	0.311	0.321215	0.258762	0.859325	0.680904	0.451029	0.555218
19.6833	0.186101	0.269442	0.287074	0.286023	0.838137	0.659567	0.438925	0.551002
19.7	0.151584	0.313637	0.312233	0.294969	0.83377	0.678145	0.47866	0.54011
19.7167	0.149805	0.311134	0.339089	0.252773	0.859167	0.690044	0.444706	0.550587
19.7333	0.183362	0.327931	0.278257	0.287284	0.830491	0.676849	0.455198	0.582419
19.75	0.158209	0.30797	0.329034	0.256721	0.856172	0.702358	0.512579	0.552457
19.7667	0.207599	0.308727	0.309417	0.241587	0.828212	0.673994	0.508322	0.571475
19.7833	0.16167	0.300217	0.263642	0.259702	0.819163	0.649219	0.45474	0.542268
19.8	0.135296	0.320103	0.275359	0.297049	0.841448	0.661213	0.429248	0.566024
19.8167	0.198635	0.30163	0.327714	0.281454	0.845239	0.661426	0.485414	0.53489
19.8333	0.195861	0.255074	0.300653	0.259089	0.830796	0.680633	0.458874	0.530055
19.85	0.164439	0.286421	0.30025	0.354159	0.844696	0.680633	0.435722	0.546599
19.8667	0.140137	0.322811	0.301533	0.289516	0.843457	0.675609	0.52153	0.543504
19.8833	0.134441	0.337796	0.394207	0.29586	0.863999	0.656706	0.454281	0.56497
19.9	0.172302	0.335687	0.299041	0.272795	0.832625	0.671039	0.461896	0.52383
19.9167	0.121753	0.352371	0.31253	0.207567	0.828516	0.678415	0.479443	0.523427
19.9333	0.177014	0.289906	0.33115	0.274081	0.81423	0.684485	0.451739	0.547478
19.95	0.138936	0.290167	0.392836	0.212428	0.851702	0.728228	0.438073	0.548203
19.9667	0.15751	0.327522	0.283718	0.23738	0.835606	0.686825	0.440128	0.538213
19.9833	0.195089	0.295157	0.338631	0.243275	0.856408	0.704129	0.466267	0.536934
20	0.160793	0.336603	0.35687	0.250907	0.843303	0.713422	0.456218	0.516796
20.0167	0.17208	0.302957	0.375577	0.213052	0.830872	0.692561	0.431235	0.595724
20.0333	0.174967	0.316685	0.367571	0.274787	0.863999	0.690864	0.489362	0.541343
20.05	0.152801	0.282602	0.285232	0.292006	0.867662	0.697503	0.459437	0.531681
20.0667	0.196406	0.297794	0.282961	0.230407	0.854758	0.691302	0.465185	0.569672
20.0833	0.13675	0.32254	0.26121	0.220413	0.845161	0.671951	0.531058	0.528482
20.1	0.233239	0.278669	0.303884	0.311169	0.842066	0.709461	0.464979	0.556888
20.1167	0.141599	0.283208	0.280983	0.315618	0.855937	0.687097	0.478503	0.588075
20.1333	0.125936	0.297442	0.251332	0.254359	0.858615	0.707792	0.46704	0.563495
20.15	0.141384	0.335	0.283069	0.315315	0.854994	0.710129	0.471744	0.586024
20.1667	0.147768	0.310688	0.302304	0.251637	0.88168	0.718521	0.454027	0.540881
20.1833	0.143235	0.306326	0.334599	0.218254	0.860273	0.681825	0.477721	0.590076
20.2	0.121668	0.281736	0.351293	0.30434	0.833006	0.683073	0.5142	0.546961
20.2167	0.178754	0.299953	0.305799	0.259539	0.874962	0.702413	0.525243	0.547375
20.2333	0.129797	0.371019	0.324027	0.222656	0.85225	0.736483	0.452705	0.551106
20.25	0.15996	0.326977	0.328657	0.243436	0.855858	0.68541	0.498051	0.550535
20.2667	0.164879	0.298278	0.318597	0.236261	0.868461	0.69448	0.475846	0.557097
20.2833	0.148158	0.326886	0.348131	0.291415	0.881274	0.700093	0.509398	0.613487
20.3	0.130052	0.302824	0.302635	0.278157	0.86257	0.693273	0.476679	0.555531
20.3167	0.148981	0.344061	0.3671	0.273998	0.860036	0.696568	0.459897	0.577866
20.3333	0.148418	0.267863	0.298895	0.2379	0.859799	0.699762	0.549778	0.582365
20.35	0.135766	0.338072	0.291785	0.229177	0.827	0.711244	0.476939	0.557515
20.3667	0.170087	0.303355	0.309454	0.247669	0.862966	0.681283	0.505905	0.574186
20.3833	0.210774	0.319382	0.289499	0.231718	0.846248	0.710073	0.461999	0.567503
20.4	0.176034	0.298014	0.299664	0.234346	0.852641	0.704406	0.475326	0.566816
20.4167	0.11767	0.32105	0.279691	0.27995	0.856251	0.705626	0.469002	0.588021
20.4333	0.170662	0.256842	0.317814	0.23878	0.877868	0.718689	0.45245	0.577225
20.45	0.165495	0.343922	0.289608	0.229455	0.86059	0.745265	0.48594	0.592027
20.4667	0.184843	0.329204	0.313644	0.249854	0.864794	0.709739	0.504672	0.588075
20.4833	0.1747	0.278842	0.326735	0.284889	0.851468	0.708236	0.46282	0.591214
20.5	0.170087	0.265819	0.280265	0.272091	0.829731	0.707236	0.466112	0.568878
20.5167	0.170707	0.358546	0.354155	0.215474	0.863284	0.711356	0.512309	0.564232
20.5333	0.189208	0.278799	0.289246	0.263185	0.882982	0.710742	0.501516	0.564179
20.55	0.196315	0.318168	0.27944	0.292894	0.854994	0.710018	0.497094	0.542474
20.5667	0.135168	0.279921	0.319868	0.253789	0.85822	0.787929	0.472211	0.564232
20.5833	0.194953	0.319157	0.26608	0.21606	0.907977	0.750814	0.466834	0.553186
20.6	0.203107	0.334862	0.32794	0.300922	0.849984	0.701971	0.484364	0.59013
20.6167	0.161188	0.313547	0.308308	0.280786	0.851859	0.74302	0.543629	0.601406
20.6333	0.127716	0.339681	0.328619	0.216256	0.857747	0.737283	0.474234	0.58894
20.65	0.1341	0.303355	0.271972	0.22787	0.879002	0.704129	0.456575	0.564074
20.6667	0.168053	0.300703	0.300177	0.223444	0.884775	0.72959	0.461486	0.581399
20.6833	0.119099	0.317583	0.271509	0.344258	0.84617	0.701032	0.504726	0.551054
20.7	0.144269	0.292659	0.275502	0.264335	0.850999	0.724041	0.488571	0.614709
20.7167	0.153976	0.293885	0.268348	0.250745	0.826545	0.724831	0.510475	0.58022
20.7333	0.179423	0.285986	0.308345	0.319348	0.877787	0.731579	0.463796	0.573015
20.75	0.167921	0.260474	0.264066	0.310652	0.882656	0.719532	0.496297	0.603107
20.7667	0.156069	0.315384	0.277004	0.265321	0.869341	0.734142	0.485204	0.565866
20.7833	0.167921	0.304463	0.301607	0.226129	0.906632	0.721446	0.493009	0.591973
20.8	0.156418	0.267395	0.271722	0.254847	0.872789	0.739517	0.475066	0.590997
20.8167	0.156025	0.330296	0.266576	0.28762	0.870862	0.740147	0.494651	0.599599
20.8333	0.170308	0.27686	0.357142	0.235343	0.918138	0.685518	0.518211	0.582097
20.85	0.11616	0.297002	0.26739	0.234027	0.869901	0.714484	0.497732	0.603436
20.8667	0.150586	0.30495	0.274003	0.229772	0.87965	0.726019	0.546531	0.590834
20.8833	0.159566	0.261193	0.326019	0.254074	0.869741	0.723871	0.482791	0.572325
20.9	0.15328	0.320238	0.246292	0.266845	0.855858	0.695029	0.511769	0.554227
20.9167	0.143709	0.297926	0.288087	0.277906	0.873754	0.71236	0.48815	0.587535
20.9333	0.159873	0.275097	0.331377	0.301477	0.865589	0.710965	0.509344	0.587913
20.95	0.136622	0.336236	0.258959	0.214223	0.878921	0.737455	0.503494	0.577011
20.9667	0.137778	0.295113	0.307496	0.253871	0.908229	0.711579	0.515066	0.616044
20.9833	0.14483	0.288859	0.244594	0.241105	0.886983	0.724041	0.477408	0.556993
21	0.241523	0.300879	0.290261	0.25615	0.866944	0.695743	0.495023	0.570626
21.0167	0.12564	0.272265	0.263607	0.278865	0.876656	0.719757	0.540624	0.608724
21.0333	0.1677	0.242953	0.303443	0.283463	0.885265	0.705515	0.479965	0.579096
21.05	0.13346	0.33212	0.27411	0.201225	0.879731	0.725397	0.477773	0.571369
21.0667	0.15241	0.303532	0.264207	0.26837	0.885429	0.694864	0.493009	0.577919
21.0833	0.154412	0.331162	0.307607	0.224865	0.875203	0.747631	0.463951	0.575251
21.1	0.177371	0.334222	0.329563	0.233071	0.885429	0.711746	0.537905	0.631935
21.1167	0.113354	0.399898	0.304032	0.26932	0.912617	0.735283	0.521094	0.62118
21.1333	0.144485	0.310509	0.260928	0.23826	0.889935	0.724944	0.487939	0.571634
21.15	0.138721	0.308104	0.256399	0.316831	0.870782	0.7657	0.520876	0.587805
21.1667	0.188442	0.261659	0.24893	0.2948	0.909071	0.695688	0.544632	0.555583
21.1833	0.147552	0.284596	0.248652	0.270518	0.875123	0.731977	0.472781	0.600147
21.2	0.158297	0.266202	0.311788	0.219039	0.875365	0.745265	0.557266	0.591214
21.2167	0.158734	0.329659	0.257906	0.232434	0.903029	0.75861	0.478347	0.588021
21.2333	0.142545	0.264629	0.254579	0.201264	0.921555	0.731351	0.561683	0.595452
21.25	0.153019	0.305482	0.253286	0.231281	0.865669	0.714652	0.474442	0.588831
21.2667	0.15128	0.282819	0.260295	0.300453	0.91304	0.720489	0.485782	0.602777
21.2833	0.0852714	0.299776	0.293421	0.250664	0.920699	0.763234	0.535194	0.575144
21.3	0.163515	0.303577	0.328016	0.251353	0.891416	0.706403	0.500236	0.596378
21.3167	0.141169	0.283729	0.274966	0.251799	0.904954	0.747458	0.522948	0.599326
21.3333	0.184124	0.271238	0.283393	0.23144	0.884939	0.722179	0.478973	0.578935
21.35	0.147812	0.294718	0.258292	0.277323	0.877383	0.747227	0.507247	0.587157
21.3667	0.182824	0.285291	0.294259	0.286149	0.882087	0.75267	0.506817	0.583332
21.3833	0.118259	0.26344	0.23835	0.210675	0.919588	0.724379	0.522948	0.590563
21.4	0.124286	0.309439	0.317739	0.23802	0.911687	0.753019	0.483892	0.611047
21.4167	0.139365	0.34143	0.242175	0.248033	0.892982	0.765877	0.49026	0.578828
21.4333	0.14104	0.256253	0.261562	0.232036	0.897532	0.742444	0.494386	0.614987
21.45	0.165275	0.284032	0.280014	0.223365	0.896371	0.73534	0.531609	0.622021
21.4667	0.176301	0.307437	0.275431	0.259007	0.879975	0.760188	0.549891	0.603436
21.4833	0.166818	0.261024	0.254754	0.207567	0.903029	0.727888	0.481953	0.583816
21.5	0.176257	0.305394	0.310269	0.247306	0.911433	0.754239	0.517234	0.573175
21.5167	0.116327	0.252344	0.276324	0.21352	0.897615	0.763527	0.545246	0.578882
21.5333	0.179825	0.278454	0.305062	0.249651	0.894964	0.75453	0.497838	0.645972
21.55	0.127843	0.357936	0.253321	0.266103	0.92147	0.74009	0.511176	0.631256
21.5667	0.110806	0.31498	0.290406	0.240463	0.873432	0.754705	0.486728	0.594417
21.5833	0.128692	0.300659	0.310009	0.201996	0.905541	0.748209	0.592471	0.6047
21.6	0.157073	0.323308	0.269554	0.232991	0.881843	0.739001	0.505422	0.588453
21.6167	0.142502	0.28139	0.290369	0.234705	0.900109	0.799591	0.541068	0.584785
21.6333	0.130307	0.306281	0.27094	0.20947	0.895874	0.800442	0.540068	0.584677
21.65	0.160267	0.329796	0.323089	0.219785	0.91533	0.762413	0.519951	0.610106
21.6667	0.123906	0.369118	0.252309	0.254928	0.932333	0.752612	0.517506	0.608006
21.6833	0.118385	0.356062	0.322339	0.224509	0.933289	0.782476	0.523494	0.583332
21.7	0.13915	0.261108	0.361074	0.240303	0.924386	0.7657	0.528256	0.590726
21.7167	0.156418	0.301056	0.372809	0.254359	0.947858	0.773491	0.555967	0.619111
21.7333	0.152584	0.287247	0.334068	0.253952	0.961625	0.756218	0.527324	0.614487
21.75	0.184528	0.325435	0.288956	0.205319	0.927486	0.757443	0.507999	0.618274
21.7667	0.162856	0.332348	0.319644	0.214457	0.950698	0.7667	0.520767	0.599599
21.7833	0.166024	0.342537	0.275002	0.236021	0.902779	0.758493	0.496934	0.605306
21.8	0.191783	0.302559	0.23921	0.215904	0.9548	0.7421	0.522075	0.602338
21.8167	0.169291	0.306104	0.253251	0.295732	0.937211	0.75453	0.553318	0.600201
21.8333	0.168539	0.274238	0.276253	0.249004	0.934072	0.761065	0.503655	0.612322
21.85	0.126826	0.325435	0.274502	0.205049	0.982195	0.798983	0.55608	0.611933
21.8667	0.134057	0.261828	0.233992	0.242069	0.96742	0.767996	0.504994	0.620733
21.8833	0.189795	0.308015	0.292221	0.265568	0.906968	0.802451	0.511446	0.620509
21.9	0.121795	0.290822	0.289282	0.270808	0.947238	0.785708	0.520114	0.610826
21.9167	0.175901	0.289906	0.275288	0.265939	0.935814	0.760305	0.516312	0.602064
21.9333	0.1611	0.311759	0.261597	0.254359	0.942296	0.789131	0.517017	0.585
21.95	0.20064	0.27729	0.265904	0.263513	0.913973	0.765054	0.518972	0.613764
21.9667	0.0972578	0.30495	0.245425	0.267051	0.928781	0.769765	0.541124	0.648967
21.9833	0.154107	0.267096	0.275573	0.266639	0.932507	0.774202	0.51957	0.617103
22	0.131499	0.290779	0.276217	0.293317	0.94653	0.790395	0.512363	0.636135
22.0167	0.246191	0.262083	0.316285	0.29463	0.930685	0.762764	0.517234	0.608779
22.0333	0.176079	0.302603	0.315391	0.23662	0.968057	0.831308	0.571782	0.623479
22.05	0.153585	0.253099	0.243315	0.261708	0.974267	0.78841	0.520332	0.600694
22.0667	0.191059	0.275054	0.261175	0.30216	0.932073	0.775626	0.545135	0.612432
22.0833	0.16268	0.285334	0.262972	0.232394	0.963793	0.782895	0.542403	0.616713
22.1	0.136279	0.316415	0.276002	0.275784	0.944498	0.795043	0.525188	0.610659
22.1167	0.128735	0.266074	0.289572	0.267092	0.954979	0.783732	0.548041	0.597087
22.1333	0.148808	0.262506	0.295425	0.264869	0.923785	0.783732	0.548713	0.650525
22.15	0.151324	0.302205	0.289572	0.269733	0.945028	0.769175	0.5448	0.597851
22.1667	0.151932	0.345958	0.263677	0.307169	0.962167	0.801537	0.509936	0.655914
22.1833	0.147725	0.27544	0.297761	0.268783	0.950787	0.83112	0.523275	0.637502
22.2	0.165583	0.278281	0.263254	0.290401	0.940451	0.785948	0.525407	0.608227
22.2167	0.18975	0.295069	0.313904	0.27699	0.915415	0.799651	0.522893	0.643102
22.2333	0.151628	0.285595	0.307348	0.221396	0.929386	0.804158	0.542348	0.599818
22.25	0.222037	0.306015	0.3464	0.317351	0.92473	0.808133	0.505959	0.620061
22.2667	0.183541	0.311268	0.24456	0.240423	0.976196	0.769352	0.588205	0.640183
22.2833	0.208288	0.275011	0.275502	0.245692	0.977116	0.801537	0.613006	0.635396
22.3	0.133716	0.328022	0.292003	0.21196	0.960003	0.789553	0.536023	0.620677
22.3167	0.177772	0.346143	0.311454	0.225813	0.934333	0.778658	0.565323	0.644536
22.3333	0.160793	0.311089	0.272114	0.277615	0.940539	0.813231	0.517994	0.641899
22.35	0.14018	0.282862	0.263466	0.258517	0.982751	0.793955	0.558566	0.617493
22.3667	0.160924	0.315249	0.327752	0.262733	0.949987	0.810403	0.546084	0.659699
22.3833	0.158647	0.280785	0.253635	0.306439	0.995561	0.804769	0.523221	0.658008
22.4	0.163163	0.304197	0.27386	0.277823	0.942472	0.790034	0.539458	0.649255
22.4167	0.157991	0.297442	0.282925	0.281747	0.960633	0.824437	0.546308	0.643044
22.4333	0.13427	0.281866	0.24546	0.25383	0.951766	0.791179	0.593057	0.622357
22.45	0.145305	0.29485	0.315987	0.253789	0.977576	0.795104	0.568461	0.616434
22.4667	0.131925	0.298939	0.278758	0.279574	0.95471	0.797163	0.543127	0.669023
22.4833	0.171814	0.304684	0.3273	0.262487	0.974543	0.79142	0.539458	0.665318
22.5	0.167479	0.268077	0.280229	0.313715	0.973717	0.82338	0.582159	0.62522
22.5167	0.193321	0.287595	0.319008	0.286401	0.973992	0.81545	0.559528	0.637103
22.5333	0.138292	0.264671	0.281343	0.190186	0.975001	0.821267	0.534034	0.663441
22.55	0.160354	0.288423	0.327903	0.2367	1.00419	0.812123	0.567833	0.611933
22.5667	0.13598	0.308638	0.296848	0.326545	1.00114	0.816191	0.557548	0.647295
22.5833	0.171903	0.310376	0.340845	0.245087	0.985352	0.832311	0.560775	0.649486
22.6	0.212158	0.295772	0.269341	0.277074	1.00486	0.821143	0.604492	0.672271
22.6167	0.15228	0.304064	0.299847	0.308629	0.989737	0.808072	0.553768	0.643044
22.6333	0.142632	0.296431	0.311158	0.207373	1.01756	0.805869	0.557096	0.665611
22.65	0.148851	0.301454	0.318523	0.279157	0.999532	0.821392	0.533979	0.64937
22.6667	0.148591	0.29709	0.333385	0.28741	1.01649	0.807398	0.574481	0.658591
22.6833	0.121162	0.303798	0.304584	0.294503	1.00897	0.861773	0.535249	0.637616
22.7	0.202467	0.293842	0.260471	0.276449	1.00257	0.826182	0.558509	0.672685
22.7167	0.187676	0.272694	0.308826	0.265939	1.00706	0.820399	0.558906	0.646892
22.7333	0.19382	0.29753	0.302855	0.289263	0.998395	0.822323	0.546531	0.700067
22.75	0.149284	0.343091	0.306868	0.256639	1.00429	0.809053	0.618283	0.651855
22.7667	0.190427	0.273251	0.296118	0.296836	1.04161	0.837342	0.59558	0.655972
22.7833	0.217526	0.322088	0.317552	0.231043	1.05505	0.827305	0.569834	0.660458
22.8	0.156898	0.318302	0.308013	0.253424	0.998017	0.840561	0.577591	0.711534
22.8167	0.144916	0.327613	0.302121	0.255132	1.03097	0.829242	0.57967	0.648159
22.8333	0.200002	0.329932	0.376171	0.260602	0.991799	0.85675	0.57161	0.667374
22.85	0.206497	0.283685	0.336347	0.270435	1.02175	0.841637	0.546587	0.637957
22.8667	0.159216	0.337016	0.30805	0.232036	1.00696	0.850985	0.63337	0.687717
22.8833	0.18063	0.350694	0.299664	0.290655	1.0519	0.814464	0.565835	0.680528
22.9	0.147466	0.381396	0.292076	0.319522	1.02399	0.855145	0.584364	0.659582
22.9167	0.229523	0.300835	0.300103	0.316224	0.997544	0.833503	0.638696	0.669849
22.9333	0.185966	0.344708	0.272862	0.341632	1.04041	0.865329	0.606628	0.657077
22.95	0.171992	0.319202	0.325079	0.305111	1.01176	0.855851	0.584886	0.665259
22.9667	0.142976	0.316505	0.281918	0.281203	1.0196	0.84907	0.577072	0.665318
22.9833	0.230368	0.319608	0.336004	0.302715	1.02733	0.834257	0.576956	0.647583
23	0.167568	0.279532	0.318747	0.259825	1.01921	0.845124	0.568061	0.679455
23.0167	0.148028	0.281736	0.361425	0.224351	1.01921	0.845506	0.587447	0.678919
23.0333	0.187226	0.285725	0.271367	0.261176	1.03474	0.841447	0.597285	0.675233
23.05	0.1419	0.268887	0.279009	0.280535	1.06047	0.861127	0.59864	0.684475
23.0667	0.20907	0.301454	0.342489	0.324577	1.01147	0.815265	0.590598	0.672271
23.0833	0.240715	0.283382	0.33047	0.290612	1.03464	0.839677	0.581174	0.684895
23.1	0.197588	0.29485	0.296519	0.252855	1.03702	0.859323	0.58019	0.668729
23.1167	0.122512	0.308371	0.305762	0.291584	1.01912	0.851879	0.592764	0.688198
23.1333	0.183048	0.330251	0.299883	0.288125	1.04111	0.865005	0.586049	0.721397
23.15	0.22199	0.319563	0.299078	0.33888	1.03722	0.87555	0.617682	0.691574
23.1667	0.191783	0.310019	0.337564	0.267009	1.03892	0.865588	0.603129	0.689523
23.1833	0.166597	0.295157	0.29193	0.230884	1.03682	0.851879	0.637898	0.688258
23.2	0.181435	0.324439	0.327563	0.222774	1.04001	0.855466	0.598463	0.69824
23.2167	0.162416	0.284726	0.270904	0.252002	1.02527	0.839171	0.564639	0.704159
23.2333	0.128565	0.369213	0.298602	0.258598	1.06181	0.877449	0.603484	0.705139
23.25	0.177415	0.301144	0.302745	0.290064	1.03652	0.846395	0.58477	0.715987
23.2667	0.161056	0.30464	0.381176	0.272671	1.05607	0.884685	0.601532	0.708946
23.2833	0.164527	0.323308	0.357803	0.34408	1.04011	0.862095	0.627465	0.691634
23.3	0.1747	0.32376	0.313235	0.250542	1.08107	0.899177	0.581637	0.693206
23.3167	0.15668	0.28912	0.3651	0.239902	1.06873	0.844426	0.617382	0.706672
23.3333	0.191421	0.317044	0.30768	0.309963	1.06304	0.851304	0.609425	0.704649
23.35	0.152149	0.307926	0.321177	0.321785	1.0195	0.874569	0.612349	0.701897
23.3667	0.146601	0.304862	0.319793	0.220924	1.06304	0.847796	0.63606	0.712398
23.3833	0.161977	0.359344	0.346823	0.246095	1.06253	0.903605	0.663438	0.722957
23.4	0.16695	0.305438	0.348786	0.243436	1.05434	0.869418	0.592881	0.706611
23.4167	0.172612	0.381589	0.299005	0.272919	1.09276	0.873589	0.606391	0.701531
23.4333	0.158516	0.284423	0.347323	0.321131	1.05342	0.856108	0.619486	0.727843
23.45	0.188893	0.36798	0.280481	0.223563	1.09976	0.936052	0.626191	0.719528
23.4667	0.183541	0.322901	0.314498	0.281371	1.07164	0.890178	0.651362	0.693387
23.4833	0.181212	0.307392	0.296045	0.217901	1.05699	0.868443	0.64097	0.702263
23.5	0.214838	0.293272	0.336955	0.246902	1.05638	0.855979	0.595932	0.693811
23.5167	0.184394	0.343137	0.277505	0.25038	1.068	0.898641	0.620993	0.727529
23.5333	0.17022	0.358311	0.349364	0.23774	1.07907	0.882838	0.640847	0.704772
23.55	0.142158	0.326886	0.294186	0.220689	1.06686	0.898708	0.60307	0.746364
23.5667	0.195089	0.327567	0.295315	0.275451	1.04825	0.856942	0.589255	0.708946
23.5833	0.166553	0.342306	0.286315	0.256272	1.05546	0.882838	0.625585	0.73061
23.6	0.164307	0.330661	0.340463	0.235303	1.04262	0.877056	0.611095	0.695629
23.6167	0.185966	0.300615	0.326735	0.228939	1.05934	0.896502	0.643619	0.731744
23.6333	0.203061	0.378084	0.285124	0.221869	1.06222	0.870459	0.604017	0.738453
23.65	0.180451	0.282515	0.328582	0.220767	1.06717	0.891905	0.611632	0.717601
23.6667	0.215394	0.332029	0.282853	0.290148	1.08044	0.896703	0.617202	0.710917
23.6833	0.173944	0.303975	0.297542	0.304768	1.05668	0.881258	0.62601	0.710301
23.7	0.202741	0.32462	0.281594	0.279533	1.08118	0.842333	0.643311	0.720088
23.7167	0.15128	0.302559	0.306721	0.240143	1.08255	0.891905	0.64925	0.705629
23.7333	0.149761	0.317269	0.32114	0.301263	1.05475	0.888587	0.614922	0.726086
23.75	0.189344	0.324575	0.305062	0.22601	1.06987	0.910622	0.651984	0.737628
23.7667	0.148894	0.292834	0.310898	0.267339	1.07949	0.888454	0.629409	0.721522
23.7833	0.140567	0.307259	0.292439	0.230646	1.04573	0.899913	0.610319	0.71667
23.8	0.174166	0.322404	0.301203	0.225615	1.05699	0.899646	0.619366	0.724833
23.8167	0.154891	0.297398	0.327714	0.234067	1.13301	0.858807	0.648382	0.727968
23.8333	0.188307	0.341569	0.270833	0.214067	1.07509	0.932519	0.65854	0.733322
23.85	0.167788	0.322946	0.28939	0.249044	1.06562	0.865848	0.636611	0.724896
23.8667	0.162153	0.320148	0.30025	0.22376	1.04644	0.909472	0.612409	0.725585
23.8833	0.183182	0.330114	0.372848	0.290697	1.07227	0.914216	0.645225	0.739089
23.9	0.135766	0.299953	0.361035	0.261544	1.10257	0.902328	0.631418	0.715306
23.9167	0.132053	0.3372	0.351911	0.230646	1.10638	0.945815	0.638144	0.767883
23.9333	0.149848	0.314891	0.322826	0.258272	1.13391	0.861321	0.616721	0.706427
23.95	0.136707	0.296958	0.364513	0.210792	1.09879	0.93245	0.655912	0.750473
23.9667	0.205167	0.306193	0.272114	0.279115	1.07414	0.93418	0.649809	0.778501
23.9833	0.170352	0.382262	0.322564	0.255743	1.09717	0.942457	0.641032	0.724896
24	0.168937	0.296431	0.347131	0.260971	1.06387	0.912384	0.618163	0.767686
24.0167	0.130903	0.285465	0.28181	0.289094	1.07928	0.935012	0.664257	0.71481
24.0333	0.178977	0.338072	0.307865	0.305711	1.09652	0.906163	0.636244	0.72121
24.05	0.200549	0.31167	0.298383	0.334501	1.07394	0.897705	0.646214	0.78229
24.0667	0.209577	0.283425	0.339051	0.328605	1.09448	0.943016	0.664572	0.746236
24.0833	0.160354	0.269998	0.280804	0.244644	1.06397	0.962273	0.603899	0.773672
24.1	0.187136	0.285595	0.291785	0.263267	1.07613	0.891972	0.685982	0.763173
24.1167	0.13218	0.383563	0.269022	0.244845	1.10791	0.933349	0.639617	0.769589
24.1333	0.158866	0.382599	0.32877	0.251394	1.13177	0.920965	0.687917	0.771365
24.15	0.150629	0.305039	0.298675	0.271801	1.08839	0.917415	0.65735	0.735473
24.1667	0.164703	0.367222	0.358464	0.28741	1.14968	0.912655	0.625949	0.759787
24.1833	0.105315	0.302647	0.295024	0.273044	1.11086	0.93086	0.688369	0.759137
24.2	0.166024	0.321998	0.314461	0.261217	1.09566	0.917824	0.66495	0.734587
24.2167	0.155763	0.354939	0.323352	0.293656	1.1312	0.935844	0.647948	0.761088
24.2333	0.248821	0.342768	0.317254	0.259539	1.12002	0.926038	0.65879	0.772485
24.25	0.199682	0.36964	0.298822	0.255335	1.09738	0.937163	0.678154	0.792942
24.2667	0.141384	0.323579	0.244975	0.268742	1.10616	0.932865	0.649374	0.767227
24.2833	0.139193	0.320238	0.305246	0.242592	1.10181	0.923978	0.666023	0.73712
24.3	0.174255	0.303931	0.330961	0.25318	1.15257	0.964483	0.667097	0.743358
24.3167	0.12636	0.34143	0.367925	0.252083	1.15442	0.934873	0.6728	0.773606
24.3333	0.117125	0.375309	0.313941	0.254318	1.1266	0.935428	0.66495	0.72954
24.35	0.134954	0.343414	0.29124	0.292175	1.10692	0.931067	0.671467	0.775455
24.3667	0.161933	0.341522	0.343753	0.275077	1.17348	0.959216	0.658352	0.755183
24.3833	0.173811	0.306459	0.306647	0.298409	1.10605	0.901791	0.66262	0.750988
24.4	0.15141	0.370781	0.323276	0.242712	1.13357	0.95038	0.660044	0.779298
24.4167	0.177282	0.302028	0.31201	0.275618	1.1208	0.970351	0.696801	0.792201
24.4333	0.197179	0.335778	0.26403	0.30105	1.12783	0.919939	0.657163	0.782157
24.45	0.159391	0.37464	0.320953	0.233509	1.11372	0.963199	0.655975	0.782024
24.4667	0.152671	0.303488	0.303333	0.231559	1.17336	0.934526	0.679369	0.761088
24.4833	0.1792	0.373638	0.313904	0.282835	1.10583	0.94155	0.717671	0.790318
24.5	0.164395	0.324892	0.301423	0.269485	1.11836	0.977698	0.625101	0.752664
24.5167	0.158559	0.304463	0.298602	0.2314	1.15489	0.949747	0.711303	0.774002
24.5333	0.161451	0.332394	0.352336	0.245611	1.15512	0.950591	0.698104	0.763434
24.55	0.137307	0.346514	0.296957	0.260725	1.13697	0.941759	0.666654	0.78349
24.5667	0.204709	0.295947	0.270229	0.234625	1.14416	0.962985	0.652233	0.7787
24.5833	0.149718	0.321591	0.296227	0.254074	1.13369	0.950591	0.698496	0.75583
24.6	0.148115	0.297574	0.312159	0.223957	1.14461	0.963484	0.689273	0.761088
24.6167	0.139322	0.35536	0.262478	0.27774	1.1421	0.962059	0.65854	0.777176
24.6333	0.146557	0.35349	0.322751	0.290022	1.12492	0.972219	0.716606	0.780161
24.65	0.133588	0.343368	0.36162	0.208537	1.15419	0.973946	0.668235	0.793751
24.6667	0.174522	0.345356	0.292512	0.267751	1.13765	0.98488	0.681163	0.787969
24.6833	0.144097	0.318437	0.311788	0.271097	1.13618	0.950591	0.712494	0.759592
24.7	0.169379	0.305837	0.322376	0.295436	1.1421	0.967484	0.708135	0.766376
24.7167	0.207002	0.300085	0.302267	0.265116	1.13708	0.966983	0.676494	0.75596
24.7333	0.147249	0.297134	0.278185	0.293233	1.12693	0.937163	0.654476	0.75402
24.75	0.141556	0.389801	0.26998	0.214965	1.12705	0.93918	0.66017	0.761609
24.7667	0.117292	0.310376	0.284907	0.234067	1.16154	0.945465	0.707476	0.756737
24.7833	0.175322	0.311759	0.286026	0.235542	1.16096	0.942038	0.666086	0.760958
24.8	0.143881	0.297486	0.30591	0.229138	1.14232	0.929411	0.68463	0.770247
24.8167	0.162153	0.334222	0.295097	0.205823	1.13777	0.970423	0.655413	0.822032
24.8333	0.167656	0.28126	0.269767	0.240103	1.15002	0.93162	0.672101	0.771102
24.85	0.129882	0.262761	0.318037	0.297686	1.1389	0.956521	0.671594	0.758553
24.8667	0.118889	0.301763	0.265833	0.282835	1.15419	0.951436	0.682702	0.786831
24.8833	0.203519	0.264969	0.296264	0.229495	1.15245	0.990354	0.685854	0.763304
24.9	0.158997	0.314846	0.261668	0.277532	1.14095	0.990061	0.655912	0.757904
24.9167	0.150412	0.30935	0.330621	0.231798	1.14016	0.941829	0.684566	0.769721
24.9333	0.126317	0.304197	0.293385	0.30357	1.14691	0.956734	0.679689	0.7787
24.95	0.154848	0.288554	0.319681	0.267958	1.16107	0.966054	0.672864	0.769655
24.9667	0.185292	0.303887	0.352529	0.303869	1.16002	0.982262	0.708333	0.790788
24.9833	0.184708	0.290473	0.336765	0.258272	1.14921	0.964625	0.669944	0.786028
25	0.166156	0.338393	0.256574	0.239101	1.1347	0.964483	0.693809	0.834282
25.0167	0.161012	0.323308	0.314424	0.230685	1.18066	0.984225	0.70952	0.772946
25.0333	0.133289	0.358264	0.30768	0.204198	1.16731	0.971787	0.668424	0.788707
25.05	0.140094	0.336878	0.319046	0.240985	1.17003	0.955955	0.689015	0.788707
25.0667	0.10101	0.334268	0.303039	0.223957	1.15873	0.974306	0.684309	0.754407
25.0833	0.128565	0.309306	0.28516	0.222302	1.18476	0.993506	0.672356	0.773738
25.1	0.122765	0.258699	0.326057	0.270311	1.13663	0.962771	0.673245	0.793481
25.1167	0.135381	0.348741	0.322189	0.312937	1.16754	1.02572	0.702877	0.766769
25.1333	0.141943	0.290429	0.264596	0.207722	1.18488	1.00658	0.696735	0.779563
25.15	0.168937	0.282732	0.356676	0.252814	1.14324	0.991306	0.701567	0.759722
25.1667	0.13474	0.338715	0.291458	0.251718	1.14806	0.978132	0.674263	0.788438
25.1833	0.134014	0.28629	0.323577	0.282835	1.1506	0.965339	0.713355	0.815519
25.2	0.158166	0.306281	0.305357	0.32	1.16096	1.00696	0.682831	0.800723
25.2167	0.110764	0.330752	0.2982	0.288968	1.14416	0.994461	0.670642	0.807475
25.2333	0.203015	0.338118	0.310787	0.259375	1.17122	1.0127	0.686369	0.78576
25.25	0.126487	0.290298	0.27126	0.23786	1.16944	0.969562	0.694783	0.762782
25.2667	0.121963	0.323353	0.309972	0.23882	1.17324	1.02293	0.677324	0.787768
25.2833	0.115782	0.286203	0.352297	0.303784	1.16625	1.00258	0.688111	0.774992
25.3	0.166773	0.32272	0.279978	0.249085	1.19498	1.01908	0.683794	0.81974
25.3167	0.144657	0.339543	0.316583	0.277906	1.16991	0.982407	0.719202	0.799162
25.3333	0.133417	0.314219	0.289934	0.241427	1.20696	0.983134	0.691668	0.793009
25.35	0.146601	0.263864	0.290116	0.272919	1.17562	1.00369	0.683345	0.813518
25.3667	0.127674	0.390675	0.321627	0.227909	1.15431	0.985389	0.711965	0.780893
25.3833	0.211374	0.28851	0.313458	0.239782	1.20249	0.992552	0.712825	0.812073
25.4	0.155938	0.340555	0.297323	0.27699	1.14714	0.984952	0.686047	0.773804
25.4167	0.186056	0.322856	0.266151	0.305282	1.20039	0.984952	0.758227	0.817662
25.4333	0.14147	0.31655	0.322301	0.198954	1.18307	1.00428	0.7057	0.808776
25.45	0.118721	0.341338	0.32553	0.240423	1.19547	1.02891	0.746506	0.809119
25.4667	0.12285	0.299644	0.290769	0.292091	1.15106	1.09501	0.711435	0.816693
25.4833	0.230556	0.33057	0.269874	0.24416	1.1736	1.01855	0.731678	0.799433
25.5	0.180675	0.330889	0.321889	0.254766	1.17946	0.987577	0.705503	0.806517
25.5167	0.200184	0.312116	0.334979	0.24553	1.19879	1.02489	0.699279	0.810492
25.5333	0.142847	0.344662	0.258889	0.203	1.16049	1.00495	0.723812	0.812761
25.55	0.112977	0.273937	0.396592	0.259375	1.1803	1.0433	0.717537	0.778236
25.5667	0.155458	0.296738	0.282242	0.271221	1.20696	1.0071	0.705897	0.802219
25.5833	0.20297	0.372351	0.292585	0.270229	1.18524	1.01765	0.705371	0.825795
25.6	0.192733	0.308593	0.300946	0.32	1.2046	1.04369	0.699802	0.802764
25.6167	0.157029	0.369688	0.306315	0.226643	1.21196	1.0261	0.707081	0.819393
25.6333	0.200184	0.291216	0.282565	0.219549	1.20971	1.03899	0.757395	0.80556
25.65	0.120572	0.316775	0.255628	0.281747	1.20971	0.996815	0.724214	0.83196
25.6667	0.138893	0.319473	0.309824	0.243356	1.17074	1.01968	0.698757	0.804673
25.6833	0.123272	0.36146	0.257205	0.248518	1.19278	1.03219	0.719002	0.794493
25.7	0.153759	0.354752	0.363574	0.23009	1.20597	1.02686	0.735398	0.815104
25.7167	0.141384	0.322946	0.283465	0.293233	1.24566	1.05236	0.720002	0.804332
25.7333	0.145607	0.288466	0.370482	0.233589	1.22997	1.04871	0.74411	0.818631
25.75	0.136836	0.323443	0.296081	0.29057	1.20386	1.08364	0.706028	0.827402
25.7667	0.171194	0.298146	0.280445	0.23726	1.22677	1.03946	0.744794	0.795101
25.7833	0.172923	0.334725	0.276646	0.259539	1.24828	1.0227	0.738928	0.813243
25.8	0.139579	0.352697	0.325192	0.277823	1.22549	1.02694	0.743153	0.810698
25.8167	0.149588	0.3641	0.306831	0.276741	1.24855	1.01953	0.770231	0.804605
25.8333	0.155894	0.280871	0.322676	0.308157	1.22664	1.03593	0.730531	0.803036
25.85	0.136664	0.344616	0.321702	0.278073	1.20622	1.01953	0.768267	0.828732
25.8667	0.183003	0.342445	0.331529	0.23854	1.24973	1.02202	0.756148	0.808982
25.8833	0.139408	0.356998	0.289318	0.260275	1.21058	1.04284	0.731341	0.859138
25.9	0.117544	0.329659	0.296738	0.245813	1.2381	1.04423	0.721204	0.812554
25.9167	0.148894	0.31225	0.271438	0.26738	1.24487	1.023	0.743973	0.816278
25.9333	0.131414	0.352884	0.296227	0.246741	1.21749	1.04207	0.75042	0.847484
25.95	0.143622	0.31498	0.313198	0.241025	1.21623	1.0879	0.737501	0.826843
25.9667	0.127292	0.362308	0.298127	0.23327	1.24553	1.02111	0.734856	0.83196
25.9833	0.162065	0.327431	0.293239	0.227236	1.23434	1.04423	0.763862	0.849488
26	0.141083	0.282949	0.346477	0.243677	1.2346	1.02383	0.753453	0.850061
26.0167	0.161451	0.398624	0.292476	0.225813	1.24304	1.03341	0.76435	0.861603
26.0333	0.163251	0.333307	0.265939	0.234067	1.24605	1.06875	0.742948	0.835481
26.05	0.174078	0.331117	0.289535	0.226524	1.24553	1.06827	0.737908	0.845128
26.0667	0.125005	0.331208	0.341991	0.197532	1.26423	1.04902	0.764281	0.825655
26.0833	0.170618	0.31682	0.284727	0.261667	1.24986	1.03907	0.742471	0.834564
26.1	0.159785	0.335274	0.271758	0.224233	1.24855	1.04639	0.738792	0.817662
26.1167	0.146817	0.389413	0.302635	0.23878	1.21371	1.07541	0.763932	0.843489
26.1333	0.186146	0.308816	0.309417	0.260561	1.25981	1.0798	0.743632	0.841996
26.15	0.157728	0.29485	0.274681	0.212428	1.27915	1.06638	0.738724	0.834212
26.1667	0.119015	0.292178	0.277899	0.236501	1.25449	1.09688	0.75601	0.812623
26.1833	0.167259	0.298542	0.333347	0.31324	1.25515	1.06812	0.761632	0.838166
26.2	0.173234	0.332805	0.313941	0.304212	1.26088	1.0712	0.765608	0.83852
26.2167	0.1447	0.364714	0.280804	0.267339	1.20746	1.09266	0.77742	0.858776
26.2333	0.155327	0.323127	0.30157	0.281036	1.27125	1.07796	0.791816	0.827122
26.25	0.173589	0.33098	0.28181	0.296964	1.27003	1.06284	0.77742	0.826563
26.2667	0.145175	0.310777	0.290877	0.266145	1.28728	1.0716	0.766866	0.866042
26.2833	0.203061	0.324665	0.298017	0.248397	1.2637	1.05634	0.792606	0.85128
26.3	0.118259	0.312608	0.291967	0.260111	1.25888	1.07605	0.747809	0.827192
26.3167	0.246048	0.368169	0.293312	0.239702	1.26625	1.09485	0.774031	0.843205
26.3333	0.154935	0.309662	0.33726	0.266845	1.2797	1.0798	0.781745	0.870575
26.35	0.1792	0.401174	0.317552	0.241065	1.26035	1.05166	0.766167	0.862547
26.3667	0.110222	0.324348	0.3273	0.215122	1.29284	1.14054	0.748221	0.85128
26.3833	0.133844	0.399114	0.286279	0.277698	1.28328	1.07207	0.781461	0.882008
26.4	0.137264	0.29371	0.264242	0.308371	1.27546	1.05915	0.775724	0.854156
26.4167	0.106685	0.284466	0.324478	0.23698	1.2902	1.11715	0.777703	0.850491
26.4333	0.126402	0.329386	0.336309	0.204043	1.27683	1.0846	0.796566	0.845841
26.45	0.157423	0.364289	0.287978	0.241386	1.29298	1.10119	0.796133	0.852861
26.4667	0.15128	0.348276	0.30201	0.246458	1.30821	1.12014	0.770021	0.858414
26.4833	0.183721	0.346097	0.292803	0.247467	1.29915	1.13378	0.792391	0.849846
26.5	0.163031	0.321907	0.337641	0.216374	1.27656	1.09704	0.789378	0.861167
26.5167	0.161188	0.30935	0.322339	0.246095	1.28714	1.0794	0.772411	0.859355
26.5333	0.223343	0.311179	0.302157	0.24231	1.30197	1.1126	0.770091	0.861313
26.55	0.210866	0.336787	0.325606	0.285393	1.28121	1.12832	0.794548	0.869916
26.5667	0.238106	0.327204	0.348285	0.23802	1.28562	1.10717	0.788591	0.838449
26.5833	0.14578	0.302161	0.326772	0.276325	1.31766	1.1326	0.786732	0.880525
26.6	0.16246	0.334542	0.288738	0.233509	1.2955	1.1436	0.776431	0.882453
26.6167	0.158778	0.351113	0.339585	0.3308	1.28617	1.12974	0.792894	0.863783
26.6333	0.199591	0.30278	0.3324	0.348413	1.33976	1.10807	0.813156	0.844771
26.65	0.238343	0.32934	0.309158	0.248073	1.30409	1.13067	0.781319	0.895165
26.6667	0.15328	0.332348	0.302745	0.276949	1.32622	1.13809	0.800253	0.886472
26.6833	0.209531	0.325707	0.416254	0.27433	1.30878	1.10528	0.782456	0.865969
26.7	0.217804	0.332029	0.319494	0.264129	1.34393	1.10471	0.795989	0.871015
26.7167	0.217062	0.378803	0.340883	0.23798	1.33237	1.14633	0.810957	0.85466
26.7333	0.230744	0.315339	0.340081	0.310135	1.34617	1.186	0.811323	0.8786
26.75	0.196406	0.325209	0.372098	0.285981	1.32055	1.11541	0.806501	0.862474
26.7667	0.166862	0.360613	0.287002	0.263185	1.32666	1.10774	0.788305	0.877787
26.7833	0.165319	0.31673	0.332134	0.243235	1.33665	1.11591	0.840695	0.880895
26.8	0.182196	0.361696	0.348555	0.265075	1.30522	1.13944	0.793613	0.877713
26.8167	0.213959	0.374115	0.335054	0.267216	1.32826	1.14565	0.80796	0.877122
26.8333	0.135381	0.362025	0.341724	0.279199	1.3633	1.13842	0.826381	0.888413
26.85	0.151497	0.378467	0.31075	0.246135	1.36192	1.15748	0.781745	0.892758
26.8667	0.184169	0.356155	0.299517	0.249692	1.34423	1.16666	0.809055	0.907138
26.8833	0.193503	0.338255	0.27361	0.281873	1.33932	1.17164	0.795629	0.877713
26.9	0.184528	0.413333	0.348593	0.316831	1.32345	1.16024	0.828989	0.891033
26.9167	0.181256	0.326342	0.303259	0.294715	1.34602	1.15464	0.81639	0.910884
26.9333	0.197724	0.351066	0.344404	0.290528	1.33828	1.17216	0.807595	0.885205
26.95	0.166112	0.321727	0.343523	0.246741	1.34453	1.14863	0.818454	0.928671
26.9667	0.146471	0.341569	0.34817	0.305239	1.34602	1.1664	0.831378	0.912417
26.9833	0.18993	0.327068	0.358931	0.25668	1.38554	1.19598	0.79895	0.910654
27	0.203153	0.370638	0.32444	0.270725	1.35567	1.15378	0.831528	0.892458
27.0167	0.173101	0.366133	0.354658	0.240022	1.39892	1.15895	0.820522	0.873512
27.0333	0.161933	0.345819	0.294514	0.298451	1.35083	1.16024	0.799601	0.886323
27.05	0.183765	0.368407	0.304326	0.310695	1.36544	1.14616	0.816538	0.881118
27.0667	0.156025	0.380964	0.294769	0.267875	1.33222	1.18104	0.845311	0.881711
27.0833	0.176257	0.347766	0.327074	0.282165	1.35083	1.14846	0.836176	0.927188
27.1	0.166729	0.332668	0.328997	0.298664	1.32607	1.14804	0.854992	0.890658
27.1167	0.186956	0.329613	0.289064	0.296412	1.32958	1.21854	0.821484	0.9318
27.1333	0.171061	0.339773	0.349055	0.285225	1.3633	1.18857	0.816022	0.931173
27.15	0.186866	0.318078	0.33081	0.233668	1.354	1.1791	0.830257	0.91234
27.1667	0.154151	0.371209	0.366708	0.297346	1.36054	1.2179	0.836025	0.906147
27.1833	0.172746	0.347441	0.324253	0.228979	1.33591	1.18964	0.810737	0.917571
27.2	0.13521	0.349345	0.361659	0.296921	1.31249	1.17655	0.820966	0.923531
27.2167	0.191466	0.413682	0.28516	0.275826	1.38981	1.18671	0.84334	0.914106
27.2333	0.184439	0.33642	0.300836	0.279741	1.39571	1.18919	0.842281	0.913799
27.25	0.177995	0.350554	0.347092	0.290697	1.32739	1.20435	0.826381	0.887293
27.2667	0.171504	0.331071	0.375894	0.355015	1.33384	1.21288	0.840695	0.977095
27.2833	0.161846	0.350182	0.323727	0.297814	1.36483	1.24237	0.853078	0.94673
27.3	0.177817	0.319743	0.332551	0.309317	1.37131	1.17041	0.853384	0.922833
27.3167	0.195044	0.388153	0.322039	0.269237	1.39956	1.1924	0.850025	0.966698
27.3333	0.212666	0.401223	0.328318	0.256884	1.38207	1.18546	0.852314	0.929921
27.35	0.165011	0.345773	0.331415	0.23009	1.3769	1.1844	0.844022	0.930469
27.3667	0.194182	0.328022	0.347438	0.272256	1.39619	1.18777	0.865003	0.932662
27.3833	0.136836	0.358311	0.342489	0.287662	1.41929	1.18759	0.832725	0.924386
27.4	0.177772	0.349345	0.350366	0.265568	1.40635	1.22341	0.847133	0.952643
27.4167	0.154194	0.395104	0.386167	0.225023	1.43397	1.20806	0.840166	0.947208
27.4333	0.145521	0.36377	0.36244	0.303656	1.40037	1.20218	0.838658	0.942123
27.45	0.19627	0.342676	0.3528	0.257537	1.39988	1.2039	0.851856	0.954007
27.4667	0.162768	0.351532	0.357686	0.287452	1.39252	1.19374	0.846297	0.914567
27.4833	0.205671	0.408075	0.362948	0.288083	1.39459	1.21589	0.858522	0.960694
27.5	0.177103	0.358405	0.287255	0.266268	1.40133	1.1776	0.848045	0.945218
27.5167	0.181122	0.338026	0.37435	0.253139	1.40635	1.21534	0.835725	0.942202
27.5333	0.17648	0.377653	0.299847	0.261708	1.44091	1.21845	0.864074	0.95924
27.55	0.201325	0.368027	0.301203	0.273956	1.45706	1.20706	0.875431	0.940855
27.5667	0.164791	0.350926	0.30805	0.261749	1.41665	1.25625	0.859522	0.94355
27.5833	0.157728	0.369688	0.306241	0.301605	1.42692	1.22737	0.851321	0.991534
27.6	0.185427	0.340325	0.333119	0.222184	1.42376	1.24886	0.851932	0.953204
27.6167	0.187091	0.372447	0.363378	0.305582	1.45308	1.23815	0.880058	0.982048
27.6333	0.150716	0.320734	0.321028	0.257618	1.42626	1.23871	0.892639	0.944344
27.65	0.204526	0.321772	0.305983	0.261954	1.44894	1.26609	0.844552	0.957949
27.6667	0.160004	0.330798	0.356598	0.263267	1.43228	1.2434	0.878801	0.95473
27.6833	0.169291	0.393155	0.321589	0.35831	1.44176	1.23452	0.892718	0.937144
27.7	0.193095	0.354892	0.276968	0.22376	1.42709	1.23294	0.878958	0.952563
27.7167	0.191692	0.372161	0.327375	0.274745	1.42111	1.21808	0.86725	0.963772
27.7333	0.20023	0.367601	0.281451	0.256639	1.43819	1.21799	0.869036	0.991199
27.75	0.1696	0.370401	0.359203	0.23878	1.44483	1.21215	0.897749	0.982048
27.7667	0.188217	0.344154	0.330243	0.317394	1.42993	1.23993	0.921496	0.944821
27.7833	0.168804	0.322494	0.356909	0.285603	1.3895	1.24744	0.870748	0.993459
27.8	0.157554	0.323443	0.367218	0.24868	1.45015	1.25103	0.895111	0.976766
27.8167	0.148375	0.369356	0.309787	0.288589	1.48108	1.25911	0.883129	0.932348
27.8333	0.182958	0.37159	0.412503	0.285897	1.46668	1.23675	0.897269	0.988361
27.85	0.145866	0.33244	0.329072	0.263595	1.42692	1.20471	0.901037	0.981634
27.8667	0.173189	0.362779	0.326057	0.257863	1.43819	1.24876	0.86857	0.964503
27.8833	0.190517	0.339911	0.29725	0.243959	1.47358	1.27448	0.887397	1.01089
27.9	0.224417	0.376743	0.309935	0.280493	1.4602	1.25587	0.897509	0.969225
27.9167	0.156025	0.335549	0.31662	0.250097	1.43972	1.2741	0.886842	0.981634
27.9333	0.149241	0.329522	0.336765	0.28842	1.50072	1.25911	0.937879	0.972496
27.95	0.161056	0.38854	0.32414	0.239101	1.45793	1.28158	0.941557	0.973726
27.9667	0.195816	0.369925	0.316844	0.226603	1.44946	1.2466	0.925689	1.01269
27.9833	0.163075	0.346931	0.376924	0.368994	1.47536	1.25939	0.904659	0.988361
28	0.21632	0.335412	0.354077	0.332561	1.48306	1.24707	0.894951	0.984203
28.0167	0.206727	0.353817	0.308937	0.309791	1.47198	1.28245	0.909671	0.983373
28.0333	0.217711	0.342722	0.325004	0.24868	1.46651	1.25911	0.892798	0.987861
28.05	0.220872	0.404914	0.361503	0.258149	1.4602	1.29108	0.899031	0.964178
28.0667	0.186641	0.391938	0.305799	0.27118	1.45463	1.24349	0.909914	0.993376
28.0833	0.15254	0.376121	0.319905	0.283212	1.47482	1.28549	0.919856	0.997071
28.1	0.1826	0.332303	0.318971	0.327465	1.50201	1.24471	0.910482	0.999008
28.1167	0.190201	0.384527	0.354581	0.286527	1.49485	1.26686	0.947017	1.05607
28.1333	0.17862	0.333582	0.370009	0.350967	1.48739	1.29562	0.92866	0.97866
28.15	0.170397	0.354004	0.304068	0.308629	1.49065	1.26504	0.905143	1.00782
28.1667	0.178575	0.392181	0.341303	0.308157	1.47696	1.27091	0.923302	1.00961
28.1833	0.197633	0.342445	0.307865	0.258639	1.51167	1.29256	0.899753	1.00129
28.2	0.190292	0.366985	0.33589	0.26007	1.55818	1.28509	0.933715	0.99825
28.2167	0.168672	0.353257	0.384208	0.288336	1.54008	1.30986	0.93164	1.0244
28.2333	0.181614	0.331618	0.370679	0.25322	1.49998	1.27526	0.910644	0.983456
28.25	0.176925	0.356998	0.30146	0.266062	1.47411	1.29839	0.928495	1.01389
28.2667	0.212943	0.353584	0.334143	0.274828	1.4892	1.30566	0.967019	0.981469
28.2833	0.157554	0.378995	0.348863	0.274911	1.49906	1.32045	0.931143	0.989195
28.3	0.195543	0.362968	0.350443	0.277823	1.53427	1.26312	0.943402	1.00654
28.3167	0.154717	0.309261	0.321814	0.301391	1.47929	1.30326	0.933383	1.02953
28.3333	0.154107	0.36212	0.36123	0.320609	1.50017	1.26898	0.961958	1.04448
28.35	0.192597	0.348091	0.329223	0.248882	1.52393	1.30696	0.92866	1.01878
28.3667	0.188983	0.411196	0.308789	0.283757	1.52622	1.29335	0.912187	1.00196
28.3833	0.214468	0.406987	0.348863	0.333707	1.50627	1.33351	0.965129	0.987861
28.4	0.21632	0.406197	0.326848	0.25038	1.53582	1.32238	0.951662	1.01939
28.4167	0.240003	0.370068	0.351911	0.356097	1.57489	1.30796	0.950477	1.03574
28.4333	0.179915	0.371257	0.349788	0.271056	1.52755	1.34476	0.936211	1.01827
28.45	0.189208	0.38762	0.401826	0.254969	1.49339	1.29157	0.963242	1.00646
28.4667	0.217294	0.377557	0.337755	0.262282	1.50701	1.28656	0.982537	1.02953
28.4833	0.207186	0.410353	0.332703	0.341188	1.53004	1.30836	0.957605	1.03268
28.5	0.212573	0.359297	0.393642	0.296369	1.47429	1.32227	0.970551	1.03557
28.5167	0.202741	0.373829	0.318896	0.256272	1.54398	1.30736	0.955648	1.01878
28.5333	0.208932	0.385396	0.375458	0.236301	1.51938	1.30296	0.956924	1.0187
28.55	0.196361	0.382358	0.333536	0.26491	1.51317	1.31449	0.926843	1.01055
28.5667	0.187901	0.389898	0.309639	0.24771	1.52165	1.32197	0.944158	1.03829
28.5833	0.234088	0.369973	0.355007	0.247306	1.50757	1.30346	0.95217	1.0435
28.6	0.193865	0.365849	0.324591	0.324315	1.52469	1.3369	0.942228	1.03953
28.6167	0.216227	0.338853	0.35164	0.24666	1.54202	1.32522	0.945839	1.05545
28.6333	0.209945	0.355968	0.368121	0.29336	1.53543	1.32014	0.965301	1.03715
28.65	0.203015	0.381637	0.34921	0.24545	1.57367	1.30976	0.973664	1.10163
28.6667	0.186866	0.394616	0.330923	0.251272	1.5428	1.34258	0.982362	1.03873
28.6833	0.205717	0.359391	0.359009	0.291964	1.53119	1.32471	0.980529	1.04954
28.7	0.19577	0.369498	0.356831	0.305668	1.52908	1.32075	0.981314	1.0412
28.7167	0.178977	0.415924	0.329978	0.260684	1.48775	1.34072	0.970292	1.04466
28.7333	0.181928	0.351532	0.276002	0.317568	1.55321	1.36236	0.936211	1.04856
28.75	0.182824	0.386024	0.362636	0.28762	1.51787	1.3292	0.976612	1.07907
28.7667	0.170707	0.412339	0.363926	0.285561	1.49723	1.37855	0.974443	1.06328
28.7833	0.161231	0.359156	0.295498	0.306697	1.50534	1.3716	0.993611	1.05562
28.8	0.230086	0.356108	0.346823	0.219039	1.53446	1.34051	0.972625	1.04341
28.8167	0.153367	0.418521	0.341877	0.275784	1.54105	1.34238	1.01191	1.06292
28.8333	0.191105	0.36983	0.411886	0.286611	1.56217	1.32512	0.97479	1.04616
28.85	0.23065	0.397351	0.31487	0.300027	1.53736	1.35751	0.947186	1.04607
28.8667	0.177727	0.363204	0.337374	0.28741	1.52336	1.34653	0.945839	1.06175
28.8833	0.173722	0.410502	0.304473	0.271759	1.53678	1.32696	0.969258	1.04554
28.9	0.203336	0.338623	0.286749	0.268453	1.53601	1.31408	0.994584	1.04545
28.9167	0.179334	0.348648	0.319345	0.328122	1.53543	1.40543	0.991139	1.04607
28.9333	0.260039	0.383466	0.307422	0.314623	1.543	1.33351	0.967449	1.0187
28.95	0.160398	0.368264	0.307016	0.221711	1.53485	1.35018	0.993611	1.05527
28.9667	0.20233	0.335732	0.308752	0.264499	1.57428	1.36968	0.971156	1.04767
28.9833	0.193186	0.370543	0.337793	0.256476	1.55857	1.37128	0.993523	1.06591
29	0.209254	0.373734	0.315577	0.315185	1.54888	1.32197	0.993346	1.0651
29.0167	0.232062	0.385686	0.319606	0.272381	1.51825	1.33433	0.987531	1.04244
29.0333	0.213312	0.36689	0.306536	0.251718	1.519	1.36268	0.979657	1.08471
29.05	0.21285	0.414428	0.357919	0.2381	1.54378	1.35268	0.991492	1.07384
29.0667	0.186281	0.412637	0.324891	0.253586	1.51392	1.34497	0.997154	1.0524
29.0833	0.179155	0.378515	0.292149	0.241507	1.52108	1.34528	0.982886	1.08202
29.1	0.149935	0.357561	0.305873	0.22518	1.49594	1.36225	0.988058	1.05769
29.1167	0.191873	0.411494	0.313792	0.285141	1.53446	1.36936	1.01416	1.07128
29.1333	0.22213	0.375643	0.286243	0.329087	1.54632	1.36469	0.98018	1.08517
29.15	0.202375	0.417571	0.344021	0.242391	1.51938	1.41608	0.984549	1.07963
29.1667	0.163471	0.359908	0.337945	0.203734	1.53273	1.36426	0.988937	1.10352
29.1833	0.1562	0.351299	0.310009	0.27089	1.53814	1.40621	0.975224	1.08452
29.2	0.168451	0.357842	0.306831	0.271967	1.49906	1.39326	1.00625	1.07448
29.2167	0.177237	0.40758	0.281954	0.297941	1.57124	1.37245	1.02561	1.06773
29.2333	0.158122	0.367269	0.321365	0.257618	1.54398	1.42876	1.01119	1.06873
29.25	0.161231	0.413184	0.317776	0.271097	1.53466	1.40842	0.995824	1.06782
29.2667	0.196224	0.359861	0.324515	0.266145	1.53524	1.42673	1.01778	1.13264
29.2833	0.172479	0.379907	0.290732	0.299771	1.54848	1.3593	1.00948	1.07779
29.3	0.214006	0.380675	0.291713	0.236101	1.57428	1.37384	1.03147	1.10144
29.3167	0.166597	0.371542	0.336157	0.274662	1.5895	1.39239	1.00741	1.11007
29.3333	0.155589	0.384238	0.306389	0.239181	1.57286	1.39033	1.03184	1.09645
29.35	0.163735	0.369498	0.300067	0.277407	1.54047	1.37288	1.0257	1.11007
29.3667	0.1696	0.360848	0.3357	0.264869	1.57083	1.40853	1.00696	1.12981
29.3833	0.204068	0.358077	0.303884	0.282961	1.61314	1.38253	1.03138	1.09093
29.4	0.201051	0.385251	0.349788	0.320566	1.56478	1.37202	1.0312	1.06827
29.4167	0.208564	0.372637	0.295206	0.283296	1.54378	1.43283	0.992286	1.09674
29.4333	0.192009	0.378707	0.326998	0.286149	1.58288	1.37801	1.02287	1.07201
29.45	0.211604	0.368881	0.276002	0.253261	1.56418	1.41664	1.02451	1.12186
29.4667	0.211466	0.421628	0.296556	0.261913	1.58247	1.42639	1.02744	1.09486
29.4833	0.157117	0.371923	0.344098	0.267174	1.62613	1.38664	1.00786	1.086
29.5	0.213451	0.355453	0.286604	0.23144	1.56982	1.44469	1.01506	1.11628
29.5167	0.220779	0.342491	0.329223	0.221082	1.59179	1.38826	1.00678	1.06809
29.5333	0.149631	0.353164	0.357725	0.245772	1.60271	1.4072	1.00876	1.12854
29.55	0.210636	0.408025	0.293822	0.277823	1.60461	1.43011	1.01434	1.0836
29.5667	0.167347	0.372161	0.351331	0.288294	1.57795	1.39719	1.00732	1.09824
29.5833	0.164791	0.42949	0.301937	0.352045	1.63029	1.40103	1.03488	1.14305
29.6	0.158297	0.379427	0.334295	0.30216	1.60186	1.40477	1.02424	1.14354
29.6167	0.187316	0.397107	0.284763	0.351147	1.62004	1.40808	1.04071	1.08563
29.6333	0.189208	0.378036	0.296738	0.267174	1.60144	1.39435	1.03488	1.13989
29.65	0.210452	0.412736	0.29992	0.27487	1.64426	1.42932	1.00625	1.08991
29.6667	0.200503	0.412637	0.300836	0.331768	1.56458	1.42966	1.02835	1.07852
29.6833	0.174922	0.368264	0.317515	0.293148	1.60017	1.40378	1.02936	1.10229
29.7	0.140481	0.368739	0.320616	0.250866	1.627	1.42628	1.012	1.08879
29.7167	0.176569	0.407926	0.330281	0.279074	1.58267	1.42178	1.07655	1.10022
29.7333	0.158866	0.3555	0.281379	0.292809	1.58165	1.41352	1.02323	1.09937
29.75	0.158647	0.365802	0.300177	0.242029	1.58206	1.41041	1.02927	1.11849
29.7667	0.151628	0.384672	0.374983	0.245611	1.55818	1.45298	1.05549	1.13596
29.7833	0.177995	0.371732	0.370521	0.231798	1.58206	1.43079	1.03811	1.10267
29.8	0.134441	0.354658	0.332589	0.236021	1.61357	1.41798	1.03784	1.1022
29.8167	0.167921	0.380483	0.390863	0.290486	1.627	1.40378	1.03895	1.15158
29.8333	0.203061	0.361884	0.312901	0.248033	1.627	1.39862	1.03654	1.16322
29.85	0.154891	0.383081	0.313012	0.283547	1.64672	1.44549	1.03359	1.14582
29.8667	0.139107	0.404815	0.334523	0.297219	1.58577	1.41474	1.08575	1.1266
29.8833	0.186956	0.362732	0.338479	0.306654	1.62265	1.43943	1.04546	1.15959
29.9	0.18251	0.367601	0.315019	0.272215	1.62221	1.44137	1.06983	1.12379
29.9167	0.219802	0.389898	0.329487	0.273998	1.63315	1.42538	1.09307	1.11284
29.9333	0.214144	0.376504	0.286893	0.245369	1.6078	1.45345	1.04985	1.11724
29.95	0.204709	0.414827	0.375458	0.255295	1.6358	1.42876	1.05955	1.16768
29.9667	0.221012	0.37197	0.343178	0.281078	1.62178	1.43476	1.06372	1.11657
29.9833	0.147639	0.391501	0.325342	0.258925	1.65576	1.43601	1.08604	1.14098
30	0.184259	0.389316	0.323014	0.245006	1.67932	1.46205	1.05304	1.1606
30.0167	0.237491	0.390383	0.321065	0.253098	1.66791	1.46439	1.07242	1.11782
30.0333	0.149718	0.405555	0.305688	0.231202	1.64965	1.44354	1.07886	1.14602
30.05	0.14699	0.412538	0.331945	0.310566	1.64091	1.46802	1.07809	1.1476
30.0667	0.199227	0.425853	0.309972	0.23738	1.63425	1.47061	1.05088	1.14374
30.0833	0.174122	0.364809	0.360333	0.252895	1.64024	1.47473	1.06954	1.12854
30.1	0.233947	0.389364	0.363457	0.302929	1.64069	1.46673	1.07146	1.11083
30.1167	0.192054	0.413283	0.352568	0.305025	1.63514	1.4553	1.08419	1.16423
30.1333	0.177504	0.391112	0.34617	0.260561	1.60951	1.47675	1.08721	1.13303
30.15	0.201873	0.416123	0.278149	0.322003	1.62985	1.47485	1.04406	1.15929
30.1667	0.207645	0.38337	0.343983	0.273832	1.66261	1.47403	1.0838	1.18334
30.1833	0.191738	0.399506	0.300726	0.291541	1.65417	1.4889	1.06897	1.15398
30.2	0.176702	0.368786	0.35338	0.250988	1.64135	1.51514	1.08828	1.14582
30.2167	0.214561	0.349531	0.353845	0.314536	1.67185	1.49624	1.12658	1.15528
30.2333	0.18242	0.38501	0.330961	0.300368	1.66192	1.51158	1.09995	1.17042
30.25	0.197315	0.38284	0.410284	0.335384	1.6933	1.49443	1.08877	1.15638
30.2667	0.167612	0.384672	0.337907	0.282542	1.66675	1.48114	1.0875	1.13557
30.2833	0.182062	0.376648	0.310417	0.254643	1.6957	1.51712	1.0916	1.17277
30.3	0.201188	0.376408	0.347361	0.243034	1.66745	1.52355	1.13853	1.1478
30.3167	0.194228	0.361225	0.380539	0.258884	1.70294	1.50169	1.12536	1.15538
30.3333	0.188126	0.391987	0.318448	0.331064	1.67581	1.48998	1.10163	1.16545
30.35	0.179691	0.406394	0.321627	0.26837	1.66583	1.52343	1.10878	1.16758
30.3667	0.17987	0.411892	0.332021	0.2797	1.67324	1.51011	1.09356	1.17502
30.3833	0.197633	0.409411	0.298675	0.291964	1.67674	1.51256	1.09033	1.15758
30.4	0.177906	0.377413	0.308345	0.269898	1.68144	1.49745	1.1279	1.17348
30.4167	0.193639	0.411147	0.343906	0.258844	1.69498	1.51823	1.09956	1.16252
30.4333	0.185472	0.398379	0.350829	0.32209	1.67371	1.51921	1.12455	1.19477
30.45	0.217711	0.381973	0.372809	0.306397	1.67909	1.51786	1.12152	1.18355
30.4667	0.202741	0.385299	0.370837	0.321567	1.73313	1.53065	1.12061	1.17002
30.4833	0.218408	0.398967	0.327149	0.28112	1.6969	1.54907	1.09788	1.15859
30.5	0.190562	0.375452	0.405576	0.342032	1.7206	1.53341	1.14658	1.17553
30.5167	0.210774	0.351765	0.371664	0.29552	1.71344	1.53944	1.11779	1.2123
30.5333	0.198361	0.39082	0.339508	0.352315	1.69835	1.52765	1.12111	1.1786
30.55	0.185876	0.370306	0.379266	0.247185	1.66399	1.54298	1.1189	1.17348
30.5667	0.203564	0.363157	0.370285	0.281789	1.70854	1.52529	1.17476	1.18252
30.5833	0.164219	0.370116	0.392513	0.295139	1.72659	1.55329	1.14813	1.18987
30.6	0.207415	0.390383	0.378948	0.303185	1.71418	1.54615	1.12223	1.17175
30.6167	0.209853	0.417521	0.350058	0.313672	1.76278	1.54615	1.15167	1.19362
30.6333	0.199774	0.39296	0.305541	0.318392	1.73237	1.55983	1.14121	1.21926
30.65	0.142244	0.397009	0.308937	0.275784	1.73111	1.56551	1.13187	1.18873
30.6667	0.204709	0.394763	0.396106	0.316917	1.73338	1.5737	1.12526	1.19855
30.6833	0.195044	0.391792	0.331529	0.305582	1.73871	1.55009	1.13689	1.1608
30.7	0.183272	0.39882	0.364552	0.299942	1.70658	1.55983	1.14193	1.22606
30.7167	0.163339	0.385058	0.363144	0.265939	1.72659	1.56448	1.16753	1.16869
30.7333	0.195861	0.384961	0.3324	0.36539	1.72259	1.53692	1.15648	1.17624
30.75	0.24954	0.358687	0.361152	0.305111	1.72484	1.58262	1.11679	1.17624
30.7667	0.231309	0.393885	0.398576	0.37142	1.76094	1.57227	1.19297	1.17103
30.7833	0.203793	0.372971	0.337412	0.321044	1.74819	1.56681	1.15323	1.19404
30.8	0.222876	0.362591	0.35524	0.315401	1.7291	1.5597	1.14907	1.21883
30.8167	0.214052	0.378659	0.347746	0.293613	1.77605	1.54933	1.17733	1.19718
30.8333	0.185696	0.392084	0.368161	0.360075	1.77071	1.60244	1.18668	1.24975
30.85	0.219384	0.38854	0.356598	0.299005	1.78278	1.60662	1.14969	1.25801
30.8667	0.214006	0.409213	0.365296	0.309834	1.72784	1.5771	1.17199	1.22974
30.8833	0.220081	0.401174	0.357997	0.294164	1.74407	1.62556	1.16341	1.24942
30.9	0.191602	0.399604	0.362128	0.317568	1.76067	1.56461	1.18982	1.21754
30.9167	0.219849	0.354238	0.390661	0.327728	1.79012	1.59215	1.15177	1.24454
30.9333	0.204984	0.421728	0.370876	0.284008	1.76726	1.61939	1.19897	1.24731
30.95	0.188081	0.389655	0.328468	0.347831	1.767	1.59002	1.16457	1.20519
30.9667	0.253957	0.375643	0.368829	0.283799	1.77018	1.56733	1.16531	1.23312
30.9833	0.241285	0.449491	0.324515	0.313283	1.76859	1.58579	1.17359	1.23236
31	0.208656	0.382744	0.396025	0.325495	1.78116	1.57946	1.21154	1.23881
31.0167	0.243188	0.453221	0.320803	0.299814	1.81456	1.55867	1.15868	1.24897
31.0333	0.236639	0.425097	0.337108	0.370733	1.74716	1.5891	1.18291	1.22023
31.05	0.20907	0.3974	0.360216	0.343456	1.78089	1.58052	1.20029	1.23236
31.0667	0.228678	0.375739	0.354	0.332605	1.75832	1.62075	1.1754	1.2483
31.0833	0.236876	0.401567	0.333461	0.355781	1.79039	1.62281	1.16976	1.26082
31.1	0.230086	0.37002	0.337069	0.349443	1.75597	1.63843	1.22606	1.24432
31.1167	0.230603	0.421979	0.384328	0.297771	1.77578	1.61434	1.21109	1.29289
31.1333	0.206222	0.392133	0.344481	0.276033	1.7487	1.58671	1.2027	1.22627
31.15	0.211789	0.378899	0.362323	0.316917	1.76436	1.61312	1.19613	1.24808
31.1667	0.227693	0.386943	0.383888	0.309145	1.78821	1.63204	1.17295	1.27843
31.1833	0.252611	0.381589	0.33947	0.308328	1.80057	1.63718	1.19308	1.24587
31.2	0.217248	0.379427	0.343868	0.373806	1.79891	1.59481	1.21331	1.24908
31.2167	0.247099	0.426206	0.374587	0.263719	1.80781	1.64486	1.19777	1.26183
31.2333	0.342052	0.389413	0.36006	0.312074	1.82452	1.62418	1.207	1.26522
31.25	0.210083	0.349717	0.381574	0.297388	1.84484	1.61925	1.22112	1.2642
31.2667	0.253188	0.366275	0.362987	0.265486	1.8472	1.67202	1.19276	1.29452
31.2833	0.206956	0.399359	0.343101	0.267463	1.85224	1.65445	1.20424	1.27843
31.3	0.200047	0.396765	0.390581	0.295478	1.81513	1.66184	1.22877	1.26431
31.3167	0.204297	0.394616	0.38289	0.358717	1.80113	1.61325	1.1687	1.2624
31.3333	0.221478	0.381973	0.330545	0.265856	1.79313	1.63218	1.21109	1.26307
31.35	0.227787	0.420073	0.395217	0.297856	1.83781	1.61543	1.23546	1.2978
31.3667	0.274279	0.395836	0.362011	0.283463	1.83898	1.65615	1.229	1.28569
31.3833	0.287977	0.361743	0.364004	0.305196	1.8472	1.68464	1.24025	1.31031
31.4	0.247147	0.373638	0.385047	0.274994	1.85972	1.62432	1.22753	1.30403
31.4167	0.238817	0.399359	0.349865	0.335605	1.83781	1.68552	1.24242	1.27923
31.4333	0.255113	0.401665	0.321065	0.276865	1.90436	1.64444	1.21287	1.26839
31.45	0.223203	0.437368	0.346516	0.361617	1.85912	1.63746	1.24967	1.29207
31.4667	0.296027	0.381541	0.337488	0.275659	1.87829	1.64669	1.21609	1.28395
31.4833	0.216274	0.389413	0.350405	0.281663	1.81739	1.67534	1.21387	1.31329
31.5	0.198544	0.375309	0.437335	0.288883	1.89704	1.65077	1.18842	1.28708
31.5167	0.246621	0.392133	0.335852	0.294418	1.90276	1.6519	1.23967	1.27351
31.5333	0.213312	0.389752	0.357841	0.252083	1.88886	1.65218	1.21676	1.29184
31.55	0.21544	0.388976	0.358308	0.349577	1.85493	1.65941	1.19876	1.26737
31.5667	0.235316	0.429794	0.377519	0.389691	1.89262	1.65984	1.24632	1.27294
31.5833	0.170397	0.384913	0.33221	0.283841	1.83113	1.70993	1.22146	1.28511
31.6	0.267768	0.384575	0.332892	0.291626	1.89136	1.65232	1.21877	1.29651
31.6167	0.185472	0.438849	0.354736	0.325976	1.89894	1.64908	1.2399	1.29359
31.6333	0.249683	0.3766	0.375498	0.327991	1.85493	1.6861	1.26526	1.28742
31.65	0.294873	0.367885	0.338441	0.277323	1.86062	1.65856	1.23956	1.32288
31.6667	0.254872	0.390238	0.348016	0.323791	1.85344	1.67188	1.2122	1.29417
31.6833	0.218779	0.365423	0.425006	0.35209	1.94175	1.67954	1.23671	1.29991
31.7	0.222317	0.374736	0.343829	0.337374	1.9111	1.70336	1.24609	1.29967
31.7167	0.281525	0.420976	0.38793	0.302202	1.88356	1.69831	1.2662	1.33111
31.7333	0.266256	0.394616	0.388934	0.313585	1.86273	1.69536	1.23319	1.27032
31.75	0.236639	0.420725	0.325982	0.312117	1.87583	1.68245	1.24219	1.2937
31.7667	0.211005	0.446188	0.376964	0.289642	1.93639	1.68318	1.25511	1.30604
31.7833	0.310488	0.404175	0.377122	0.317178	1.93372	1.67548	1.25395	1.28061
31.8	0.225866	0.421678	0.335776	0.318349	1.90564	1.6726	1.23888	1.33075
31.8167	0.272708	0.428833	0.348709	0.3431	1.85046	1.67737	1.25615	1.33905
31.8333	0.202787	0.431973	0.364278	0.382481	1.86788	1.6861	1.24529	1.30983
31.85	0.261881	0.408273	0.322151	0.276782	1.91596	1.65657	1.26409	1.30486
31.8667	0.255981	0.40674	0.342565	0.272132	1.86273	1.68815	1.27446	1.32723
31.8833	0.22774	0.389219	0.374904	0.302801	1.88573	1.70679	1.27044	1.34324
31.9	0.201051	0.386894	0.35431	0.298239	1.92742	1.7405	1.2565	1.30722
31.9167	0.218779	0.392133	0.374113	0.29569	1.87706	1.68874	1.27861	1.34422
31.9333	0.266451	0.410998	0.350251	0.318653	1.90021	1.74639	1.26514	1.30533
31.95	0.215347	0.421377	0.340654	0.265075	1.92511	1.69713	1.28998	1.31747
31.9667	0.223436	0.39486	0.36608	0.280159	1.91693	1.70873	1.29215	1.34942
31.9833	0.214561	0.383081	0.353922	0.312074	1.91046	1.70306	1.29566	1.32808
32	0.214746	0.414578	0.392997	0.273376	1.91693	1.72274	1.29554	1.33269
32.0167	0.245619	0.417222	0.326245	0.296284	1.90467	1.72532	1.26058	1.31627
32.0333	0.243902	0.434209	0.402966	0.300922	1.88542	1.70589	1.3145	1.32808
32.05	0.262658	0.413234	0.365218	0.343724	1.93672	1.72761	1.29179	1.31663
32.0667	0.231779	0.425752	0.32794	0.304126	1.90884	1.72107	1.28806	1.36079
32.0833	0.197542	0.408223	0.367297	0.307255	1.88076	1.72032	1.28482	1.36723
32.1	0.238959	0.440077	0.383489	0.316787	1.92052	1.72183	1.35141	1.32565
32.1167	0.249971	0.422984	0.41448	0.280869	1.88324	1.70068	1.30064	1.34744
32.1333	0.25796	0.386169	0.343676	0.297644	1.87583	1.74997	1.29505	1.36483
32.15	0.232533	0.38501	0.396147	0.331636	1.92676	1.71413	1.26385	1.3498
32.1667	0.297785	0.402009	0.410325	0.259171	1.92775	1.72441	1.28123	1.33391
32.1833	0.252659	0.416073	0.356831	0.365071	1.90499	1.73957	1.28458	1.34151
32.2	0.253813	0.411842	0.378313	0.289389	1.88792	1.7273	1.30896	1.34855
32.2167	0.286186	0.426509	0.320279	0.320783	1.93706	1.75701	1.31105	1.35665
32.2333	0.255209	0.436093	0.357181	0.304982	1.88293	1.75969	1.30589	1.37091
32.25	0.269966	0.444849	0.360879	0.292048	1.90724	1.78457	1.28782	1.37575
32.2667	0.265477	0.416922	0.326659	0.300325	1.91013	1.77237	1.30883	1.36546
32.2833	0.190021	0.394226	0.362753	0.30464	1.91498	1.73742	1.31524	1.3564
32.3	0.241713	0.396178	0.405576	0.293529	1.90788	1.7619	1.33524	1.38127
32.3167	0.226054	0.407728	0.397887	0.361208	1.88449	1.76871	1.28698	1.3704
32.3333	0.238012	0.393398	0.353768	0.296794	1.91726	1.81559	1.34962	1.41282
32.35	0.25941	0.408867	0.370561	0.387825	1.95124	1.73281	1.3743	1.36584
32.3667	0.246526	0.436297	0.375339	0.354384	1.92874	1.76269	1.33637	1.36016
32.3833	0.23645	0.411693	0.371941	0.329922	1.89105	1.79382	1.32807	1.35828
32.4	0.198498	0.393349	0.367964	0.303313	1.97166	1.77397	1.35502	1.37244
32.4167	0.298691	0.466814	0.386488	0.283715	1.95741	1.77429	1.34094	1.39032
32.4333	0.22241	0.43747	0.352413	0.364661	1.93339	1.76	1.38995	1.37742
32.45	0.220826	0.427619	0.355705	0.328999	1.97201	1.81243	1.32419	1.38811
32.4667	0.264504	0.383466	0.387129	0.263185	1.9581	1.78554	1.37772	1.37755
32.4833	0.248008	0.414229	0.379584	0.307813	1.92577	1.75985	1.37495	1.38243
32.5	0.220035	0.440179	0.392312	0.298622	1.96711	1.75654	1.3307	1.39867
32.5167	0.272218	0.411196	0.33745	0.368172	1.91596	1.78976	1.34859	1.41857
32.5333	0.215949	0.4337	0.371112	0.303741	1.94142	1.81276	1.38995	1.37973
32.55	0.229147	0.397156	0.38765	0.299558	1.97624	1.76648	1.33688	1.38488
32.5667	0.239434	0.399261	0.310824	0.389924	2.0003	1.76553	1.34157	1.3787
32.5833	0.240478	0.390335	0.38297	0.362298	1.93106	1.77573	1.34094	1.38708
32.6	0.200503	0.434921	0.31435	0.280034	1.94344	1.76601	1.36344	1.4183
32.6167	0.208197	0.385879	0.35788	0.264992	1.97659	1.84024	1.35411	1.39658
32.6333	0.249827	0.432837	0.380619	0.314623	1.93605	1.81826	1.37127	1.40817
32.65	0.207691	0.395934	0.350598	0.262446	1.94954	1.76696	1.33701	1.39084
32.6667	0.220174	0.412438	0.332059	0.350339	1.96052	1.77141	1.34987	1.38565
32.6833	0.266841	0.453169	0.40321	0.281873	1.9238	1.76458	1.37971	1.40288
32.7	0.264066	0.453636	0.372217	0.330053	1.94209	1.80729	1.34094	1.42368
32.7167	0.268549	0.398967	0.357297	0.375691	1.93773	1.78992	1.34132	1.41215
32.7333	0.23508	0.423638	0.329487	0.353214	1.91563	1.80547	1.37535	1.41149
32.75	0.224323	0.407728	0.328355	0.324009	1.94243	1.78587	1.35116	1.40354
32.7667	0.202924	0.376552	0.425423	0.337241	1.92742	1.78748	1.36578	1.41616
32.7833	0.235505	0.423537	0.320953	0.305496	1.9082	1.79154	1.36305	1.40156
32.8	0.259362	0.408867	0.362597	0.247144	1.93272	1.80399	1.35218	1.40433
32.8167	0.270406	0.465972	0.32013	0.306225	1.95604	1.76887	1.3801	1.42706
32.8333	0.197542	0.420274	0.328204	0.307555	1.94277	1.77046	1.35605	1.41149
32.85	0.211097	0.434005	0.347708	0.32497	1.94988	1.8007	1.37351	1.41843
32.8667	0.208932	0.369593	0.34617	0.286065	1.92973	1.81259	1.36006	1.4079
32.8833	0.209945	0.393739	0.362362	0.25111	1.96086	1.803	1.32369	1.41042
32.9	0.211051	0.362402	0.35338	0.329351	1.91987	1.80894	1.36839	1.42733
32.9167	0.252659	0.411941	0.343216	0.252936	1.93605	1.79775	1.33347	1.40446
32.9333	0.221711	0.361931	0.373046	0.269031	1.92874	1.8007	1.34476	1.42652
32.95	0.254487	0.39569	0.330848	0.306997	1.95707	1.80894	1.35773	1.43782
32.9667	0.216181	0.416423	0.333764	0.24666	1.99159	1.81759	1.37574	1.42733
32.9833	0.209761	0.401911	0.377559	0.35025	1.96537	1.8275	1.36396	1.40394
33	0.215579	0.400438	0.369773	0.289811	1.9431	1.79807	1.34859	1.43385
33.0167	0.244188	0.373781	0.343868	0.345596	1.96642	1.81126	1.34974	1.42855
33.0333	0.267817	0.384913	0.352336	0.284134	1.97801	1.79301	1.35463	1.45413
33.05	0.254294	0.386652	0.328506	0.277074	1.95261	1.81776	1.37601	1.40314
33.0667	0.238817	0.397303	0.373559	0.253058	1.97271	1.83105	1.34488	1.42597
33.0833	0.211927	0.387814	0.3803	0.307126	1.99702	1.80465	1.38515	1.41576
33.1	0.184079	0.433294	0.349942	0.321698	1.95261	1.83274	1.37746	1.42354
33.1167	0.226007	0.386411	0.354697	0.307469	2.0188	1.84349	1.35838	1.4295
33.1333	0.27423	0.384817	0.345594	0.320957	2.02445	1.78102	1.37786	1.41455
33.15	0.215949	0.401764	0.345133	0.30704	1.94615	1.81442	1.38077	1.42977
33.1667	0.209438	0.387233	0.315875	0.283799	1.98049	1.84675	1.38715	1.41562
33.1833	0.211696	0.400929	0.39955	0.284218	1.9431	1.8471	1.38289	1.41149
33.2	0.235741	0.39789	0.377995	0.245208	2.02331	1.85644	1.40683	1.45274
33.2167	0.218315	0.393837	0.38034	0.262692	1.98512	1.83156	1.37548	1.41589
33.2333	0.283357	0.394178	0.406884	0.266433	1.99921	1.88072	1.39424	1.46339
33.25	0.24176	0.394958	0.371625	0.31324	2.0058	1.80878	1.38063	1.4812
33.2667	0.273444	0.387281	0.342565	0.382805	1.95398	1.84418	1.42971	1.42665
33.2833	0.239291	0.409907	0.358153	0.273832	1.99521	1.8809	1.38621	1.45177
33.3	0.232438	0.416423	0.321927	0.295775	1.99994	1.85922	1.37285	1.44097
33.3167	0.282466	0.368169	0.366708	0.305668	1.99412	1.83054	1.40045	1.46565
33.3333	0.26689	0.425097	0.305725	0.279533	2.0025	1.85922	1.39478	1.44608
33.35	0.242854	0.423839	0.418817	0.327552	1.96956	1.85038	1.37219	1.44871
33.3667	0.246335	0.416373	0.351872	0.307512	1.94716	1.85731	1.35993	1.46142
33.3833	0.233522	0.466446	0.34291	0.285183	1.99994	1.84143	1.39438	1.44139
33.4	0.220081	0.422532	0.343523	0.286779	1.97553	1.87451	1.40397	1.44318
33.4167	0.250211	0.360895	0.398901	0.266639	1.98049	1.85418	1.39572	1.44843
33.4333	0.226054	0.402993	0.414974	0.265116	2.00067	1.88751	1.42206	1.43453
33.45	0.23986	0.422532	0.343791	0.282207	2.03894	1.86097	1.39236	1.44926
33.4667	0.239481	0.431771	0.370955	0.289558	1.95707	1.83597	1.39116	1.46438
33.4833	0.256222	0.410849	0.380181	0.257659	2.00543	1.83461	1.41366	1.46749
33.5	0.215347	0.426257	0.372651	0.284428	2.04748	1.84641	1.40533	1.47033
33.5167	0.274819	0.418171	0.358736	0.283841	1.97096	1.82547	1.38715	1.48235
33.5333	0.241047	0.393788	0.337793	0.309705	1.99051	1.86552	1.41792	1.45539
33.55	0.246191	0.437011	0.331188	0.303527	1.99994	1.87027	1.43278	1.46537
33.5667	0.260475	0.399261	0.370403	0.310652	1.97942	1.84848	1.42581	1.44483
33.5833	0.229241	0.369688	0.393037	0.268576	2.04242	1.92351	1.42678	1.46212
33.6	0.213682	0.414976	0.380858	0.335207	1.99015	1.84572	1.41243	1.45609
33.6167	0.231685	0.488606	0.36373	0.324489	1.99051	1.85592	1.40126	1.46707
33.6333	0.270651	0.426408	0.365492	0.330844	2.02407	1.85818	1.43953	1.44332
[truncated: 142 more rows]

## Sheet: SFig3
Time	WT3%	WT3%	WT3%	fbp1d3%	fbp1d3%	fbp1d3%	WT0%	WT0%	WT0%	WT0%	WT0%	WT0%	WT0%	fbp1d0%	fbp1d0%	fbp1d0%	fbp1d0%	fbp1d0%	fbp1d0%
0.333333	0.18	0.12	0.32	0.3	0.11	0.13	0.21	0.2	0.11	0.13	0.29	0.19	0.29	0.24	0.16	0.2	0.21	0.29	0.13
0.416667	0.18	0.12	0.29	0.3	0.09	0.18	0.24	0.19	0.16	0.16	0.27	0.2	0.3	0.26	0.17	0.2	0.23	0.26	0.11
0.5	0.17	0.12	0.33	0.31	0.13	0.12	0.2	0.22	0.13	0.14	0.28	0.2	0.33	0.24	0.18	0.19	0.24	0.26	0.11
0.583333	0.13	0.13	0.33	0.31	0.12	0.14	0.18	0.15	0.13	0.13	0.27	0.2	0.28	0.23	0.19	0.18	0.21	0.25	0.11
0.666667	0.13	0.11	0.32	0.33	0.1	0.14	0.21	0.16	0.12	0.12	0.27	0.23	0.29	0.24	0.18	0.2	0.21	0.26	0.16
0.75	0.12	0.14	0.38	0.34	0.15	0.17	0.23	0.21	0.12	0.16	0.31	0.24	0.33	0.24	0.17	0.21	0.22	0.27	0.12
0.833333	0.15	0.15	0.36	0.35	0.17	0.16	0.23	0.2	0.12	0.16	0.27	0.21	0.28	0.24	0.17	0.22	0.23	0.25	0.11
0.916667	0.19	0.13	0.38	0.32	0.16	0.16	0.21	0.23	0.15	0.13	0.28	0.22	0.31	0.25	0.19	0.21	0.23	0.25	0.17
1	0.15	0.13	0.36	0.36	0.16	0.19	0.21	0.2	0.14	0.15	0.27	0.22	0.32	0.24	0.17	0.19	0.22	0.25	0.11
1.08333	0.14	0.14	0.36	0.36	0.15	0.17	0.21	0.19	0.14	0.15	0.3	0.22	0.31	0.23	0.2	0.22	0.25	0.26	0.13
1.16667	0.16	0.14	0.4	0.33	0.15	0.17	0.25	0.17	0.17	0.14	0.3	0.22	0.31	0.24	0.17	0.22	0.25	0.25	0.14
1.25	0.22	0.13	0.41	0.37	0.1	0.15	0.24	0.17	0.11	0.14	0.28	0.21	0.3	0.23	0.16	0.2	0.24	0.24	0.12
1.33333	0.15	0.16	0.41	0.38	0.13	0.18	0.22	0.18	0.14	0.14	0.3	0.22	0.3	0.24	0.19	0.21	0.22	0.25	0.11
1.41667	0.23	0.14	0.44	0.35	0.22	0.21	0.2	0.2	0.17	0.17	0.27	0.22	0.3	0.23	0.19	0.24	0.22	0.25	0.11
1.5	0.18	0.15	0.44	0.39	0.16	0.2	0.24	0.16	0.14	0.15	0.26	0.26	0.33	0.24	0.18	0.21	0.24	0.25	0.12
1.58333	0.15	0.17	0.44	0.39	0.16	0.19	0.23	0.19	0.13	0.16	0.28	0.22	0.29	0.24	0.18	0.21	0.24	0.24	0.11
1.66667	0.18	0.15	0.45	0.4	0.17	0.18	0.22	0.2	0.18	0.14	0.26	0.24	0.29	0.24	0.18	0.21	0.23	0.25	0.13
1.75	0.19	0.15	0.46	0.42	0.19	0.17	0.22	0.23	0.14	0.16	0.26	0.22	0.31	0.24	0.16	0.21	0.24	0.26	0.15
1.83333	0.18	0.18	0.48	0.41	0.19	0.17	0.24	0.19	0.15	0.15	0.28	0.24	0.31	0.26	0.17	0.2	0.24	0.25	0.13
1.91667	0.19	0.16	0.47	0.44	0.22	0.19	0.19	0.21	0.15	0.14	0.27	0.22	0.3	0.23	0.17	0.2	0.23	0.26	0.13
2	0.21	0.16	0.48	0.42	0.18	0.18	0.21	0.16	0.14	0.17	0.27	0.23	0.31	0.24	0.16	0.2	0.21	0.25	0.14
2.08333	0.23	0.17	0.47	0.45	0.17	0.2	0.22	0.19	0.14	0.15	0.28	0.24	0.31	0.23	0.17	0.2	0.25	0.25	0.12
2.16667	0.21	0.19	0.49	0.46	0.2	0.24	0.23	0.16	0.13	0.13	0.27	0.24	0.31	0.23	0.18	0.21	0.25	0.3	0.13
2.25	0.23	0.16	0.52	0.49	0.2	0.2	0.22	0.19	0.16	0.17	0.28	0.23	0.3	0.25	0.18	0.21	0.25	0.24	0.12
2.33333	0.23	0.16	0.52	0.47	0.22	0.2	0.22	0.15	0.16	0.13	0.27	0.23	0.3	0.24	0.18	0.19	0.23	0.25	0.15
2.41667	0.22	0.16	0.55	0.48	0.2	0.19	0.23	0.22	0.14	0.21	0.28	0.23	0.31	0.25	0.17	0.22	0.24	0.25	0.11
2.5	0.22	0.16	0.55	0.48	0.23	0.21	0.23	0.19	0.2	0.15	0.29	0.23	0.31	0.26	0.18	0.21	0.23	0.25	0.12
2.58333	0.23	0.17	0.56	0.51	0.2	0.26	0.26	0.18	0.13	0.16	0.28	0.23	0.3	0.24	0.19	0.23	0.23	0.25	0.12
2.66667	0.23	0.19	0.56	0.51	0.25	0.27	0.26	0.2	0.22	0.15	0.28	0.23	0.33	0.23	0.18	0.21	0.23	0.26	0.13
2.75	0.24	0.19	0.58	0.52	0.24	0.22	0.22	0.23	0.14	0.15	0.28	0.25	0.3	0.26	0.19	0.22	0.24	0.26	0.13
2.83333	0.29	0.19	0.6	0.51	0.23	0.24	0.27	0.23	0.13	0.13	0.29	0.22	0.31	0.26	0.17	0.21	0.26	0.26	0.12
2.91667	0.25	0.18	0.63	0.53	0.23	0.23	0.24	0.17	0.15	0.17	0.28	0.24	0.3	0.24	0.17	0.2	0.23	0.25	0.12
3	0.27	0.21	0.65	0.55	0.29	0.23	0.24	0.17	0.16	0.19	0.27	0.22	0.32	0.25	0.17	0.23	0.27	0.27	0.12
3.08333	0.21	0.21	0.64	0.57	0.22	0.23	0.22	0.21	0.17	0.13	0.28	0.22	0.31	0.25	0.17	0.23	0.25	0.25	0.16
3.16667	0.3	0.21	0.66	0.54	0.25	0.27	0.26	0.21	0.18	0.15	0.28	0.23	0.29	0.26	0.18	0.21	0.25	0.25	0.14
3.25	0.3	0.23	0.64	0.57	0.29	0.3	0.24	0.21	0.19	0.16	0.3	0.22	0.33	0.25	0.21	0.2	0.25	0.33	0.16
3.33333	0.27	0.22	0.65	0.6	0.29	0.24	0.26	0.21	0.14	0.15	0.28	0.24	0.31	0.28	0.17	0.23	0.27	0.28	0.16
3.41667	0.28	0.22	0.68	0.6	0.24	0.27	0.23	0.19	0.2	0.15	0.29	0.23	0.31	0.25	0.19	0.21	0.24	0.26	0.12
3.5	0.3	0.23	0.72	0.6	0.3	0.26	0.27	0.23	0.16	0.18	0.27	0.22	0.31	0.23	0.19	0.24	0.26	0.26	0.13
3.58333	0.37	0.22	0.71	0.6	0.28	0.25	0.24	0.18	0.17	0.13	0.27	0.25	0.32	0.23	0.17	0.21	0.23	0.26	0.13
3.66667	0.37	0.23	0.7	0.65	0.29	0.3	0.24	0.22	0.19	0.14	0.28	0.24	0.32	0.24	0.18	0.2	0.23	0.26	0.14
3.75	0.32	0.24	0.71	0.64	0.29	0.29	0.22	0.2	0.17	0.15	0.3	0.25	0.32	0.24	0.17	0.24	0.28	0.27	0.12
3.83333	0.34	0.23	0.74	0.67	0.28	0.31	0.24	0.2	0.14	0.18	0.27	0.23	0.32	0.26	0.17	0.23	0.24	0.27	0.17
3.91667	0.32	0.27	0.73	0.67	0.35	0.31	0.23	0.24	0.19	0.17	0.29	0.27	0.31	0.24	0.18	0.22	0.28	0.3	0.12
4	0.35	0.26	0.79	0.68	0.31	0.3	0.23	0.2	0.17	0.14	0.27	0.28	0.31	0.24	0.2	0.22	0.24	0.26	0.11
4.08333	0.36	0.25	0.78	0.69	0.38	0.3	0.26	0.2	0.17	0.16	0.31	0.25	0.35	0.24	0.18	0.21	0.24	0.26	0.13
4.16667	0.37	0.27	0.82	0.69	0.36	0.28	0.24	0.19	0.16	0.15	0.29	0.27	0.33	0.25	0.19	0.25	0.25	0.25	0.12
4.25	0.35	0.26	0.83	0.71	0.34	0.28	0.25	0.25	0.19	0.17	0.32	0.29	0.32	0.25	0.19	0.25	0.25	0.25	0.11
4.33333	0.34	0.27	0.85	0.73	0.32	0.31	0.23	0.16	0.15	0.13	0.33	0.26	0.32	0.26	0.17	0.23	0.24	0.27	0.14
4.41667	0.35	0.28	0.87	0.74	0.32	0.3	0.24	0.2	0.21	0.17	0.29	0.26	0.32	0.27	0.17	0.21	0.25	0.25	0.15
4.5	0.37	0.29	0.88	0.75	0.35	0.34	0.28	0.19	0.15	0.16	0.3	0.27	0.34	0.24	0.17	0.23	0.22	0.29	0.12
4.58333	0.36	0.26	0.88	0.74	0.34	0.32	0.24	0.17	0.21	0.16	0.29	0.23	0.33	0.24	0.18	0.21	0.23	0.29	0.13
4.66667	0.41	0.29	0.89	0.77	0.37	0.33	0.24	0.27	0.22	0.16	0.3	0.26	0.33	0.24	0.18	0.25	0.23	0.26	0.12
4.75	0.4	0.28	0.91	0.79	0.37	0.33	0.23	0.22	0.17	0.16	0.32	0.26	0.31	0.25	0.18	0.23	0.25	0.27	0.12
4.83333	0.41	0.28	0.94	0.82	0.36	0.32	0.25	0.2	0.2	0.16	0.32	0.26	0.32	0.26	0.18	0.21	0.23	0.25	0.12
4.91667	0.42	0.29	0.97	0.8	0.36	0.33	0.24	0.16	0.17	0.15	0.28	0.27	0.33	0.23	0.21	0.2	0.24	0.27	0.14
5	0.4	0.33	1.02	0.8	0.35	0.32	0.23	0.2	0.18	0.15	0.3	0.25	0.33	0.24	0.18	0.2	0.25	0.25	0.12
5.08333	0.39	0.31	1	0.85	0.4	0.35	0.25	0.26	0.18	0.15	0.29	0.25	0.32	0.24	0.17	0.2	0.23	0.26	0.11
5.16667	0.45	0.33	1.03	0.86	0.4	0.35	0.22	0.24	0.15	0.14	0.3	0.24	0.36	0.23	0.19	0.21	0.23	0.25	0.13
5.25	0.46	0.3	1.03	0.85	0.43	0.38	0.25	0.17	0.16	0.16	0.31	0.27	0.32	0.24	0.16	0.2	0.26	0.26	0.11
5.33333	0.46	0.32	1.04	0.91	0.42	0.35	0.23	0.23	0.15	0.15	0.31	0.25	0.33	0.28	0.18	0.2	0.24	0.25	0.12
5.41667	0.46	0.32	1.08	0.91	0.4	0.41	0.26	0.2	0.18	0.16	0.29	0.28	0.32	0.24	0.16	0.2	0.24	0.25	0.14
5.5	0.51	0.33	1.1	0.89	0.39	0.39	0.26	0.2	0.17	0.18	0.3	0.27	0.33	0.27	0.16	0.23	0.23	0.27	0.12
5.58333	0.49	0.35	1.13	0.92	0.46	0.44	0.24	0.23	0.17	0.15	0.29	0.3	0.35	0.24	0.17	0.21	0.24	0.26	0.13
5.66667	0.51	0.36	1.1	0.92	0.42	0.4	0.24	0.21	0.24	0.16	0.3	0.29	0.34	0.23	0.18	0.23	0.24	0.25	0.12
5.75	0.51	0.35	1.14	0.93	0.44	0.43	0.24	0.2	0.16	0.17	0.28	0.28	0.34	0.24	0.15	0.27	0.25	0.27	0.15
5.83333	0.5	0.37	1.17	0.97	0.48	0.44	0.24	0.16	0.14	0.15	0.29	0.29	0.33	0.23	0.17	0.19	0.25	0.28	0.12
5.91667	0.54	0.4	1.18	1.02	0.5	0.43	0.24	0.19	0.17	0.14	0.3	0.29	0.32	0.23	0.16	0.21	0.26	0.25	0.12
6	0.54	0.37	1.22	1.01	0.47	0.43	0.24	0.16	0.16	0.15	0.3	0.26	0.32	0.23	0.17	0.24	0.24	0.24	0.12
6.08333	0.55	0.42	1.23	1.01	0.48	0.43	0.25	0.17	0.15	0.16	0.29	0.26	0.32	0.24	0.17	0.22	0.24	0.29	0.12
6.16667	0.58	0.36	1.25	1.08	0.49	0.45	0.22	0.19	0.23	0.16	0.3	0.26	0.33	0.23	0.16	0.23	0.26	0.26	0.12
6.25	0.6	0.39	1.29	1.07	0.51	0.47	0.24	0.2	0.14	0.19	0.31	0.26	0.33	0.24	0.17	0.24	0.24	0.25	0.11
6.33333	0.59	0.42	1.29	1.08	0.51	0.49	0.27	0.27	0.17	0.14	0.31	0.28	0.36	0.25	0.19	0.26	0.27	0.24	0.17
6.41667	0.59	0.41	1.37	1.09	0.51	0.48	0.23	0.22	0.18	0.15	0.31	0.28	0.34	0.24	0.17	0.23	0.24	0.24	0.12
6.5	0.66	0.41	1.37	1.14	0.49	0.51	0.29	0.22	0.17	0.16	0.32	0.32	0.35	0.25	0.18	0.24	0.24	0.25	0.12
6.58333	0.63	0.39	1.4	1.15	0.52	0.48	0.23	0.23	0.15	0.16	0.31	0.29	0.34	0.24	0.17	0.22	0.23	0.25	0.14
6.66667	0.63	0.43	1.42	1.15	0.57	0.5	0.26	0.2	0.17	0.17	0.32	0.28	0.34	0.24	0.18	0.24	0.23	0.27	0.15
6.75	0.68	0.43	1.45	1.17	0.57	0.48	0.29	0.22	0.18	0.18	0.33	0.33	0.34	0.24	0.17	0.22	0.26	0.25	0.14
6.83333	0.69	0.46	1.44	1.18	0.58	0.49	0.26	0.19	0.14	0.17	0.31	0.28	0.34	0.24	0.17	0.21	0.24	0.25	0.12
6.91667	0.65	0.48	1.46	1.22	0.58	0.55	0.26	0.23	0.17	0.17	0.31	0.3	0.36	0.26	0.19	0.23	0.25	0.26	0.12
7	0.68	0.49	1.51	1.26	0.62	0.52	0.26	0.23	0.16	0.2	0.33	0.28	0.34	0.25	0.2	0.22	0.25	0.26	0.14
7.08333	0.72	0.47	1.52	1.27	0.62	0.54	0.27	0.22	0.17	0.16	0.33	0.31	0.34	0.24	0.17	0.23	0.25	0.25	0.12
7.16667	0.71	0.49	1.56	1.3	0.65	0.58	0.26	0.2	0.14	0.16	0.33	0.35	0.37	0.26	0.23	0.23	0.25	0.31	0.12
7.25	0.76	0.47	1.59	1.35	0.63	0.58	0.27	0.23	0.16	0.18	0.32	0.31	0.35	0.25	0.18	0.23	0.24	0.25	0.13
7.33333	0.77	0.47	1.64	1.33	0.66	0.6	0.25	0.21	0.17	0.15	0.35	0.29	0.39	0.24	0.18	0.24	0.24	0.25	0.11
7.41667	0.74	0.49	1.66	1.4	0.65	0.57	0.27	0.22	0.19	0.19	0.32	0.32	0.38	0.27	0.18	0.23	0.24	0.25	0.13
7.5	0.81	0.5	1.68	1.37	0.68	0.58	0.26	0.19	0.2	0.19	0.32	0.29	0.35	0.24	0.18	0.24	0.25	0.26	0.11
7.58333	0.76	0.51	1.7	1.38	0.69	0.6	0.28	0.22	0.25	0.16	0.33	0.29	0.37	0.25	0.18	0.21	0.24	0.25	0.14
7.66667	0.8	0.53	1.74	1.4	0.68	0.62	0.26	0.19	0.17	0.18	0.33	0.28	0.39	0.25	0.18	0.23	0.25	0.25	0.12
7.75	0.84	0.51	1.77	1.44	0.72	0.65	0.26	0.25	0.22	0.15	0.34	0.29	0.37	0.24	0.2	0.21	0.25	0.26	0.11
7.83333	0.82	0.56	1.78	1.47	0.73	0.61	0.28	0.2	0.19	0.17	0.33	0.32	0.38	0.25	0.18	0.25	0.26	0.25	0.16
7.91667	0.92	0.54	1.83	1.49	0.66	0.68	0.29	0.26	0.21	0.16	0.36	0.31	0.37	0.26	0.2	0.21	0.26	0.25	0.12
8	0.93	0.57	1.84	1.5	0.73	0.68	0.27	0.22	0.18	0.17	0.34	0.35	0.37	0.25	0.18	0.22	0.24	0.26	0.15
8.08333	0.93	0.61	1.9	1.54	0.73	0.66	0.28	0.21	0.16	0.18	0.37	0.35	0.38	0.25	0.18	0.23	0.25	0.28	0.15
8.16667	0.93	0.58	1.92	1.59	0.74	0.66	0.26	0.22	0.17	0.18	0.35	0.3	0.39	0.27	0.19	0.25	0.25	0.25	0.12
8.25	0.94	0.56	2	1.59	0.8	0.66	0.26	0.31	0.17	0.15	0.35	0.32	0.38	0.25	0.2	0.22	0.25	0.28	0.11
8.33333	0.93	0.6	2.04	1.62	0.75	0.72	0.28	0.21	0.17	0.15	0.34	0.33	0.39	0.27	0.19	0.26	0.26	0.25	0.11
8.41667	0.96	0.6	2.07	1.64	0.79	0.72	0.29	0.22	0.2	0.18	0.35	0.34	0.39	0.26	0.21	0.26	0.25	0.26	0.1
8.5	0.98	0.65	2.06	1.64	0.81	0.76	0.29	0.23	0.2	0.16	0.37	0.35	0.41	0.26	0.18	0.22	0.24	0.26	0.12
8.58333	1.01	0.65	2.08	1.68	0.81	0.73	0.27	0.21	0.2	0.17	0.36	0.35	0.38	0.25	0.19	0.22	0.27	0.25	0.14
8.66667	1.03	0.64	2.18	1.71	0.86	0.73	0.32	0.27	0.17	0.19	0.35	0.34	0.38	0.24	0.19	0.22	0.25	0.25	0.13
8.75	1.04	0.63	2.16	1.74	0.84	0.76	0.32	0.24	0.21	0.16	0.36	0.34	0.38	0.26	0.18	0.25	0.24	0.27	0.19
8.83333	1.14	0.7	2.21	1.77	0.81	0.74	0.29	0.21	0.18	0.17	0.41	0.37	0.39	0.25	0.21	0.25	0.25	0.25	0.13
8.91667	1.12	0.7	2.28	1.81	0.87	0.77	0.33	0.21	0.18	0.18	0.37	0.35	0.39	0.25	0.17	0.24	0.24	0.26	0.14
9	1.14	0.74	2.31	1.84	0.87	0.79	0.31	0.24	0.23	0.21	0.38	0.34	0.39	0.25	0.19	0.24	0.27	0.27	0.12
9.08333	1.15	0.71	2.31	1.87	0.88	0.86	0.31	0.2	0.21	0.14	0.36	0.36	0.41	0.25	0.21	0.23	0.27	0.26	0.14
9.16667	1.12	0.74	2.35	1.88	0.9	0.82	0.32	0.23	0.17	0.16	0.37	0.35	0.41	0.25	0.17	0.21	0.26	0.26	0.13
9.25	1.18	0.71	2.4	1.92	0.88	0.85	0.32	0.29	0.24	0.17	0.39	0.35	0.4	0.29	0.18	0.23	0.23	0.25	0.13
9.33333	1.24	0.75	2.43	1.95	0.92	0.85	0.3	0.22	0.24	0.18	0.37	0.34	0.4	0.25	0.17	0.22	0.24	0.26	0.12
9.41667	1.22	0.74	2.49	1.97	0.97	0.85	0.33	0.22	0.19	0.17	0.37	0.35	0.41	0.26	0.17	0.23	0.26	0.25	0.15
9.5	1.22	0.75	2.52	2.02	0.91	0.86	0.3	0.2	0.2	0.17	0.39	0.37	0.41	0.25	0.18	0.24	0.24	0.25	0.14
9.58333	1.24	0.78	2.55	2.03	1.02	0.91	0.34	0.22	0.25	0.19	0.39	0.38	0.43	0.25	0.19	0.23	0.26	0.25	0.12
9.66667	1.25	0.81	2.55	2.03	0.99	0.89	0.34	0.27	0.22	0.17	0.38	0.37	0.44	0.26	0.18	0.24	0.25	0.26	0.12
9.75	1.25	0.81	2.55	2.12	1	0.92	0.31	0.29	0.26	0.21	0.38	0.4	0.41	0.24	0.17	0.26	0.25	0.25	0.14
9.83333	1.32	0.8	2.55	2.11	1.02	0.92	0.34	0.24	0.22	0.15	0.39	0.43	0.41	0.25	0.18	0.2	0.25	0.25	0.13
9.91667	1.32	0.83	2.55	2.16	1.03	0.99	0.34	0.3	0.21	0.19	0.39	0.41	0.42	0.24	0.18	0.22	0.26	0.25	0.13
10	1.34	0.86	2.55	2.19	1.07	1.01	0.33	0.26	0.2	0.15	0.4	0.38	0.43	0.25	0.17	0.21	0.24	0.28	0.13
10.0833	1.38	0.87	2.55	2.2	1.07	0.99	0.35	0.22	0.22	0.23	0.43	0.37	0.42	0.25	0.17	0.24	0.26	0.27	0.12
10.1667	1.43	0.89	2.55	2.3	1.02	1.02	0.34	0.25	0.22	0.18	0.41	0.37	0.43	0.25	0.16	0.24	0.24	0.26	0.13
10.25	1.44	0.9	2.55	2.3	1.12	1.02	0.34	0.31	0.2	0.18	0.42	0.38	0.45	0.25	0.18	0.23	0.25	0.26	0.14
10.3333	1.45	0.91	2.55	2.36	1.11	1.03	0.37	0.27	0.21	0.19	0.43	0.39	0.44	0.26	0.18	0.28	0.25	0.27	0.12
10.4167	1.5	0.96	2.55	2.39	1.12	1.05	0.37	0.25	0.22	0.22	0.43	0.42	0.44	0.25	0.19	0.24	0.25	0.25	0.13
10.5	1.5	0.95	2.55	2.44	1.12	1.07	0.36	0.28	0.25	0.18	0.42	0.4	0.47	0.26	0.19	0.23	0.24	0.25	0.11
10.5833	1.54	0.98	2.55	2.45	1.14	1.04	0.39	0.27	0.19	0.19	0.43	0.4	0.45	0.26	0.18	0.28	0.25	0.3	0.13
10.6667	1.55	0.96	2.55	2.51	1.19	1.06	0.38	0.28	0.23	0.2	0.44	0.46	0.45	0.25	0.19	0.25	0.25	0.28	0.13
10.75	1.56	1	2.55	2.55	1.23	1.12	0.39	0.26	0.25	0.21	0.49	0.44	0.46	0.25	0.18	0.26	0.25	0.28	0.13
10.8333	1.57	1	2.55	2.55	1.26	1.14	0.35	0.3	0.2	0.17	0.45	0.43	0.49	0.25	0.2	0.27	0.26	0.25	0.12
10.9167	1.62	1.02	2.55	2.55	1.26	1.16	0.38	0.33	0.19	0.18	0.47	0.44	0.48	0.25	0.18	0.23	0.25	0.27	0.12
11	1.63	1.01	2.55	2.55	1.26	1.19	0.41	0.34	0.21	0.17	0.46	0.45	0.46	0.27	0.18	0.23	0.23	0.27	0.13
11.0833	1.66	1.04	2.55	2.55	1.3	1.21	0.4	0.27	0.19	0.18	0.48	0.45	0.48	0.27	0.21	0.25	0.26	0.27	0.15
11.1667	1.7	1.1	2.55	2.55	1.27	1.23	0.39	0.28	0.22	0.17	0.46	0.46	0.48	0.26	0.19	0.24	0.26	0.27	0.14
11.25	1.72	1.11	2.55	2.55	1.27	1.23	0.4	0.29	0.25	0.18	0.48	0.45	0.49	0.27	0.18	0.26	0.24	0.26	0.14
11.3333	1.76	1.11	2.55	2.55	1.33	1.26	0.41	0.33	0.23	0.21	0.45	0.45	0.48	0.25	0.21	0.25	0.26	0.27	0.11
11.4167	1.83	1.11	2.55	2.55	1.37	1.27	0.42	0.26	0.22	0.2	0.48	0.45	0.5	0.26	0.17	0.24	0.28	0.28	0.12
11.5	1.82	1.14	2.55	2.55	1.36	1.3	0.38	0.28	0.21	0.18	0.48	0.44	0.5	0.26	0.18	0.26	0.25	0.26	0.15
11.5833	1.87	1.16	2.55	2.55	1.39	1.32	0.4	0.32	0.25	0.2	0.48	0.46	0.51	0.27	0.18	0.25	0.25	0.26	0.12
11.6667	1.89	1.15	2.55	2.55	1.4	1.32	0.43	0.25	0.24	0.2	0.5	0.5	0.5	0.26	0.19	0.24	0.26	0.26	0.12
11.75	1.88	1.22	2.55	2.55	1.42	1.36	0.43	0.29	0.31	0.19	0.49	0.48	0.53	0.25	0.2	0.23	0.27	0.27	0.12
11.8333	1.89	1.22	2.55	2.55	1.38	1.35	0.44	0.35	0.19	0.2	0.52	0.47	0.5	0.25	0.22	0.26	0.27	0.26	0.12
11.9167	1.95	1.22	2.55	2.55	1.44	1.38	0.43	0.29	0.24	0.18	0.53	0.49	0.52	0.27	0.18	0.24	0.28	0.25	0.13
12	1.97	1.24	2.55	2.55	1.48	1.43	0.42	0.27	0.19	0.22	0.52	0.48	0.55	0.26	0.18	0.25	0.29	0.25	0.14
12.0833	2	1.31	2.55	2.55	1.51	1.47	0.44	0.31	0.22	0.18	0.57	0.48	0.54	0.27	0.21	0.26	0.26	0.25	0.16
12.1667	2.01	1.31	2.55	2.55	1.5	1.46	0.46	0.28	0.23	0.22	0.55	0.52	0.54	0.27	0.21	0.23	0.26	0.25	0.15
12.25	2.06	1.31	2.55	2.55	1.55	1.49	0.44	0.33	0.23	0.21	0.52	0.52	0.55	0.27	0.2	0.26	0.25	0.27	0.13
12.3333	2.07	1.34	2.55	2.55	1.52	1.51	0.46	0.34	0.24	0.19	0.52	0.52	0.54	0.27	0.19	0.24	0.26	0.26	0.17
12.4167	2.11	1.36	2.55	2.55	1.57	1.48	0.44	0.33	0.25	0.17	0.51	0.52	0.54	0.26	0.19	0.28	0.3	0.27	0.12
12.5	2.14	1.37	2.55	2.55	1.59	1.49	0.44	0.3	0.23	0.19	0.52	0.55	0.56	0.27	0.19	0.23	0.26	0.26	0.13
12.5833	2.17	1.37	2.55	2.55	1.66	1.53	0.44	0.31	0.23	0.22	0.53	0.51	0.6	0.27	0.23	0.25	0.25	0.26	0.12
12.6667	2.2	1.46	2.55	2.55	1.63	1.53	0.48	0.31	0.27	0.26	0.54	0.5	0.55	0.26	0.19	0.24	0.26	0.26	0.15
12.75	2.23	1.45	2.55	2.55	1.69	1.61	0.48	0.32	0.22	0.2	0.54	0.54	0.56	0.26	0.2	0.26	0.29	0.28	0.12
12.8333	2.28	1.49	2.55	2.55	1.76	1.62	0.46	0.32	0.29	0.23	0.59	0.57	0.57	0.27	0.21	0.26	0.26	0.25	0.14
12.9167	2.26	1.48	2.55	2.55	1.74	1.66	0.46	0.38	0.24	0.23	0.56	0.53	0.57	0.26	0.2	0.23	0.26	0.28	0.13
13	2.29	1.5	2.55	2.55	1.75	1.64	0.46	0.39	0.23	0.21	0.57	0.53	0.58	0.26	0.18	0.25	0.26	0.28	0.13
13.0833	2.32	1.52	2.55	2.55	1.76	1.64	0.5	0.36	0.26	0.23	0.56	0.57	0.57	0.26	0.19	0.27	0.26	0.25	0.12
13.1667	2.35	1.55	2.55	2.55	1.84	1.73	0.47	0.34	0.24	0.22	0.56	0.54	0.59	0.26	0.19	0.22	0.27	0.26	0.17
13.25	2.35	1.58	2.55	2.55	1.81	1.76	0.48	0.37	0.24	0.24	0.56	0.56	0.61	0.25	0.18	0.24	0.26	0.27	0.12
13.3333	2.4	1.61	2.55	2.55	1.84	1.75	0.48	0.35	0.25	0.22	0.57	0.55	0.58	0.27	0.17	0.25	0.32	0.26	0.13
13.4167	2.47	1.65	2.55	2.55	1.85	1.81	0.48	0.36	0.22	0.22	0.58	0.55	0.61	0.25	0.19	0.24	0.26	0.26	0.13
13.5	2.39	1.65	2.55	2.55	1.87	1.84	0.47	0.37	0.29	0.24	0.56	0.59	0.62	0.25	0.19	0.24	0.27	0.25	0.14
13.5833	2.45	1.68	2.55	2.55	1.9	1.86	0.5	0.39	0.27	0.2	0.58	0.55	0.62	0.25	0.19	0.22	0.27	0.27	0.12
13.6667	2.53	1.7	2.55	2.55	1.91	1.88	0.51	0.38	0.27	0.2	0.6	0.59	0.61	0.25	0.19	0.22	0.28	0.26	0.12
13.75	2.53	1.75	2.55	2.55	1.94	1.89	0.52	0.39	0.3	0.21	0.59	0.59	0.61	0.25	0.17	0.24	0.27	0.27	0.13
13.8333	2.47	1.76	2.55	2.55	2	1.93	0.51	0.38	0.27	0.22	0.59	0.62	0.61	0.26	0.2	0.23	0.26	0.31	0.14
13.9167	2.48	1.8	2.55	2.55	2.02	1.98	0.51	0.41	0.28	0.22	0.62	0.59	0.63	0.26	0.17	0.26	0.27	0.26	0.13
14	2.55	1.82	2.55	2.55	2.06	1.97	0.5	0.38	0.27	0.24	0.59	0.62	0.61	0.25	0.19	0.27	0.27	0.27	0.12
14.0833	2.55	1.83	2.55	2.55	2.11	2.02	0.52	0.4	0.26	0.23	0.59	0.57	0.64	0.28	0.18	0.25	0.27	0.26	0.18
14.1667	2.55	1.86	2.55	2.55	2.15	2.13	0.51	0.4	0.31	0.22	0.63	0.64	0.64	0.26	0.2	0.23	0.26	0.27	0.14
14.25	2.54	1.89	2.55	2.55	2.21	2.12	0.54	0.38	0.28	0.23	0.6	0.59	0.62	0.28	0.18	0.24	0.28	0.27	0.12
14.3333	2.55	1.95	2.55	2.55	2.26	2.16	0.51	0.4	0.3	0.22	0.6	0.63	0.66	0.26	0.21	0.25	0.25	0.25	0.13
14.4167	2.55	1.97	2.55	2.55	2.27	2.13	0.52	0.45	0.27	0.23	0.61	0.64	0.68	0.26	0.19	0.26	0.28	0.29	0.11
14.5	2.55	1.99	2.55	2.55	2.31	2.15	0.53	0.43	0.28	0.24	0.63	0.64	0.68	0.26	0.19	0.23	0.32	0.26	0.12
14.5833	2.55	2.01	2.55	2.55	2.39	2.25	0.55	0.4	0.31	0.25	0.66	0.62	0.65	0.26	0.19	0.24	0.3	0.27	0.15
14.6667	2.55	2.03	2.55	2.55	2.4	2.29	0.58	0.42	0.29	0.26	0.63	0.67	0.68	0.26	0.21	0.28	0.27	0.26	0.13
14.75	2.55	2.05	2.55	2.55	2.46	2.31	0.56	0.37	0.28	0.24	0.65	0.68	0.71	0.27	0.18	0.24	0.27	0.28	0.13
14.8333	2.55	2.12	2.55	2.55	2.5	2.34	0.54	0.43	0.32	0.27	0.64	0.66	0.66	0.27	0.19	0.22	0.29	0.29	0.11
14.9167	2.55	2.14	2.55	2.55	2.55	2.47	0.53	0.43	0.31	0.26	0.67	0.68	0.66	0.27	0.25	0.24	0.25	0.25	0.15
15	2.55	2.13	2.55	2.55	2.55	2.42	0.56	0.44	0.32	0.25	0.65	0.67	0.7	0.27	0.23	0.23	0.31	0.26	0.12
15.0833	2.55	2.18	2.55	2.55	2.54	2.5	0.55	0.44	0.31	0.29	0.65	0.7	0.68	0.27	0.19	0.26	0.27	0.26	0.11
15.1667	2.55	2.23	2.55	2.55	2.55	2.52	0.56	0.43	0.31	0.28	0.63	0.68	0.71	0.27	0.21	0.26	0.26	0.27	0.12
15.25	2.55	2.23	2.55	2.55	2.55	2.55	0.57	0.39	0.34	0.24	0.68	0.77	0.7	0.26	0.21	0.26	0.26	0.3	0.11
15.3333	2.55	2.26	2.55	2.55	2.55	2.55	0.55	0.44	0.35	0.24	0.65	0.7	0.68	0.26	0.26	0.27	0.28	0.26	0.14
15.4167	2.55	2.29	2.55	2.55	2.55	2.55	0.57	0.5	0.31	0.26	0.65	0.71	0.71	0.27	0.19	0.25	0.27	0.3	0.15
15.5	2.55	2.3	2.55	2.55	2.55	2.55	0.55	0.44	0.31	0.23	0.7	0.71	0.73	0.27	0.22	0.24	0.26	0.26	0.12
15.5833	2.55	2.36	2.55	2.55	2.55	2.55	0.59	0.48	0.33	0.26	0.67	0.75	0.74	0.27	0.21	0.26	0.27	0.28	0.17
15.6667	2.55	2.38	2.55	2.55	2.55	2.55	0.58	0.45	0.33	0.27	0.69	0.76	0.73	0.27	0.21	0.26	0.28	0.29	0.15
15.75	2.55	2.4	2.55	2.55	2.55	2.55	0.58	0.44	0.35	0.26	0.71	0.71	0.72	0.27	0.2	0.27	0.29	0.3	0.14
15.8333	2.55	2.45	2.55	2.55	2.55	2.55	0.57	0.47	0.35	0.28	0.71	0.73	0.72	0.27	0.19	0.27	0.25	0.26	0.14
15.9167	2.55	2.44	2.55	2.55	2.55	2.55	0.6	0.5	0.34	0.24	0.72	0.75	0.71	0.27	0.22	0.26	0.29	0.27	0.13
16	2.55	2.5	2.55	2.55	2.55	2.55	0.58	0.49	0.33	0.29	0.7	0.73	0.74	0.26	0.19	0.24	0.27	0.26	0.15
16.0833	2.55	2.51	2.55	2.55	2.55	2.55	0.6	0.52	0.36	0.25	0.71	0.71	0.76	0.31	0.23	0.25	0.27	0.3	0.16
16.1667	2.55	2.54	2.55	2.55	2.55	2.55	0.59	0.47	0.34	0.25	0.72	0.75	0.75	0.28	0.26	0.27	0.27	0.27	0.12
16.25	2.55	2.55	2.55	2.55	2.55	2.55	0.6	0.46	0.36	0.27	0.72	0.78	0.77	0.28	0.2	0.27	0.28	0.27	0.12
16.3333	2.55	2.55	2.55	2.55	2.55	2.55	0.62	0.48	0.36	0.3	0.74	0.77	0.78	0.27	0.2	0.26	0.27	0.27	0.12
16.4167	2.55	2.55	2.55	2.55	2.55	2.55	0.61	0.5	0.39	0.26	0.74	0.74	0.79	0.28	0.19	0.26	0.26	0.3	0.13
16.5	2.55	2.55	2.55	2.55	2.55	2.55	0.62	0.47	0.38	0.29	0.75	0.78	0.78	0.27	0.21	0.27	0.26	0.27	0.13
16.5833	2.55	2.55	2.55	2.55	2.55	2.55	0.64	0.49	0.39	0.27	0.75	0.78	0.78	0.27	0.2	0.26	0.29	0.35	0.14
16.6667	2.55	2.55	2.55	2.55	2.55	2.55	0.61	0.5	0.38	0.29	0.79	0.79	0.8	0.26	0.19	0.27	0.28	0.27	0.12
16.75	2.55	2.55	2.55	2.55	2.55	2.55	0.65	0.51	0.4	0.27	0.77	0.8	0.78	0.27	0.2	0.26	0.29	0.3	0.13
16.8333	2.55	2.55	2.55	2.55	2.55	2.55	0.65	0.5	0.38	0.27	0.74	0.74	0.79	0.27	0.21	0.25	0.27	0.28	0.13
16.9167	2.55	2.55	2.55	2.55	2.55	2.55	0.61	0.47	0.41	0.31	0.75	0.79	0.8	0.27	0.19	0.27	0.29	0.27	0.13
17	2.55	2.55	2.55	2.55	2.55	2.55	0.63	0.51	0.41	0.31	0.74	0.81	0.8	0.26	0.2	0.23	0.26	0.28	0.12
17.0833	2.55	2.55	2.55	2.55	2.55	2.55	0.65	0.51	0.44	0.29	0.78	0.77	0.78	0.27	0.22	0.24	0.27	0.29	0.13
17.1667	2.55	2.55	2.55	2.55	2.55	2.55	0.65	0.49	0.4	0.31	0.76	0.8	0.81	0.27	0.25	0.23	0.27	0.27	0.12
17.25	2.55	2.55	2.55	2.55	2.55	2.55	0.67	0.54	0.44	0.33	0.78	0.82	0.8	0.27	0.19	0.23	0.28	0.27	0.12
17.3333	2.55	2.55	2.55	2.55	2.55	2.55	0.64	0.53	0.41	0.3	0.77	0.81	0.82	0.26	0.19	0.25	0.28	0.3	0.13
17.4167	2.55	2.55	2.55	2.55	2.55	2.55	0.66	0.5	0.46	0.33	0.79	0.86	0.81	0.26	0.21	0.26	0.27	0.27	0.14
17.5	2.55	2.55	2.55	2.55	2.55	2.55	0.67	0.48	0.39	0.27	0.78	0.86	0.81	0.26	0.18	0.24	0.27	0.28	0.14
17.5833	2.55	2.55	2.55	2.55	2.55	2.55	0.69	0.53	0.41	0.3	0.8	0.87	0.81	0.26	0.18	0.25	0.32	0.27	0.14
17.6667	2.55	2.55	2.55	2.55	2.55	2.55	0.69	0.52	0.45	0.32	0.77	0.83	0.81	0.27	0.19	0.27	0.28	0.27	0.15
17.75	2.55	2.55	2.55	2.55	2.55	2.55	0.67	0.55	0.44	0.31	0.81	0.85	0.83	0.25	0.21	0.26	0.28	0.28	0.13
17.8333	2.55	2.55	2.55	2.55	2.55	2.55	0.69	0.53	0.42	0.3	0.81	0.84	0.83	0.26	0.2	0.26	0.26	0.31	0.12
17.9167	2.55	2.55	2.55	2.55	2.55	2.55	0.66	0.51	0.44	0.36	0.79	0.84	0.83	0.26	0.21	0.25	0.27	0.28	0.13
18	2.55	2.55	2.55	2.55	2.55	2.55	0.68	0.52	0.47	0.28	0.79	0.86	0.86	0.26	0.19	0.25	0.26	0.28	0.13
18.0833	2.55	2.55	2.55	2.55	2.55	2.55	0.7	0.54	0.43	0.36	0.8	0.88	0.85	0.26	0.2	0.26	0.3	0.28	0.14
18.1667	2.55	2.55	2.55	2.55	2.55	2.55	0.69	0.56	0.47	0.32	0.82	0.91	0.88	0.27	0.2	0.29	0.28	0.27	0.16
18.25	2.55	2.55	2.55	2.55	2.55	2.55	0.7	0.55	0.46	0.32	0.85	0.91	0.87	0.27	0.23	0.22	0.3	0.27	0.13
18.3333	2.55	2.55	2.55	2.55	2.55	2.55	0.67	0.54	0.45	0.35	0.86	0.9	0.86	0.27	0.22	0.25	0.27	0.29	0.16
18.4167	2.55	2.55	2.55	2.55	2.55	2.55	0.72	0.55	0.46	0.29	0.88	0.93	0.89	0.26	0.25	0.24	0.27	0.3	0.17
18.5	2.55	2.55	2.55	2.55	2.55	2.55	0.73	0.58	0.44	0.33	0.85	0.92	0.87	0.27	0.21	0.28	0.3	0.32	0.13
18.5833	2.55	2.55	2.55	2.55	2.55	2.55	0.72	0.56	0.48	0.32	0.87	0.89	0.93	0.27	0.27	0.27	0.32	0.27	0.14
18.6667	2.55	2.55	2.55	2.55	2.55	2.55	0.73	0.55	0.46	0.32	0.87	0.95	0.91	0.27	0.26	0.24	0.3	0.27	0.12
18.75	2.55	2.55	2.55	2.55	2.55	2.55	0.76	0.55	0.48	0.34	0.88	0.94	0.9	0.27	0.2	0.28	0.28	0.3	0.15
18.8333	2.55	2.55	2.55	2.55	2.55	2.55	0.72	0.54	0.47	0.34	0.9	0.94	0.91	0.28	0.2	0.29	0.29	0.3	0.24
18.9167	2.55	2.55	2.55	2.55	2.55	2.55	0.73	0.58	0.45	0.31	0.87	0.95	0.92	0.28	0.2	0.24	0.3	0.27	0.13
19	2.55	2.55	2.55	2.55	2.55	2.55	0.75	0.56	0.46	0.33	0.87	1	0.93	0.28	0.25	0.25	0.28	0.27	0.14
19.0833	2.55	2.55	2.55	2.55	2.55	2.55	0.78	0.57	0.48	0.33	0.91	0.95	0.94	0.27	0.2	0.25	0.34	0.31	0.13
19.1667	2.55	2.55	2.55	2.55	2.55	2.55	0.78	0.58	0.52	0.33	0.91	0.99	0.97	0.28	0.21	0.26	0.27	0.27	0.13
19.25	2.55	2.55	2.55	2.55	2.55	2.55	0.81	0.58	0.49	0.33	0.91	0.95	0.91	0.27	0.19	0.24	0.29	0.29	0.14
19.3333	2.55	2.55	2.55	2.55	2.55	2.55	0.79	0.62	0.5	0.35	0.91	0.94	0.96	0.27	0.18	0.26	0.27	0.3	0.13
19.4167	2.55	2.55	2.55	2.55	2.55	2.55	0.8	0.6	0.47	0.36	0.9	0.96	0.93	0.27	0.21	0.24	0.31	0.27	0.15
19.5	2.55	2.55	2.55	2.55	2.55	2.55	0.83	0.63	0.47	0.38	0.9	0.95	0.94	0.27	0.22	0.27	0.3	0.29	0.13
19.5833	2.55	2.55	2.55	2.55	2.55	2.55	0.81	0.66	0.52	0.39	0.92	1	0.94	0.28	0.2	0.26	0.29	0.27	0.16
19.6667	2.55	2.55	2.55	2.55	2.55	2.55	0.79	0.65	0.48	0.38	0.92	0.97	0.95	0.27	0.21	0.28	0.27	0.28	0.18
19.75	2.55	2.55	2.55	2.55	2.55	2.55	0.83	0.64	0.52	0.34	0.94	1.04	0.98	0.27	0.23	0.31	0.27	0.3	0.15
19.8333	2.55	2.55	2.55	2.55	2.55	2.55	0.83	0.66	0.51	0.43	0.96	0.99	0.96	0.29	0.21	0.25	0.28	0.28	0.13
19.9167	2.55	2.55	2.55	2.55	2.55	2.55	0.86	0.63	0.51	0.39	0.95	1.05	0.98	0.29	0.21	0.26	0.28	0.29	0.13
20	2.55	2.55	2.55	2.55	2.55	2.55	0.83	0.6	0.53	0.38	0.96	1.03	1	0.29	0.23	0.24	0.27	0.27	0.14
20.0833	2.55	2.55	2.55	2.55	2.55	2.55	0.83	0.62	0.52	0.39	0.97	1.08	0.98	0.27	0.21	0.25	0.29	0.26	0.13
20.1667	2.55	2.55	2.55	2.55	2.55	2.55	0.84	0.67	0.55	0.39	0.97	1.07	1.02	0.28	0.22	0.27	0.27	0.28	0.14
20.25	2.55	2.55	2.55	2.55	2.55	2.55	0.83	0.62	0.52	0.39	0.97	1.07	1.05	0.3	0.2	0.28	0.29	0.3	0.14
20.3333	2.55	2.55	2.55	2.55	2.55	2.55	0.85	0.64	0.54	0.38	0.98	1.07	1.01	0.28	0.22	0.3	0.28	0.28	0.14
20.4167	2.55	2.55	2.55	2.55	2.55	2.55	0.84	0.66	0.54	0.4	0.97	1.07	1.05	0.28	0.23	0.29	0.28	0.31	0.14
20.5	2.55	2.55	2.55	2.55	2.55	2.55	0.91	0.67	0.53	0.42	1	1.09	1.06	0.28	0.21	0.26	0.28	0.29	0.14
20.5833	2.55	2.55	2.55	2.55	2.55	2.55	0.87	0.64	0.56	0.4	1.01	1.09	1.05	0.28	0.21	0.27	0.28	0.32	0.13
20.6667	2.55	2.55	2.55	2.55	2.55	2.55	0.85	0.64	0.55	0.42	0.99	1.08	1.05	0.28	0.22	0.28	0.28	0.27	0.12
20.75	2.55	2.55	2.55	2.55	2.55	2.55	0.88	0.72	0.58	0.42	1	1.11	1.02	0.28	0.22	0.27	0.33	0.3	0.14
20.8333	2.55	2.55	2.55	2.55	2.55	2.55	0.9	0.66	0.58	0.42	0.99	1.13	1.04	0.27	0.22	0.26	0.27	0.28	0.12
20.9167	2.55	2.55	2.55	2.55	2.55	2.55	0.9	0.7	0.57	0.48	1	1.17	1.05	0.28	0.22	0.26	0.29	0.28	0.17
21	2.55	2.55	2.55	2.55	2.55	2.55	0.91	0.7	0.58	0.42	1.02	1.12	1.06	0.28	0.23	0.28	0.29	0.31	0.15
21.0833	2.55	2.55	2.55	2.55	2.55	2.55	0.89	0.67	0.56	0.41	1.02	1.11	1.04	0.28	0.21	0.25	0.31	0.3	0.12
21.1667	2.55	2.55	2.55	2.55	2.55	2.55	0.89	0.69	0.57	0.44	1.02	1.13	1.06	0.27	0.2	0.26	0.28	0.28	0.13
21.25	2.55	2.55	2.55	2.55	2.55	2.55	0.95	0.7	0.57	0.44	1.08	1.11	1.11	0.27	0.22	0.26	0.29	0.28	0.14
21.3333	2.55	2.55	2.55	2.55	2.55	2.55	0.91	0.72	0.58	0.42	1.06	1.14	1.08	0.27	0.22	0.28	0.29	0.31	0.13
21.4167	2.55	2.55	2.55	2.55	2.55	2.55	0.92	0.68	0.61	0.48	1.1	1.16	1.1	0.28	0.2	0.26	0.29	0.28	0.12
21.5	2.55	2.55	2.55	2.55	2.55	2.55	0.95	0.67	0.58	0.43	1.07	1.2	1.1	0.28	0.22	0.27	0.29	0.28	0.18
21.5833	2.55	2.55	2.55	2.55	2.55	2.55	0.95	0.69	0.62	0.44	1.05	1.16	1.13	0.27	0.24	0.27	0.33	0.27	0.13
21.6667	2.55	2.55	2.55	2.55	2.55	2.55	0.94	0.7	0.6	0.46	1.06	1.18	1.09	0.28	0.21	0.25	0.28	0.28	0.12
21.75	2.55	2.55	2.55	2.55	2.55	2.55	0.95	0.66	0.6	0.46	1.08	1.19	1.14	0.28	0.22	0.24	0.28	0.28	0.13
21.8333	2.55	2.55	2.55	2.55	2.55	2.55	0.98	0.74	0.6	0.48	1.07	1.21	1.14	0.27	0.24	0.26	0.29	0.28	0.17
21.9167	2.55	2.55	2.55	2.55	2.55	2.55	0.98	0.71	0.62	0.45	1.07	1.18	1.11	0.27	0.22	0.26	0.29	0.34	0.16
22	2.55	2.55	2.55	2.55	2.55	2.55	0.96	0.68	0.62	0.48	1.09	1.23	1.12	0.27	0.21	0.26	0.28	0.28	0.13
22.0833	2.55	2.55	2.55	2.55	2.55	2.55	0.98	0.74	0.64	0.45	1.11	1.21	1.16	0.28	0.21	0.29	0.28	0.29	0.15
22.1667	2.55	2.55	2.55	2.55	2.55	2.55	0.99	0.73	0.61	0.44	1.14	1.24	1.16	0.28	0.21	0.28	0.3	0.29	0.15
22.25	2.55	2.55	2.55	2.55	2.55	2.55	1.01	0.74	0.61	0.47	1.12	1.26	1.15	0.31	0.23	0.3	0.29	0.3	0.17
22.3333	2.55	2.55	2.55	2.55	2.55	2.55	1	0.73	0.61	0.47	1.12	1.25	1.18	0.28	0.22	0.29	0.3	0.28	0.14
22.4167	2.55	2.55	2.55	2.55	2.55	2.55	1.03	0.77	0.62	0.45	1.16	1.31	1.16	0.29	0.2	0.27	0.28	0.31	0.13
22.5	2.55	2.55	2.55	2.55	2.55	2.55	1.04	0.79	0.62	0.48	1.16	1.24	1.21	0.28	0.24	0.28	0.3	0.29	0.14
22.5833	2.55	2.55	2.55	2.55	2.55	2.55	1.06	0.74	0.64	0.46	1.17	1.25	1.19	0.28	0.27	0.28	0.31	0.27	0.14
22.6667	2.55	2.55	2.55	2.55	2.55	2.55	1.03	0.79	0.65	0.48	1.16	1.29	1.2	0.28	0.21	0.29	0.28	0.27	0.15
22.75	2.55	2.55	2.55	2.55	2.55	2.55	1.05	0.76	0.66	0.48	1.18	1.3	1.2	0.28	0.25	0.28	0.3	0.28	0.14
22.8333	2.55	2.55	2.55	2.55	2.55	2.55	1.05	0.76	0.64	0.48	1.18	1.3	1.23	0.28	0.22	0.26	0.28	0.28	0.13
22.9167	2.55	2.55	2.55	2.55	2.55	2.55	1.08	0.8	0.63	0.48	1.24	1.3	1.25	0.28	0.23	0.26	0.29	0.29	0.14
23	2.55	2.55	2.55	2.55	2.55	2.55	1.05	0.79	0.66	0.5	1.21	1.31	1.28	0.28	0.21	0.27	0.28	0.33	0.12
23.0833	2.55	2.55	2.55	2.55	2.55	2.55	1.08	0.78	0.68	0.54	1.2	1.32	1.27	0.28	0.22	0.26	0.28	0.3	0.14
23.1667	2.55	2.55	2.55	2.55	2.55	2.55	1.11	0.81	0.69	0.49	1.22	1.36	1.25	0.28	0.23	0.25	0.29	0.29	0.14
23.25	2.55	2.55	2.55	2.55	2.55	2.55	1.06	0.74	0.65	0.51	1.22	1.32	1.25	0.29	0.23	0.3	0.27	0.28	0.13
23.3333	2.55	2.55	2.55	2.55	2.55	2.55	1.09	0.8	0.67	0.5	1.24	1.35	1.25	0.28	0.23	0.28	0.28	0.29	0.14
23.4167	2.55	2.55	2.55	2.55	2.55	2.55	1.09	0.78	0.69	0.56	1.23	1.35	1.29	0.28	0.22	0.28	0.28	0.29	0.15
23.5	2.55	2.55	2.55	2.55	2.55	2.55	1.13	0.85	0.7	0.58	1.26	1.38	1.28	0.28	0.22	0.26	0.27	0.28	0.13
23.5833	2.55	2.55	2.55	2.55	2.55	2.55	1.12	0.83	0.68	0.54	1.26	1.34	1.29	0.29	0.21	0.25	0.3	0.33	0.16
23.6667	2.55	2.55	2.55	2.55	2.55	2.55	1.16	0.83	0.7	0.51	1.27	1.36	1.29	0.3	0.22	0.26	0.28	0.29	0.14
23.75	2.55	2.55	2.55	2.55	2.55	2.55	1.14	0.83	0.68	0.5	1.3	1.37	1.31	0.29	0.21	0.26	0.29	0.29	0.13
23.8333	2.55	2.55	2.55	2.55	2.55	2.55	1.13	0.86	0.71	0.53	1.28	1.38	1.32	0.31	0.23	0.26	0.31	0.27	0.13
23.9167	2.55	2.55	2.55	2.55	2.55	2.55	1.17	0.87	0.74	0.55	1.28	1.45	1.32	0.29	0.2	0.29	0.3	0.34	0.13
24	2.55	2.55	2.55	2.55	2.55	2.55	1.12	0.86	0.74	0.53	1.31	1.4	1.33	0.28	0.22	0.27	0.29	0.28	0.14
24.0833	2.55	2.55	2.55	2.55	2.55	2.55	1.15	0.89	0.71	0.54	1.33	1.42	1.35	0.29	0.23	0.28	0.28	0.29	0.15
24.1667	2.55	2.55	2.55	2.55	2.55	2.55	1.18	0.9	0.74	0.59	1.31	1.44	1.35	0.29	0.23	0.3	0.31	0.29	0.14
24.25	2.55	2.55	2.55	2.55	2.55	2.55	1.2	0.89	0.77	0.57	1.38	1.45	1.41	0.29	0.21	0.31	0.29	0.29	0.16
24.3333	2.55	2.55	2.55	2.55	2.55	2.55	1.18	0.85	0.73	0.52	1.36	1.48	1.39	0.29	0.23	0.27	0.27	0.31	0.14
24.4167	2.55	2.55	2.55	2.55	2.55	2.55	1.24	0.91	0.74	0.55	1.35	1.5	1.4	0.29	0.21	0.28	0.29	0.29	0.13
24.5	2.55	2.55	2.55	2.55	2.55	2.55	1.19	0.89	0.74	0.58	1.37	1.51	1.39	0.29	0.24	0.24	0.29	0.29	0.16
24.5833	2.55	2.55	2.55	2.55	2.55	2.55	1.21	0.87	0.75	0.55	1.37	1.51	1.38	0.28	0.22	0.28	0.31	0.31	0.14
24.6667	2.55	2.55	2.55	2.55	2.55	2.55	1.23	0.92	0.77	0.57	1.39	1.49	1.41	0.29	0.24	0.25	0.3	0.29	0.14
24.75	2.55	2.55	2.55	2.55	2.55	2.55	1.22	0.87	0.75	0.56	1.39	1.55	1.41	0.29	0.24	0.3	0.28	0.3	0.19
24.8333	2.55	2.55	2.55	2.55	2.55	2.55	1.29	0.96	0.75	0.53	1.39	1.51	1.46	0.28	0.25	0.3	0.29	0.28	0.14
24.9167	2.55	2.55	2.55	2.55	2.55	2.55	1.25	0.94	0.75	0.56	1.41	1.54	1.44	0.28	0.21	0.29	0.31	0.29	0.15
25	2.55	2.55	2.55	2.55	2.55	2.55	1.25	0.93	0.76	0.58	1.42	1.51	1.43	0.29	0.22	0.28	0.29	0.28	0.12
25.0833	2.55	2.55	2.55	2.55	2.55	2.55	1.26	0.9	0.84	0.55	1.45	1.53	1.46	0.28	0.26	0.27	0.28	0.29	0.14
25.1667	2.55	2.55	2.55	2.55	2.55	2.55	1.28	0.91	0.78	0.59	1.48	1.55	1.48	0.28	0.2	0.25	0.32	0.29	0.13
25.25	2.55	2.55	2.55	2.55	2.55	2.55	1.28	0.94	0.78	0.6	1.42	1.59	1.48	0.29	0.23	0.28	0.32	0.29	0.13
25.3333	2.55	2.55	2.55	2.55	2.55	2.55	1.28	0.92	0.79	0.56	1.46	1.58	1.51	0.28	0.21	0.27	0.3	0.28	0.14
25.4167	2.55	2.55	2.55	2.55	2.55	2.55	1.31	0.92	0.79	0.58	1.46	1.66	1.5	0.28	0.22	0.26	0.31	0.29	0.13
25.5	2.55	2.55	2.55	2.55	2.55	2.55	1.32	0.95	0.8	0.6	1.48	1.59	1.55	0.28	0.23	0.26	0.3	0.37	0.15
25.5833	2.55	2.55	2.55	2.55	2.55	2.55	1.32	1.02	0.82	0.65	1.46	1.62	1.51	0.29	0.21	0.27	0.32	0.29	0.13
25.6667	2.55	2.55	2.55	2.55	2.55	2.55	1.35	0.99	0.8	0.59	1.47	1.62	1.52	0.28	0.21	0.26	0.28	0.31	0.14
25.75	2.55	2.55	2.55	2.55	2.55	2.55	1.34	0.95	0.83	0.64	1.49	1.64	1.5	0.28	0.22	0.24	0.3	0.3	0.15
25.8333	2.55	2.55	2.55	2.55	2.55	2.55	1.37	0.95	0.8	0.61	1.49	1.68	1.52	0.32	0.24	0.25	0.29	0.29	0.17
25.9167	2.55	2.55	2.55	2.55	2.55	2.55	1.35	0.99	0.81	0.63	1.51	1.69	1.54	0.28	0.21	0.26	0.3	0.31	0.15
26	2.55	2.55	2.55	2.55	2.55	2.55	1.36	0.97	0.83	0.61	1.51	1.69	1.55	0.29	0.22	0.28	0.3	0.29	0.12
26.0833	2.55	2.55	2.55	2.55	2.55	2.55	1.37	0.98	0.85	0.61	1.56	1.7	1.56	0.27	0.21	0.26	0.29	0.32	0.14
26.1667	2.55	2.55	2.55	2.55	2.55	2.55	1.38	1	0.82	0.63	1.58	1.71	1.63	0.28	0.21	0.28	0.3	0.29	0.14
26.25	2.55	2.55	2.55	2.55	2.55	2.55	1.38	1.02	0.87	0.62	1.54	1.72	1.59	0.3	0.22	0.32	0.3	0.29	0.17
26.3333	2.55	2.55	2.55	2.55	2.55	2.55	1.43	0.99	0.88	0.62	1.58	1.75	1.61	0.29	0.22	0.29	0.29	0.29	0.13
26.4167	2.55	2.55	2.55	2.55	2.55	2.55	1.4	1.01	0.84	0.68	1.59	1.77	1.69	0.29	0.26	0.3	0.32	0.28	0.14
26.5	2.55	2.55	2.55	2.55	2.55	2.55	1.43	0.99	0.87	0.67	1.6	1.76	1.63	0.29	0.26	0.29	0.3	0.29	0.17
26.5833	2.55	2.55	2.55	2.55	2.55	2.55	1.45	1.01	0.86	0.66	1.6	1.81	1.63	0.28	0.22	0.3	0.29	0.33	0.15
26.6667	2.55	2.55	2.55	2.55	2.55	2.55	1.44	1.03	0.87	0.66	1.62	1.82	1.63	0.3	0.22	0.28	0.3	0.3	0.18
26.75	2.55	2.55	2.55	2.55	2.55	2.55	1.47	1.01	0.9	0.64	1.64	1.81	1.66	0.28	0.25	0.29	0.3	0.32	0.16
26.8333	2.55	2.55	2.55	2.55	2.55	2.55	1.47	1.03	0.88	0.66	1.61	1.78	1.69	0.28	0.24	0.24	0.29	0.28	0.14
26.9167	2.55	2.55	2.55	2.55	2.55	2.55	1.47	1.04	0.93	0.66	1.64	1.8	1.67	0.29	0.24	0.27	0.31	0.3	0.15
27	2.55	2.55	2.55	2.55	2.55	2.55	1.47	1.04	0.91	0.7	1.66	1.83	1.7	0.29	0.23	0.27	0.31	0.29	0.14
27.0833	2.55	2.55	2.55	2.55	2.55	2.55	1.53	1.04	0.9	0.67	1.68	1.84	1.71	0.28	0.25	0.3	0.3	0.29	0.15
27.1667	2.55	2.55	2.55	2.55	2.55	2.55	1.53	1.04	0.91	0.67	1.67	1.84	1.71	0.29	0.21	0.28	0.29	0.3	0.15
27.25	2.55	2.55	2.55	2.55	2.55	2.55	1.53	1.06	0.91	0.69	1.7	1.87	1.74	0.29	0.23	0.27	0.32	0.29	0.16
27.3333	2.55	2.55	2.55	2.55	2.55	2.55	1.57	1.07	0.93	0.67	1.72	1.85	1.74	0.29	0.24	0.27	0.34	0.33	0.14
27.4167	2.55	2.55	2.55	2.55	2.55	2.55	1.54	1.09	0.9	0.66	1.71	1.87	1.75	0.29	0.24	0.32	0.29	0.3	0.15
27.5	2.55	2.55	2.55	2.55	2.55	2.55	1.55	1.1	0.93	0.71	1.72	1.9	1.76	0.29	0.24	0.31	0.28	0.33	0.13
27.5833	2.55	2.55	2.55	2.55	2.55	2.55	1.55	1.07	0.95	0.7	1.74	1.93	1.76	0.31	0.22	0.27	0.29	0.33	0.15
27.6667	2.55	2.55	2.55	2.55	2.55	2.55	1.58	1.15	0.95	0.67	1.74	1.93	1.79	0.32	0.22	0.3	0.28	0.29	0.18
27.75	2.55	2.55	2.55	2.55	2.55	2.55	1.56	1.14	0.94	0.7	1.76	1.93	1.81	0.3	0.23	0.31	0.29	0.29	0.15
27.8333	2.55	2.55	2.55	2.55	2.55	2.55	1.61	1.1	1	0.71	1.8	1.98	1.83	0.29	0.24	0.26	0.29	0.3	0.14
27.9167	2.55	2.55	2.55	2.55	2.55	2.55	1.59	1.12	0.96	0.71	1.77	1.99	1.8	0.29	0.26	0.28	0.29	0.31	0.15
28	2.55	2.55	2.55	2.55	2.55	2.55	1.64	1.1	0.99	0.69	1.8	2	1.85	0.29	0.23	0.34	0.3	0.31	0.13
28.0833	2.55	2.55	2.55	2.55	2.55	2.55	1.66	1.15	0.97	0.71	1.83	2.04	1.86	0.3	0.23	0.31	0.29	0.31	0.19
28.1667	2.55	2.55	2.55	2.55	2.55	2.55	1.7	1.11	0.98	0.73	1.82	2.03	1.84	0.3	0.26	0.3	0.3	0.31	0.14
28.25	2.55	2.55	2.55	2.55	2.55	2.55	1.65	1.17	1	0.71	1.86	2.07	1.86	0.3	0.27	0.3	0.29	0.31	0.15
28.3333	2.55	2.55	2.55	2.55	2.55	2.55	1.66	1.18	0.99	0.75	1.86	2.08	1.89	0.29	0.23	0.31	0.3	0.32	0.14
28.4167	2.55	2.55	2.55	2.55	2.55	2.55	1.68	1.15	1	0.75	1.89	2.07	1.89	0.3	0.24	0.3	0.31	0.3	0.14
28.5	2.55	2.55	2.55	2.55	2.55	2.55	1.71	1.17	1.01	0.71	1.87	2.11	1.91	0.29	0.25	0.32	0.29	0.3	0.16
28.5833	2.55	2.55	2.55	2.55	2.55	2.55	1.74	1.23	1.06	0.74	1.9	2.1	1.91	0.32	0.24	0.3	0.32	0.31	0.15
28.6667	2.55	2.55	2.55	2.55	2.55	2.55	1.73	1.17	1.04	0.7	1.94	2.12	1.95	0.29	0.22	0.33	0.29	0.35	0.13
28.75	2.55	2.55	2.55	2.55	2.55	2.55	1.72	1.21	1.04	0.74	1.95	2.17	1.93	0.3	0.24	0.28	0.29	0.29	0.14
28.8333	2.55	2.55	2.55	2.55	2.55	2.55	1.73	1.2	1.06	0.76	1.92	2.16	1.98	0.29	0.24	0.29	0.31	0.3	0.14
28.9167	2.55	2.55	2.55	2.55	2.55	2.55	1.78	1.21	1.07	0.76	1.96	2.15	1.99	0.3	0.25	0.29	0.32	0.32	0.14
29	2.55	2.55	2.55	2.55	2.55	2.55	1.77	1.23	1.07	0.75	1.96	2.19	2.02	0.29	0.23	0.29	0.3	0.29	0.14
29.0833	2.55	2.55	2.55	2.55	2.55	2.55	1.79	1.23	1.06	0.77	1.97	2.21	1.99	0.29	0.23	0.27	0.31	0.3	0.13
29.1667	2.55	2.55	2.55	2.55	2.55	2.55	1.78	1.26	1.09	0.78	1.97	2.23	1.99	0.3	0.22	0.3	0.3	0.3	0.14
29.25	2.55	2.55	2.55	2.55	2.55	2.55	1.83	1.25	1.1	0.78	1.99	2.24	2.06	0.29	0.26	0.28	0.29	0.32	0.15
29.3333	2.55	2.55	2.55	2.55	2.55	2.55	1.81	1.28	1.11	0.73	2.02	2.24	2.06	0.3	0.24	0.27	0.31	0.31	0.13
29.4167	2.55	2.55	2.55	2.55	2.55	2.55	1.85	1.29	1.07	0.77	2.03	2.33	2.07	0.3	0.24	0.28	0.33	0.32	0.15
29.5	2.55	2.55	2.55	2.55	2.55	2.55	1.85	1.34	1.13	0.79	2.04	2.34	2.06	0.29	0.28	0.3	0.3	0.29	0.14
29.5833	2.55	2.55	2.55	2.55	2.55	2.55	1.87	1.25	1.12	0.79	2.07	2.32	2.06	0.29	0.22	0.26	0.31	0.31	0.14
29.6667	2.55	2.55	2.55	2.55	2.55	2.55	1.89	1.32	1.15	0.82	2.06	2.32	2.07	0.3	0.26	0.31	0.31	0.3	0.14
29.75	2.55	2.55	2.55	2.55	2.55	2.55	1.87	1.32	1.17	0.79	2.1	2.31	2.1	0.3	0.22	0.31	0.29	0.32	0.17
29.8333	2.55	2.55	2.55	2.55	2.55	2.55	1.91	1.34	1.14	0.78	2.1	2.39	2.13	0.3	0.23	0.29	0.31	0.3	0.15
29.9167	2.55	2.55	2.55	2.55	2.55	2.55	1.91	1.34	1.14	0.82	2.14	2.39	2.17	0.29	0.22	0.27	0.32	0.3	0.14
30	2.55	2.55	2.55	2.55	2.55	2.55	1.94	1.35	1.15	0.82	2.1	2.45	2.14	0.29	0.21	0.27	0.33	0.29	0.15

## Sheet: SFig4A
Time	2DG+CM	2DG+CM	2DG+CM	2DG+CM	3%mannose+CM	3%mannose+CM	3%mannose+CM	3%mannose+CM	3%mannose+CM	3%mannose+CM	3% galactose	3% galactose	3% galactose	3% galactose	3% fructose +CM	3% fructose +CM	3% fructose +CM	3% fructose +CM	3% glucose+CM	3% glucose+CM	3% glucose+CM	3% glucose+CM	CM	CM	CM	CM	CM
0.333333	0.164484	0.183097	0.215654	0.151894	0.169521	0.253576	0.27315	0.231491	0.191485	0.112077	0.24804	0.229916	0.264027	0.212383	0.289933	0.188342	0.213311	0.191525	0.245193	0.247147	0.21902	0.228083	0.309382	0.406126	0.162101	0.230926	0.168806
0.35	0.161962	0.196306	0.22221	0.147351	0.166014	0.275132	0.291027	0.21971	0.188843	0.127511	0.24483	0.214214	0.256611	0.252759	0.296809	0.154472	0.235357	0.110019	0.196138	0.268484	0.217884	0.225354	0.30326	0.4137	0.200407	0.222962	0.166058
0.366667	0.192308	0.212805	0.227656	0.155935	0.197255	0.241156	0.301901	0.228069	0.185793	0.189011	0.266306	0.214677	0.266014	0.211565	0.305683	0.167922	0.245877	0.161204	0.235161	0.271576	0.200562	0.235538	0.294812	0.38653	0.178136	0.217705	0.148653
0.383333	0.164759	0.197186	0.222622	0.137733	0.176992	0.227617	0.29244	0.193248	0.198263	0.119026	0.272949	0.200318	0.268534	0.207426	0.312508	0.163079	0.247579	0.1531	0.19019	0.285939	0.210177	0.185218	0.325297	0.439497	0.149164	0.205827	0.139774
0.4	0.167747	0.208702	0.235595	0.146874	0.210729	0.237771	0.278312	0.21473	0.188184	0.135103	0.244102	0.196373	0.262904	0.217849	0.347231	0.169229	0.215833	0.194608	0.23288	0.266046	0.217438	0.185661	0.335092	0.372142	0.199755	0.214731	0.143105
0.416667	0.160406	0.199068	0.240409	0.12594	0.211402	0.235961	0.295427	0.221635	0.185897	0.114269	0.268648	0.186729	0.265939	0.227612	0.307395	0.178221	0.202678	0.151731	0.21272	0.259775	0.245472	0.202849	0.310142	0.418395	0.187827	0.175473	0.148244
0.433333	0.186071	0.210406	0.231305	0.119764	0.190772	0.256555	0.283396	0.21376	0.22678	0.110202	0.253857	0.226279	0.265151	0.213542	0.304343	0.131665	0.202426	0.145523	0.201347	0.276306	0.199007	0.219613	0.275596	0.454266	0.155276	0.175554	0.134273
0.45	0.169681	0.24119	0.240913	0.153013	0.202204	0.240108	0.285742	0.216874	0.219004	0.128735	0.251359	0.218232	0.25092	0.209141	0.306516	0.157292	0.226654	0.123139	0.196016	0.276027	0.258468	0.181208	0.298494	0.392349	0.1941	0.192464	0.146039
0.466667	0.168944	0.200713	0.248717	0.187021	0.179276	0.245079	0.299274	0.214074	0.199176	0.113061	0.261493	0.192066	0.259844	0.206527	0.305128	0.166454	0.262076	0.129132	0.242718	0.247776	0.220983	0.211367	0.364353	0.460138	0.168088	0.180941	0.220998
0.483333	0.203791	0.19971	0.211011	0.174786	0.192897	0.241366	0.286803	0.214102	0.200194	0.106683	0.252583	0.215256	0.257538	0.225148	0.295119	0.156405	0.212253	0.132837	0.244211	0.306793	0.227104	0.170977	0.311347	0.418312	0.192154	0.21783	0.132822
0.5	0.171573	0.19431	0.25339	0.172217	0.201251	0.253966	0.29681	0.212705	0.185655	0.113285	0.242697	0.209905	0.274166	0.216657	0.323586	0.185801	0.221412	0.162155	0.219143	0.29902	0.204119	0.204051	0.344538	0.471942	0.177841	0.224271	0.144653
0.516667	0.181497	0.213375	0.237183	0.119454	0.199917	0.277488	0.304381	0.22778	0.224217	0.142976	0.246385	0.228193	0.27178	0.214051	0.331805	0.170496	0.234274	0.144491	0.233471	0.250027	0.191134	0.196416	0.29662	0.424149	0.202669	0.209561	0.150701
0.533333	0.179636	0.207365	0.254882	0.163984	0.212654	0.274227	0.304575	0.210173	0.227033	0.126244	0.251359	0.2419	0.265451	0.203277	0.311855	0.16833	0.236067	0.166495	0.21881	0.265081	0.201577	0.251445	0.301941	0.372458	0.235787	0.233141	0.165725
0.55	0.179171	0.193752	0.248506	0.147709	0.213811	0.24536	0.292287	0.213304	0.189538	0.124932	0.249113	0.236126	0.265376	0.222632	0.327234	0.186009	0.214114	0.131956	0.187692	0.276585	0.230404	0.219766	0.344538	0.39513	0.189665	0.217034	0.137789
0.566667	0.174856	0.190967	0.240451	0.181953	0.182782	0.265799	0.295466	0.248758	0.1926	0.117588	0.262087	0.232741	0.264027	0.234552	0.315497	0.172585	0.214151	0.142572	0.240546	0.318441	0.223849	0.226006	0.322463	0.448214	0.179762	0.21825	0.144775
0.583333	0.176107	0.198707	0.250414	0.15758	0.188321	0.254993	0.306052	0.215158	0.192495	0.124842	0.256018	0.236717	0.265114	0.22229	0.314422	0.174063	0.232633	0.160728	0.22035	0.332535	0.235811	0.185071	0.357162	0.454736	0.178136	0.205371	0.135322
0.6	0.181358	0.210122	0.246052	0.145841	0.176154	0.269176	0.28453	0.207393	0.202939	0.136335	0.27315	0.230112	0.275115	0.238462	0.360776	0.172708	0.25935	0.180778	0.204741	0.334924	0.233854	0.234763	0.317271	0.433783	0.191357	0.229736	0.182826
0.616667	0.183502	0.197786	0.25305	0.148505	0.189404	0.261184	0.314383	0.221635	0.210298	0.121772	0.251653	0.233881	0.25739	0.216232	0.330851	0.181568	0.240076	0.146227	0.219767	0.281857	0.211885	0.235189	0.365703	0.433322	0.196999	0.25301	0.157567
0.633333	0.177452	0.209635	0.258088	0.145404	0.183437	0.235787	0.312773	0.230997	0.202234	0.142792	0.266804	0.21626	0.26085	0.225033	0.345432	0.198448	0.259197	0.162346	0.21272	0.340624	0.246072	0.232286	0.311982	0.438318	0.155276	0.222709	0.154354
0.65	0.172173	0.201035	0.240493	0.154853	0.220051	0.260506	0.293243	0.219108	0.199632	0.104106	0.271046	0.245555	0.278008	0.213429	0.336162	0.18161	0.261192	0.161584	0.241397	0.280081	0.238051	0.229199	0.349831	0.417157	0.171852	0.235062	0.151479
0.666667	0.188927	0.187914	0.246263	0.139981	0.194222	0.267378	0.294239	0.234401	0.187525	0.121502	0.264864	0.226279	0.274204	0.227124	0.357418	0.213023	0.235917	0.187526	0.214332	0.316635	0.226827	0.218736	0.347048	0.401811	0.169407	0.220898	0.15988
0.683333	0.171711	0.192199	0.239067	0.159268	0.216177	0.263721	0.287107	0.228706	0.204561	0.131051	0.304604	0.252628	0.257279	0.217196	0.327424	0.219684	0.230289	0.14571	0.237193	0.338669	0.21168	0.235344	0.362465	0.380186	0.189019	0.22292	0.180505
0.7	0.182849	0.209959	0.248506	0.166451	0.203923	0.273504	0.286576	0.212193	0.211186	0.109934	0.259467	0.240829	0.288333	0.235535	0.354122	0.204921	0.248678	0.145382	0.250378	0.312694	0.223987	0.209136	0.352556	0.426268	0.163607	0.205578	0.131815
0.716667	0.176339	0.198547	0.258045	0.135765	0.183625	0.271914	0.300741	0.210031	0.193262	0.134328	0.271546	0.275224	0.267856	0.228243	0.349619	0.228351	0.246709	0.185142	0.237829	0.29478	0.253585	0.201275	0.354355	0.39066	0.201412	0.251922	0.136252
0.733333	0.16701	0.198868	0.235929	0.168113	0.23122	0.260185	0.299853	0.232741	0.208275	0.118846	0.274756	0.218813	0.254536	0.218304	0.364049	0.205601	0.25103	0.204252	0.257494	0.259775	0.239664	0.230664	0.316249	0.451065	0.180749	0.200623	0.187146
0.75	0.194661	0.208905	0.236221	0.143026	0.202109	0.267019	0.293702	0.219682	0.21564	0.147717	0.253367	0.252267	0.29143	0.219469	0.338373	0.221454	0.255372	0.17783	0.269387	0.312403	0.232459	0.219194	0.35249	0.441311	0.182378	0.265951	0.17081
0.766667	0.183502	0.21004	0.231887	0.158424	0.194695	0.270688	0.295696	0.251988	0.225335	0.181143	0.263326	0.249785	0.281638	0.21473	0.359194	0.219857	0.273097	0.14947	0.268992	0.351988	0.235112	0.219308	0.335549	0.38689	0.171901	0.1923	0.191696
0.783333	0.189959	0.218565	0.26152	0.146357	0.199822	0.295107	0.30221	0.22463	0.200862	0.122223	0.268947	0.24687	0.273825	0.234697	0.361172	0.215166	0.226136	0.174793	0.245963	0.285892	0.226653	0.234569	0.338688	0.421413	0.227944	0.223722	0.191483
0.8	0.188365	0.210081	0.24804	0.166208	0.183531	0.304168	0.286007	0.25095	0.202305	0.128191	0.255772	0.257291	0.278389	0.24753	0.351134	0.218908	0.246823	0.170229	0.272372	0.330451	0.228458	0.204427	0.339016	0.435334	0.173959	0.264936	0.160376
0.816667	0.166826	0.199188	0.241249	0.145246	0.19716	0.273684	0.296118	0.226131	0.209552	0.135879	0.284659	0.270516	0.283403	0.226322	0.357319	0.209987	0.257282	0.166543	0.259184	0.349449	0.253193	0.2319	0.3626	0.412919	0.198101	0.213102	0.145998
0.833333	0.182523	0.209067	0.256548	0.139784	0.233184	0.27242	0.304109	0.233643	0.198684	0.13196	0.29083	0.24472	0.279764	0.232156	0.360925	0.217573	0.271969	0.166018	0.225568	0.343539	0.255186	0.250618	0.357095	0.444439	0.214702	0.270601	0.176759
0.85	0.17282	0.20931	0.24982	0.186856	0.202252	0.264616	0.302481	0.216473	0.200299	0.11047	0.272648	0.204432	0.289957	0.248702	0.356482	0.231098	0.271659	0.235825	0.258924	0.340323	0.246107	0.271903	0.299808	0.441606	0.180255	0.217663	0.182151
0.866667	0.173838	0.200191	0.233801	0.144254	0.207416	0.257124	0.295734	0.233876	0.207779	0.166274	0.293034	0.223979	0.27447	0.222547	0.345772	0.206536	0.235843	0.200749	0.272768	0.291081	0.227729	0.243128	0.354422	0.422324	0.19081	0.246196	0.147223
0.883333	0.175319	0.200392	0.249184	0.146238	0.225206	0.246977	0.299968	0.219194	0.205479	0.166415	0.257987	0.245038	0.278503	0.238636	0.370686	0.203352	0.248375	0.173542	0.270966	0.329311	0.22957	0.255946	0.313763	0.476562	0.182576	0.238787	0.160997
0.9	0.177406	0.20365	0.254882	0.168397	0.215694	0.309294	0.308117	0.240364	0.231091	0.147441	0.288122	0.251225	0.272688	0.225291	0.362709	0.212808	0.248829	0.231817	0.258014	0.297588	0.307544	0.223322	0.347511	0.47499	0.194949	0.2038	0.148163
0.916667	0.166734	0.195986	0.254925	0.171281	0.208231	0.291896	0.31289	0.232538	0.22743	0.170879	0.275409	0.27876	0.282904	0.236432	0.361123	0.201235	0.242935	0.200946	0.280276	0.341327	0.231553	0.219499	0.353355	0.438024	0.161519	0.226639	0.186976
0.933333	0.178845	0.223291	0.256505	0.219015	0.202347	0.254072	0.304925	0.21473	0.221625	0.113553	0.272398	0.272765	0.281255	0.221862	0.35221	0.232059	0.236254	0.214928	0.275058	0.301651	0.229882	0.205856	0.308496	0.400309	0.17293	0.210768	0.183926
0.95	0.180473	0.198226	0.261219	0.169412	0.211114	0.27354	0.305974	0.220888	0.220619	0.160334	0.304604	0.253952	0.278732	0.228961	0.37551	0.199249	0.286457	0.176286	0.279966	0.339771	0.31963	0.230279	0.368886	0.429226	0.203121	0.297765	0.153902
0.966667	0.181497	0.204739	0.249947	0.168032	0.180443	0.300519	0.298657	0.220888	0.250834	0.134921	0.273099	0.247628	0.267743	0.21748	0.364099	0.220979	0.293507	0.154517	0.291158	0.332535	0.258254	0.223054	0.382424	0.43895	0.166138	0.275185	0.144408
0.983333	0.174486	0.210812	0.235511	0.167991	0.201203	0.254497	0.293434	0.239456	0.224433	0.138712	0.279037	0.25725	0.266991	0.218616	0.377528	0.209816	0.265889	0.212934	0.252184	0.332983	0.232842	0.259038	0.355624	0.436258	0.170335	0.270113	0.188547
1	0.182383	0.212032	0.258602	0.164873	0.245141	0.282145	0.305585	0.236501	0.201777	0.133553	0.292059	0.255922	0.260701	0.231983	0.361965	0.210969	0.268054	0.238624	0.278283	0.33055	0.259398	0.228737	0.35656	0.430269	0.214957	0.260183	0.164354
1.01667	0.199951	0.19967	0.226498	0.149819	0.217822	0.256804	0.309952	0.238782	0.241608	0.133599	0.286236	0.306205	0.255017	0.246798	0.362312	0.22609	0.302094	0.205884	0.255635	0.330996	0.260185	0.237245	0.334375	0.440931	0.228098	0.230543	0.162944
1.03333	0.180799	0.211584	0.289286	0.158062	0.232987	0.295957	0.30442	0.253473	0.216677	0.169279	0.301386	0.302062	0.267856	0.212807	0.385603	0.222406	0.30547	0.213432	0.301258	0.328816	0.278852	0.253732	0.354556	0.429184	0.213839	0.212977	0.168014
1.05	0.197822	0.213905	0.245503	0.16245	0.238997	0.278142	0.316944	0.234692	0.195777	0.173283	0.278229	0.250905	0.265489	0.242387	0.404346	0.195964	0.262768	0.216625	0.243272	0.321624	0.290279	0.247513	0.368682	0.451321	0.194549	0.224905	0.144856
1.06667	0.193625	0.199108	0.269508	0.180024	0.21976	0.283277	0.313401	0.23245	0.270131	0.140911	0.276013	0.248147	0.300798	0.237939	0.398775	0.237582	0.29482	0.243168	0.31952	0.326494	0.257397	0.266009	0.40639	0.484279	0.201764	0.230373	0.13508
1.08333	0.180147	0.216886	0.252496	0.173725	0.204257	0.286495	0.306013	0.233178	0.205586	0.12733	0.316383	0.265871	0.27023	0.226006	0.370435	0.208196	0.342267	0.205884	0.316291	0.340273	0.269531	0.257808	0.351625	0.464144	0.183911	0.277642	0.15025
1.1	0.178102	0.217295	0.253263	0.198941	0.233872	0.276219	0.323561	0.23618	0.219112	0.148963	0.303928	0.248985	0.269137	0.235448	0.375459	0.233853	0.288669	0.197748	0.287755	0.315368	0.262693	0.239267	0.416152	0.43588	0.176562	0.233397	0.119609
1.11667	0.185884	0.223662	0.266088	0.162369	0.23122	0.271409	0.322249	0.251751	0.232872	0.14059	0.288224	0.301008	0.26268	0.223203	0.376619	0.229135	0.310599	0.221031	0.276603	0.297636	0.287484	0.278479	0.345198	0.469379	0.200307	0.236088	0.154437
1.13333	0.183129	0.222838	0.26337	0.160596	0.220779	0.2704	0.318602	0.269059	0.22328	0.197658	0.291906	0.2623	0.281026	0.215353	0.373697	0.233765	0.291561	0.2044	0.316705	0.307854	0.248157	0.240747	0.347842	0.484411	0.21257	0.283071	0.162736
1.15	0.187569	0.214762	0.246221	0.157018	0.226914	0.282583	0.306753	0.235888	0.230909	0.169797	0.317755	0.276538	0.267969	0.217196	0.408221	0.225916	0.282205	0.218625	0.315922	0.337769	0.274598	0.263573	0.32182	0.433951	0.248438	0.278135	0.169182
1.16667	0.19584	0.22185	0.294267	0.153813	0.20756	0.294922	0.315682	0.264357	0.222956	0.153962	0.290984	0.302442	0.278122	0.247706	0.414438	0.257357	0.310072	0.228126	0.35853	0.336071	0.317361	0.294351	0.371876	0.444989	0.189218	0.273625	0.154108
1.18333	0.186679	0.212886	0.298648	0.187227	0.204687	0.265799	0.325234	0.243831	0.197878	0.136381	0.326083	0.270148	0.281945	0.231292	0.396186	0.24018	0.308293	0.215976	0.29651	0.395553	0.298783	0.249516	0.403208	0.446219	0.221943	0.230458	0.166349
1.2	0.186305	0.219467	0.253603	0.18105	0.234659	0.288072	0.313244	0.236618	0.211684	0.118082	0.295294	0.279378	0.279496	0.234234	0.405862	0.252251	0.302656	0.239899	0.302891	0.356782	0.296707	0.28404	0.397088	0.437435	0.185347	0.248361	0.162032
1.21667	0.19419	0.221315	0.261778	0.183475	0.21879	0.293371	0.325194	0.254306	0.212573	0.155865	0.307104	0.279502	0.278885	0.227382	0.387903	0.265794	0.318446	0.233642	0.282496	0.369456	0.29168	0.310062	0.376312	0.409885	0.184951	0.292614	0.175919
1.23333	0.212659	0.200553	0.279846	0.205099	0.220973	0.270292	0.311675	0.233381	0.253508	0.124525	0.32183	0.279254	0.272688	0.236317	0.409218	0.235518	0.319713	0.233743	0.31915	0.317221	0.275832	0.259038	0.392893	0.426435	0.190212	0.242398	0.149103
1.25	0.185183	0.210122	0.257917	0.179163	0.2352	0.299961	0.310578	0.25514	0.213286	0.143665	0.315646	0.289737	0.266127	0.218048	0.420118	0.248106	0.341555	0.204895	0.28383	0.32684	0.259183	0.292132	0.361927	0.441226	0.200207	0.223004	0.158805
1.26667	0.219669	0.202643	0.281603	0.187227	0.22282	0.311698	0.328952	0.243684	0.200018	0.144171	0.305072	0.277031	0.266803	0.216657	0.439201	0.264888	0.29482	0.218425	0.332034	0.342432	0.294079	0.303025	0.372557	0.442747	0.186834	0.228886	0.133587
1.28333	0.18173	0.200512	0.288931	0.189502	0.218209	0.292522	0.336199	0.258003	0.228625	0.179197	0.286185	0.266765	0.272461	0.229479	0.408693	0.256549	0.31812	0.197699	0.28588	0.355453	0.285063	0.315634	0.342365	0.421413	0.204178	0.283071	0.131211
1.3	0.205217	0.23432	0.274815	0.195979	0.22882	0.282802	0.333614	0.242213	0.204067	0.134921	0.322519	0.308029	0.267555	0.217792	0.414015	0.261634	0.325455	0.192454	0.321324	0.373098	0.263985	0.267289	0.358635	0.4973	0.213839	0.257377	0.180168
1.31667	0.197728	0.224982	0.282967	0.1857	0.216999	0.307832	0.310382	0.25657	0.21044	0.16309	0.304032	0.281152	0.277741	0.231868	0.418628	0.271386	0.328545	0.208659	0.316982	0.406927	0.293894	0.3114	0.354956	0.44317	0.197249	0.245245	0.163898
1.33333	0.205597	0.216723	0.261907	0.172299	0.225548	0.297105	0.314187	0.230214	0.205126	0.152062	0.295552	0.294372	0.279076	0.224947	0.415868	0.254129	0.321555	0.205241	0.289947	0.379693	0.289948	0.256144	0.35763	0.43836	0.213636	0.284332	0.159053
1.35	0.19891	0.215823	0.28354	0.1712	0.221993	0.305214	0.313322	0.260725	0.247243	0.156934	0.30424	0.291113	0.266315	0.235101	0.417618	0.260597	0.328174	0.225806	0.328342	0.372004	0.295929	0.269653	0.419167	0.433825	0.251741	0.27523	0.136818
1.36667	0.19118	0.234195	0.300442	0.216761	0.22838	0.307158	0.321137	0.252968	0.220798	0.172905	0.302734	0.292992	0.285171	0.236548	0.385705	0.287622	0.371842	0.213183	0.287219	0.438558	0.327956	0.268891	0.396808	0.4411	0.234545	0.249749	0.123356
1.38333	0.186726	0.223992	0.269334	0.178015	0.240134	0.284848	0.32735	0.255289	0.217428	0.140315	0.290677	0.295796	0.268195	0.208466	0.431006	0.279077	0.316122	0.23674	0.261572	0.379483	0.347256	0.316559	0.320344	0.431355	0.16385	0.262644	0.153573
1.4	0.193766	0.211788	0.284069	0.175194	0.238948	0.314333	0.320304	0.260485	0.218825	0.175408	0.299523	0.310366	0.278084	0.217395	0.41317	0.281379	0.321882	0.231868	0.319474	0.350007	0.307956	0.278358	0.376244	0.455335	0.254369	0.229141	0.159921
1.41667	0.204979	0.231446	0.273594	0.195105	0.283761	0.332874	0.32205	0.253028	0.235094	0.157306	0.301282	0.330876	0.27618	0.225978	0.413592	0.261318	0.354918	0.218776	0.359928	0.359086	0.332892	0.295009	0.341313	0.475252	0.213636	0.311349	0.174996
1.43333	0.195934	0.228415	0.277743	0.176256	0.241965	0.318604	0.320304	0.259947	0.228734	0.160148	0.307573	0.301767	0.279458	0.22721	0.466216	0.271705	0.315348	0.251023	0.33419	0.378066	0.283525	0.292338	0.407737	0.488203	0.207406	0.208855	0.164188
1.45	0.208121	0.213538	0.285039	0.172543	0.234413	0.308169	0.326511	0.257495	0.220403	0.148732	0.31412	0.352495	0.282635	0.230227	0.454399	0.286046	0.330156	0.246396	0.301848	0.438107	0.321525	0.290574	0.379122	0.490636	0.20559	0.236473	0.14661
1.46667	0.201277	0.224858	0.265397	0.211168	0.245041	0.350329	0.322845	0.249883	0.256787	0.146887	0.308669	0.339957	0.275229	0.220722	0.431492	0.292926	0.33767	0.266326	0.3079	0.394322	0.333199	0.361816	0.344011	0.431523	0.228098	0.274249	0.145957
1.48333	0.213234	0.228374	0.269638	0.217399	0.267491	0.300444	0.338833	0.266705	0.235167	0.127376	0.318759	0.314587	0.273749	0.260449	0.415762	0.289619	0.358065	0.237046	0.324339	0.378643	0.331168	0.300374	0.405328	0.431774	0.19775	0.261852	0.186976
1.5	0.200945	0.220822	0.275994	0.186897	0.214824	0.31072	0.32739	0.259647	0.243851	0.182617	0.29288	0.27699	0.292129	0.217281	0.424659	0.270656	0.342141	0.24235	0.329742	0.399901	0.310168	0.280992	0.385254	0.451832	0.213331	0.267941	0.157773
1.51667	0.212516	0.215537	0.27875	0.195396	0.27795	0.319589	0.336968	0.287549	0.246431	0.18815	0.345161	0.2623	0.287638	0.227784	0.421344	0.293347	0.344405	0.269883	0.331612	0.406873	0.302242	0.2981	0.389273	0.480238	0.20433	0.205785	0.14984
1.53333	0.212803	0.209472	0.263715	0.210449	0.238898	0.310457	0.336239	0.260156	0.26462	0.160194	0.328646	0.334097	0.279305	0.231724	0.438437	0.286463	0.36392	0.247577	0.345142	0.418677	0.337851	0.330919	0.41852	0.432694	0.194799	0.27715	0.145427
1.55	0.199667	0.220493	0.249989	0.188095	0.229457	0.312939	0.337535	0.256093	0.218789	0.132006	0.303824	0.281276	0.290926	0.239565	0.432194	0.257492	0.334508	0.261219	0.284097	0.434622	0.318798	0.353008	0.350428	0.446855	0.224555	0.265201	0.157278
1.56667	0.207454	0.216436	0.267126	0.209478	0.258846	0.307832	0.325114	0.280214	0.266692	0.146012	0.334493	0.302822	0.264364	0.230946	0.424177	0.289666	0.333097	0.264917	0.308859	0.391014	0.319706	0.309811	0.36388	0.525681	0.189069	0.267499	0.169515
1.58333	0.197208	0.222961	0.263844	0.213622	0.236086	0.318642	0.324556	0.260725	0.225371	0.133553	0.291189	0.292741	0.278236	0.214758	0.464187	0.266656	0.331066	0.28832	0.308813	0.423368	0.334273	0.327426	0.420102	0.435376	0.220358	0.238315	0.193744
1.6	0.200329	0.219672	0.287249	0.229457	0.232496	0.33688	0.336603	0.240833	0.239957	0.183903	0.348765	0.336717	0.27618	0.248497	0.461098	0.27207	0.384028	0.256446	0.317258	0.381113	0.32746	0.327129	0.386222	0.528618	0.172734	0.240075	0.196266
1.61667	0.205264	0.21362	0.272331	0.205394	0.283554	0.312638	0.329714	0.254782	0.249166	0.163885	0.346197	0.325416	0.267818	0.233945	0.426107	0.300894	0.372448	0.292856	0.342439	0.475008	0.362292	0.315298	0.370176	0.441057	0.193651	0.233141	0.151931
1.63333	0.189302	0.214966	0.292396	0.22247	0.242758	0.300184	0.332164	0.255318	0.24887	0.161781	0.340271	0.339607	0.265451	0.242213	0.443686	0.267473	0.319876	0.261011	0.309545	0.390641	0.314832	0.330407	0.380221	0.455035	0.174254	0.258297	0.206806
1.65	0.215871	0.22148	0.274073	0.25744	0.241619	0.31166	0.34987	0.241567	0.259889	0.16787	0.324486	0.301471	0.298641	0.227985	0.44737	0.328408	0.345161	0.305712	0.340784	0.435296	0.352596	0.303191	0.373375	0.444312	0.207103	0.252183	0.157113
1.66667	0.197964	0.210609	0.292262	0.210534	0.248426	0.297549	0.343596	0.260156	0.235714	0.133781	0.328646	0.295084	0.282673	0.243583	0.445004	0.302872	0.359174	0.244858	0.341304	0.387506	0.330058	0.302942	0.399193	0.482651	0.190163	0.198566	0.151397
1.68333	0.197681	0.220452	0.294847	0.18537	0.269371	0.299961	0.330034	0.263185	0.262552	0.151413	0.324379	0.295209	0.292673	0.238549	0.461827	0.338842	0.367528	0.263145	0.311467	0.380114	0.32126	0.326067	0.342628	0.456962	0.192553	0.267189	0.150291
1.7	0.203364	0.211788	0.289952	0.206571	0.268304	0.290497	0.330235	0.274544	0.227756	0.159355	0.316489	0.335319	0.273067	0.248908	0.453011	0.296199	0.349415	0.238879	0.315784	0.425474	0.334773	0.335066	0.384839	0.464576	0.18882	0.195817	0.156001
1.71667	0.214432	0.218606	0.281999	0.18068	0.267796	0.298068	0.349664	0.260216	0.259216	0.162295	0.326723	0.320374	0.294579	0.2497	0.445884	0.288643	0.352205	0.267423	0.321185	0.462507	0.369614	0.305892	0.386915	0.471377	0.191955	0.219846	0.177684
1.73333	0.216975	0.216518	0.284995	0.172869	0.216999	0.295328	0.332808	0.250209	0.228589	0.137569	0.275309	0.320804	0.266953	0.230658	0.474495	0.286972	0.338212	0.256032	0.320908	0.407198	0.308818	0.337554	0.361523	0.503335	0.18887	0.228377	0.124475
1.75	0.217119	0.216477	0.280812	0.190123	0.235545	0.292707	0.324277	0.259019	0.231309	0.147302	0.301179	0.275019	0.282827	0.225004	0.45858	0.327681	0.362892	0.257119	0.334801	0.455751	0.307844	0.340609	0.392753	0.487717	0.200357	0.226724	0.185153
1.76667	0.22493	0.233445	0.270159	0.210238	0.236481	0.31921	0.326152	0.263785	0.239334	0.179766	0.298232	0.328186	0.28072	0.234263	0.458356	0.312545	0.380704	0.241022	0.332315	0.366865	0.327346	0.362476	0.370108	0.448256	0.184356	0.220309	0.122917
1.78333	0.20693	0.210203	0.27342	0.195521	0.264146	0.294515	0.356071	0.259199	0.228806	0.174605	0.336486	0.319342	0.27675	0.235101	0.453288	0.302118	0.355385	0.260492	0.334519	0.435857	0.333506	0.349437	0.358166	0.473117	0.207305	0.236473	0.155424
1.8	0.203079	0.217418	0.264663	0.215997	0.245936	0.324645	0.333977	0.271601	0.228408	0.1522	0.336594	0.320159	0.270079	0.262887	0.450241	0.298262	0.351612	0.290346	0.327083	0.464364	0.336195	0.345922	0.44508	0.467343	0.184109	0.273803	0.166016
1.81667	0.212851	0.22292	0.261649	0.218632	0.234757	0.317241	0.33632	0.278625	0.252987	0.14339	0.328859	0.310706	0.284786	0.230802	0.472104	0.315361	0.379091	0.319702	0.340926	0.413192	0.353769	0.409418	0.392614	0.463454	0.19081	0.255148	0.169724
1.83333	0.207121	0.229452	0.25548	0.200613	0.226035	0.31505	0.339604	0.250061	0.242821	0.156562	0.322944	0.279296	0.270004	0.250288	0.448804	0.307696	0.385606	0.289226	0.318227	0.437263	0.324679	0.34484	0.38401	0.511031	0.21847	0.251009	0.210098
1.85	0.198484	0.208945	0.260146	0.201241	0.245787	0.287962	0.347814	0.257018	0.260864	0.146611	0.302163	0.28078	0.271855	0.214447	0.461996	0.32362	0.385694	0.293391	0.344525	0.39144	0.329752	0.376492	0.345462	0.444016	0.20569	0.297125	0.168306
1.86667	0.216063	0.217623	0.284466	0.205394	0.225011	0.31151	0.346829	0.309269	0.232108	0.158749	0.353924	0.298861	0.278236	0.233714	0.444894	0.317371	0.339047	0.244499	0.340831	0.411007	0.360676	0.327554	0.351292	0.47486	0.181341	0.255715	0.143146
1.88333	0.201988	0.215946	0.278794	0.205814	0.229016	0.316372	0.329954	0.282571	0.254811	0.124299	0.321034	0.312965	0.288719	0.235998	0.457853	0.320683	0.355895	0.279777	0.334002	0.428809	0.346323	0.360672	0.401374	0.4913	0.204833	0.249011	0.214967
1.9	0.215295	0.22556	0.2809	0.25246	0.254876	0.316296	0.343515	0.252879	0.254326	0.151969	0.306426	0.301345	0.266991	0.22658	0.483667	0.31953	0.367313	0.27603	0.355405	0.423313	0.329523	0.356198	0.417371	0.411073	0.184307	0.247364	0.177221
1.91667	0.208169	0.213905	0.291862	0.18401	0.288826	0.328311	0.335471	0.294414	0.264356	0.160381	0.326937	0.280657	0.268873	0.220807	0.467062	0.311068	0.357938	0.288586	0.349854	0.441606	0.359811	0.349742	0.387746	0.489618	0.179565	0.266924	0.133023
1.93333	0.22435	0.221603	0.286674	0.219015	0.239837	0.315541	0.337454	0.264687	0.243078	0.152247	0.324858	0.290529	0.289957	0.237591	0.444071	0.308597	0.368045	0.270827	0.341588	0.447281	0.334005	0.370525	0.381184	0.538592	0.210238	0.244381	0.156083
1.95	0.209171	0.231529	0.264707	0.208551	0.232103	0.300556	0.341068	0.279389	0.271267	0.161828	0.333148	0.326368	0.265939	0.22038	0.49698	0.314023	0.362978	0.267528	0.387279	0.421213	0.369892	0.365918	0.401163	0.481027	0.220512	0.287355	0.160831
1.96667	0.190898	0.212601	0.274291	0.215784	0.272376	0.307495	0.335269	0.280122	0.24514	0.168057	0.312701	0.306078	0.284248	0.240001	0.472275	0.328941	0.407	0.315765	0.320352	0.451791	0.344538	0.382092	0.405469	0.475383	0.17244	0.214439	0.168973
1.98333	0.208741	0.234988	0.283584	0.195938	0.261518	0.313015	0.354951	0.255706	0.269298	0.155679	0.330733	0.315058	0.287831	0.228961	0.478609	0.31809	0.379091	0.30274	0.363358	0.480676	0.37971	0.341471	0.409158	0.533131	0.191009	0.268694	0.182573
2	0.200661	0.215619	0.260403	0.235885	0.250172	0.294589	0.341394	0.284013	0.262514	0.142655	0.312544	0.312538	0.268571	0.227583	0.468645	0.343807	0.431891	0.285819	0.356895	0.435464	0.371323	0.373549	0.374808	0.467083	0.186735	0.264451	0.223279
2.01667	0.19839	0.224982	0.261047	0.231825	0.250571	0.342804	0.337211	0.285887	0.251353	0.180478	0.325337	0.355076	0.278885	0.225434	0.486324	0.355465	0.366324	0.312712	0.369525	0.402812	0.343104	0.359705	0.39814	0.453796	0.182477	0.27523	0.220954
2.03333	0.208026	0.208702	0.259288	0.219953	0.264399	0.307083	0.338954	0.259288	0.244293	0.130006	0.321564	0.314673	0.271704	0.255207	0.451735	0.32739	0.341555	0.289119	0.354398	0.431487	0.350839	0.365918	0.413862	0.473334	0.202417	0.247321	0.164853
2.05	0.20774	0.219016	0.26109	0.190413	0.256131	0.346462	0.344536	0.256332	0.287941	0.128599	0.30502	0.302104	0.282213	0.227096	0.458412	0.327293	0.398908	0.24143	0.362778	0.432662	0.337119	0.356811	0.389898	0.465656	0.187926	0.239603	0.142251
2.06667	0.213952	0.221644	0.286364	0.206445	0.271	0.301969	0.334542	0.264507	0.272367	0.127874	0.318283	0.280079	0.278771	0.235043	0.488525	0.332343	0.420295	0.2912	0.367822	0.431879	0.372199	0.350263	0.396527	0.484059	0.219695	0.279837	0.16228
2.08333	0.209696	0.220411	0.283011	0.251581	0.250571	0.310232	0.354371	0.286441	0.212146	0.149471	0.313227	0.296677	0.266164	0.240524	0.472616	0.374122	0.423443	0.292589	0.344098	0.418402	0.380392	0.378191	0.376518	0.492986	0.158176	0.233056	0.120127
2.1	0.20232	0.21795	0.298379	0.222513	0.238503	0.296771	0.348636	0.269512	0.259216	0.146795	0.33202	0.304766	0.269815	0.227153	0.466385	0.343758	0.399621	0.285447	0.35675	0.466051	0.378708	0.348655	0.379466	0.492409	0.179368	0.236602	0.164728
2.11667	0.206311	0.22966	0.25305	0.18467	0.263033	0.323959	0.345109	0.28	0.229168	0.136335	0.31612	0.323344	0.280069	0.214645	0.492246	0.354766	0.385299	0.311407	0.370842	0.429255	0.404749	0.422901	0.401938	0.478135	0.167844	0.228123	0.166308
2.13333	0.208693	0.217132	0.253731	0.200906	0.230093	0.320158	0.365509	0.26764	0.227684	0.168057	0.300092	0.281895	0.272688	0.228071	0.481479	0.36027	0.375611	0.287628	0.355549	0.486026	0.355335	0.371413	0.400107	0.516466	0.193152	0.285459	0.143553
2.15	0.21132	0.234237	0.322216	0.197146	0.261821	0.311698	0.3438	0.281928	0.247946	0.123216	0.312387	0.281648	0.280758	0.230601	0.471877	0.32618	0.459127	0.353909	0.374067	0.447794	0.342562	0.352746	0.376791	0.542777	0.156677	0.249619	0.185365
2.16667	0.213234	0.213375	0.288222	0.204931	0.235988	0.288659	0.331079	0.276918	0.275408	0.137021	0.316858	0.286576	0.265451	0.228502	0.494463	0.336981	0.388727	0.298271	0.391258	0.438332	0.350293	0.373192	0.411934	0.472725	0.168723	0.247624	0.146243
2.18333	0.194567	0.227628	0.264663	0.175725	0.253022	0.310232	0.372516	0.279694	0.242159	0.12733	0.311862	0.295251	0.26876	0.247676	0.522713	0.347512	0.383809	0.334202	0.353152	0.468617	0.400404	0.373459	0.40067	0.512025	0.199805	0.285684	0.164188
2.2	0.226237	0.23712	0.268294	0.236708	0.248825	0.297105	0.349706	0.314769	0.245877	0.177064	0.313804	0.290737	0.279649	0.233195	0.509326	0.362631	0.376871	0.325854	0.33734	0.451963	0.367828	0.400729	0.422986	0.487938	0.193251	0.276301	0.124794
2.21667	0.207835	0.212601	0.306751	0.184216	0.226914	0.327813	0.36425	0.278046	0.249759	0.137798	0.298232	0.322525	0.285286	0.223661	0.508315	0.366462	0.408528	0.343061	0.350809	0.452364	0.353104	0.353183	0.369497	0.512794	0.202618	0.214731	0.171562
2.23333	0.237138	0.211788	0.257831	0.19986	0.257789	0.320803	0.343025	0.300078	0.248574	0.137981	0.305957	0.322827	0.264252	0.210014	0.522713	0.349643	0.402968	0.356397	0.359687	0.466517	0.367313	0.390936	0.397579	0.510173	0.212976	0.243691	0.156536
2.25	0.206644	0.224198	0.285613	0.20166	0.240282	0.310833	0.338386	0.271752	0.255518	0.151413	0.306739	0.313648	0.262643	0.223289	0.498153	0.355764	0.410374	0.288799	0.395355	0.469962	0.361464	0.403663	0.385945	0.502977	0.196499	0.286226	0.210705
2.26667	0.22406	0.230075	0.26678	0.173888	0.244346	0.32556	0.343065	0.272328	0.255966	0.125791	0.343745	0.311728	0.27942	0.228818	0.515242	0.3361	0.395931	0.277612	0.393654	0.51626	0.37013	0.395388	0.395687	0.430102	0.185595	0.255978	0.164396
2.28333	0.203839	0.210771	0.300891	0.258545	0.256131	0.330993	0.368288	0.276309	0.228951	0.12317	0.312806	0.335668	0.261634	0.211113	0.526901	0.338744	0.417112	0.320031	0.418826	0.501492	0.392784	0.392296	0.409229	0.47958	0.17244	0.240032	0.137141
2.3	0.197917	0.238754	0.259631	0.193525	0.253573	0.334028	0.342943	0.27771	0.245177	0.119971	0.306374	0.341362	0.263428	0.24554	0.509088	0.328796	0.392344	0.325193	0.370062	0.473773	0.366679	0.406421	0.426823	0.461214	0.201211	0.288531	0.202319
2.31667	0.200471	0.218688	0.27512	0.254044	0.234462	0.325217	0.35686	0.288073	0.251131	0.160008	0.327364	0.274321	0.267555	0.239391	0.492887	0.393995	0.378829	0.305712	0.3806	0.484179	0.415108	0.38673	0.40866	0.502304	0.16882	0.259437	0.158599
2.33333	0.204694	0.21419	0.283452	0.218079	0.253372	0.330456	0.365089	0.309332	0.2397	0.161968	0.316278	0.338818	0.276636	0.230716	0.530377	0.355315	0.388066	0.322664	0.396658	0.458343	0.409317	0.379311	0.388787	0.517738	0.180354	0.283116	0.168014
2.35	0.211846	0.240349	0.264793	0.207455	0.241767	0.328846	0.366224	0.289153	0.285628	0.139399	0.318336	0.261612	0.265902	0.25444	0.538424	0.36399	0.401806	0.314619	0.392256	0.445688	0.378949	0.383036	0.370108	0.480106	0.188721	0.265731	0.1523
2.36667	0.19872	0.214435	0.274509	0.228941	0.251821	0.360481	0.346624	0.290172	0.291226	0.159122	0.318494	0.348018	0.270193	0.222975	0.495984	0.354018	0.435078	0.333981	0.387527	0.469435	0.410184	0.395934	0.379534	0.486041	0.169602	0.246455	0.183545
2.38333	0.20014	0.213131	0.28747	0.251581	0.240233	0.348335	0.342984	0.306342	0.262627	0.144999	0.320769	0.332529	0.263241	0.225348	0.486844	0.369752	0.400468	0.289172	0.380354	0.465818	0.450844	0.414139	0.371876	0.523621	0.183664	0.26238	0.143512
2.4	0.209266	0.22912	0.276037	0.267383	0.228087	0.321715	0.340499	0.285918	0.255668	0.148317	0.314435	0.306926	0.264889	0.219299	0.51022	0.332879	0.422849	0.305225	0.410547	0.46815	0.438513	0.444431	0.395547	0.492276	0.153685	0.242097	0.129443
2.41667	0.233331	0.236075	0.246686	0.239613	0.252021	0.323502	0.351107	0.275335	0.264921	0.16543	0.309192	0.28384	0.260068	0.210972	0.540278	0.361073	0.420113	0.309288	0.377598	0.459209	0.359692	0.402424	0.389829	0.534009	0.191208	0.212018	0.127637
2.43333	0.196406	0.236158	0.277612	0.217271	0.236136	0.360639	0.351354	0.287426	0.230365	0.156795	0.323901	0.264977	0.27447	0.218275	0.500858	0.375141	0.432536	0.361503	0.362729	0.513606	0.439786	0.389668	0.423275	0.483311	0.171216	0.212643	0.170392
2.45	0.212181	0.222179	0.260876	0.222086	0.259299	0.326973	0.363327	0.283338	0.253545	0.15712	0.335893	0.27909	0.272044	0.210296	0.524713	0.373664	0.409473	0.365605	0.345854	0.460885	0.389217	0.40831	0.393241	0.508549	0.189267	0.231352	0.133265
2.46667	0.202794	0.212683	0.30242	0.216761	0.243205	0.312074	0.390794	0.280734	0.240727	0.139033	0.302371	0.304512	0.263765	0.227096	0.522229	0.36803	0.400691	0.335202	0.361376	0.476185	0.43559	0.422339	0.38146	0.468512	0.214804	0.258384	0.122398
2.48333	0.195934	0.21415	0.289286	0.204175	0.251021	0.321487	0.340458	0.290882	0.292582	0.151691	0.316489	0.319729	0.257761	0.218389	0.508434	0.356714	0.4413	0.335091	0.386633	0.47207	0.399382	0.443618	0.375423	0.494896	0.210339	0.253403	0.126876
2.5	0.212564	0.239887	0.265743	0.199484	0.246533	0.349429	0.393709	0.316705	0.246246	0.13917	0.320663	0.29781	0.27755	0.219014	0.512607	0.376264	0.421389	0.313093	0.397711	0.46419	0.389784	0.444479	0.395687	0.51456	0.177447	0.242054	0.16531
2.51667	0.194708	0.212968	0.260919	0.218505	0.237516	0.343542	0.366098	0.277497	0.26639	0.158982	0.29911	0.300039	0.266352	0.266407	0.54543	0.363839	0.448174	0.35278	0.397159	0.508139	0.451488	0.423837	0.427186	0.466564	0.171999	0.232203	0.164894
2.53333	0.205978	0.219221	0.292262	0.188178	0.232987	0.339083	0.392403	0.308985	0.265938	0.150905	0.299885	0.293159	0.2528	0.228847	0.527083	0.37036	0.435634	0.342166	0.425729	0.462391	0.424064	0.406651	0.403349	0.461816	0.1978	0.257815	0.0976796
2.55	0.203696	0.230989	0.279627	0.220976	0.257085	0.304691	0.349088	0.294662	0.245804	0.167823	0.315067	0.305909	0.26253	0.206415	0.537621	0.373104	0.425914	0.337648	0.425626	0.510469	0.422727	0.387859	0.390594	0.455335	0.161956	0.262952	0.116947
2.56667	0.203316	0.225932	0.262165	0.192777	0.236973	0.333066	0.375575	0.28601	0.260751	0.158656	0.295963	0.335406	0.263166	0.214164	0.516202	0.338548	0.436004	0.312603	0.410343	0.540151	0.42139	0.442138	0.362263	0.545951	0.152866	0.260358	0.148612
2.58333	0.194755	0.22222	0.267082	0.235712	0.257789	0.347788	0.360317	0.307537	0.247909	0.175881	0.31934	0.3151	0.278809	0.219782	0.524288	0.372138	0.421207	0.329716	0.382327	0.477365	0.417766	0.404903	0.350893	0.544269	0.189516	0.272735	0.137061
2.6	0.198531	0.21795	0.285569	0.208256	0.253723	0.368943	0.361361	0.278046	0.246099	0.171256	0.320663	0.328446	0.256203	0.220551	0.513624	0.383028	0.450523	0.324698	0.372062	0.458574	0.453982	0.406743	0.424866	0.478923	0.188373	0.255191	0.141032
2.61667	0.197633	0.213579	0.270115	0.232601	0.240233	0.34098	0.353171	0.298363	0.235568	0.135468	0.303097	0.302695	0.244065	0.20751	0.545057	0.388236	0.463506	0.357756	0.391159	0.474596	0.429391	0.41516	0.387746	0.509812	0.157982	0.235703	0.133144
2.63333	0.202699	0.22556	0.300757	0.296828	0.260711	0.330111	0.36295	0.282663	0.251984	0.145229	0.326883	0.264449	0.255462	0.231868	0.532029	0.373613	0.461695	0.355774	0.400728	0.478369	0.414652	0.405133	0.373716	0.460095	0.18505	0.221024	0.15633
2.65	0.204741	0.228747	0.290395	0.228297	0.223842	0.356849	0.374341	0.281683	0.268769	0.143895	0.313489	0.282309	0.256277	0.215523	0.542198	0.370005	0.436236	0.330601	0.378483	0.497251	0.426284	0.445772	0.384148	0.480632	0.160791	0.233397	0.166599
2.66667	0.196123	0.22292	0.269551	0.225379	0.238948	0.31709	0.371753	0.283921	0.265034	0.180763	0.335731	0.305231	0.26763	0.222547	0.502628	0.40826	0.440834	0.311461	0.399972	0.44882	0.409483	0.433868	0.356158	0.526231	0.169944	0.265642	0.141276
2.68333	0.205312	0.236242	0.263112	0.239309	0.251821	0.303385	0.385645	0.294879	0.264808	0.181286	0.341626	0.294791	0.288371	0.227124	0.529339	0.36253	0.448361	0.330048	0.440739	0.454142	0.434153	0.447402	0.399193	0.484939	0.165018	0.288486	0.141601
2.7	0.197067	0.22111	0.273812	0.253076	0.280569	0.333066	0.367023	0.284105	0.237906	0.160194	0.315382	0.279131	0.278923	0.204845	0.542943	0.385345	0.450241	0.322884	0.433048	0.448192	0.406516	0.474841	0.381115	0.509225	0.165018	0.2504	0.156536
2.71667	0.213282	0.229701	0.271027	0.194481	0.236431	0.324302	0.370864	0.327535	0.254848	0.169608	0.33347	0.279873	0.264177	0.199898	0.55319	0.37703	0.441999	0.301338	0.395856	0.483703	0.397872	0.449515	0.380496	0.513835	0.168235	0.286497	0.108764
2.73333	0.203649	0.230532	0.28871	0.263287	0.274163	0.325293	0.366224	0.279725	0.24717	0.173519	0.355632	0.294372	0.255017	0.215098	0.519149	0.378513	0.434014	0.35787	0.396407	0.472363	0.440679	0.425525	0.356827	0.484499	0.183565	0.231011	0.132942
2.75	0.206835	0.235698	0.258259	0.233378	0.234806	0.340864	0.36425	0.27418	0.253917	0.162996	0.331162	0.304512	0.283364	0.217224	0.570031	0.378564	0.420113	0.372533	0.425832	0.487219	0.437453	0.412702	0.409229	0.527469	0.200658	0.228335	0.161203
2.76667	0.194661	0.22825	0.266002	0.180475	0.277233	0.325522	0.365467	0.306908	0.258692	0.158423	0.328271	0.254233	0.283403	0.219925	0.554449	0.358014	0.453351	0.34732	0.440319	0.552712	0.449214	0.413165	0.422842	0.516239	0.162393	0.269403	0.129121
2.78333	0.200093	0.219836	0.282395	0.192445	0.260257	0.366671	0.368245	0.285364	0.229494	0.143803	0.328218	0.276785	0.264476	0.232127	0.535466	0.376008	0.435032	0.365662	0.399319	0.52596	0.42834	0.423603	0.438878	0.547962	0.166138	0.229991	0.180969
2.8	0.214288	0.211828	0.266477	0.202749	0.267136	0.319817	0.356362	0.317754	0.268617	0.155354	0.331323	0.256807	0.253575	0.218019	0.53479	0.416862	0.453209	0.362413	0.437383	0.478014	0.42771	0.436474	0.393381	0.524399	0.151566	0.241021	0.118933
2.81667	0.202937	0.224074	0.297125	0.172177	0.244843	0.33858	0.363872	0.296277	0.25243	0.162155	0.308356	0.300629	0.257056	0.2166	0.558237	0.365806	0.454531	0.34895	0.429148	0.500521	0.418141	0.432921	0.369972	0.513473	0.164628	0.213895	0.159508
2.83333	0.201845	0.206031	0.289863	0.232472	0.230534	0.348374	0.361361	0.286564	0.254066	0.151228	0.333524	0.321019	0.280299	0.208466	0.556404	0.381794	0.468242	0.36492	0.474104	0.465062	0.434956	0.418464	0.41651	0.448596	0.173322	0.27149	0.09515
2.85	0.201324	0.215701	0.276431	0.185453	0.239442	0.332298	0.362657	0.30308	0.25772	0.134328	0.309924	0.296509	0.262157	0.224003	0.576092	0.384417	0.458842	0.362755	0.40441	0.492911	0.42532	0.43401	0.411934	0.474206	0.170433	0.241365	0.127998
2.86667	0.191509	0.219016	0.266002	0.18294	0.262477	0.342998	0.359983	0.309174	0.26398	0.175787	0.319129	0.294665	0.256425	0.208382	0.55489	0.388547	0.467571	0.381123	0.404461	0.516693	0.421557	0.45656	0.466312	0.513473	0.159144	0.22094	0.118695
2.88333	0.207454	0.219672	0.309106	0.251054	0.243205	0.323084	0.38418	0.278198	0.256712	0.185619	0.314278	0.292866	0.263653	0.206303	0.569774	0.391708	0.484498	0.387682	0.440634	0.484715	0.427752	0.426934	0.374194	0.485468	0.169065	0.266128	0.162032
2.9	0.197728	0.227711	0.265268	0.194315	0.253823	0.3589	0.380229	0.300172	0.24573	0.184474	0.320822	0.281358	0.265676	0.214532	0.571574	0.418037	0.482499	0.360651	0.424799	0.51299	0.443658	0.449804	0.408163	0.526735	0.15745	0.242312	0.129965
2.91667	0.206978	0.217336	0.323782	0.209225	0.248974	0.323845	0.375405	0.311352	0.250055	0.154286	0.311338	0.279131	0.267216	0.204145	0.594024	0.395141	0.45794	0.384369	0.423044	0.584834	0.443189	0.437234	0.392614	0.505939	0.177349	0.236174	0.116233
2.93333	0.204171	0.22966	0.246094	0.216124	0.266223	0.353662	0.38173	0.303299	0.246985	0.204866	0.333954	0.30629	0.271855	0.227124	0.594355	0.408102	0.462791	0.3494	0.421241	0.498582	0.493284	0.474052	0.416869	0.481378	0.179713	0.205785	0.130809
2.95	0.200471	0.213416	0.289996	0.216336	0.252021	0.329574	0.375277	0.305965	0.274342	0.199347	0.320663	0.344486	0.250625	0.218872	0.575251	0.412127	0.461599	0.390947	0.410038	0.519605	0.490962	0.435194	0.434621	0.482476	0.186537	0.282756	0.128078
2.96667	0.197822	0.240349	0.276562	0.226708	0.237516	0.334952	0.386853	0.316324	0.273658	0.149795	0.315856	0.315015	0.266052	0.235448	0.576998	0.408049	0.478272	0.401683	0.448228	0.474478	0.465191	0.47489	0.380084	0.482476	0.170678	0.264539	0.137748
2.98333	0.207168	0.235322	0.290751	0.18504	0.248376	0.362936	0.401771	0.285856	0.288906	0.181714	0.318283	0.306078	0.265339	0.239914	0.549238	0.39436	0.49234	0.3547	0.428836	0.47125	0.475511	0.459033	0.459051	0.470378	0.173224	0.255017	0.136252
3	0.219572	0.217705	0.274771	0.267026	0.224719	0.376153	0.392664	0.305588	0.25701	0.205545	0.316594	0.319214	0.254758	0.197421	0.558744	0.426353	0.454201	0.464183	0.477539	0.494717	0.452218	0.4244	0.408447	0.506883	0.154167	0.22719	0.148204
3.01667	0.212946	0.209391	0.278137	0.206066	0.29647	0.349625	0.367276	0.312173	0.299276	0.168198	0.307156	0.293954	0.273029	0.21357	0.582589	0.395141	0.497473	0.349625	0.464573	0.485847	0.45381	0.468252	0.437041	0.516557	0.204128	0.284692	0.107899
3.03333	0.209791	0.221809	0.281164	0.234501	0.244992	0.370381	0.392055	0.321737	0.269033	0.151136	0.326937	0.330268	0.27618	0.239013	0.569069	0.461789	0.497869	0.360423	0.411514	0.483703	0.498707	0.47563	0.406532	0.493607	0.157402	0.232757	0.162695
3.05	0.223528	0.229909	0.267299	0.2099	0.28598	0.363889	0.366687	0.317055	0.287362	0.202781	0.332342	0.309898	0.250625	0.217054	0.579984	0.416222	0.484742	0.352272	0.415495	0.470898	0.470995	0.438755	0.41058	0.491611	0.160646	0.251966	0.100528
3.06667	0.199099	0.220945	0.279189	0.223624	0.248027	0.367548	0.369089	0.297211	0.253657	0.187911	0.340704	0.304174	0.255351	0.229479	0.584026	0.428295	0.514205	0.371385	0.433048	0.518612	0.481019	0.4639	0.396878	0.479405	0.18609	0.288079	0.117503
3.08333	0.205312	0.226263	0.268857	0.217186	0.247878	0.353073	0.376853	0.312078	0.278229	0.160334	0.303513	0.311302	0.26891	0.233772	0.573056	0.439872	0.532785	0.381065	0.445162	0.529532	0.491185	0.455447	0.42111	0.533454	0.170335	0.241709	0.138801
3.1	0.204456	0.222426	0.287824	0.21121	0.252421	0.372862	0.38694	0.333563	0.253694	0.19371	0.34778	0.348858	0.268835	0.209395	0.578879	0.427	0.504628	0.359174	0.432058	0.473538	0.501136	0.466392	0.3626	0.550964	0.206649	0.262116	0.172984
3.11667	0.210507	0.208499	0.26557	0.224523	0.252121	0.385851	0.36892	0.313945	0.260376	0.170926	0.30982	0.293619	0.27091	0.228703	0.576674	0.4651	0.554743	0.344068	0.449023	0.49045	0.479695	0.478894	0.401092	0.471246	0.203172	0.284151	0.157691
3.13333	0.201514	0.217664	0.262983	0.22907	0.254876	0.337768	0.373662	0.332464	0.320607	0.164353	0.302682	0.324682	0.265639	0.208691	0.571381	0.478747	0.53505	0.401978	0.43409	0.497372	0.466933	0.434436	0.419742	0.537757	0.177054	0.298634	0.153614
3.15	0.189068	0.256973	0.26393	0.274363	0.284225	0.359453	0.371033	0.311889	0.269222	0.173566	0.310448	0.272151	0.263428	0.222461	0.567787	0.468535	0.493374	0.350244	0.437278	0.510101	0.452476	0.435952	0.394289	0.537757	0.157934	0.232544	0.160665
3.16667	0.192261	0.213742	0.260532	0.206024	0.25799	0.325141	0.36383	0.317849	0.278076	0.201861	0.345761	0.295084	0.25376	0.216288	0.582263	0.461229	0.459697	0.363495	0.469489	0.515148	0.481328	0.496688	0.404762	0.521656	0.19405	0.285053	0.13504
3.18333	0.193625	0.217746	0.266218	0.202037	0.265108	0.3589	0.383792	0.31347	0.281979	0.225436	0.320134	0.292281	0.287985	0.235015	0.60234	0.422588	0.482986	0.360253	0.471115	0.548847	0.51702	0.508765	0.397088	0.507829	0.20292	0.295938	0.176591
3.2	0.23041	0.215456	0.288754	0.209183	0.274316	0.34327	0.369638	0.301171	0.261689	0.209242	0.309506	0.3268	0.281255	0.220238	0.603813	0.465324	0.571802	0.3927	0.460004	0.521407	0.470645	0.446251	0.402149	0.478179	0.16721	0.250574	0.140829
3.21667	0.189302	0.20692	0.256719	0.21083	0.24718	0.353505	0.376683	0.318231	0.318054	0.175503	0.318653	0.266358	0.258876	0.224318	0.595415	0.428674	0.471701	0.384601	0.441948	0.530538	0.493776	0.530758	0.391499	0.489928	0.187628	0.227571	0.147345
3.23333	0.192073	0.222303	0.265699	0.205352	0.263134	0.352249	0.390838	0.325674	0.284974	0.24277	0.310971	0.332921	0.251214	0.213005	0.585465	0.437742	0.475657	0.417834	0.41478	0.500824	0.459593	0.475285	0.42407	0.47923	0.198251	0.249532	0.106483
3.25	0.184576	0.204013	0.274204	0.187723	0.234905	0.331108	0.365005	0.308828	0.272974	0.234568	0.316383	0.306459	0.278885	0.238375	0.578879	0.445303	0.507526	0.389313	0.440476	0.509671	0.449428	0.479935	0.421687	0.479405	0.141271	0.21951	0.140099
3.26667	0.195793	0.225684	0.259717	0.239266	0.294489	0.341717	0.37205	0.312173	0.259253	0.164587	0.323369	0.313904	0.269438	0.221748	0.61115	0.449936	0.49688	0.380602	0.469922	0.565662	0.470995	0.463413	0.409798	0.536645	0.187976	0.273447	0.184815
3.28333	0.205359	0.217418	0.259116	0.258589	0.262679	0.34067	0.359232	0.323848	0.269601	0.193999	0.330572	0.290362	0.255388	0.217906	0.618897	0.473513	0.494706	0.368405	0.414626	0.548975	0.476479	0.472919	0.430604	0.497924	0.169553	0.232587	0.148817
3.3	0.184903	0.224157	0.250711	0.199233	0.269117	0.334606	0.386119	0.312806	0.301583	0.206954	0.315593	0.288155	0.269061	0.223689	0.617191	0.429755	0.508878	0.350694	0.462367	0.534256	0.517065	0.49437	0.397018	0.49068	0.175235	0.246629	0.126515
3.31667	0.191603	0.22709	0.264232	0.191947	0.271662	0.353269	0.386378	0.311984	0.258468	0.16942	0.329234	0.264895	0.277893	0.221149	0.63066	0.425437	0.478853	0.396625	0.490853	0.510407	0.472966	0.483611	0.424143	0.504681	0.193052	0.282441	0.100684
3.33333	0.187054	0.225643	0.255992	0.16787	0.25598	0.345488	0.372262	0.313407	0.276284	0.176449	0.336972	0.261774	0.266653	0.214617	0.620606	0.412711	0.482548	0.453756	0.480713	0.553811	0.578427	0.497445	0.400811	0.535072	0.16882	0.214606	0.180125
3.35	0.199477	0.206678	0.303997	0.200948	0.299554	0.340515	0.372007	0.306908	0.28509	0.189969	0.32183	0.280657	0.267894	0.221805	0.633994	0.447672	0.505377	0.420829	0.446641	0.516816	0.48018	0.530549	0.377339	0.511528	0.153781	0.258954	0.144938
3.36667	0.185744	0.233028	0.26294	0.197522	0.247728	0.320613	0.376725	0.28561	0.306214	0.195971	0.314172	0.305019	0.250883	0.205994	0.588812	0.479831	0.502386	0.40428	0.498307	0.53907	0.483939	0.494119	0.423275	0.474293	0.166966	0.228504	0.135403
3.38333	0.190898	0.20931	0.26557	0.207034	0.267643	0.349742	0.380015	0.327182	0.306883	0.162155	0.330894	0.267172	0.266352	0.220494	0.627755	0.440748	0.500547	0.411512	0.45979	0.518302	0.486334	0.501643	0.4952	0.560117	0.146479	0.26238	0.140261
3.4	0.206311	0.213049	0.24948	0.210914	0.243502	0.364365	0.381773	0.299641	0.27267	0.207684	0.333524	0.28384	0.269212	0.216856	0.627202	0.449107	0.545052	0.386925	0.492572	0.571321	0.481815	0.488151	0.37038	0.485247	0.162004	0.225454	0.150701
3.41667	0.186586	0.197186	0.25403	0.164833	0.264045	0.340244	0.365005	0.328564	0.306805	0.182522	0.286389	0.284461	0.258616	0.216033	0.610744	0.478177	0.521948	0.406764	0.450561	0.584901	0.510864	0.539937	0.386153	0.537757	0.150076	0.220393	0.146325
3.43333	0.198673	0.211178	0.276955	0.172625	0.254976	0.361193	0.382631	0.316737	0.285513	0.21731	0.303305	0.301514	0.280796	0.211988	0.64253	0.449549	0.491897	0.393168	0.447381	0.533372	0.46493	0.501389	0.396317	0.529721	0.157063	0.202891	0.141885
3.45	0.210555	0.209148	0.2784	0.198983	0.2681	0.349468	0.373067	0.321929	0.30913	0.201619	0.310081	0.282061	0.265977	0.217565	0.633576	0.458937	0.510985	0.377079	0.519772	0.52234	0.494715	0.499971	0.414148	0.468209	0.186289	0.260666	0.150209
3.46667	0.195321	0.217582	0.264793	0.202456	0.266223	0.368624	0.394407	0.299516	0.311225	0.185619	0.305176	0.298567	0.263503	0.215438	0.622387	0.470851	0.501939	0.399563	0.509712	0.541679	0.464539	0.483611	0.449911	0.457219	0.177054	0.204254	0.151151
3.48333	0.181358	0.202402	0.275994	0.188426	0.259047	0.344631	0.380786	0.316356	0.264243	0.248608	0.297974	0.304385	0.278008	0.233223	0.599669	0.456149	0.506276	0.400622	0.463119	0.541105	0.486156	0.499061	0.410153	0.476911	0.192404	0.193771	0.145264
3.5	0.185791	0.227711	0.28376	0.228082	0.262376	0.377642	0.376896	0.335634	0.26756	0.188772	0.2988	0.287075	0.265301	0.2149	0.656939	0.438451	0.50179	0.441531	0.5192	0.535457	0.521741	0.489302	0.434841	0.429852	0.174156	0.251096	0.159012
3.51667	0.177684	0.203247	0.256719	0.203924	0.24142	0.389024	0.367824	0.318422	0.28336	0.214173	0.301645	0.309133	0.25498	0.205826	0.647469	0.460949	0.537528	0.391005	0.467163	0.52122	0.487311	0.529975	0.399966	0.477436	0.153059	0.241967	0.165434
3.53333	0.203649	0.209067	0.267342	0.196313	0.265209	0.399677	0.365047	0.3099	0.32393	0.219963	0.308356	0.284461	0.259584	0.202494	0.643938	0.429485	0.519258	0.400858	0.510504	0.551164	0.551847	0.512807	0.391986	0.454779	0.152962	0.299092	0.14217
3.55	0.178288	0.201396	0.266434	0.162692	0.264348	0.321981	0.38945	0.3226	0.305939	0.186669	0.302786	0.267864	0.273711	0.264407	0.627202	0.455816	0.518903	0.457159	0.472092	0.58356	0.530135	0.514346	0.39387	0.446558	0.167064	0.303313	0.151028
3.56667	0.224978	0.230698	0.274204	0.225037	0.267948	0.377521	0.385429	0.310909	0.261614	0.235266	0.286898	0.303075	0.279725	0.210324	0.632395	0.462798	0.518397	0.453941	0.516634	0.558284	0.528192	0.499162	0.401938	0.488645	0.167308	0.329429	0.110854
3.58333	0.18696	0.230116	0.253731	0.179163	0.281752	0.355943	0.380144	0.327985	0.291536	0.219078	0.299988	0.307859	0.261223	0.209873	0.636433	0.45877	0.516728	0.399327	0.535792	0.527901	0.546894	0.506114	0.381666	0.47678	0.163802	0.247667	0.135242
3.6	0.182756	0.197506	0.252709	0.205141	0.259753	0.367548	0.37963	0.305682	0.293979	0.163183	0.321034	0.292323	0.264739	0.225921	0.647398	0.459496	0.511839	0.433859	0.527805	0.600823	0.504022	0.537463	0.376654	0.517329	0.171607	0.221066	0.172357
3.61667	0.175875	0.228457	0.255651	0.190413	0.241668	0.376917	0.37566	0.334566	0.284359	0.226821	0.296324	0.308411	0.253095	0.210888	0.644361	0.446514	0.511738	0.440554	0.49853	0.576687	0.532406	0.489402	0.409869	0.498237	0.165407	0.264715	0.18545
3.63333	0.189349	0.214435	0.236765	0.185576	0.264197	0.372461	0.370864	0.312363	0.304485	0.26518	0.2955	0.26522	0.273256	0.206106	0.640212	0.463415	0.538148	0.420829	0.516293	0.528026	0.503255	0.506215	0.448794	0.472116	0.158127	0.234464	0.124754
3.65	0.197161	0.200392	0.268987	0.212732	0.267593	0.376073	0.376299	0.311573	0.27286	0.182998	0.332181	0.299324	0.270042	0.227153	0.646761	0.482405	0.539028	0.46568	0.513167	0.557634	0.513459	0.529193	0.388371	0.501364	0.182576	0.236687	0.129121
3.66667	0.180752	0.202603	0.262423	0.21324	0.273397	0.376274	0.382331	0.324392	0.311779	0.193903	0.284253	0.330659	0.258839	0.234176	0.657584	0.471756	0.530679	0.453324	0.502729	0.577884	0.511137	0.522699	0.387122	0.487187	0.152866	0.253882	0.163192
3.68333	0.196689	0.203408	0.242889	0.185948	0.253573	0.40895	0.38997	0.316864	0.302641	0.165524	0.308669	0.336936	0.262867	0.212157	0.63895	0.455816	0.524288	0.462376	0.547782	0.566712	0.517843	0.551279	0.382768	0.458635	0.187082	0.266747	0.151356
3.7	0.193484	0.217132	0.27094	0.240439	0.260358	0.364842	0.375575	0.324552	0.290878	0.173236	0.311705	0.336324	0.257687	0.220522	0.61999	0.451651	0.553427	0.400681	0.545313	0.546472	0.54459	0.533476	0.380153	0.490193	0.158079	0.247105	0.15025
3.71667	0.177035	0.204618	0.259674	0.306832	0.247878	0.371061	0.388973	0.326026	0.287863	0.193903	0.369027	0.341714	0.265264	0.208382	0.63895	0.456929	0.50978	0.418193	0.487479	0.566121	0.537664	0.587159	0.365771	0.540683	0.184852	0.277821	0.107269
3.73333	0.203126	0.226552	0.25595	0.187475	0.251371	0.369382	0.381129	0.322344	0.285744	0.18581	0.292726	0.325805	0.264551	0.209226	0.648106	0.474762	0.52541	0.415385	0.522174	0.575093	0.55393	0.526174	0.390455	0.542405	0.171509	0.247364	0.130286
3.75	0.194755	0.20369	0.284025	0.214003	0.259249	0.366871	0.381215	0.32452	0.303229	0.176922	0.294626	0.333487	0.264664	0.214872	0.658876	0.448996	0.535875	0.469746	0.529362	0.564941	0.556681	0.542417	0.358099	0.508865	0.139794	0.278224	0.153532
3.76667	0.189818	0.213701	0.246432	0.271942	0.28062	0.371341	0.378732	0.348423	0.279108	0.186287	0.329823	0.343077	0.263091	0.224118	0.677915	0.474932	0.571695	0.458399	0.506045	0.591504	0.510274	0.511577	0.370584	0.500291	0.162441	0.282621	0.146243
3.78333	0.183595	0.208378	0.250329	0.207034	0.264956	0.383661	0.38694	0.328532	0.306805	0.17896	0.306426	0.267742	0.277436	0.22075	0.63846	0.491731	0.547975	0.496832	0.556179	0.541934	0.506328	0.565453	0.390246	0.49583	0.206498	0.25014	0.155671
3.8	0.18215	0.212072	0.255352	0.23092	0.263741	0.333451	0.377024	0.306091	0.298027	0.184617	0.310971	0.321707	0.262232	0.221064	0.669356	0.4651	0.565441	0.428592	0.544844	0.566121	0.520776	0.570441	0.348107	0.521611	0.15301	0.298497	0.135928
3.81667	0.180752	0.225106	0.267082	0.198899	0.243601	0.375791	0.392794	0.356404	0.306175	0.231383	0.311967	0.313136	0.255795	0.201014	0.625893	0.470059	0.531295	0.430224	0.548548	0.534319	0.553219	0.581427	0.3493	0.548243	0.178136	0.242872	0.17035
3.83333	0.18523	0.211218	0.246982	0.217484	0.253222	0.368983	0.402079	0.314547	0.310829	0.198478	0.3105	0.325719	0.268082	0.233772	0.665075	0.507076	0.553743	0.432101	0.525043	0.560693	0.584557	0.551758	0.378573	0.492409	0.179664	0.180982	0.107348
3.85	0.182243	0.196106	0.237434	0.219569	0.263084	0.389513	0.39384	0.319313	0.30846	0.204817	0.296118	0.267905	0.262344	0.235535	0.662907	0.49771	0.552166	0.463185	0.539402	0.545767	0.547553	0.534157	0.365636	0.461214	0.178186	0.215861	0.128399
3.86667	0.204029	0.224941	0.259974	0.20775	0.264399	0.410033	0.395892	0.332755	0.312689	0.203895	0.315751	0.309685	0.274128	0.210803	0.668266	0.501094	0.578639	0.470875	0.547724	0.543976	0.547836	0.551812	0.381941	0.472768	0.202367	0.280016	0.101349
3.88333	0.183222	0.231987	0.247955	0.185618	0.271662	0.368385	0.386249	0.309395	0.305742	0.199443	0.343419	0.324035	0.258133	0.219384	0.677842	0.475217	0.558013	0.441775	0.519315	0.529783	0.528192	0.549681	0.343681	0.504636	0.186834	0.309079	0.109631
3.9	0.189865	0.197666	0.241964	0.223838	0.271255	0.372742	0.392881	0.330335	0.289563	0.235166	0.284304	0.310536	0.26654	0.231637	0.657513	0.512563	0.563951	0.499661	0.524239	0.609625	0.5468	0.578573	0.432866	0.532024	0.164628	0.220645	0.129844
3.91667	0.188037	0.220822	0.237978	0.201283	0.272988	0.371541	0.385645	0.311825	0.300096	0.207879	0.321723	0.302104	0.270684	0.236027	0.64429	0.517965	0.574541	0.494651	0.546136	0.564941	0.532406	0.547183	0.37433	0.481422	0.241392	0.235062	0.124475
3.93333	0.204836	0.206759	0.237559	0.210956	0.250422	0.384431	0.409162	0.339889	0.300878	0.178723	0.317597	0.321234	0.268647	0.209704	0.652226	0.530976	0.565761	0.475086	0.579452	0.543657	0.562111	0.559522	0.380359	0.493918	0.181489	0.257246	0.113579
3.95	0.207931	0.195507	0.246263	0.305906	0.278874	0.3517	0.397291	0.309994	0.289369	0.257067	0.348601	0.332399	0.264964	0.212016	0.697724	0.49643	0.556377	0.46194	0.543085	0.578483	0.606202	0.580712	0.382079	0.471724	0.175628	0.235276	0.146814
3.96667	0.191791	0.239593	0.251093	0.290973	0.263488	0.362144	0.393971	0.347405	0.317098	0.252045	0.334116	0.300966	0.283019	0.227928	0.683451	0.518382	0.542815	0.465555	0.531153	0.571453	0.55303	0.556624	0.359709	0.452003	0.176808	0.283701	0.119053
3.98333	0.194473	0.21195	0.244912	0.261512	0.261972	0.360441	0.38405	0.344718	0.304131	0.188581	0.3186	0.309048	0.272271	0.226723	0.660097	0.5128	0.54944	0.489281	0.509317	0.581485	0.526714	0.561567	0.353155	0.45495	0.184753	0.230926	0.103736
4	0.179589	0.212438	0.260446	0.197146	0.256281	0.355352	0.403049	0.34028	0.317058	0.213782	0.345706	0.303371	0.273939	0.213033	0.674246	0.512859	0.545574	0.531133	0.512146	0.592181	0.545436	0.562483	0.413433	0.523484	0.226813	0.234293	0.148408
4.01667	0.180613	0.205708	0.263629	0.249474	0.243155	0.348647	0.406498	0.335732	0.331701	0.224448	0.297045	0.305316	0.269363	0.24753	0.67388	0.519395	0.535566	0.458709	0.569218	0.563959	0.550288	0.640434	0.404196	0.533916	0.204229	0.297674	0.120684
4.03333	0.196028	0.203126	0.241628	0.272748	0.253473	0.348257	0.413532	0.332755	0.301935	0.28013	0.305228	0.259469	0.280261	0.220722	0.695841	0.528624	0.559759	0.462127	0.529593	0.589072	0.539672	0.556677	0.366312	0.469727	0.158853	0.234848	0.152916
4.05	0.185931	0.203006	0.252199	0.194065	0.266476	0.360956	0.39646	0.315848	0.290491	0.225881	0.293855	0.296593	0.273749	0.222204	0.682636	0.54399	0.579612	0.443304	0.559034	0.585505	0.568866	0.539094	0.360179	0.459838	0.152914	0.281812	0.129362
4.06667	0.198957	0.199469	0.240829	0.231567	0.258745	0.351818	0.38828	0.321482	0.323689	0.229149	0.300454	0.306459	0.264252	0.227956	0.693438	0.535698	0.617882	0.460634	0.577627	0.560237	0.545436	0.570441	0.383734	0.452387	0.174401	0.28051	0.155959
4.08333	0.187194	0.220452	0.248252	0.225208	0.266071	0.340438	0.405701	0.397591	0.330287	0.22593	0.32406	0.284544	0.264102	0.244809	0.685082	0.512149	0.600787	0.454683	0.529247	0.585035	0.562541	0.561405	0.421327	0.483575	0.18139	0.250835	0.142577
4.1	0.184482	0.212927	0.252199	0.216549	0.283915	0.325293	0.406454	0.342758	0.321807	0.243071	0.308199	0.279502	0.269212	0.225176	0.707283	0.512623	0.583298	0.491388	0.582135	0.545383	0.558916	0.593093	0.358032	0.496142	0.153444	0.241322	0.180294
4.11667	0.197067	0.197866	0.261305	0.220422	0.273294	0.379536	0.398738	0.339954	0.315149	0.213049	0.317755	0.314117	0.280375	0.25017	0.68308	0.508607	0.58482	0.501078	0.553095	0.635177	0.590085	0.602144	0.374194	0.492897	0.183416	0.245159	0.161286
4.13333	0.191039	0.235448	0.244322	0.194439	0.272835	0.395853	0.391968	0.330689	0.30996	0.230737	0.315593	0.333095	0.276636	0.241601	0.696895	0.518799	0.575995	0.485207	0.537071	0.597069	0.577312	0.578737	0.401233	0.502304	0.190461	0.279209	0.153943
4.15	0.196925	0.244771	0.23978	0.200781	0.244197	0.37873	0.403005	0.332044	0.314593	0.241817	0.304032	0.321966	0.277665	0.217849	0.715415	0.497943	0.591919	0.514437	0.520972	0.596252	0.566418	0.615027	0.332292	0.464274	0.1979	0.257158	0.168098
4.16667	0.179636	0.218852	0.261735	0.244881	0.267999	0.36695	0.410007	0.343345	0.329076	0.224596	0.310081	0.303117	0.271817	0.241252	0.693213	0.522501	0.613101	0.564478	0.574957	0.58035	0.589252	0.585337	0.338164	0.453796	0.204733	0.289482	0.157237
4.18333	0.17866	0.200753	0.245081	0.220166	0.268914	0.391186	0.400627	0.33638	0.293087	0.203556	0.323954	0.311984	0.279229	0.223889	0.680715	0.567123	0.585963	0.507608	0.554873	0.588668	0.587733	0.616792	0.352889	0.498281	0.220921	0.288894	0.168306
4.2	0.185791	0.224322	0.2423	0.273914	0.268558	0.382932	0.409384	0.325642	0.361361	0.229248	0.303461	0.28828	0.276674	0.2437	0.687758	0.543439	0.615123	0.473638	0.597775	0.591166	0.596532	0.556249	0.368479	0.468686	0.18401	0.246975	0.124315
4.21667	0.185791	0.222344	0.255224	0.232645	0.270287	0.364325	0.386897	0.321131	0.307868	0.23387	0.332772	0.277237	0.29778	0.219555	0.724099	0.536001	0.615741	0.572905	0.604318	0.631762	0.608197	0.60783	0.376928	0.470247	0.178629	0.289211	0.13949
4.23333	0.21242	0.199028	0.253433	0.255277	0.298874	0.377521	0.407075	0.345275	0.331903	0.237062	0.335139	0.300376	0.272309	0.208747	0.713875	0.555205	0.589783	0.505794	0.601446	0.658674	0.586559	0.616792	0.411792	0.506164	0.189118	0.255978	0.206244
4.25	0.21309	0.208742	0.246348	0.220379	0.281237	0.376073	0.411701	0.346815	0.321887	0.212169	0.351121	0.319042	0.271553	0.227497	0.704084	0.535455	0.590659	0.502239	0.586788	0.585774	0.607399	0.612868	0.397649	0.458292	0.21257	0.256458	0.165601
4.26667	0.175551	0.213823	0.259588	0.229457	0.291108	0.362064	0.398124	0.376554	0.296429	0.252095	0.305957	0.308708	0.271931	0.234581	0.749449	0.571215	0.595434	0.450795	0.551853	0.626314	0.591313	0.61913	0.368208	0.485512	0.192453	0.310422	0.156001
4.28333	0.205169	0.208783	0.26109	0.222598	0.253322	0.395607	0.391924	0.330657	0.327747	0.205497	0.344943	0.355298	0.289261	0.228875	0.709653	0.558994	0.584711	0.528223	0.555823	0.623567	0.605903	0.595153	0.386153	0.482695	0.202719	0.22842	0.132217
4.3	0.206787	0.217418	0.273028	0.179081	0.256935	0.357243	0.405789	0.335926	0.406997	0.239612	0.351176	0.340001	0.279152	0.241572	0.708582	0.548225	0.610301	0.493946	0.596782	0.62582	0.584801	0.643474	0.377545	0.43975	0.17244	0.237544	0.180673
4.31667	0.209266	0.210406	0.242342	0.197939	0.275697	0.383904	0.403756	0.346192	0.333522	0.213684	0.349586	0.292407	0.305603	0.236751	0.737386	0.581748	0.614673	0.506636	0.594676	0.628361	0.581731	0.613436	0.395477	0.511166	0.184554	0.241107	0.202621
4.33333	0.184763	0.204416	0.260919	0.191034	0.270032	0.361985	0.38362	0.337256	0.317416	0.226128	0.3116	0.328663	0.29112	0.236722	0.724567	0.56945	0.594334	0.559507	0.583846	0.611494	0.592885	0.593315	0.426678	0.507108	0.206447	0.273402	0.186509
4.35	0.18537	0.219262	0.250371	0.20099	0.286083	0.382932	0.427705	0.343215	0.327626	0.248255	0.317755	0.33079	0.277588	0.232416	0.722619	0.558123	0.631114	0.486351	0.588139	0.614478	0.609846	0.595878	0.387122	0.498772	0.179812	0.264274	0.15419
4.36667	0.206359	0.223992	0.261434	0.258987	0.297358	0.357755	0.410764	0.345177	0.321287	0.237012	0.322413	0.310068	0.272536	0.245306	0.719203	0.542582	0.658046	0.519996	0.556773	0.681572	0.625158	0.606476	0.357095	0.45115	0.196398	0.244684	0.15419
4.38333	0.187803	0.204376	0.246221	0.226365	0.275748	0.36254	0.399133	0.323976	0.314831	0.24488	0.304812	0.313306	0.283441	0.244313	0.754699	0.59525	0.609518	0.530802	0.599951	0.62575	0.599696	0.634557	0.360179	0.483839	0.181884	0.219384	0.181517
4.4	0.18565	0.205021	0.257147	0.20594	0.26526	0.36512	0.403579	0.350264	0.317814	0.235415	0.342604	0.285663	0.277817	0.222861	0.729654	0.565053	0.60195	0.519079	0.61425	0.64934	0.620247	0.648051	0.355557	0.466737	0.17853	0.248231	0.120644
4.41667	0.184949	0.210122	0.255608	0.231825	0.306487	0.372662	0.402785	0.315277	0.354541	0.275004	0.312019	0.314032	0.290461	0.208888	0.742556	0.573869	0.640832	0.514894	0.624417	0.63639	0.666356	0.601808	0.384217	0.547447	0.19415	0.266614	0.137951
4.43333	0.201419	0.248452	0.264146	0.242875	0.277694	0.353073	0.404153	0.346683	0.339742	0.277745	0.322466	0.309855	0.291275	0.240524	0.741599	0.585906	0.627745	0.560867	0.650196	0.612187	0.644569	0.642713	0.367801	0.493341	0.173077	0.252662	0.17508
4.45	0.193154	0.215701	0.252454	0.209267	0.279438	0.401161	0.409429	0.334954	0.352554	0.250022	0.327737	0.311175	0.281562	0.240495	0.728085	0.566998	0.661823	0.526704	0.636764	0.618242	0.616366	0.614288	0.376039	0.474598	0.211251	0.25027	0.147141
4.46667	0.186352	0.224652	0.23999	0.209774	0.301073	0.351308	0.402873	0.340736	0.293708	0.238711	0.306426	0.307562	0.298445	0.224976	0.763828	0.599079	0.649311	0.524925	0.587401	0.673172	0.639052	0.620331	0.319254	0.517511	0.174548	0.263657	0.196994
4.48333	0.203126	0.205869	0.257275	0.210407	0.308175	0.402855	0.400099	0.344751	0.326821	0.229844	0.34647	0.290154	0.282213	0.241019	0.745194	0.609216	0.634897	0.517966	0.620337	0.641546	0.625158	0.629696	0.41379	0.478092	0.171167	0.285369	0.140099
4.5	0.186726	0.228374	0.250923	0.236967	0.305434	0.350446	0.404418	0.345733	0.320527	0.226276	0.314751	0.315999	0.273256	0.23881	0.737465	0.549888	0.631057	0.504565	0.610025	0.662864	0.601678	0.642538	0.375423	0.519878	0.15958	0.292841	0.183165
4.51667	0.182616	0.229992	0.24639	0.195771	0.299554	0.358308	0.393622	0.319887	0.336241	0.237012	0.319234	0.330485	0.283787	0.227583	0.740086	0.594408	0.630828	0.522556	0.656588	0.617893	0.647987	0.632818	0.406107	0.483091	0.195099	0.265201	0.17244
4.53333	0.185417	0.213701	0.261305	0.224608	0.282369	0.376958	0.410764	0.355411	0.37346	0.248709	0.35773	0.32719	0.267668	0.217168	0.732722	0.570837	0.680886	0.52144	0.625311	0.708772	0.63055	0.634151	0.38084	0.459064	0.180354	0.244079	0.160459
4.55	0.184763	0.204174	0.240703	0.224951	0.290537	0.371461	0.400231	0.320333	0.345469	0.288465	0.341192	0.321019	0.27942	0.278132	0.745274	0.589825	0.630885	0.568513	0.654079	0.632117	0.661509	0.648346	0.39122	0.541986	0.186537	0.312742	0.208018
4.56667	0.180194	0.215864	0.273463	0.21991	0.304907	0.378448	0.401727	0.345078	0.328996	0.208025	0.321299	0.305316	0.275571	0.23086	0.789405	0.663261	0.648844	0.535646	0.620591	0.645434	0.628766	0.638802	0.415078	0.487894	0.174156	0.218124	0.160128
4.58333	0.189302	0.212927	0.253774	0.207876	0.311929	0.381192	0.404639	0.350988	0.336484	0.232825	0.289501	0.302653	0.285941	0.250582	0.745755	0.59305	0.663895	0.514698	0.625887	0.673769	0.637408	0.643708	0.39835	0.464489	0.177497	0.259349	0.207715
4.6	0.189818	0.226883	0.246263	0.217101	0.283245	0.400873	0.417208	0.338718	0.36036	0.228802	0.322679	0.296006	0.290887	0.222119	0.742077	0.620464	0.640254	0.55044	0.610592	0.660068	0.617171	0.677124	0.398701	0.476955	0.177005	0.262336	0.193915
4.61667	0.196925	0.223579	0.261133	0.222385	0.303435	0.393107	0.419909	0.358858	0.351438	0.216329	0.313752	0.26145	0.269702	0.278798	0.776638	0.615882	0.637485	0.532723	0.6116	0.673694	0.622522	0.667057	0.398912	0.557939	0.172195	0.250661	0.199095
4.63333	0.179496	0.209919	0.251858	0.222427	0.2834	0.403889	0.42339	0.360387	0.316779	0.288099	0.316911	0.304216	0.285748	0.234379	0.757947	0.639095	0.676068	0.562501	0.623331	0.656403	0.626325	0.668858	0.403984	0.471333	0.178678	0.272957	0.167681
4.65	0.196453	0.233361	0.246644	0.220677	0.2645	0.374346	0.453132	0.361851	0.322527	0.257067	0.32422	0.291822	0.274166	0.234263	0.791101	0.586419	0.667161	0.548958	0.672797	0.645795	0.681299	0.668137	0.361187	0.468816	0.20559	0.23519	0.18978
4.66667	0.187428	0.201557	0.257403	0.199108	0.287997	0.369622	0.414517	0.374459	0.324772	0.271806	0.332128	0.305909	0.28137	0.235709	0.782828	0.613104	0.654166	0.522951	0.601072	0.674367	0.65251	0.663226	0.379603	0.494629	0.171314	0.23823	0.173445
4.68333	0.199619	0.22647	0.239193	0.169533	0.30228	0.383985	0.437102	0.338945	0.37991	0.221735	0.323422	0.281069	0.291935	0.239042	0.786954	0.618137	0.65317	0.525188	0.65105	0.689372	0.634536	0.668918	0.390803	0.455977	0.183614	0.272601	0.170643
4.7	0.186726	0.203771	0.242258	0.201283	0.262528	0.362738	0.405435	0.342855	0.32401	0.234568	0.324326	0.335974	0.297976	0.235796	0.765305	0.603839	0.647388	0.537243	0.631406	0.685122	0.648973	0.656855	0.425156	0.470855	0.159822	0.26423	0.238678
4.71667	0.195038	0.219754	0.256676	0.209858	0.290537	0.402979	0.419053	0.340507	0.322968	0.242469	0.320346	0.342241	0.284901	0.255	0.795014	0.625137	0.687309	0.538309	0.644435	0.657941	0.647365	0.663107	0.39122	0.475863	0.177103	0.318988	0.184984
4.73333	0.189912	0.215946	0.244111	0.226451	0.272223	0.362778	0.417343	0.36462	0.311146	0.300767	0.327417	0.320546	0.269325	0.230054	0.758843	0.602663	0.642916	0.521308	0.64313	0.715969	0.664615	0.704964	0.412576	0.444778	0.173763	0.2541	0.149717
4.75	0.180101	0.23049	0.233801	0.194523	0.288981	0.370181	0.417433	0.343509	0.341538	0.250174	0.311076	0.324553	0.281907	0.247969	0.793566	0.635501	0.702143	0.600973	0.664357	0.68376	0.659042	0.673133	0.351891	0.456534	0.194899	0.253839	0.213921
4.76667	0.209409	0.2049	0.25642	0.168113	0.292771	0.432832	0.408539	0.354882	0.339945	0.228802	0.312072	0.310621	0.278885	0.251081	0.78266	0.629698	0.66206	0.558557	0.657316	0.707449	0.667624	0.665858	0.432063	0.468989	0.168527	0.280869	0.177473
4.78333	0.191932	0.203368	0.261434	0.187558	0.283709	0.397825	0.414114	0.350132	0.330448	0.214614	0.30263	0.303878	0.289299	0.229766	0.773146	0.63733	0.670141	0.533652	0.702674	0.709863	0.685325	0.690668	0.430167	0.45465	0.15687	0.315766	0.195624
4.8	0.197161	0.215578	0.253987	0.195563	0.274623	0.404551	0.441078	0.362951	0.331418	0.298496	0.291086	0.352806	0.288719	0.238026	0.796893	0.65189	0.641526	0.553747	0.634049	0.706283	0.674412	0.693806	0.375765	0.473291	0.192204	0.266924	0.143594
4.81667	0.196264	0.211625	0.250032	0.181132	0.279541	0.37543	0.403623	0.348061	0.33913	0.260325	0.30961	0.327796	0.272953	0.255237	0.803072	0.611125	0.672112	0.577177	0.668233	0.705973	0.652041	0.664362	0.36665	0.476736	0.17293	0.254144	0.178777
4.83333	0.201608	0.229328	0.264189	0.18027	0.297358	0.416007	0.429575	0.351284	0.394025	0.207781	0.288326	0.327579	0.269551	0.218048	0.76391	0.622731	0.68488	0.538975	0.664424	0.684214	0.67713	0.680827	0.408873	0.448724	0.203826	0.302853	0.197423
4.85	0.186258	0.209513	0.259073	0.207455	0.280723	0.390778	0.420722	0.358128	0.341742	0.236912	0.310186	0.343913	0.278694	0.241164	0.784678	0.611586	0.684759	0.576487	0.638189	0.725452	0.714115	0.695163	0.417945	0.483355	0.166381	0.305845	0.181391
4.86667	0.1901	0.204376	0.260661	0.204595	0.280003	0.38512	0.412906	0.343313	0.325856	0.242068	0.296942	0.315742	0.277017	0.233252	0.792715	0.659918	0.690782	0.559915	0.716181	0.719828	0.738622	0.691221	0.401374	0.51924	0.175727	0.248664	0.188462
4.88333	0.197539	0.20931	0.258516	0.19091	0.298717	0.377803	0.425749	0.336737	0.322047	0.199009	0.313279	0.326843	0.292478	0.258639	0.795355	0.647354	0.665141	0.57105	0.66763	0.724181	0.656686	0.676034	0.383941	0.460396	0.162587	0.263789	0.1701
4.9	0.185697	0.2049	0.271853	0.207202	0.278002	0.395074	0.420315	0.366258	0.34301	0.229	0.326297	0.31126	0.275875	0.242621	0.795611	0.653476	0.712085	0.5551	0.653815	0.73746	0.728032	0.708586	0.349698	0.449362	0.146479	0.239088	0.178651
4.91667	0.210221	0.220001	0.258816	0.198983	0.288101	0.433472	0.419414	0.357464	0.35537	0.239912	0.348546	0.336673	0.290849	0.222318	0.838674	0.639367	0.691881	0.551384	0.706434	0.738509	0.690824	0.720991	0.407879	0.473204	0.157837	0.230841	0.19494
4.93333	0.205407	0.211869	0.244828	0.22907	0.30865	0.380263	0.427159	0.352372	0.357737	0.218979	0.296427	0.332747	0.290732	0.231263	0.793991	0.662773	0.672112	0.563251	0.680296	0.745238	0.687801	0.697511	0.447678	0.541706	0.154601	0.26027	0.196866
4.95	0.208217	0.251298	0.255651	0.186525	0.305328	0.414332	0.427614	0.355411	0.33555	0.265692	0.284405	0.30892	0.297467	0.236432	0.798519	0.633135	0.727583	0.574213	0.683149	0.734642	0.707336	0.718649	0.406957	0.483355	0.167991	0.289845	0.170559
4.96667	0.203221	0.20777	0.256591	0.221189	0.287117	0.406914	0.420676	0.353263	0.381956	0.224645	0.29653	0.302104	0.286827	0.24335	0.815841	0.636652	0.7027	0.580081	0.683898	0.732235	0.745781	0.711029	0.407737	0.510805	0.191706	0.292477	0.184561
4.98333	0.199572	0.212846	0.251943	0.214766	0.309125	0.415211	0.422575	0.348948	0.333968	0.211192	0.3116	0.294539	0.285979	0.236201	0.819175	0.647902	0.69912	0.57925	0.673874	0.772041	0.738735	0.702784	0.422697	0.51633	0.162004	0.268473	0.165268
5	0.195085	0.235197	0.272418	0.231739	0.323434	0.402731	0.427842	0.354254	0.374603	0.228802	0.322626	0.319471	0.285787	0.252877	0.836783	0.677819	0.725362	0.580912	0.719358	0.713851	0.708381	0.726328	0.394289	0.470161	0.196048	0.218754	0.203181
5.01667	0.207311	0.206395	0.257403	0.234631	0.292043	0.428874	0.449984	0.343443	0.354251	0.228505	0.304084	0.313776	0.324847	0.219469	0.82173	0.670968	0.715213	0.596257	0.7049	0.743449	0.695973	0.688459	0.396878	0.468296	0.153492	0.243389	0.191398
5.03333	0.214048	0.231072	0.269595	0.260714	0.293864	0.39086	0.429713	0.37957	0.364539	0.202054	0.283085	0.373289	0.278618	0.237012	0.858761	0.686223	0.707163	0.574626	0.692104	0.758861	0.74504	0.719345	0.414219	0.460009	0.14667	0.260578	0.15765
5.05	0.189396	0.213049	0.285172	0.210872	0.301703	0.436078	0.429119	0.356007	0.351851	0.207392	0.294574	0.320288	0.286095	0.238665	0.842469	0.679948	0.735687	0.60182	0.733111	0.750546	0.706293	0.733298	0.41058	0.467516	0.164823	0.273892	0.175373
5.06667	0.213761	0.234195	0.255864	0.224608	0.303593	0.382041	0.420812	0.350296	0.358818	0.237262	0.315225	0.355566	0.297506	0.223575	0.838945	0.672518	0.730446	0.603515	0.706643	0.750791	0.726408	0.715934	0.408589	0.511935	0.180058	0.244597	0.163026
5.08333	0.215247	0.284234	0.271157	0.205772	0.295896	0.4163	0.424478	0.365757	0.343747	0.27392	0.357785	0.330312	0.279611	0.23791	0.814528	0.703777	0.709278	0.567965	0.688471	0.753665	0.720994	0.746543	0.411079	0.491832	0.182675	0.271179	0.18995
5.1	0.202652	0.239509	0.279101	0.206908	0.309442	0.402937	0.455302	0.375405	0.34346	0.24287	0.30004	0.284088	0.278732	0.22787	0.827841	0.701737	0.734086	0.667626	0.738655	0.759855	0.731794	0.733747	0.434182	0.494185	0.178432	0.259788	0.160914
5.11667	0.20213	0.213009	0.260833	0.213749	0.33626	0.418146	0.443911	0.360287	0.34469	0.224744	0.329501	0.293284	0.306196	0.228732	0.837773	0.724359	0.727202	0.656741	0.704552	0.750627	0.708491	0.709838	0.408092	0.452941	0.181835	0.237544	0.148776
5.13333	0.206978	0.220247	0.260876	0.236275	0.349959	0.402235	0.422303	0.374898	0.324772	0.232377	0.307104	0.384566	0.284824	0.243116	0.831853	0.701155	0.733511	0.633906	0.742418	0.74989	0.765293	0.739995	0.405469	0.490459	0.165115	0.321095	0.163109
5.15	0.234257	0.257616	0.275688	0.205982	0.318891	0.442519	0.432871	0.382732	0.373545	0.231582	0.34331	0.346913	0.283787	0.228617	0.832747	0.677607	0.720872	0.645742	0.689087	0.748909	0.730388	0.739543	0.417514	0.490459	0.159192	0.261193	0.190461
5.16667	0.202367	0.221521	0.274946	0.224908	0.322096	0.403475	0.444796	0.379163	0.380549	0.28857	0.335031	0.320976	0.277207	0.24099	0.825799	0.69644	0.719801	0.639443	0.680906	0.730154	0.719104	0.741094	0.431187	0.518694	0.155904	0.230118	0.15493
5.18333	0.203981	0.228291	0.27783	0.210407	0.293239	0.416971	0.452332	0.383004	0.375365	0.243825	0.312229	0.340572	0.299777	0.218986	0.889697	0.70553	0.74678	0.650084	0.697823	0.757786	0.745724	0.732849	0.387261	0.516194	0.163073	0.228462	0.14449
5.2	0.21885	0.228705	0.252582	0.24318	0.316548	0.424932	0.454028	0.367833	0.322687	0.244378	0.341192	0.344662	0.283787	0.227956	0.853232	0.73577	0.763806	0.62941	0.731676	0.765925	0.700492	0.745048	0.436747	0.475252	0.155856	0.276525	0.206288
5.21667	0.207597	0.234112	0.259674	0.207034	0.315963	0.452957	0.432687	0.391764	0.382724	0.251134	0.304812	0.356101	0.308533	0.221178	0.918502	0.759653	0.747623	0.58445	0.714772	0.799221	0.768552	0.757401	0.41472	0.474118	0.165212	0.269936	0.204301
5.23333	0.21424	0.255134	0.273768	0.202875	0.34235	0.41802	0.444423	0.386245	0.335388	0.284238	0.328378	0.358065	0.320565	0.229191	0.879185	0.71678	0.751593	0.637473	0.691967	0.802356	0.763667	0.75773	0.404974	0.505849	0.16682	0.264186	0.199911
5.25	0.218465	0.223415	0.279627	0.237964	0.322899	0.419533	0.452379	0.394828	0.359443	0.217457	0.304708	0.327276	0.287406	0.2463	0.871158	0.758723	0.732807	0.618535	0.780456	0.789031	0.750295	0.760299	0.398772	0.504457	0.163024	0.300649	0.156784
5.26667	0.200519	0.239216	0.292396	0.211252	0.323595	0.42396	0.433375	0.366459	0.355743	0.283769	0.32731	0.311771	0.283902	0.226809	0.879565	0.714711	0.749248	0.608121	0.693342	0.789804	0.79124	0.777672	0.432939	0.45572	0.163218	0.264363	0.164313
5.28333	0.219813	0.231737	0.253518	0.21876	0.312247	0.38281	0.449515	0.401334	0.34166	0.261192	0.30961	0.30926	0.292245	0.244108	0.879565	0.73313	0.748793	0.62234	0.731963	0.824009	0.773108	0.773985	0.407879	0.511347	0.205741	0.267499	0.12876
5.3	0.216207	0.229203	0.290173	0.20615	0.343605	0.436292	0.442656	0.409705	0.376807	0.285019	0.325923	0.339782	0.276408	0.225749	0.865728	0.731775	0.785477	0.638494	0.791169	0.776763	0.790823	0.786916	0.429221	0.493252	0.155856	0.261588	0.152464
5.31667	0.226092	0.221315	0.270636	0.214088	0.319638	0.425355	0.445075	0.40057	0.328512	0.274384	0.317544	0.342285	0.293295	0.229853	0.909571	0.728921	0.736906	0.632018	0.739811	0.800787	0.792433	0.788612	0.420678	0.540218	0.16181	0.248708	0.188632
5.33333	0.235282	0.230365	0.291773	0.204469	0.319211	0.441657	0.45833	0.380861	0.342928	0.251336	0.312334	0.300797	0.288565	0.262679	0.887008	0.744806	0.786154	0.646477	0.756887	0.802617	0.761523	0.830522	0.40462	0.451108	0.158514	0.229438	0.198666
5.35	0.210173	0.229245	0.281603	0.2099	0.341641	0.432278	0.446194	0.432216	0.335834	0.243021	0.3353	0.336542	0.284517	0.226436	0.872287	0.72645	0.795345	0.638494	0.766213	0.763342	0.777391	0.773985	0.382975	0.530227	0.171705	0.256327	0.184264
5.36667	0.215679	0.271738	0.273638	0.184752	0.33339	0.4417	0.440985	0.367799	0.343706	0.260376	0.328378	0.3196	0.291702	0.228473	0.889504	0.721677	0.805597	0.664036	0.787812	0.789117	0.762334	0.775927	0.42277	0.521885	0.164774	0.232374	0.194299
5.38333	0.21175	0.243801	0.259674	0.194398	0.324291	0.439508	0.448906	0.385255	0.338152	0.252905	0.328432	0.319643	0.27618	0.220494	0.910657	0.765489	0.831778	0.705042	0.755194	0.818653	0.782341	0.792219	0.383941	0.506478	0.156677	0.248621	0.174157
5.4	0.209361	0.220986	0.271983	0.264265	0.313997	0.451739	0.449421	0.368369	0.331256	0.240664	0.322201	0.292741	0.274128	0.233714	0.921402	0.730347	0.750681	0.666503	0.82629	0.823024	0.773928	0.808232	0.418879	0.46691	0.159095	0.271579	0.172901
5.41667	0.199761	0.262083	0.287558	0.208256	0.317293	0.455312	0.438025	0.377773	0.357113	0.246692	0.312701	0.335494	0.284248	0.223775	0.907994	0.752853	0.751985	0.68021	0.757697	0.773808	0.786603	0.81226	0.440351	0.520014	0.184802	0.250357	0.157691
5.43333	0.220006	0.22647	0.288001	0.207624	0.315059	0.428959	0.448812	0.371931	0.343051	0.247751	0.357233	0.336149	0.283979	0.21643	0.904163	0.777353	0.800628	0.674466	0.765172	0.799482	0.817553	0.778881	0.37556	0.495296	0.161616	0.273714	0.166391
5.45	0.22837	0.238754	0.268554	0.22294	0.315803	0.450782	0.454641	0.376927	0.335266	0.247751	0.324752	0.311558	0.283172	0.226694	0.907896	0.767364	0.807051	0.656148	0.776385	0.829129	0.826023	0.842363	0.437702	0.439624	0.158176	0.253403	0.179578
5.46667	0.220922	0.242326	0.265483	0.200237	0.327943	0.431937	0.445728	0.382868	0.341007	0.233323	0.330412	0.342065	0.289648	0.228387	0.879375	0.762372	0.76891	0.677334	0.795535	0.832651	0.782282	0.816863	0.38643	0.519969	0.163461	0.253359	0.164354
5.48333	0.211081	0.235949	0.276562	0.257793	0.322149	0.444805	0.441171	0.386553	0.356324	0.248507	0.326883	0.282061	0.271931	0.251876	0.917405	0.764475	0.780886	0.678015	0.801234	0.827688	0.820246	0.806017	0.402149	0.58511	0.16721	0.281812	0.162902
5.5	0.223866	0.239342	0.274989	0.241395	0.35326	0.425694	0.448625	0.37554	0.343337	0.229794	0.334869	0.318956	0.296803	0.247823	0.898208	0.773644	0.816035	0.662692	0.825576	0.839101	0.787078	0.77633	0.37926	0.517284	0.161034	0.251357	0.15959
5.51667	0.247059	0.230532	0.257061	0.236318	0.311505	0.403971	0.464519	0.383345	0.344321	0.24282	0.328004	0.331268	0.286133	0.227182	0.927537	0.772542	0.776251	0.674466	0.775934	0.787402	0.790525	0.793788	0.418663	0.512116	0.151711	0.247278	0.202491
5.53333	0.237285	0.222426	0.265483	0.235539	0.341097	0.420922	0.447269	0.378756	0.320008	0.245585	0.350134	0.330355	0.2961	0.224061	0.943551	0.773565	0.796029	0.64633	0.813129	0.818475	0.793985	0.836282	0.433524	0.514968	0.160549	0.250922	0.183376
5.55	0.21861	0.242242	0.279934	0.278683	0.332201	0.421849	0.459042	0.409495	0.333644	0.275624	0.340054	0.325287	0.283057	0.215948	0.941801	0.803672	0.812333	0.706516	0.772408	0.841567	0.81237	0.846031	0.43594	0.468772	0.163461	0.261808	0.183714
5.56667	0.228128	0.226594	0.269421	0.222342	0.346339	0.427049	0.454028	0.424605	0.361361	0.28695	0.325178	0.318741	0.282788	0.235217	0.934534	0.774668	0.856316	0.691714	0.804484	0.814748	0.815964	0.846319	0.39387	0.538175	0.172832	0.25541	0.214139
5.58333	0.215103	0.228332	0.304177	0.194024	0.328373	0.431213	0.455396	0.404081	0.344075	0.244076	0.330465	0.306247	0.322218	0.22658	0.900253	0.739176	0.785748	0.672432	0.837469	0.796012	0.790228	0.811773	0.400881	0.486614	0.161567	0.288486	0.148735
5.6	0.203221	0.221274	0.262036	0.23983	0.366851	0.445971	0.451016	0.397418	0.358527	0.224596	0.344072	0.309983	0.292634	0.232012	0.921102	0.763539	0.802488	0.692786	0.833141	0.867212	0.811276	0.815326	0.387885	0.525223	0.164093	0.225623	0.206504
5.61667	0.227303	0.245278	0.279408	0.23489	0.334255	0.466951	0.4562	0.396865	0.342805	0.264924	0.355025	0.342637	0.283671	0.227841	0.942418	0.75942	0.8038	0.673561	0.792239	0.842849	0.803347	0.854424	0.41172	0.465051	0.193451	0.247927	0.171729
5.63333	0.227594	0.218975	0.26337	0.236101	0.330258	0.455705	0.455443	0.412195	0.341906	0.275469	0.342875	0.379391	0.266803	0.23736	0.933109	0.794599	0.872032	0.655926	0.794921	0.869196	0.82516	0.864137	0.415078	0.515785	0.177595	0.278135	0.197037
5.65	0.228467	0.257059	0.294624	0.276116	0.352544	0.417097	0.461513	0.421443	0.337582	0.242971	0.344671	0.312453	0.280873	0.237505	0.935146	0.773171	0.802626	0.696626	0.807901	0.795147	0.870741	0.831941	0.452598	0.543243	0.179072	0.235147	0.157072
5.66667	0.218899	0.236409	0.252667	0.233767	0.301283	0.430872	0.452568	0.420415	0.349499	0.259663	0.335246	0.343825	0.273939	0.235217	0.909867	0.77965	0.838281	0.729099	0.797995	0.848642	0.798655	0.837709	0.407241	0.509857	0.155132	0.262556	0.186637
5.68333	0.212946	0.232903	0.27403	0.235972	0.360062	0.427558	0.460847	0.401056	0.337379	0.267641	0.305801	0.325676	0.290345	0.223518	0.929862	0.767912	0.809758	0.701482	0.825576	0.874226	0.863812	0.834856	0.434548	0.483091	0.172636	0.269359	0.139815
5.7	0.21333	0.223044	0.289597	0.292434	0.322256	0.468942	0.464997	0.41815	0.342274	0.282156	0.325337	0.321105	0.270042	0.234754	0.948202	0.764786	0.864767	0.68317	0.809225	0.858294	0.831213	0.845814	0.402784	0.476736	0.152962	0.320626	0.177137
5.71667	0.235672	0.243927	0.293732	0.260227	0.346942	0.412493	0.460086	0.407395	0.355701	0.301085	0.34986	0.33873	0.27466	0.223718	0.941492	0.793391	0.828792	0.695472	0.776235	0.818742	0.811276	0.884384	0.419167	0.534794	0.152625	0.230331	0.21366
5.73333	0.246221	0.240181	0.27932	0.310451	0.33805	0.423917	0.462037	0.420202	0.355826	0.257728	0.32902	0.336061	0.293295	0.230745	0.958848	0.811687	0.872478	0.694704	0.825259	0.881492	0.81688	0.861937	0.434475	0.536784	0.175972	0.272735	0.194384
5.75	0.225753	0.274397	0.272462	0.262444	0.342677	0.426625	0.464519	0.402759	0.357446	0.285749	0.359224	0.347443	0.286211	0.235506	0.965073	0.802289	0.845553	0.673335	0.810941	0.831475	0.838674	0.849133	0.417443	0.505265	0.190163	0.268517	0.147509
5.76667	0.230167	0.234905	0.305034	0.226708	0.340334	0.433472	0.485204	0.398976	0.364245	0.274797	0.352384	0.308071	0.278885	0.2423	0.957588	0.783543	0.808438	0.708613	0.904167	0.870901	0.84061	0.871504	0.402502	0.50522	0.165651	0.271268	0.171186
5.78333	0.227352	0.218319	0.26557	0.230188	0.358731	0.449696	0.467872	0.422082	0.362447	0.26007	0.325604	0.348106	0.28137	0.218588	0.940465	0.803672	0.835703	0.721126	0.843757	0.873369	0.838923	0.867151	0.406673	0.479317	0.152288	0.277061	0.175583
5.8	0.205027	0.237958	0.280066	0.262399	0.32875	0.417349	0.462991	0.433113	0.343133	0.232079	0.340921	0.338205	0.278046	0.247032	0.97649	0.785057	0.816665	0.764357	0.815401	0.86608	0.814318	0.851521	0.397298	0.485688	0.172391	0.246066	0.168931
5.81667	0.228322	0.232237	0.286055	0.274857	0.311082	0.4596	0.457477	0.397211	0.363534	0.242369	0.325657	0.351296	0.300798	0.225405	0.935962	0.78434	0.843603	0.734101	0.841495	0.881396	0.83961	0.878034	0.378848	0.489264	0.169797	0.256633	0.202276
5.83333	0.209505	0.245743	0.248972	0.277421	0.340552	0.438864	0.458378	0.435918	0.386447	0.266	0.34527	0.317884	0.276903	0.229565	0.976168	0.813496	0.846276	0.752074	0.858185	0.869196	0.856993	0.868108	0.422625	0.500604	0.162004	0.284377	0.203181
5.85	0.271085	0.249725	0.273725	0.26391	0.334526	0.461487	0.460799	0.40189	0.380719	0.255492	0.340217	0.345676	0.301741	0.236114	0.998401	0.820021	0.853103	0.74265	0.813912	0.872039	0.836243	0.886785	0.400459	0.511347	0.172685	0.241838	0.189695
5.86667	0.22179	0.262944	0.261907	0.232774	0.354087	0.43968	0.458283	0.417267	0.35757	0.264463	0.366566	0.350631	0.277817	0.223918	0.971027	0.822013	0.859026	0.772568	0.861724	0.841933	0.855343	0.90959	0.390524	0.459494	0.148828	0.233397	0.15308
5.88333	0.244841	0.25032	0.265268	0.261379	0.338159	0.442002	0.466193	0.417196	0.352636	0.26344	0.376	0.359765	0.309128	0.240292	0.977781	0.799043	0.883114	0.736491	0.840608	0.860725	0.838611	0.87729	0.402502	0.552045	0.187181	0.264407	0.155754
5.9	0.222417	0.219016	0.271722	0.24183	0.324131	0.422946	0.472736	0.426992	0.356864	0.276607	0.324911	0.35334	0.28444	0.249465	0.9907	0.83145	0.841514	0.773146	0.852778	0.846706	0.850093	0.880121	0.43954	0.479712	0.175972	0.238144	0.161162
5.91667	0.214719	0.251085	0.279803	0.237271	0.32247	0.439508	0.468352	0.402689	0.361653	0.236163	0.328058	0.309855	0.271439	0.250082	0.989169	0.834477	0.892885	0.751023	0.841656	0.881396	0.853316	0.898348	0.470424	0.505534	0.157112	0.234678	0.185365
5.93333	0.221452	0.230116	0.291684	0.255057	0.32108	0.455225	0.453509	0.408409	0.369831	0.240914	0.328913	0.314203	0.287985	0.225233	1.00685	0.835152	0.880481	0.741768	0.831863	0.893585	0.882329	0.877662	0.408873	0.481378	0.150653	0.230926	0.163607
5.95	0.211846	0.23232	0.277874	0.260005	0.339844	0.433813	0.476173	0.423325	0.350324	0.262571	0.315698	0.337198	0.31235	0.233512	0.968895	0.867678	0.873521	0.748601	0.865194	0.899355	0.891879	0.913598	0.387885	0.523209	0.165115	0.216657	0.154231
5.96667	0.218033	0.241526	0.257703	0.249387	0.330204	0.427897	0.470035	0.421337	0.403104	0.261397	0.338485	0.38186	0.273787	0.22615	1.01663	0.832794	0.860568	0.792949	0.857281	0.92154	0.866373	0.921586	0.438951	0.511392	0.169504	0.242958	0.174954
5.98333	0.22973	0.231155	0.267299	0.265511	0.322042	0.452827	0.455916	0.417973	0.38328	0.264617	0.312019	0.310196	0.275799	0.2444	1.01189	0.851741	0.901608	0.764357	0.83763	0.908931	0.889254	0.905751	0.438216	0.508685	0.172293	0.326501	0.175373
6	0.245137	0.22738	0.283584	0.232947	0.341805	0.447572	0.474816	0.397591	0.397056	0.263542	0.342061	0.351341	0.272461	0.220665	1.00406	0.85389	0.858733	0.729574	0.863292	0.915912	0.888271	0.93903	0.462977	0.484059	0.17014	0.234165	0.167015
6.01667	0.220922	0.237958	0.292618	0.243355	0.345628	0.461399	0.466529	0.402724	0.371348	0.261652	0.346961	0.315742	0.288758	0.224575	1.01021	0.845751	0.883792	0.733226	0.866022	0.90487	0.869647	0.931763	0.487848	0.487938	0.155807	0.244597	0.177557
6.03333	0.223335	0.254366	0.274117	0.247241	0.351113	0.46118	0.468448	0.396381	0.373164	0.265743	0.303513	0.299239	0.288874	0.221976	1.00562	0.875401	0.895248	0.790684	0.880889	0.945483	0.870806	0.956149	0.436967	0.492764	0.159289	0.267012	0.129483
6.05	0.224253	0.255305	0.273158	0.255101	0.348586	0.467172	0.479968	0.422366	0.394674	0.280026	0.358449	0.350586	0.291469	0.216657	1.02277	0.868115	0.875462	0.753855	0.869093	0.90408	0.892997	0.931606	0.489329	0.511935	0.165018	0.224989	0.177473
6.06667	0.234403	0.242284	0.290307	0.21028	0.32719	0.474093	0.470083	0.412793	0.40599	0.252956	0.327043	0.349434	0.284248	0.239304	1.01856	0.857425	0.894714	0.804597	0.905463	0.883319	0.900855	0.915144	0.405469	0.482827	0.152577	0.280106	0.16889
6.08333	0.226092	0.226511	0.278575	0.211802	0.33691	0.491479	0.461275	0.38912	0.38529	0.254832	0.335139	0.320847	0.29692	0.231781	1.00942	0.922064	0.860568	0.800785	0.870841	0.932503	0.859282	0.897664	0.456119	0.497701	0.145234	0.235575	0.185153
6.1	0.236992	0.236367	0.283275	0.234544	0.336693	0.451652	0.467728	0.418574	0.383066	0.245887	0.356901	0.319987	0.289609	0.224861	1.04675	0.861148	0.876359	0.789428	0.886209	0.885053	0.907973	0.931606	0.447678	0.504322	0.163121	0.281453	0.169724
6.11667	0.211224	0.24587	0.299051	0.238788	0.331985	0.476857	0.496084	0.394208	0.383536	0.265385	0.340596	0.382869	0.27637	0.245627	1.01392	0.865583	0.889085	0.775126	0.858842	0.924064	0.886113	0.915918	0.443674	0.470638	0.151711	0.261149	0.184434
6.13333	0.230653	0.263074	0.278137	0.248116	0.344917	0.474538	0.456294	0.410827	0.375069	0.28039	0.319393	0.322052	0.286095	0.236403	0.999729	0.881148	0.916178	0.824808	0.903304	0.912314	0.870548	0.912671	0.44924	0.468772	0.15803	0.26071	0.166973
6.15	0.228176	0.243506	0.271462	0.227781	0.350673	0.449523	0.478701	0.403768	0.41616	0.266666	0.331323	0.33092	0.276522	0.224747	1.0064	0.872585	0.918055	0.795218	0.900375	0.95688	0.891813	0.924862	0.449911	0.527194	0.145856	0.236901	0.146039
6.16667	0.223238	0.244687	0.276037	0.249036	0.31575	0.443036	0.478458	0.404708	0.354872	0.301666	0.316647	0.34846	0.291508	0.229766	1.01516	0.875313	0.885226	0.798167	0.884771	0.931686	0.915679	0.924237	0.419239	0.573473	0.139175	0.268517	0.164271
6.18333	0.237138	0.231779	0.259888	0.226236	0.336097	0.466377	0.470083	0.411353	0.393938	0.28836	0.354364	0.326022	0.267743	0.21873	1.02505	0.906787	0.911814	0.805531	0.895486	0.894267	0.886439	0.927288	0.46928	0.498594	0.146287	0.244468	0.141601
6.2	0.244497	0.23712	0.287293	0.294537	0.346887	0.458066	0.462609	0.425745	0.383579	0.240513	0.336972	0.303413	0.291198	0.232906	1.03542	0.885059	0.897542	0.786169	0.878283	0.93138	0.897084	0.929326	0.491047	0.501499	0.178924	0.248274	0.132298
6.21667	0.234501	0.235698	0.259416	0.229586	0.351058	0.456797	0.466624	0.417585	0.377061	0.269079	0.34103	0.336455	0.264401	0.241223	1.01652	0.904236	0.907238	0.783002	0.87134	0.936704	0.946193	0.942287	0.454469	0.520881	0.152866	0.226682	0.161328
6.23333	0.238998	0.274965	0.254584	0.194024	0.328158	0.456622	0.465188	0.406767	0.385719	0.278263	0.323954	0.30164	0.290306	0.216373	1.04816	0.900966	0.916335	0.765831	0.89429	0.948708	0.926361	0.985233	0.441826	0.512296	0.140842	0.279433	0.129362
6.25	0.224833	0.222426	0.28376	0.275127	0.363507	0.448916	0.464662	0.403211	0.372235	0.274281	0.337512	0.344089	0.279114	0.224204	1.06303	0.87743	0.891059	0.862531	0.872508	0.938555	0.933591	0.961572	0.398491	0.510083	0.158514	0.254275	0.142048
6.26667	0.259457	0.244181	0.268944	0.273645	0.353591	0.425186	0.472977	0.434586	0.42461	0.286689	0.333686	0.286535	0.282558	0.230543	1.03646	0.923643	0.925997	0.81457	0.898571	0.930972	0.987772	0.946193	0.445896	0.494585	0.154119	0.236516	0.109158
6.28333	0.224446	0.225395	0.267558	0.250922	0.361338	0.463423	0.465379	0.424143	0.37215	0.272475	0.339025	0.316427	0.264327	0.22658	1.05087	0.877872	0.916178	0.843991	0.90339	0.975839	0.940872	0.952042	0.422192	0.488866	0.155663	0.258516	0.157485
6.3	0.230118	0.252532	0.28134	0.243137	0.380905	0.474315	0.471191	0.414481	0.42082	0.257423	0.325231	0.310877	0.288101	0.210803	1.03821	0.915406	0.934089	0.817657	0.900117	0.921136	0.924867	0.934679	0.416582	0.480062	0.155856	0.236259	0.177894
6.31667	0.227012	0.237037	0.284951	0.240699	0.342787	0.452609	0.483929	0.431534	0.370463	0.2764	0.348437	0.312112	0.268345	0.217565	1.03821	0.912371	0.885679	0.811577	0.926364	0.876895	0.921006	0.96344	0.473176	0.532162	0.147197	0.213645	0.134677
6.33333	0.240812	0.226594	0.281603	0.253164	0.36864	0.452739	0.488156	0.421833	0.407173	0.298813	0.34789	0.323948	0.265376	0.221406	1.0771	0.937887	0.881232	0.823858	0.902355	0.960467	0.915948	0.964498	0.428057	0.524902	0.141414	0.232076	0.143309
6.35	0.209696	0.228623	0.29244	0.247197	0.320759	0.452	0.478458	0.456378	0.412537	0.289302	0.3346	0.331529	0.292556	0.22701	1.06004	0.934587	0.940246	0.831658	0.946304	0.918319	0.929765	0.995098	0.427912	0.451278	0.143084	0.254929	0.165601
6.36667	0.235672	0.23232	0.293687	0.220166	0.344097	0.462674	0.480749	0.400952	0.374391	0.288465	0.304604	0.293243	0.259323	0.244605	1.07661	0.912922	0.921664	0.838288	0.954657	0.962055	0.965146	0.965801	0.447306	0.510128	0.157015	0.207651	0.173864
6.38333	0.259009	0.217623	0.265786	0.313197	0.318518	0.44502	0.479042	0.440756	0.393895	0.300186	0.330626	0.317369	0.27675	0.209592	1.09117	0.927463	0.894409	0.826625	0.981122	0.940308	0.912523	0.984984	0.432793	0.500917	0.156677	0.234763	0.132942
6.4	0.215295	0.23909	0.258131	0.253956	0.365847	0.44675	0.476659	0.41332	0.37118	0.259357	0.322413	0.342153	0.282827	0.2639	1.08287	0.924387	0.935844	0.871875	0.923274	0.966837	0.949455	0.992664	0.41694	0.497657	0.17014	0.236859	0.141114
6.41667	0.228128	0.251936	0.265009	0.233508	0.366907	0.482724	0.481091	0.410055	0.395669	0.265795	0.32406	0.301767	0.267894	0.213768	1.05348	0.976585	0.935046	0.808082	0.937846	0.928527	0.955311	0.975304	0.395897	0.472768	0.140794	0.285549	0.147182
6.43333	0.220825	0.258816	0.263672	0.224994	0.345956	0.461443	0.487171	0.408095	0.399792	0.272991	0.329448	0.296845	0.274242	0.237794	1.09654	0.937604	0.930907	0.861368	0.91835	0.983962	0.95029	0.975551	0.43851	0.4913	0.121842	0.27523	0.147223
6.45	0.229098	0.232653	0.306435	0.240439	0.311611	0.4647	0.488797	0.420734	0.377656	0.259357	0.338539	0.326627	0.288294	0.224261	1.08274	0.974714	0.928766	0.866205	0.930798	0.977026	0.951473	0.981995	0.400459	0.503066	0.159289	0.267101	0.143227
6.46667	0.215967	0.231987	0.266218	0.306878	0.350453	0.470005	0.487861	0.405789	0.399749	0.292866	0.339567	0.338029	0.269174	0.237157	1.0738	0.9046	0.929558	0.85105	0.933914	0.968331	0.967832	1.02401	0.422625	0.478004	0.140508	0.212768	0.140545
6.48333	0.219476	0.230448	0.276999	0.23299	0.381132	0.462235	0.501132	0.419459	0.376086	0.268719	0.319181	0.330225	0.257464	0.227354	1.08818	0.924387	0.931225	0.878572	0.961984	0.973794	0.965287	0.983987	0.391011	0.503604	0.138128	0.26772	0.166058
6.5	0.238264	0.264022	0.272027	0.226751	0.339029	0.46307	0.474186	0.43772	0.427339	0.327029	0.338052	0.349434	0.262045	0.225033	1.07734	0.945	0.923395	0.868541	0.941885	0.982874	0.952658	0.980008	0.45357	0.470117	0.145043	0.278672	0.15066
6.51667	0.237041	0.235072	0.282835	0.239657	0.377741	0.474582	0.480017	0.424214	0.394371	0.342396	0.348108	0.31617	0.267517	0.219327	1.11585	0.941769	0.961021	0.834445	0.966685	0.985923	0.943495	0.987398	0.42973	0.493829	0.142081	0.234208	0.174157
6.53333	0.223576	0.234863	0.278312	0.23161	0.324184	0.458679	0.488156	0.410686	0.377359	0.287681	0.351011	0.320159	0.274698	0.22635	1.12153	0.972159	0.958971	0.886316	0.994359	1.00457	0.982445	1.02176	0.456794	0.49962	0.146575	0.281183	0.159094
6.55	0.222321	0.228498	0.291284	0.233162	0.351553	0.464083	0.487023	0.432754	0.382981	0.281792	0.31612	0.323258	0.271477	0.232935	1.11341	0.933459	0.91228	0.853177	0.982437	0.988436	0.987266	0.991157	0.409442	0.473204	0.15866	0.240075	0.143268
6.56667	0.218562	0.23307	0.28134	0.25422	0.331823	0.471514	0.488304	0.418999	0.413861	0.31835	0.337134	0.327363	0.263017	0.219128	1.11277	0.98431	0.962911	0.880026	0.975973	0.984397	0.976432	0.986482	0.411435	0.503649	0.163899	0.254449	0.122358
6.58333	0.235135	0.239216	0.288843	0.220464	0.340008	0.520429	0.486728	0.448571	0.401098	0.309151	0.319129	0.340308	0.273901	0.22038	1.10626	0.974517	0.948952	0.873771	0.986016	1.00591	0.937774	0.996023	0.413504	0.501767	0.146814	0.255104	0.152341
6.6	0.225511	0.238335	0.281823	0.239309	0.34727	0.459118	0.478555	0.428099	0.36567	0.275624	0.32555	0.338774	0.275913	0.21507	1.1017	0.9913	0.942897	0.850077	1.01011	0.956459	0.980938	1.00881	0.419239	0.521109	0.136086	0.275364	0.209014
6.61667	0.230945	0.234905	0.275819	0.198315	0.371272	0.45457	0.485892	0.443148	0.411788	0.323679	0.357343	0.337548	0.259732	0.220409	1.11021	0.960654	0.940005	0.862352	0.97616	0.976378	0.99625	1.01231	0.432355	0.500783	0.149452	0.240978	0.145509
6.63333	0.218899	0.27274	0.286762	0.263376	0.327082	0.469917	0.494343	0.444856	0.381743	0.293969	0.314435	0.40884	0.268383	0.222918	1.12895	1.003	0.956435	0.895866	0.970481	0.988108	0.960779	1.0021	0.441752	0.489795	0.142654	0.256458	0.153121
6.65	0.224591	0.253512	0.268121	0.214088	0.341369	0.482499	0.487861	0.417549	0.400271	0.407464	0.3186	0.359586	0.274773	0.23762	1.11341	0.956498	0.969764	0.904664	0.97011	1.00793	0.999092	1.01145	0.402925	0.518148	0.173714	0.256109	0.148572
6.66667	0.225172	0.222591	0.26238	0.254396	0.356683	0.457716	0.506667	0.463656	0.382297	0.31342	0.323157	0.333052	0.26654	0.228961	1.13144	0.99562	0.970427	0.883668	0.975506	0.972076	0.981942	1.04096	0.398982	0.456791	0.150316	0.283161	0.151274
6.68333	0.215151	0.25813	0.26462	0.222427	0.346613	0.463951	0.482117	0.429565	0.426309	0.269747	0.321405	0.32287	0.271401	0.211029	1.12075	0.960267	0.969515	0.878754	0.996553	1.00838	1.00289	1.01513	0.398772	0.464446	0.130547	0.237972	0.187528
6.7	0.233672	0.227835	0.251901	0.230361	0.327566	0.470404	0.473219	0.437757	0.370379	0.282988	0.34975	0.328446	0.269702	0.223918	1.13829	0.972748	0.960036	0.907643	0.98819	1.0122	1.00385	1.03647	0.423998	0.538592	0.149068	0.236602	0.170935
6.71667	0.230459	0.236284	0.278312	0.218888	0.362283	0.480973	0.480163	0.435522	0.410863	0.297178	0.319129	0.321148	0.263316	0.207932	1.12947	1.0028	1.00708	0.903177	0.97327	1.00312	0.976361	1.03735	0.397228	0.475514	0.157789	0.219006	0.161866
6.73333	0.230605	0.225643	0.27194	0.259297	0.362616	0.447182	0.490131	0.463174	0.438563	0.298549	0.3438	0.355477	0.267216	0.204817	1.14963	1.00443	0.992509	0.92219	1.00143	1.00591	1.01394	1.01909	0.423998	0.517966	0.134853	0.242269	0.14661
6.75	0.252597	0.237455	0.276256	0.222641	0.370375	0.472091	0.507677	0.427599	0.384991	0.294231	0.325923	0.303878	0.280987	0.217764	1.16359	0.996124	0.970013	0.934924	0.995789	1.03482	0.996906	1.03114	0.461918	0.525223	0.148828	0.25349	0.201071
6.76667	0.233379	0.246547	0.30752	0.231437	0.369759	0.458373	0.4807	0.411844	0.43138	0.30008	0.336109	0.32132	0.282405	0.218673	1.14068	1.02075	1.01349	0.909789	1.02417	0.995581	1.07096	1.02627	0.441309	0.484279	0.146718	0.26927	0.151644
6.78333	0.227061	0.244223	0.292663	0.242527	0.3393	0.463599	0.501382	0.468117	0.393938	0.298022	0.353758	0.354185	0.282367	0.224747	1.14601	0.981827	0.96176	0.892643	1.04015	1.01434	1.02369	1.05061	0.404126	0.567441	0.1331	0.193158	0.158145
6.8	0.210269	0.249471	0.263456	0.261024	0.361727	0.469031	0.475979	0.444238	0.43938	0.30995	0.320663	0.337373	0.269061	0.242854	1.14588	0.982422	1.01054	0.916818	0.993503	1.0104	0.995523	1.00659	0.417658	0.508009	0.148972	0.235318	0.168098
6.81667	0.224833	0.253683	0.266477	0.212521	0.382491	0.482499	0.480358	0.459807	0.418199	0.294074	0.357288	0.353518	0.263465	0.21007	1.15043	1.04224	0.961185	0.893103	1.04346	0.979512	0.979792	1.0203	0.399263	0.508234	0.15301	0.224651	0.167306
6.83333	0.237383	0.241905	0.261176	0.241134	0.353316	0.488175	0.489686	0.434083	0.407041	0.307874	0.338322	0.34625	0.282367	0.247471	1.12921	1.0082	0.974334	0.916066	1.07432	0.994478	1.01113	1.01969	0.424287	0.52871	0.141366	0.250444	0.159549
6.85	0.226915	0.243	0.264103	0.252768	0.394291	0.490527	0.481481	0.484504	0.441788	0.28528	0.348163	0.321191	0.279152	0.223546	1.15299	0.997839	0.996428	0.908482	1.03995	1.03993	0.990445	1.05017	0.37358	0.508504	0.131397	0.263657	0.173948
6.86667	0.234598	0.235991	0.273246	0.224566	0.345847	0.4973	0.484959	0.464249	0.429851	0.299446	0.357896	0.32546	0.284555	0.204509	1.15923	1.01301	0.959134	0.89476	1.02142	1.0512	1.05065	1.03507	0.369972	0.473073	0.178432	0.250053	0.112275
6.88333	0.238655	0.258259	0.269898	0.265199	0.351828	0.474137	0.481433	0.458699	0.449924	0.293969	0.32619	0.316684	0.295944	0.232791	1.15111	0.985903	1.00113	0.910911	1.04588	1.02847	1.04966	1.05686	0.417012	0.503918	0.144708	0.200211	0.141154
6.9	0.228176	0.233445	0.264534	0.241482	0.369199	0.504626	0.488008	0.412512	0.430301	0.329793	0.314961	0.342681	0.300052	0.207089	1.17991	0.984111	1.02417	0.888879	1.05407	1.05904	1.06456	1.05346	0.472563	0.514198	0.151182	0.223511	0.145142
6.91667	0.220006	0.264756	0.267428	0.223197	0.368528	0.464877	0.492407	0.420061	0.425861	0.301032	0.329448	0.35878	0.265864	0.230917	1.19287	0.999051	1.01776	0.895405	1.03228	1.01853	1.06285	1.08209	0.457095	0.507378	0.156532	0.203717	0.135686
6.93333	0.216927	0.256888	0.288178	0.245886	0.359451	0.464568	0.510312	0.471626	0.40928	0.31835	0.32406	0.335494	0.26763	0.219839	1.15732	1.04404	1.03337	0.896697	1.05845	1.0199	1.0026	1.07833	0.39835	0.516466	0.134995	0.209104	0.127837
6.95	0.229924	0.253768	0.278706	0.226837	0.368081	0.477527	0.512395	0.437829	0.400053	0.296704	0.319763	0.331833	0.269589	0.217906	1.20461	1.04777	0.99788	0.923324	1.04971	1.04133	1.02668	1.09767	0.448422	0.55087	0.169504	0.243217	0.155959
6.96667	0.239488	0.231446	0.274161	0.204889	0.368248	0.466156	0.521918	0.437035	0.37401	0.326164	0.313279	0.314545	0.264364	0.214107	1.17963	1.06002	1.0506	0.934733	1.03835	1.05689	1.01639	1.07403	0.40994	0.511573	0.135232	0.221024	0.150332
6.98333	0.218033	0.233611	0.268251	0.213198	0.340116	0.494658	0.490131	0.468303	0.422735	0.284967	0.330251	0.32927	0.277779	0.214588	1.19003	1.00728	1.02153	0.89154	1.07059	1.01626	1.04217	1.07851	0.457546	0.472681	0.139032	0.208273	0.140423
7	0.250369	0.24494	0.274248	0.233637	0.348916	0.45348	0.514739	0.43736	0.413375	0.353868	0.35178	0.336018	0.289803	0.229306	1.19415	1.02241	0.982031	0.929489	1.03975	1.07556	1.04621	1.11085	0.392823	0.474249	0.149212	0.277598	0.146937
7.01667	0.216063	0.25283	0.257403	0.221659	0.367354	0.492477	0.489933	0.460915	0.387091	0.327516	0.329501	0.31352	0.291818	0.233137	1.18848	1.04372	1.01532	0.895313	1.09375	1.04157	1.03179	1.10829	0.46989	0.445456	0.149164	0.223131	0.133991
7.03333	0.231091	0.245785	0.261864	0.23217	0.331661	0.479316	0.495736	0.485186	0.394587	0.30246	0.32236	0.292699	0.280681	0.217196	1.17392	1.06317	1.00751	0.898359	1.06183	1.03993	1.03655	1.08911	0.433743	0.542684	0.149452	0.273581	0.150209
7.05	0.210316	0.229618	0.250371	0.251757	0.352159	0.476009	0.482851	0.439526	0.377359	0.303202	0.298696	0.334316	0.302173	0.240932	1.17781	1.01435	1.00432	0.90727	1.05377	1.0557	1.00326	1.0905	0.468594	0.495608	0.148348	0.275855	0.202707
7.06667	0.230313	0.235406	0.298155	0.225851	0.360339	0.473959	0.487565	0.436639	0.382938	0.318189	0.335947	0.35254	0.311951	0.227182	1.18975	1.03779	0.982115	0.930346	1.10518	1.05928	1.03655	1.09889	0.398421	0.548806	0.137748	0.258603	0.0915413
7.08333	0.215103	0.225725	0.283099	0.243093	0.363117	0.431468	0.49758	0.441444	0.399314	0.319424	0.324805	0.325416	0.303985	0.206724	1.19003	1.08951	1.02734	0.922379	1.09513	1.01967	1.0565	1.10254	0.468289	0.467776	0.138176	0.252488	0.184857
7.1	0.222658	0.228996	0.281384	0.211125	0.328373	0.483578	0.511734	0.430674	0.434535	0.2793	0.313804	0.32732	0.266765	0.234379	1.20447	1.09366	0.997025	0.932442	1.09269	1.04449	1.06589	1.11388	0.43572	0.485512	0.149596	0.229778	0.141845
7.11667	0.218899	0.247944	0.274335	0.25356	0.360561	0.486234	0.500079	0.417903	0.384648	0.304686	0.314488	0.345368	0.275153	0.208494	1.21449	1.05603	1.03088	0.931393	1.12112	1.06961	1.09826	1.12806	0.401938	0.528985	0.12494	0.246109	0.182784
7.13333	0.22973	0.236869	0.266477	0.227051	0.369087	0.469163	0.491961	0.467446	0.422602	0.356643	0.32167	0.323388	0.283249	0.236432	1.20101	1.07289	1.02021	0.943851	1.13745	1.06961	1.07497	1.07659	0.404762	0.496231	0.164142	0.250704	0.142414
7.15	0.236747	0.23182	0.261649	0.25691	0.355191	0.468322	0.508892	0.463582	0.440379	0.320339	0.317385	0.360481	0.283595	0.209029	1.21962	1.09963	1.03979	0.965262	1.09524	1.03517	1.00796	1.12305	0.419886	0.518785	0.145809	0.228038	0.122957
7.16667	0.230459	0.225436	0.256975	0.24558	0.361338	0.472047	0.486285	0.456084	0.410159	0.307927	0.324539	0.340967	0.277893	0.229048	1.22627	1.07322	1.00578	0.964574	1.11144	1.0397	1.06215	1.07276	0.364218	0.50918	0.142081	0.220056	0.152916
7.18333	0.225511	0.231363	0.261262	0.271807	0.34077	0.436849	0.491268	0.445983	0.430975	0.339273	0.353869	0.365647	0.29493	0.226379	1.24019	1.06807	1.03666	0.979906	1.10335	1.109	1.04881	1.10095	0.428203	0.538407	0.134616	0.218544	0.162529
7.2	0.22406	0.225932	0.246855	0.251537	0.338702	0.496844	0.504347	0.44755	0.37528	0.307129	0.301593	0.34603	0.277322	0.214249	1.2282	1.06829	0.998821	0.938947	1.1209	1.08511	1.04713	1.10725	0.411364	0.460138	0.16926	0.271223	0.155918
7.21667	0.200566	0.265059	0.265527	0.259695	0.376613	0.474004	0.496184	0.457372	0.408006	0.289668	0.31029	0.335494	0.276218	0.226522	1.21405	1.04873	1.01236	0.948099	1.12693	1.09928	1.08397	1.13018	0.423637	0.512296	0.142845	0.267056	0.109552
7.23333	0.213569	0.227504	0.27094	0.233076	0.356296	0.480704	0.504649	0.452888	0.375111	0.299922	0.312911	0.321535	0.282942	0.217537	1.2239	1.06611	1.05042	0.956647	1.09801	1.09778	1.04682	1.10405	0.374603	0.49846	0.139508	0.255759	0.183545
7.25	0.219476	0.220411	0.263155	0.249869	0.333119	0.454919	0.481481	0.413496	0.466273	0.282312	0.316752	0.318484	0.289454	0.214928	1.23597	1.09512	1.04132	1.02402	1.14787	1.13741	1.06612	1.12488	0.43199	0.494674	0.136798	0.227529	0.138964
7.26667	0.233477	0.226966	0.259374	0.331058	0.362116	0.464171	0.491565	0.479626	0.410203	0.324381	0.32619	0.354897	0.292945	0.23649	1.27909	1.08005	1.0339	0.967918	1.11046	1.11307	1.12014	1.10001	0.446935	0.499263	0.157692	0.241537	0.150782
7.28333	0.216303	0.221028	0.275732	0.285104	0.329127	0.494339	0.478506	0.464955	0.408138	0.299711	0.309035	0.338423	0.27755	0.204061	1.24322	1.07619	1.04042	1.0053	1.11349	1.14521	1.0893	1.10782	0.434255	0.481993	0.12541	0.24115	0.149022
7.3	0.237774	0.235239	0.272157	0.244445	0.363674	0.492885	0.489933	0.483253	0.418509	0.33665	0.328646	0.310664	0.26197	0.211847	1.23223	1.12907	1.01175	0.973846	1.14618	1.09117	1.06807	1.15209	0.414934	0.483443	0.148732	0.238401	0.172315
7.31667	0.210221	0.234404	0.315614	0.214469	0.354198	0.505269	0.483733	0.476951	0.406953	0.35204	0.338647	0.311771	0.271515	0.201628	1.26648	1.05905	1.00906	0.971372	1.1096	1.09566	1.10133	1.16554	0.433524	0.492631	0.128989	0.236473	0.112077
7.33333	0.219187	0.237581	0.293019	0.237401	0.384704	0.503431	0.518218	0.432252	0.434039	0.344153	0.334923	0.324768	0.264214	0.214334	1.23537	1.08227	1.07365	0.941155	1.13091	1.13847	1.10181	1.15884	0.402008	0.479887	0.138985	0.257771	0.149963
7.35	0.20104	0.216927	0.261176	0.208129	0.385556	0.480391	0.481481	0.481854	0.429761	0.323139	0.314646	0.338642	0.28648	0.21626	1.26103	1.09613	1.01942	0.965163	1.10496	1.10913	1.06363	1.11664	0.417514	0.494851	0.1349	0.245677	0.136333
7.36667	0.209314	0.236284	0.25322	0.277376	0.366182	0.460609	0.49018	0.466553	0.437068	0.324813	0.317069	0.346559	0.267066	0.226723	1.23327	1.10713	1.06827	0.943658	1.12276	1.10748	1.08262	1.14942	0.428639	0.470117	0.145856	0.226809	0.15345
7.38333	0.215151	0.23103	0.264189	0.245187	0.342841	0.462674	0.490081	0.454944	0.424297	0.302831	0.318706	0.346648	0.274508	0.222033	1.2903	1.08438	1.0269	0.988607	1.13679	1.12153	1.09682	1.12372	0.427839	0.479975	0.132532	0.244813	0.173696
7.4	0.212994	0.237874	0.267515	0.208719	0.344479	0.457366	0.487811	0.451935	0.425459	0.321361	0.329823	0.320503	0.278771	0.254676	1.26367	1.08227	1.05633	0.987402	1.13823	1.1047	1.0525	1.16524	0.430385	0.513564	0.142463	0.221403	0.135242
7.41667	0.223818	0.22037	0.297886	0.216379	0.381358	0.47775	0.512395	0.461877	0.424878	0.319801	0.317544	0.303709	0.271212	0.223061	1.26632	1.11757	1.05115	0.958013	1.12178	1.12865	1.10926	1.15248	0.441678	0.549509	0.127905	0.271179	0.118218
7.43333	0.205502	0.211096	0.261864	0.22341	0.35779	0.471691	0.477874	0.440937	0.457437	0.369442	0.34587	0.32732	0.286982	0.229853	1.25576	1.09749	1.02549	0.994446	1.10132	1.09866	1.09001	1.1361	0.431917	0.532485	0.141795	0.295209	0.131453
7.45	0.221741	0.232528	0.281911	0.241047	0.345354	0.464568	0.477971	0.459105	0.396579	0.350104	0.352713	0.356949	0.272688	0.22678	1.28853	1.09546	1.05706	0.972955	1.14821	1.11358	1.10878	1.18715	0.388648	0.483399	0.153396	0.27581	0.133708
7.46667	0.212324	0.212316	0.255523	0.298895	0.366572	0.469606	0.513821	0.448571	0.462729	0.313741	0.334493	0.307434	0.294852	0.208607	1.26134	1.10747	1.0307	0.969792	1.13201	1.06563	1.09033	1.14029	0.372898	0.477829	0.140222	0.234934	0.114925
7.48333	0.229778	0.216886	0.268208	0.240134	0.352985	0.46673	0.478506	0.463952	0.425996	0.352316	0.336594	0.308029	0.290035	0.237852	1.24611	1.12732	1.06118	0.990013	1.1389	1.07568	1.09393	1.16193	0.411364	0.469857	0.134995	0.235532	0.161162
7.5	0.201087	0.234946	0.253859	0.227996	0.365624	0.471425	0.50038	0.440286	0.403497	0.323247	0.329073	0.350542	0.295476	0.219896	1.30694	1.12185	1.03863	0.966934	1.18664	1.12891	1.09569	1.14519	0.389204	0.510353	0.1605	0.232544	0.144123
7.51667	0.212707	0.247774	0.258731	0.216421	0.329612	0.464965	0.496035	0.454393	0.433543	0.330118	0.335893	0.356324	0.284286	0.207342	1.27402	1.09896	1.02531	0.982898	1.12408	1.09441	1.11726	1.16544	0.431333	0.484939	0.145043	0.279613	0.173152
7.53333	0.201087	0.235197	0.269638	0.279043	0.348477	0.481601	0.496483	0.467372	0.415718	0.339273	0.322572	0.35032	0.287059	0.219469	1.29273	1.12232	1.05169	0.969397	1.14091	1.12037	1.08778	1.12181	0.407099	0.445752	0.167454	0.254667	0.178272
7.55	0.195745	0.214517	0.275295	0.2143	0.345026	0.485198	0.482851	0.457483	0.470534	0.338562	0.328646	0.330138	0.270193	0.224718	1.27402	1.11481	1.13233	0.974738	1.18067	1.12037	1.12706	1.15169	0.412505	0.461085	0.161616	0.225581	0.13254
7.56667	0.206454	0.254408	0.244954	0.254352	0.351498	0.482589	0.490427	0.43754	0.488545	0.324327	0.334116	0.334839	0.309327	0.217224	1.31373	1.13013	1.06486	0.983897	1.15477	1.15267	1.12988	1.16373	0.411649	0.490636	0.152866	0.281542	0.187061
7.58333	0.229293	0.212886	0.249947	0.257484	0.34437	0.486415	0.48197	0.46347	0.441879	0.296968	0.341844	0.324941	0.280987	0.227038	1.32902	1.14978	1.06486	1.01555	1.12903	1.11511	1.09377	1.2213	0.39835	0.497969	0.142463	0.235276	0.15633
7.6	0.230605	0.214517	0.24639	0.22008	0.349465	0.488311	0.472397	0.435882	0.41882	0.352759	0.342658	0.359094	0.269891	0.224061	1.29289	1.14357	1.08149	0.989109	1.16252	1.131	1.12922	1.15964	0.401233	0.509135	0.164434	0.26741	0.149022
7.61667	0.237481	0.225808	0.273246	0.229887	0.379322	0.486595	0.486728	0.444492	0.44754	0.322708	0.333417	0.29249	0.304064	0.215438	1.28356	1.14703	1.04392	0.998188	1.18114	1.13009	1.1203	1.19778	0.491203	0.45179	0.129225	0.258034	0.150086
7.63333	0.19518	0.230822	0.270723	0.221915	0.354584	0.463687	0.50475	0.439165	0.396146	0.325353	0.331859	0.303117	0.295632	0.244283	1.29386	1.16037	1.07031	1.00693	1.18559	1.10419	1.10642	1.19425	0.386568	0.439961	0.177841	0.245461	0.116749
7.65	0.213617	0.213823	0.257532	0.198941	0.352489	0.470848	0.477485	0.444383	0.437203	0.300767	0.318759	0.310068	0.277169	0.218986	1.29743	1.17909	1.09329	1.01103	1.22114	1.14269	1.11636	1.18356	0.363071	0.497256	0.132248	0.26551	0.109789
7.66667	0.205788	0.214517	0.240913	0.209985	0.332687	0.4765	0.483635	0.471513	0.428953	0.3212	0.306739	0.321492	0.264102	0.225749	1.32546	1.10907	1.06956	1.03759	1.16217	1.13926	1.10343	1.16363	0.417443	0.498147	0.147149	0.235105	0.126755
7.68333	0.205645	0.238209	0.261262	0.187682	0.333444	0.486324	0.480895	0.446129	0.445664	0.346078	0.320769	0.326195	0.272915	0.217224	1.3025	1.15638	1.08525	1.0335	1.15647	1.12308	1.13671	1.2121	0.413933	0.532393	0.157692	0.274249	0.148163
7.7	0.223286	0.232153	0.269291	0.251493	0.331445	0.483218	0.5047	0.430101	0.398705	0.305641	0.332933	0.326065	0.28494	0.212468	1.33122	1.14524	1.08733	1.03727	1.2242	1.12347	1.11948	1.17279	0.399474	0.506523	0.16721	0.279702	0.154807
7.71667	0.260805	0.225354	0.244575	0.231825	0.375486	0.456929	0.485548	0.442749	0.44106	0.324219	0.302786	0.334534	0.280375	0.215863	1.31273	1.14607	1.05715	1.01719	1.16883	1.11333	1.07434	1.23448	0.42407	0.495474	0.147341	0.2597	0.172942
7.73333	0.215055	0.219713	0.27068	0.228812	0.347161	0.480211	0.4933	0.461618	0.442243	0.323841	0.304032	0.30447	0.279611	0.225348	1.29224	1.18095	1.08205	1.01	1.2209	1.13847	1.1293	1.22674	0.416152	0.483047	0.143991	0.286181	0.161825
7.75	0.230021	0.206152	0.248548	0.203966	0.349629	0.485018	0.48153	0.426707	0.415762	0.369498	0.319658	0.262746	0.271326	0.213429	1.33892	1.15229	1.07691	1.01328	1.18453	1.13022	1.14442	1.17928	0.411506	0.437855	0.156387	0.273759	0.165185
7.76667	0.225414	0.219508	0.268164	0.237097	0.339899	0.469296	0.482753	0.455274	0.435529	0.405547	0.319869	0.320116	0.288758	0.226092	1.34254	1.145	1.07859	0.968115	1.23319	1.12218	1.17051	1.1743	0.394149	0.45988	0.159144	0.288848	0.158269
7.78333	0.197681	0.232237	0.277436	0.21324	0.343387	0.470138	0.50874	0.477666	0.410511	0.323301	0.311705	0.288447	0.294268	0.229738	1.35754	1.16243	1.08074	0.990717	1.23529	1.11116	1.16543	1.1893	0.377476	0.522524	0.143657	0.284106	0.119053
7.8	0.207406	0.210771	0.237057	0.237011	0.382718	0.47218	0.480749	0.443257	0.441151	0.311497	0.363221	0.327796	0.291585	0.203137	1.32986	1.18244	1.06063	1.0437	1.24564	1.12748	1.15858	1.2036	0.343879	0.507513	0.132485	0.271268	0.145835
7.81667	0.204789	0.234738	0.269031	0.263865	0.386637	0.468853	0.491664	0.466665	0.462729	0.320877	0.323794	0.343957	0.289454	0.223318	1.35088	1.16279	1.0845	1.0964	1.23047	1.12943	1.13888	1.17542	0.39387	0.441437	0.166089	0.290162	0.14755
7.83333	0.212994	0.215047	0.258002	0.254837	0.359008	0.478108	0.492061	0.442532	0.439652	0.347235	0.340108	0.343385	0.286442	0.210155	1.33566	1.19054	1.08667	1.05453	1.22065	1.15334	1.16294	1.23491	0.433816	0.453881	0.183169	0.263085	0.118019
7.85	0.211463	0.226594	0.247405	0.25912	0.378192	0.478153	0.478409	0.431606	0.439153	0.345528	0.327577	0.327363	0.284863	0.214815	1.3114	1.18318	1.08667	0.996669	1.20553	1.148	1.17936	1.1955	0.367192	0.449915	0.161713	0.282171	0.135524
7.86667	0.215727	0.215782	0.270766	0.261956	0.348806	0.509926	0.485155	0.485262	0.415629	0.339875	0.313489	0.290112	0.287831	0.213033	1.34844	1.17823	1.11057	1.03287	1.16515	1.16048	1.12739	1.16885	0.37474	0.480851	0.152625	0.269492	0.19447
7.88333	0.215295	0.241274	0.255779	0.262355	0.34612	0.503202	0.479773	0.463767	0.451256	0.328004	0.317491	0.332268	0.288449	0.233021	1.37536	1.19784	1.11192	1.04825	1.24251	1.19248	1.14729	1.22322	0.386915	0.475121	0.166381	0.282486	0.146896
7.9	0.194614	0.219508	0.267645	0.219484	0.368248	0.489079	0.477339	0.421266	0.440742	0.333597	0.312072	0.360705	0.282673	0.221862	1.35578	1.18418	1.10487	1.07314	1.19467	1.17936	1.15211	1.19075	0.382699	0.452941	0.160064	0.282666	0.159177
7.91667	0.200803	0.229826	0.265311	0.223924	0.348367	0.477169	0.493449	0.438551	0.420909	0.372707	0.323741	0.357618	0.292245	0.225176	1.35403	1.18194	1.09911	1.02527	1.1942	1.09991	1.15025	1.22418	0.42436	0.483795	0.155952	0.262292	0.115321
7.93333	0.246024	0.250023	0.25484	0.225679	0.35293	0.469518	0.50053	0.459364	0.492237	0.344208	0.329287	0.298062	0.314545	0.211085	1.35842	1.19067	1.11396	1.03455	1.24339	1.17426	1.20433	1.24914	0.406036	0.477786	0.151326	0.305892	0.145468
7.95	0.241106	0.240097	0.268727	0.221616	0.372338	0.461224	0.486728	0.441952	0.429717	0.328708	0.314646	0.315528	0.307819	0.229795	1.38974	1.19746	1.11192	1.05335	1.2369	1.19984	1.13287	1.20027	0.402079	0.467083	0.172097	0.297034	0.185196
7.96667	0.219332	0.25049	0.247913	0.190952	0.385954	0.49021	0.493399	0.477666	0.42082	0.341464	0.322944	0.333269	0.283249	0.215976	1.35298	1.1908	1.12877	1.06579	1.22187	1.19234	1.17606	1.20695	0.390385	0.47713	0.15924	0.229566	0.155589
7.98333	0.216495	0.240223	0.266131	0.233421	0.329342	0.494612	0.485499	0.437937	0.416337	0.330824	0.33084	0.298356	0.28275	0.221463	1.35543	1.18207	1.10834	1.0524	1.24577	1.15818	1.15042	1.23469	0.391777	0.494007	0.139603	0.24326	0.169432
8	0.213569	0.231779	0.271114	0.230447	0.367745	0.474493	0.496732	0.454246	0.464452	0.348117	0.307208	0.337942	0.276712	0.230284	1.33944	1.21661	1.12532	1.0418	1.25055	1.16864	1.20674	1.2532	0.362869	0.487187	0.181588	0.252357	0.194812
8.01667	0.225027	0.211625	0.250584	0.222855	0.356407	0.476723	0.496134	0.454136	0.460172	0.3542	0.32167	0.32533	0.29966	0.24003	1.37087	1.21893	1.11299	1.08734	1.23964	1.19052	1.17562	1.20444	0.360783	0.605068	0.162295	0.242183	0.14661
8.03333	0.24145	0.219754	0.247913	0.251845	0.341641	0.461048	0.485499	0.477252	0.467722	0.324003	0.332826	0.314758	0.280873	0.235998	1.35368	1.18294	1.15393	1.07673	1.22628	1.15859	1.16715	1.22258	0.387608	0.491079	0.166576	0.263745	0.167764
8.05	0.210651	0.214802	0.242132	0.219101	0.356794	0.465494	0.488206	0.459105	0.461054	0.357477	0.301904	0.295377	0.285748	0.229795	1.36373	1.21997	1.14644	1.07087	1.20697	1.17701	1.18163	1.25134	0.40554	0.448937	0.163073	0.29987	0.166432
8.06667	0.220922	0.221685	0.258045	0.239136	0.376387	0.46448	0.484125	0.444856	0.441242	0.364338	0.307782	0.292616	0.281715	0.233628	1.38535	1.20596	1.09367	1.0311	1.27199	1.13663	1.14729	1.23782	0.403984	0.487143	0.17499	0.232416	0.17152
8.08333	0.216639	0.230241	0.265483	0.237401	0.339572	0.451391	0.482655	0.41868	0.453328	0.345913	0.296478	0.291697	0.268986	0.223661	1.39417	1.23591	1.14624	1.07913	1.25561	1.197	1.19676	1.23329	0.381184	0.461859	0.173224	0.306999	0.142089
8.1	0.207645	0.219508	0.251136	0.238571	0.347216	0.490391	0.475543	0.448608	0.429133	0.32795	0.313594	0.314246	0.285633	0.244254	1.39324	1.24639	1.13243	1.04328	1.27587	1.18228	1.19809	1.22258	0.415078	0.478135	0.16084	0.256021	0.152382
8.11667	0.208884	0.225478	0.247193	0.280397	0.350344	0.488672	0.521867	0.427563	0.45753	0.341354	0.319922	0.33628	0.282443	0.24163	1.39936	1.21185	1.12158	1.08966	1.25688	1.14787	1.17415	1.28792	0.367056	0.462462	0.170335	0.300145	0.136575
8.13333	0.215535	0.233403	0.237225	0.235842	0.380962	0.45213	0.484713	0.492729	0.43657	0.319424	0.327097	0.373243	0.290849	0.23086	1.40515	1.21287	1.13841	1.11125	1.28185	1.16183	1.16474	1.23685	0.387816	0.458506	0.15277	0.245461	0.182024
8.15	0.222948	0.215782	0.248082	0.217144	0.358288	0.529113	0.50063	0.472786	0.434535	0.315561	0.32715	0.331311	0.27736	0.261935	1.39011	1.2201	1.1206	1.06762	1.2551	1.19884	1.21528	1.25574	0.411863	0.500872	0.152673	0.232331	0.130286
8.16667	0.193437	0.231904	0.278838	0.230834	0.342459	0.494203	0.495736	0.472224	0.458642	0.395259	0.327417	0.301767	0.307304	0.238055	1.39676	1.22023	1.13333	1.10788	1.30325	1.16946	1.20147	1.22439	0.400811	0.535719	0.156967	0.282306	0.139612
8.18333	0.235184	0.225147	0.291106	0.240178	0.364398	0.456054	0.483733	0.432539	0.428235	0.338234	0.337134	0.318913	0.281907	0.246271	1.39602	1.22152	1.14151	1.09751	1.32709	1.1722	1.19907	1.26382	0.427186	0.473247	0.171216	0.274427	0.160252
8.2	0.259906	0.223992	0.278312	0.245362	0.332363	0.511452	0.498229	0.455422	0.424163	0.360094	0.340488	0.337285	0.284978	0.230169	1.42318	1.25888	1.1261	1.08712	1.26133	1.18492	1.1632	1.26593	0.36814	0.476649	0.155856	0.268428	0.158227
8.21667	0.216303	0.214272	0.257746	0.226065	0.342187	0.471603	0.502185	0.445256	0.489455	0.344923	0.363666	0.300165	0.281026	0.224003	1.42606	1.22986	1.14816	1.1004	1.27574	1.19108	1.19729	1.32655	0.368072	0.453667	0.200809	0.31558	0.169098
8.23333	0.215871	0.236744	0.256847	0.223966	0.352544	0.481422	0.493548	0.473535	0.450843	0.385807	0.3186	0.341186	0.282022	0.231522	1.45634	1.24665	1.13095	1.08921	1.25307	1.19955	1.16423	1.27197	0.367801	0.488115	0.167942	0.272646	0.164977
8.25	0.206263	0.226594	0.266693	0.231782	0.350014	0.464524	0.522794	0.450435	0.411303	0.343879	0.316858	0.306756	0.288062	0.227038	1.44164	1.26431	1.16354	1.07412	1.30996	1.18422	1.21078	1.24401	0.410296	0.472725	0.171265	0.267012	0.182784
8.26667	0.203079	0.235322	0.246263	0.258014	0.350783	0.480839	0.528697	0.451862	0.454388	0.412887	0.318019	0.368895	0.280222	0.23762	1.44086	1.22986	1.15342	1.10777	1.27405	1.19799	1.23691	1.27231	0.414863	0.464705	0.152336	0.287581	0.165725
8.28333	0.20855	0.227131	0.268727	0.238832	0.376444	0.481736	0.495686	0.44442	0.424074	0.354477	0.3167	0.303328	0.286018	0.219355	1.42935	1.24425	1.17836	1.08175	1.25244	1.21358	1.18662	1.23847	0.353222	0.447577	0.156194	0.262116	0.138599
8.3	0.218369	0.215701	0.262811	0.24083	0.341859	0.488853	0.488058	0.456893	0.439243	0.360818	0.313384	0.315058	0.282405	0.240495	1.44421	1.24292	1.14222	1.09851	1.30915	1.18897	1.22362	1.28087	0.410296	0.466391	0.163802	0.286632	0.192549
8.31667	0.205455	0.231945	0.271505	0.260758	0.355412	0.503294	0.490032	0.468303	0.411391	0.3273	0.33202	0.305146	0.285556	0.226293	1.45594	1.25335	1.11231	1.12562	1.29408	1.15563	1.18294	1.24991	0.393381	0.479712	0.152673	0.28912	0.185704
8.33333	0.215871	0.234738	0.277918	0.271225	0.361894	0.480929	0.49107	0.460398	0.480302	0.356365	0.298955	0.305654	0.317991	0.247149	1.45414	1.2582	1.16591	1.09817	1.29952	1.21387	1.22035	1.31674	0.35229	0.472899	0.149404	0.265113	0.177515
8.35	0.222272	0.22074	0.25322	0.241134	0.351168	0.482275	0.502235	0.478005	0.402406	0.351597	0.328539	0.300165	0.281523	0.230255	1.4636	1.27748	1.22149	1.11012	1.31563	1.19192	1.22344	1.26805	0.37433	0.474249	0.152962	0.269226	0.161162
8.36667	0.207645	0.226511	0.250414	0.241874	0.391657	0.481557	0.480554	0.472561	0.444705	0.324111	0.313016	0.32231	0.30119	0.226322	1.45314	1.25228	1.15791	1.12779	1.30352	1.22201	1.21429	1.28803	0.390942	0.466564	0.166381	0.269137	0.176297
8.38333	0.22614	0.257359	0.242805	0.218037	0.382831	0.489215	0.491862	0.464324	0.438019	0.35204	0.346524	0.322267	0.28444	0.253967	1.44223	1.2695	1.15729	1.08427	1.35752	1.2204	1.21546	1.25905	0.408802	0.437519	0.149692	0.298131	0.203525
8.4	0.207645	0.248495	0.246475	0.248905	0.33588	0.510435	0.492556	0.466181	0.438971	0.337523	0.312439	0.29433	0.30778	0.231176	1.49545	1.25712	1.16591	1.11982	1.34918	1.22215	1.23038	1.29685	0.38553	0.454009	0.162344	0.282576	0.196181
8.41667	0.229487	0.217746	0.278487	0.253296	0.356738	0.49876	0.482655	0.488303	0.408533	0.364786	0.325124	0.318441	0.295203	0.236259	1.47441	1.29675	1.18792	1.11564	1.3482	1.24481	1.26278	1.33466	0.405116	0.498772	0.179762	0.291387	0.176549
8.43333	0.204884	0.239971	0.283364	0.259518	0.351608	0.500681	0.489291	0.447915	0.462077	0.412653	0.339025	0.327623	0.288062	0.233281	1.46644	1.284	1.17242	1.11237	1.34134	1.20912	1.21078	1.32619	0.42111	0.496364	0.250586	0.29048	0.207931
8.45	0.19891	0.23867	0.255267	0.213283	0.363117	0.494794	0.494989	0.456415	0.45121	0.371355	0.323582	0.324553	0.298015	0.231119	1.48538	1.28052	1.17045	1.08635	1.33191	1.20511	1.24757	1.25101	0.406319	0.483927	0.172293	0.297262	0.180041
8.46667	0.219235	0.22709	0.265354	0.227566	0.333011	0.475607	0.49783	0.504504	0.453604	0.369105	0.301334	0.331963	0.278313	0.257365	1.46441	1.29056	1.18234	1.12721	1.33122	1.18771	1.22964	1.29962	0.428275	0.461946	0.171509	0.270823	0.155136
8.48333	0.215055	0.215987	0.26665	0.243006	0.34908	0.49657	0.490674	0.457041	0.434671	0.336923	0.317702	0.323689	0.292129	0.239391	1.4944	1.29042	1.1856	1.09651	1.32093	1.24331	1.21078	1.29847	0.377271	0.481378	0.201613	0.270912	0.172608
8.5	0.224978	0.232528	0.246728	0.228082	0.362672	0.53531	0.49211	0.450947	0.478217	0.337087	0.292008	0.330399	0.289261	0.240641	1.49061	1.28386	1.16067	1.15004	1.31672	1.20468	1.22162	1.30506	0.41931	0.509947	0.176513	0.282127	0.157856
8.51667	0.200187	0.237371	0.256035	0.259695	0.359119	0.508771	0.491565	0.465475	0.434897	0.357532	0.298955	0.297726	0.287445	0.230543	1.48726	1.31272	1.19014	1.12437	1.32764	1.23897	1.24878	1.29524	0.423348	0.43437	0.194399	0.271134	0.213356
8.53333	0.200898	0.265145	0.262681	0.231136	0.339083	0.503707	0.49211	0.489483	0.417622	0.453781	0.31554	0.345412	0.303788	0.24198	1.49229	1.2833	1.17794	1.17957	1.34595	1.22201	1.24719	1.30634	0.420966	0.45418	0.174548	0.271934	0.146733
8.55	0.218033	0.231904	0.244575	0.263376	0.338322	0.50988	0.488353	0.460176	0.434581	0.351542	0.31029	0.295712	0.296217	0.241805	1.48788	1.2952	1.21167	1.10687	1.34134	1.21546	1.22116	1.28325	0.383251	0.476387	0.167356	0.276525	0.193189
[truncated: 1,647 more rows]

## Sheet: SFig4B
time	WT CM+ CSM -leu	WT CM+ CSM -leu	WT CM 3+Na glutamate 37.5mg/10ml	WT CM 3+Na glutamate 37.5mg/10ml	WT CM	WT CM	WT CM	WT CM
[truncated: 2,141 more rows]

[truncated: 24 more sheets: SFig5, SFig9, SFig10, SFig11, SFig12, Sfig１３A-E, SFig13F, SFig15 and STable3, SFig17, SFig18, SFig19A, SFig19B, SFig19C, Sfig19D, SFig19E, SFig22, SFig23, SFig24, SFig25A, SFig25B …]
