# Supplementary material for: Autotoxin-mediated latecomer killing in yeast communities
Source: PLoS Biol. 2022 Nov 7;20(11):e3001844. doi: 10.1371/journal.pbio.3001844 (PMC9639812; doi:10.1371/journal.pbio.3001844)
Supplement: S6 Data — (ZIP) [file pbio.3001844.s033.zip]

Archive with 4 entries (4 files):
- S6_SFig6_vcfs/SFig6_hap_s2_wt-rep2.vcf
- S6_SFig6_vcfs/SFig6_hap_s4_suv-rep2.vcf
- S6_SFig6_vcfs/SFig6_hap_s3_suv-rep1.vcf
- S6_SFig6_vcfs/SFig6_hap_s1_wt-rep1.vcf
