# Supplementary material for: Autotoxin-mediated latecomer killing in yeast communities
Source: PLoS Biol. 2022 Nov 7;20(11):e3001844. doi: 10.1371/journal.pbio.3001844 (PMC9639812; doi:10.1371/journal.pbio.3001844)
Supplement: S6 Data — (ZIP) [file pbio.3001844.s033.zip › S6_SFig6_vcfs/SFig6_hap_s2_wt-rep2.vcf]

##fileformat=VCFv4.2
##FILTER=<ID=LowQual,Description="Low quality">
##FORMAT=<ID=AD,Number=R,Type=Integer,Description="Allelic depths for the ref and alt alleles in the order listed">
##FORMAT=<ID=DP,Number=1,Type=Integer,Description="Approximate read depth (reads with MQ=255 or with bad mates are filtered)">
##FORMAT=<ID=GQ,Number=1,Type=Integer,Description="Genotype Quality">
##FORMAT=<ID=GT,Number=1,Type=String,Description="Genotype">
##FORMAT=<ID=PL,Number=G,Type=Integer,Description="Normalized, Phred-scaled likelihoods for genotypes as defined in the VCF specification">
##GATKCommandLine=<ID=HaplotypeCaller,CommandLine="HaplotypeCaller  --sample-ploidy 1 --output hap_s2.vcf --input s2.sorted.dedup.bam --reference /home/ohtalab/oda/pombe/191106_analysis_kuikas/ref/Schizosaccharomyces_pombe_all_chromosomes.fa  --use-new-qual-calculator true --annotate-with-num-discovered-alleles false --heterozygosity 0.001 --indel-heterozygosity 1.25E-4 --heterozygosity-stdev 0.01 --standard-min-confidence-threshold-for-calling 30.0 --max-alternate-alleles 6 --max-genotype-count 1024 --num-reference-samples-if-no-call 0 --contamination-fraction-to-filter 0.0 --output-mode EMIT_VARIANTS_ONLY --all-site-pls false --gvcf-gq-bands 1 --gvcf-gq-bands 2 --gvcf-gq-bands 3 --gvcf-gq-bands 4 --gvcf-gq-bands 5 --gvcf-gq-bands 6 --gvcf-gq-bands 7 --gvcf-gq-bands 8 --gvcf-gq-bands 9 --gvcf-gq-bands 10 --gvcf-gq-bands 11 --gvcf-gq-bands 12 --gvcf-gq-bands 13 --gvcf-gq-bands 14 --gvcf-gq-bands 15 --gvcf-gq-bands 16 --gvcf-gq-bands 17 --gvcf-gq-bands 18 --gvcf-gq-bands 19 --gvcf-gq-bands 20 --gvcf-gq-bands 21 --gvcf-gq-bands 22 --gvcf-gq-bands 23 --gvcf-gq-bands 24 --gvcf-gq-bands 25 --gvcf-gq-bands 26 --gvcf-gq-bands 27 --gvcf-gq-bands 28 --gvcf-gq-bands 29 --gvcf-gq-bands 30 --gvcf-gq-bands 31 --gvcf-gq-bands 32 --gvcf-gq-bands 33 --gvcf-gq-bands 34 --gvcf-gq-bands 35 --gvcf-gq-bands 36 --gvcf-gq-bands 37 --gvcf-gq-bands 38 --gvcf-gq-bands 39 --gvcf-gq-bands 40 --gvcf-gq-bands 41 --gvcf-gq-bands 42 --gvcf-gq-bands 43 --gvcf-gq-bands 44 --gvcf-gq-bands 45 --gvcf-gq-bands 46 --gvcf-gq-bands 47 --gvcf-gq-bands 48 --gvcf-gq-bands 49 --gvcf-gq-bands 50 --gvcf-gq-bands 51 --gvcf-gq-bands 52 --gvcf-gq-bands 53 --gvcf-gq-bands 54 --gvcf-gq-bands 55 --gvcf-gq-bands 56 --gvcf-gq-bands 57 --gvcf-gq-bands 58 --gvcf-gq-bands 59 --gvcf-gq-bands 60 --gvcf-gq-bands 70 --gvcf-gq-bands 80 --gvcf-gq-bands 90 --gvcf-gq-bands 99 --floor-blocks false --indel-size-to-eliminate-in-ref-model 10 --disable-optimizations false --just-determine-active-regions false --dont-genotype false --do-not-run-physical-phasing false --use-filtered-reads-for-annotations false --correct-overlapping-quality false --adaptive-pruning false --do-not-recover-dangling-branches false --recover-dangling-heads false --dont-trim-active-regions false --max-extension 25 --padding-around-indels 150 --padding-around-snps 20 --kmer-size 10 --kmer-size 25 --dont-increase-kmer-sizes-for-cycles false --allow-non-unique-kmers-in-ref false --num-pruning-samples 1 --min-dangling-branch-length 4 --recover-all-dangling-branches false --max-num-haplotypes-in-population 128 --min-pruning 2 --adaptive-pruning-initial-error-rate 0.001 --pruning-lod-threshold 2.302585092994046 --max-unpruned-variants 100 --linked-de-bruijn-graph false --debug-assembly false --debug-graph-transformations false --capture-assembly-failure-bam false --error-correct-reads false --kmer-length-for-read-error-correction 25 --min-observations-for-kmer-to-be-solid 20 --likelihood-calculation-engine PairHMM --base-quality-score-threshold 18 --pair-hmm-gap-continuation-penalty 10 --pair-hmm-implementation FASTEST_AVAILABLE --pcr-indel-model CONSERVATIVE --phred-scaled-global-read-mismapping-rate 45 --native-pair-hmm-threads 4 --native-pair-hmm-use-double-precision false --bam-writer-type CALLED_HAPLOTYPES --dont-use-soft-clipped-bases false --min-base-quality-score 10 --smith-waterman JAVA --emit-ref-confidence NONE --max-mnp-distance 0 --force-call-filtered-alleles false --min-assembly-region-size 50 --max-assembly-region-size 300 --assembly-region-padding 100 --max-reads-per-alignment-start 50 --active-probability-threshold 0.002 --max-prob-propagation-distance 50 --force-active false --interval-set-rule UNION --interval-padding 0 --interval-exclusion-padding 0 --interval-merging-rule ALL --read-validation-stringency SILENT --seconds-between-progress-updates 10.0 --disable-sequence-dictionary-validation false --create-output-bam-index true --create-output-bam-md5 false --create-output-variant-index true --create-output-variant-md5 false --lenient false --add-output-sam-program-record true --add-output-vcf-command-line true --cloud-prefetch-buffer 40 --cloud-index-prefetch-buffer -1 --disable-bam-index-caching false --sites-only-vcf-output false --help false --version false --showHidden false --verbosity INFO --QUIET false --use-jdk-deflater false --use-jdk-inflater false --gcs-max-retries 20 --gcs-project-for-requester-pays  --disable-tool-default-read-filters false --minimum-mapping-quality 20 --disable-tool-default-annotations false --enable-all-annotations false --allow-old-rms-mapping-quality-annotation-data false",Version="4.1.4.1",Date="February 4, 2020 5:19:05 PM JST">
##INFO=<ID=AC,Number=A,Type=Integer,Description="Allele count in genotypes, for each ALT allele, in the same order as listed">
##INFO=<ID=AF,Number=A,Type=Float,Description="Allele Frequency, for each ALT allele, in the same order as listed">
##INFO=<ID=AN,Number=1,Type=Integer,Description="Total number of alleles in called genotypes">
##INFO=<ID=BaseQRankSum,Number=1,Type=Float,Description="Z-score from Wilcoxon rank sum test of Alt Vs. Ref base qualities">
##INFO=<ID=DP,Number=1,Type=Integer,Description="Approximate read depth; some reads may have been filtered">
##INFO=<ID=DS,Number=0,Type=Flag,Description="Were any of the samples downsampled?">
##INFO=<ID=ExcessHet,Number=1,Type=Float,Description="Phred-scaled p-value for exact test of excess heterozygosity">
##INFO=<ID=FS,Number=1,Type=Float,Description="Phred-scaled p-value using Fisher's exact test to detect strand bias">
##INFO=<ID=InbreedingCoeff,Number=1,Type=Float,Description="Inbreeding coefficient as estimated from the genotype likelihoods per-sample when compared against the Hardy-Weinberg expectation">
##INFO=<ID=MLEAC,Number=A,Type=Integer,Description="Maximum likelihood expectation (MLE) for the allele counts (not necessarily the same as the AC), for each ALT allele, in the same order as listed">
##INFO=<ID=MLEAF,Number=A,Type=Float,Description="Maximum likelihood expectation (MLE) for the allele frequency (not necessarily the same as the AF), for each ALT allele, in the same order as listed">
##INFO=<ID=MQ,Number=1,Type=Float,Description="RMS Mapping Quality">
##INFO=<ID=MQRankSum,Number=1,Type=Float,Description="Z-score From Wilcoxon rank sum test of Alt vs. Ref read mapping qualities">
##INFO=<ID=QD,Number=1,Type=Float,Description="Variant Confidence/Quality by Depth">
##INFO=<ID=ReadPosRankSum,Number=1,Type=Float,Description="Z-score from Wilcoxon rank sum test of Alt vs. Ref read position bias">
##INFO=<ID=SOR,Number=1,Type=Float,Description="Symmetric Odds Ratio of 2x2 contingency table to detect strand bias">
##contig=<ID=chr_II_telomeric_gap,length=20000>
##contig=<ID=I,length=5579133>
##contig=<ID=II,length=4539804>
##contig=<ID=III,length=2452883>
##contig=<ID=mating_type_region,length=20128>
##contig=<ID=mitochondrial,length=19431>
##source=HaplotypeCaller
#CHROM	POS	ID	REF	ALT	QUAL	FILTER	INFO	FORMAT	s2
chr_II_telomeric_gap	4787	.	G	A	222.01	.	AC=1;AF=1.00;AN=1;DP=10;FS=0.000;MLEAC=1;MLEAF=1.00;MQ=60.00;QD=22.20;SOR=0.693	GT:AD:DP:GQ:PL	1:0,10:10:99:232,0
I	19694	.	T	TA	93.04	.	AC=1;AF=1.00;AN=1;DP=2;FS=0.000;MLEAC=1;MLEAF=1.00;MQ=40.00;QD=25.36;SOR=2.303	GT:AD:DP:GQ:PL	1:0,2:2:99:103,0
I	27402	.	AC	A	158.01	.	AC=1;AF=1.00;AN=1;BaseQRankSum=0.887;DP=9;FS=0.000;MLEAC=1;MLEAF=1.00;MQ=38.74;MQRankSum=-1.534;QD=19.75;ReadPosRankSum=1.150;SOR=0.595	GT:AD:DP:GQ:PL	1:1,7:8:99:168,0
I	101871	.	A	AG	1100.04	.	AC=1;AF=1.00;AN=1;DP=29;FS=0.000;MLEAC=1;MLEAF=1.00;MQ=60.00;QD=28.73;SOR=1.255	GT:AD:DP:GQ:PL	1:0,29:29:99:1110,0
I	427504	.	C	CT	91.04	.	AC=1;AF=1.00;AN=1;DP=3;FS=0.000;MLEAC=1;MLEAF=1.00;MQ=60.00;QD=30.35;SOR=2.833	GT:AD:DP:GQ:PL	1:0,3:3:99:101,0
I	470378	.	AC	A	395.01	.	AC=1;AF=1.00;AN=1;DP=9;FS=0.000;MLEAC=1;MLEAF=1.00;MQ=60.00;QD=30.97;SOR=0.892	GT:AD:DP:GQ:PL	1:0,9:9:99:405,0
I	470390	.	AC	A	395.01	.	AC=1;AF=1.00;AN=1;DP=9;FS=0.000;MLEAC=1;MLEAF=1.00;MQ=60.00;QD=27.24;SOR=0.892	GT:AD:DP:GQ:PL	1:0,9:9:99:405,0
I	482737	.	A	AG	849.04	.	AC=1;AF=1.00;AN=1;DP=23;FS=0.000;MLEAC=1;MLEAF=1.00;MQ=60.00;QD=28.20;SOR=1.426	GT:AD:DP:GQ:PL	1:0,23:23:99:859,0
I	523603	.	G	A	1580.01	.	AC=1;AF=1.00;AN=1;DP=47;FS=0.000;MLEAC=1;MLEAF=1.00;MQ=60.00;QD=33.62;SOR=1.378	GT:AD:DP:GQ:PL	1:0,47:47:99:1590,0
I	523883	.	G	A	1960.01	.	AC=1;AF=1.00;AN=1;DP=54;FS=0.000;MLEAC=1;MLEAF=1.00;MQ=60.00;QD=25.00;SOR=1.022	GT:AD:DP:GQ:PL	1:0,54:54:99:1970,0
I	526170	.	G	GA	251.04	.	AC=1;AF=1.00;AN=1;DP=8;FS=0.000;MLEAC=1;MLEAF=1.00;MQ=60.00;QD=31.38;SOR=0.693	GT:AD:DP:GQ:PL	1:0,8:8:99:261,0
I	527156	.	C	A	240.01	.	AC=1;AF=1.00;AN=1;DP=8;FS=0.000;MLEAC=1;MLEAF=1.00;MQ=60.00;QD=30.00;SOR=1.179	GT:AD:DP:GQ:PL	1:0,8:8:99:250,0
I	554527	.	A	AT	97.04	.	AC=1;AF=1.00;AN=1;DP=5;FS=0.000;MLEAC=1;MLEAF=1.00;MQ=60.00;QD=24.26;SOR=1.609	GT:AD:DP:GQ:PL	1:0,4:4:99:107,0
I	660056	.	TG	T	648.01	.	AC=1;AF=1.00;AN=1;DP=25;FS=0.000;MLEAC=1;MLEAF=1.00;MQ=60.00;QD=28.17;SOR=1.179	GT:AD:DP:GQ:PL	1:0,23:23:99:658,0
I	670032	.	C	CA	325.04	.	AC=1;AF=1.00;AN=1;DP=9;FS=0.000;MLEAC=1;MLEAF=1.00;MQ=60.00;QD=29.56;SOR=1.402	GT:AD:DP:GQ:PL	1:0,9:9:99:335,0
I	682993	.	TC	T	644.01	.	AC=1;AF=1.00;AN=1;DP=19;FS=0.000;MLEAC=1;MLEAF=1.00;MQ=60.00;QD=33.90;SOR=0.793	GT:AD:DP:GQ:PL	1:0,19:19:99:654,0
I	759334	.	G	T	470.01	.	AC=1;AF=1.00;AN=1;DP=16;FS=0.000;MLEAC=1;MLEAF=1.00;MQ=60.00;QD=29.38;SOR=0.941	GT:AD:DP:GQ:PL	1:0,16:16:99:480,0
I	762675	.	AAATCAAAGCAATCCC	A	556.01	.	AC=1;AF=1.00;AN=1;DP=17;FS=0.000;MLEAC=1;MLEAF=1.00;MQ=60.00;QD=30.62;SOR=1.179	GT:AD:DP:GQ:PL	1:0,13:13:99:566,0
I	862962	.	C	CT	1016.04	.	AC=1;AF=1.00;AN=1;DP=22;FS=0.000;MLEAC=1;MLEAF=1.00;MQ=60.00;QD=28.17;SOR=1.085	GT:AD:DP:GQ:PL	1:0,22:22:99:1026,0
I	862964	.	G	T	1016.01	.	AC=1;AF=1.00;AN=1;DP=23;FS=0.000;MLEAC=1;MLEAF=1.00;MQ=60.00;QD=26.80;SOR=1.179	GT:AD:DP:GQ:PL	1:0,23:23:99:1026,0
I	959770	.	AT	A	230.01	.	AC=1;AF=1.00;AN=1;DP=9;FS=0.000;MLEAC=1;MLEAF=1.00;MQ=60.00;QD=28.75;SOR=1.179	GT:AD:DP:GQ:PL	1:0,8:8:99:240,0
I	1048635	.	G	GA	121.04	.	AC=1;AF=1.00;AN=1;BaseQRankSum=1.298;DP=10;FS=0.000;MLEAC=1;MLEAF=1.00;MQ=60.00;MQRankSum=0.000;QD=13.45;ReadPosRankSum=-0.812;SOR=2.093	GT:AD:DP:GQ:PL	1:2,7:9:99:131,0
I	1274803	.	T	TA	251.04	.	AC=1;AF=1.00;AN=1;DP=7;FS=0.000;MLEAC=1;MLEAF=1.00;MQ=60.00;QD=26.00;SOR=1.609	GT:AD:DP:GQ:PL	1:0,7:7:99:261,0
I	1424708	.	CA	C	313.01	.	AC=1;AF=1.00;AN=1;DP=8;FS=0.000;MLEAC=1;MLEAF=1.00;MQ=60.00;QD=30.02;SOR=1.179	GT:AD:DP:GQ:PL	1:0,8:8:99:323,0
I	1465627	.	G	A	242.01	.	AC=1;AF=1.00;AN=1;DP=7;FS=0.000;MLEAC=1;MLEAF=1.00;MQ=35.62;QD=34.57;SOR=4.174	GT:AD:DP:GQ:PL	1:0,7:7:99:252,0
I	1465713	.	CT	C	93.01	.	AC=1;AF=1.00;AN=1;DP=3;FS=0.000;MLEAC=1;MLEAF=1.00;MQ=28.76;QD=31.00;SOR=2.833	GT:AD:DP:GQ:PL	1:0,3:3:99:103,0
I	1496317	.	CA	C	63.01	.	AC=1;AF=1.00;AN=1;DP=4;FS=0.000;MLEAC=1;MLEAF=1.00;MQ=60.00;QD=21.00;SOR=1.179	GT:AD:DP:GQ:PL	1:0,3:3:73:73,0
I	1594686	.	T	C	39.01	.	AC=1;AF=1.00;AN=1;DP=2;FS=0.000;MLEAC=1;MLEAF=1.00;MQ=60.00;QD=19.50;SOR=0.693	GT:AD:DP:GQ:PL	1:0,2:2:49:49,0
I	1625092	.	T	TC	897.04	.	AC=1;AF=1.00;AN=1;DP=25;FS=0.000;MLEAC=1;MLEAF=1.00;MQ=60.00;QD=31.98;SOR=0.770	GT:AD:DP:GQ:PL	1:0,25:25:99:907,0
I	1664907	.	T	A	465.01	.	AC=1;AF=1.00;AN=1;DP=17;FS=0.000;MLEAC=1;MLEAF=1.00;MQ=60.00;QD=27.35;SOR=0.804	GT:AD:DP:GQ:PL	1:0,17:17:99:475,0
I	1783458	.	C	T	2189.01	.	AC=1;AF=1.00;AN=1;DP=69;FS=0.000;MLEAC=1;MLEAF=1.00;MQ=60.00;QD=31.72;SOR=0.781	GT:AD:DP:GQ:PL	1:0,69:69:99:2199,0
I	1936294	.	G	GA	282.04	.	AC=1;AF=1.00;AN=1;DP=9;FS=0.000;MLEAC=1;MLEAF=1.00;MQ=60.00;QD=31.34;SOR=3.056	GT:AD:DP:GQ:PL	1:0,9:9:99:292,0
I	1952313	.	A	AT	639.04	.	AC=1;AF=1.00;AN=1;DP=22;FS=0.000;MLEAC=1;MLEAF=1.00;MQ=60.00;QD=31.95;SOR=1.402	GT:AD:DP:GQ:PL	1:0,20:20:99:649,0
I	1999192	.	G	C	1080.01	.	AC=1;AF=1.00;AN=1;DP=31;FS=0.000;MLEAC=1;MLEAF=1.00;MQ=60.00;QD=34.84;SOR=0.756	GT:AD:DP:GQ:PL	1:0,31:31:99:1090,0
I	2139856	.	G	GT	43.04	.	AC=1;AF=1.00;AN=1;DP=2;FS=0.000;MLEAC=1;MLEAF=1.00;MQ=60.00;QD=21.52;SOR=2.303	GT:AD:DP:GQ:PL	1:0,2:2:53:53,0
I	2154491	.	T	TA	924.04	.	AC=1;AF=1.00;AN=1;DP=25;FS=0.000;MLEAC=1;MLEAF=1.00;MQ=60.00;QD=27.51;SOR=0.770	GT:AD:DP:GQ:PL	1:0,25:25:99:934,0
I	2288240	.	CG	C	590.01	.	AC=1;AF=1.00;AN=1;DP=17;FS=0.000;MLEAC=1;MLEAF=1.00;MQ=60.00;QD=29.11;SOR=2.049	GT:AD:DP:GQ:PL	1:0,16:16:99:600,0
I	2339378	.	T	C	39.01	.	AC=1;AF=1.00;AN=1;DP=2;FS=0.000;MLEAC=1;MLEAF=1.00;MQ=60.00;QD=19.50;SOR=0.693	GT:AD:DP:GQ:PL	1:0,2:2:49:49,0
I	2343703	.	G	GA	252.04	.	AC=1;AF=1.00;AN=1;DP=7;FS=0.000;MLEAC=1;MLEAF=1.00;MQ=60.00;QD=28.08;SOR=0.941	GT:AD:DP:GQ:PL	1:0,7:7:99:262,0
I	2421576	.	AC	A	290.01	.	AC=1;AF=1.00;AN=1;DP=8;FS=0.000;MLEAC=1;MLEAF=1.00;MQ=60.00;QD=23.23;SOR=1.179	GT:AD:DP:GQ:PL	1:0,8:8:99:300,0
I	2441704	.	T	C	39.01	.	AC=1;AF=1.00;AN=1;DP=2;FS=0.000;MLEAC=1;MLEAF=1.00;MQ=60.00;QD=19.50;SOR=0.693	GT:AD:DP:GQ:PL	1:0,2:2:49:49,0
I	2499149	.	AT	A	300.01	.	AC=1;AF=1.00;AN=1;DP=11;FS=0.000;MLEAC=1;MLEAF=1.00;MQ=60.00;QD=27.27;SOR=1.270	GT:AD:DP:GQ:PL	1:0,11:11:99:310,0
I	2506044	.	T	A	258.01	.	AC=1;AF=1.00;AN=1;DP=10;FS=0.000;MLEAC=1;MLEAF=1.00;MQ=60.00;QD=25.80;SOR=1.609	GT:AD:DP:GQ:PL	1:0,10:10:99:268,0
I	2507462	.	T	TA	998.04	.	AC=1;AF=1.00;AN=1;DP=27;FS=0.000;MLEAC=1;MLEAF=1.00;MQ=60.00;QD=29.03;SOR=0.922	GT:AD:DP:GQ:PL	1:0,27:27:99:1008,0
I	2510060	.	T	TA	167.04	.	AC=1;AF=1.00;AN=1;DP=5;FS=0.000;MLEAC=1;MLEAF=1.00;MQ=60.00;QD=33.41;SOR=1.981	GT:AD:DP:GQ:PL	1:0,5:5:99:177,0
I	2588021	.	C	CA	360.04	.	AC=1;AF=1.00;AN=1;DP=11;FS=0.000;MLEAC=1;MLEAF=1.00;MQ=60.00;QD=32.73;SOR=1.270	GT:AD:DP:GQ:PL	1:0,11:11:99:370,0
I	2588066	.	C	CA	145.04	.	AC=1;AF=1.00;AN=1;DP=5;FS=0.000;MLEAC=1;MLEAF=1.00;MQ=60.00;QD=29.01;SOR=1.981	GT:AD:DP:GQ:PL	1:0,5:5:99:155,0
I	2594324	.	T	TA	97.04	.	AC=1;AF=1.00;AN=1;DP=3;FS=0.000;MLEAC=1;MLEAF=1.00;MQ=60.00;QD=32.35;SOR=1.179	GT:AD:DP:GQ:PL	1:0,3:3:99:107,0
I	2594391	.	A	AT	168.04	.	AC=1;AF=1.00;AN=1;DP=5;FS=0.000;MLEAC=1;MLEAF=1.00;MQ=60.00;QD=33.61;SOR=1.022	GT:AD:DP:GQ:PL	1:0,5:5:99:178,0
I	2605764	.	T	A	163.01	.	AC=1;AF=1.00;AN=1;DP=7;FS=0.000;MLEAC=1;MLEAF=1.00;MQ=60.00;QD=23.29;SOR=0.941	GT:AD:DP:GQ:PL	1:0,7:7:99:173,0
I	2605860	.	GT	G	204.01	.	AC=1;AF=1.00;AN=1;DP=6;FS=0.000;MLEAC=1;MLEAF=1.00;MQ=60.00;QD=34.00;SOR=1.329	GT:AD:DP:GQ:PL	1:0,6:6:99:214,0
I	2607669	.	A	AT	413.04	.	AC=1;AF=1.00;AN=1;DP=13;FS=0.000;MLEAC=1;MLEAF=1.00;MQ=60.00;QD=31.77;SOR=0.836	GT:AD:DP:GQ:PL	1:0,13:13:99:423,0
I	2683902	.	TC	T	1373.01	.	AC=1;AF=1.00;AN=1;DP=37;FS=0.000;MLEAC=1;MLEAF=1.00;MQ=60.00;QD=30.67;SOR=0.746	GT:AD:DP:GQ:PL	1:0,37:37:99:1383,0
I	2751236	.	TA	T	69.01	.	AC=1;AF=1.00;AN=1;DP=4;FS=0.000;MLEAC=1;MLEAF=1.00;MQ=60.00;QD=17.25;SOR=0.693	GT:AD:DP:GQ:PL	1:0,4:4:79:79,0
I	2759871	.	T	TC	439.04	.	AC=1;AF=1.00;AN=1;DP=13;FS=0.000;MLEAC=1;MLEAF=1.00;MQ=60.00;QD=26.61;SOR=3.611	GT:AD:DP:GQ:PL	1:0,12:12:99:449,0
I	2949974	.	GAT	G	179.01	.	AC=1;AF=1.00;AN=1;DP=5;FS=0.000;MLEAC=1;MLEAF=1.00;MQ=60.00;QD=29.20;SOR=1.022	GT:AD:DP:GQ:PL	1:0,5:5:99:189,0
I	2958937	.	GAA	G	682.01	.	AC=1;AF=1.00;AN=1;DP=20;FS=0.000;MLEAC=1;MLEAF=1.00;MQ=60.00;QD=28.55;SOR=2.419	GT:AD:DP:GQ:PL	1:0,19:19:99:692,0
I	3111508	.	A	G	251.01	.	AC=1;AF=1.00;AN=1;DP=9;FS=0.000;MLEAC=1;MLEAF=1.00;MQ=60.00;QD=27.89;SOR=0.892	GT:AD:DP:GQ:PL	1:0,9:9:99:261,0
I	3115841	.	C	A	413.01	.	AC=1;AF=1.00;AN=1;DP=15;FS=0.000;MLEAC=1;MLEAF=1.00;MQ=60.00;QD=27.53;SOR=1.112	GT:AD:DP:GQ:PL	1:0,15:15:99:423,0
I	3119299	.	G	A	348.01	.	AC=1;AF=1.00;AN=1;DP=13;FS=0.000;MLEAC=1;MLEAF=1.00;MQ=60.00;QD=26.77;SOR=0.836	GT:AD:DP:GQ:PL	1:0,13:13:99:358,0
I	3125118	.	A	AT	738.04	.	AC=1;AF=1.00;AN=1;DP=20;FS=0.000;MLEAC=1;MLEAF=1.00;MQ=60.00;QD=34.42;SOR=0.892	GT:AD:DP:GQ:PL	1:0,20:20:99:748,0
I	3166776	.	G	GTTT	109.04	.	AC=1;AF=1.00;AN=1;DP=5;FS=0.000;MLEAC=1;MLEAF=1.00;MQ=60.00;QD=27.26;SOR=1.179	GT:AD:DP:GQ:PL	1:0,4:4:99:119,0
I	3178494	.	C	CT	728.04	.	AC=1;AF=1.00;AN=1;DP=22;FS=0.000;MLEAC=1;MLEAF=1.00;MQ=60.00;QD=34.67;SOR=0.784	GT:AD:DP:GQ:PL	1:0,21:21:99:738,0
I	3179238	.	G	C	703.01	.	AC=1;AF=1.00;AN=1;DP=21;FS=0.000;MLEAC=1;MLEAF=1.00;MQ=60.00;QD=33.48;SOR=0.784	GT:AD:DP:GQ:PL	1:0,21:21:99:713,0
I	3197528	.	A	AG	1484.04	.	AC=1;AF=1.00;AN=1;DP=42;FS=0.000;MLEAC=1;MLEAF=1.00;MQ=60.00;QD=28.53;SOR=1.005	GT:AD:DP:GQ:PL	1:0,42:42:99:1494,0
I	3204845	.	G	A	1811.01	.	AC=1;AF=1.00;AN=1;DP=55;FS=0.000;MLEAC=1;MLEAF=1.00;MQ=60.00;QD=32.93;SOR=1.262	GT:AD:DP:GQ:PL	1:0,55:55:99:1821,0
I	3303394	.	CAT	C	57.01	.	AC=1;AF=1.00;AN=1;DP=2;FS=0.000;MLEAC=1;MLEAF=1.00;MQ=60.00;QD=28.50;SOR=0.693	GT:AD:DP:GQ:PL	1:0,2:2:67:67,0
I	3450130	.	GT	G	1001.01	.	AC=1;AF=1.00;AN=1;DP=25;FS=0.000;MLEAC=1;MLEAF=1.00;MQ=60.00;QD=27.23;SOR=2.215	GT:AD:DP:GQ:PL	1:0,25:25:99:1011,0
I	3460318	.	T	TC	559.04	.	AC=1;AF=1.00;AN=1;DP=18;FS=0.000;MLEAC=1;MLEAF=1.00;MQ=60.00;QD=34.94;SOR=1.244	GT:AD:DP:GQ:PL	1:0,16:16:99:569,0
I	3538413	.	A	AT	204.04	.	AC=1;AF=1.00;AN=1;DP=6;FS=0.000;MLEAC=1;MLEAF=1.00;MQ=60.00;QD=34.01;SOR=2.303	GT:AD:DP:GQ:PL	1:0,6:6:99:214,0
I	3538428	.	G	GT	158.04	.	AC=1;AF=1.00;AN=1;DP=6;FS=0.000;MLEAC=1;MLEAF=1.00;MQ=60.00;QD=31.61;SOR=1.981	GT:AD:DP:GQ:PL	1:0,5:5:99:168,0
I	3538436	.	T	TA	120.04	.	AC=1;AF=1.00;AN=1;DP=5;FS=0.000;MLEAC=1;MLEAF=1.00;MQ=60.00;QD=30.01;SOR=1.609	GT:AD:DP:GQ:PL	1:0,4:4:99:130,0
I	3538448	.	C	CT	125.04	.	AC=1;AF=1.00;AN=1;DP=3;FS=0.000;MLEAC=1;MLEAF=1.00;MQ=60.00;QD=29.52;SOR=1.179	GT:AD:DP:GQ:PL	1:0,3:3:99:135,0
I	3538450	.	A	AT	125.04	.	AC=1;AF=1.00;AN=1;DP=3;FS=0.000;MLEAC=1;MLEAF=1.00;MQ=60.00;QD=33.47;SOR=1.179	GT:AD:DP:GQ:PL	1:0,3:3:99:135,0
I	3538456	.	A	AAT	125.04	.	AC=1;AF=1.00;AN=1;DP=3;FS=0.000;MLEAC=1;MLEAF=1.00;MQ=60.00;QD=32.91;SOR=1.179	GT:AD:DP:GQ:PL	1:0,3:3:99:135,0
I	3548913	.	T	A	113.01	.	AC=1;AF=1.00;AN=1;DP=3;FS=0.000;MLEAC=1;MLEAF=1.00;MQ=60.00;QD=31.31;SOR=2.833	GT:AD:DP:GQ:PL	1:0,3:3:99:123,0
I	3576929	.	C	CT	215.04	.	AC=1;AF=1.00;AN=1;DP=8;FS=0.000;MLEAC=1;MLEAF=1.00;MQ=60.00;QD=26.88;SOR=2.833	GT:AD:DP:GQ:PL	1:0,8:8:99:225,0
I	3583106	.	G	A	837.01	.	AC=1;AF=1.00;AN=1;DP=25;FS=0.000;MLEAC=1;MLEAF=1.00;MQ=60.00;QD=33.48;SOR=0.941	GT:AD:DP:GQ:PL	1:0,25:25:99:847,0
I	3665610	.	G	GC	1277.04	.	AC=1;AF=1.00;AN=1;DP=32;FS=0.000;MLEAC=1;MLEAF=1.00;MQ=60.00;QD=31.45;SOR=0.957	GT:AD:DP:GQ:PL	1:0,32:32:99:1287,0
I	3727738	.	C	A	600.01	.	AC=1;AF=1.00;AN=1;DP=21;FS=0.000;MLEAC=1;MLEAF=1.00;MQ=60.00;QD=28.57;SOR=0.784	GT:AD:DP:GQ:PL	1:0,21:21:99:610,0
I	3730369	.	A	AT	433.04	.	AC=1;AF=1.00;AN=1;DP=18;FS=0.000;MLEAC=1;MLEAF=1.00;MQ=60.00;QD=27.07;SOR=1.609	GT:AD:DP:GQ:PL	1:0,16:16:99:443,0
I	3855790	.	GT	G	440.01	.	AC=1;AF=1.00;AN=1;DP=12;FS=0.000;MLEAC=1;MLEAF=1.00;MQ=60.00;QD=33.27;SOR=0.693	GT:AD:DP:GQ:PL	1:0,12:12:99:450,0
I	3940025	.	G	GT	361.04	.	AC=1;AF=1.00;AN=1;DP=14;FS=0.000;MLEAC=1;MLEAF=1.00;MQ=60.00;QD=27.77;SOR=0.836	GT:AD:DP:GQ:PL	1:0,13:13:99:371,0
I	4055052	.	T	TA	37.04	.	AC=1;AF=1.00;AN=1;DP=3;FS=0.000;MLEAC=1;MLEAF=1.00;MQ=60.00;QD=18.52;SOR=0.693	GT:AD:DP:GQ:PL	1:0,2:2:47:47,0
I	4276890	.	G	GT	146.04	.	AC=1;AF=1.00;AN=1;DP=7;FS=0.000;MLEAC=1;MLEAF=1.00;MQ=60.00;QD=24.34;SOR=0.693	GT:AD:DP:GQ:PL	1:0,6:6:99:156,0
I	4304169	.	G	GA	292.04	.	AC=1;AF=1.00;AN=1;DP=9;FS=0.000;MLEAC=1;MLEAF=1.00;MQ=60.00;QD=32.45;SOR=0.892	GT:AD:DP:GQ:PL	1:0,9:9:99:302,0
I	4374342	.	AG	A	1307.01	.	AC=1;AF=1.00;AN=1;DP=36;FS=0.000;MLEAC=1;MLEAF=1.00;MQ=60.00;QD=31.26;SOR=1.209	GT:AD:DP:GQ:PL	1:0,36:36:99:1317,0
I	4375421	.	A	T	150.01	.	AC=1;AF=1.00;AN=1;DP=5;FS=0.000;MLEAC=1;MLEAF=1.00;MQ=60.00;QD=30.00;SOR=1.022	GT:AD:DP:GQ:PL	1:0,5:5:99:160,0
I	4375901	.	G	C	1202.01	.	AC=1;AF=1.00;AN=1;DP=38;FS=0.000;MLEAC=1;MLEAF=1.00;MQ=60.00;QD=31.63;SOR=1.863	GT:AD:DP:GQ:PL	1:0,38:38:99:1212,0
I	4407494	.	T	TG	1402.04	.	AC=1;AF=1.00;AN=1;DP=38;FS=0.000;MLEAC=1;MLEAF=1.00;MQ=60.00;QD=27.76;SOR=1.670	GT:AD:DP:GQ:PL	1:0,38:38:99:1412,0
I	4410191	.	CG	C	949.01	.	AC=1;AF=1.00;AN=1;DP=28;FS=0.000;MLEAC=1;MLEAF=1.00;MQ=60.00;QD=29.09;SOR=1.101	GT:AD:DP:GQ:PL	1:0,27:27:99:959,0
I	4431856	.	G	GA	834.04	.	AC=1;AF=1.00;AN=1;DP=19;FS=0.000;MLEAC=1;MLEAF=1.00;MQ=60.00;QD=26.08;SOR=2.419	GT:AD:DP:GQ:PL	1:0,19:19:99:844,0
I	4431868	.	C	CA	800.04	.	AC=1;AF=1.00;AN=1;DP=18;FS=0.000;MLEAC=1;MLEAF=1.00;MQ=60.00;QD=33.85;SOR=2.833	GT:AD:DP:GQ:PL	1:0,18:18:99:810,0
I	4442714	.	G	A	445.01	.	AC=1;AF=1.00;AN=1;DP=14;FS=0.000;MLEAC=1;MLEAF=1.00;MQ=60.00;QD=31.79;SOR=1.329	GT:AD:DP:GQ:PL	1:0,14:14:99:455,0
I	4721875	.	G	GA	378.04	.	AC=1;AF=1.00;AN=1;BaseQRankSum=-1.152;DP=16;FS=0.000;MLEAC=1;MLEAF=1.00;MQ=60.00;MQRankSum=0.000;QD=23.63;ReadPosRankSum=0.651;SOR=0.275	GT:AD:DP:GQ:PL	1:1,15:16:99:388,0
I	4919603	.	A	G	295.01	.	AC=1;AF=1.00;AN=1;DP=11;FS=0.000;MLEAC=1;MLEAF=1.00;MQ=60.00;QD=26.82;SOR=0.859	GT:AD:DP:GQ:PL	1:0,11:11:99:305,0
I	5142627	.	A	AG	961.04	.	AC=1;AF=1.00;AN=1;DP=26;FS=0.000;MLEAC=1;MLEAF=1.00;MQ=60.00;QD=27.08;SOR=0.846	GT:AD:DP:GQ:PL	1:0,26:26:99:971,0
I	5173087	.	C	CT	102.04	.	AC=1;AF=1.00;AN=1;DP=4;FS=0.000;MLEAC=1;MLEAF=1.00;MQ=60.00;QD=25.51;SOR=1.609	GT:AD:DP:GQ:PL	1:0,4:4:99:112,0
I	5233554	.	T	C	39.01	.	AC=1;AF=1.00;AN=1;DP=2;FS=0.000;MLEAC=1;MLEAF=1.00;MQ=60.00;QD=19.50;SOR=0.693	GT:AD:DP:GQ:PL	1:0,2:2:49:49,0
I	5368262	.	TC	T	1132.01	.	AC=1;AF=1.00;AN=1;DP=33;FS=0.000;MLEAC=1;MLEAF=1.00;MQ=60.00;QD=25.42;SOR=0.957	GT:AD:DP:GQ:PL	1:0,32:32:99:1142,0
I	5368273	.	G	GT	1058.04	.	AC=1;AF=1.00;AN=1;DP=33;FS=0.000;MLEAC=1;MLEAF=1.00;MQ=60.00;QD=33.06;SOR=0.957	GT:AD:DP:GQ:PL	1:0,32:32:99:1068,0
I	5400080	.	C	T	672.01	.	AC=1;AF=1.00;AN=1;DP=22;FS=0.000;MLEAC=1;MLEAF=1.00;MQ=60.00;QD=30.55;SOR=1.609	GT:AD:DP:GQ:PL	1:0,22:22:99:682,0
II	31733	.	AT	A	60.01	.	AC=1;AF=1.00;AN=1;DP=3;FS=0.000;MLEAC=1;MLEAF=1.00;MQ=60.00;QD=20.00;SOR=1.179	GT:AD:DP:GQ:PL	1:0,3:3:70:70,0
II	37490	.	G	C	39.01	.	AC=1;AF=1.00;AN=1;DP=2;FS=0.000;MLEAC=1;MLEAF=1.00;MQ=60.00;QD=19.50;SOR=0.693	GT:AD:DP:GQ:PL	1:0,2:2:49:49,0
II	106638	.	T	C	966.01	.	AC=1;AF=1.00;AN=1;DP=30;FS=0.000;MLEAC=1;MLEAF=1.00;MQ=59.44;QD=32.20;SOR=0.826	GT:AD:DP:GQ:PL	1:0,30:30:99:976,0
II	110838	.	T	TA	57.04	.	AC=1;AF=1.00;AN=1;DP=5;FS=0.000;MLEAC=1;MLEAF=1.00;MQ=60.00;QD=19.01;SOR=1.179	GT:AD:DP:GQ:PL	1:0,3:3:67:67,0
II	132700	.	A	AG	660.04	.	AC=1;AF=1.00;AN=1;DP=24;FS=0.000;MLEAC=1;MLEAF=1.00;MQ=60.00;QD=30.00;SOR=2.737	GT:AD:DP:GQ:PL	1:0,22:22:99:670,0
II	146079	.	TC	T	295.01	.	AC=1;AF=1.00;AN=1;DP=11;FS=0.000;MLEAC=1;MLEAF=1.00;MQ=60.00;QD=29.50;SOR=1.609	GT:AD:DP:GQ:PL	1:0,10:10:99:305,0
II	153978	.	T	C	352.01	.	AC=1;AF=1.00;AN=1;BaseQRankSum=2.268;DP=93;FS=2.707;MLEAC=1;MLEAF=1.00;MQ=60.00;MQRankSum=0.000;QD=3.79;ReadPosRankSum=-1.736;SOR=0.843	GT:AD:DP:GQ:PL	1:44,49:93:99:362,0
II	153987	.	T	C	400.01	.	AC=1;AF=1.00;AN=1;BaseQRankSum=0.919;DP=91;FS=1.694;MLEAC=1;MLEAF=1.00;MQ=60.00;MQRankSum=0.000;QD=4.40;ReadPosRankSum=-2.126;SOR=0.909	GT:AD:DP:GQ:PL	1:42,49:91:99:410,0
II	154044	.	G	A	263.01	.	AC=1;AF=1.00;AN=1;BaseQRankSum=1.063;DP=63;FS=7.026;MLEAC=1;MLEAF=1.00;MQ=59.65;MQRankSum=-1.252;QD=4.17;ReadPosRankSum=0.055;SOR=0.227	GT:AD:DP:GQ:PL	1:28,35:63:99:273,0
II	154062	.	T	A	276.01	.	AC=1;AF=1.00;AN=1;BaseQRankSum=1.710;DP=65;FS=10.982;MLEAC=1;MLEAF=1.00;MQ=59.65;MQRankSum=-1.561;QD=4.25;ReadPosRankSum=0.000;SOR=0.155	GT:AD:DP:GQ:PL	1:29,36:65:99:286,0
II	154065	.	G	A	276.01	.	AC=1;AF=1.00;AN=1;BaseQRankSum=1.657;DP=63;FS=11.461;MLEAC=1;MLEAF=1.00;MQ=59.64;MQRankSum=-1.607;QD=4.38;ReadPosRankSum=0.503;SOR=0.348	GT:AD:DP:GQ:PL	1:29,34:63:99:286,0
II	154068	.	A	G	168.01	.	AC=1;AF=1.00;AN=1;BaseQRankSum=2.596;DP=62;FS=11.431;MLEAC=1;MLEAF=1.00;MQ=59.63;MQRankSum=-1.631;QD=2.71;ReadPosRankSum=0.896;SOR=0.253	GT:AD:DP:GQ:PL	1:29,33:62:99:178,0
II	154090	.	T	G	215.01	.	AC=1;AF=1.00;AN=1;BaseQRankSum=2.321;DP=60;FS=9.099;MLEAC=1;MLEAF=1.00;MQ=59.62;MQRankSum=-1.574;QD=3.58;ReadPosRankSum=0.216;SOR=0.523	GT:AD:DP:GQ:PL	1:27,33:60:99:225,0
II	154092	.	C	T	215.01	.	AC=1;AF=1.00;AN=1;BaseQRankSum=2.509;DP=61;FS=9.188;MLEAC=1;MLEAF=1.00;MQ=59.63;MQRankSum=-1.603;QD=3.52;ReadPosRankSum=0.442;SOR=0.507	GT:AD:DP:GQ:PL	1:28,33:61:99:225,0
II	154095	.	A	T	260.01	.	AC=1;AF=1.00;AN=1;BaseQRankSum=2.357;DP=59;FS=7.248;MLEAC=1;MLEAF=1.00;MQ=59.63;MQRankSum=-1.286;QD=4.41;ReadPosRankSum=0.358;SOR=0.433	GT:AD:DP:GQ:PL	1:27,32:59:99:270,0
II	154097	.	G	A	260.01	.	AC=1;AF=1.00;AN=1;BaseQRankSum=1.868;DP=59;FS=7.248;MLEAC=1;MLEAF=1.00;MQ=59.63;MQRankSum=-1.242;QD=4.41;ReadPosRankSum=-0.122;SOR=0.542	GT:AD:DP:GQ:PL	1:26,33:59:99:270,0
II	154101	.	A	G	350.01	.	AC=1;AF=1.00;AN=1;BaseQRankSum=2.368;DP=59;FS=7.248;MLEAC=1;MLEAF=1.00;MQ=59.63;MQRankSum=-1.242;QD=5.93;ReadPosRankSum=-0.305;SOR=0.542	GT:AD:DP:GQ:PL	1:26,33:59:99:360,0
II	154104	.	C	A	350.01	.	AC=1;AF=1.00;AN=1;BaseQRankSum=1.754;DP=60;FS=9.093;MLEAC=1;MLEAF=1.00;MQ=59.64;MQRankSum=-1.223;QD=5.83;ReadPosRankSum=-0.403;SOR=0.627	GT:AD:DP:GQ:PL	1:26,34:60:99:360,0
II	154107	.	T	C	350.01	.	AC=1;AF=1.00;AN=1;BaseQRankSum=1.811;DP=63;FS=8.922;MLEAC=1;MLEAF=1.00;MQ=59.65;MQRankSum=-1.212;QD=5.56;ReadPosRankSum=-0.639;SOR=0.817	GT:AD:DP:GQ:PL	1:27,36:63:99:360,0
II	154110	.	T	C	350.01	.	AC=1;AF=1.00;AN=1;BaseQRankSum=1.987;DP=64;FS=6.832;MLEAC=1;MLEAF=1.00;MQ=59.66;MQRankSum=-1.235;QD=5.47;ReadPosRankSum=-0.365;SOR=0.848	GT:AD:DP:GQ:PL	1:28,36:64:99:360,0
II	154113	.	T	C	260.01	.	AC=1;AF=1.00;AN=1;BaseQRankSum=2.541;DP=64;FS=6.832;MLEAC=1;MLEAF=1.00;MQ=59.66;MQRankSum=-1.235;QD=4.06;ReadPosRankSum=-0.426;SOR=0.848	GT:AD:DP:GQ:PL	1:28,36:64:99:270,0
II	154119	.	AACCCC	A	215.01	.	AC=1;AF=1.00;AN=1;BaseQRankSum=1.130;DP=67;FS=6.493;MLEAC=1;MLEAF=1.00;MQ=59.68;MQRankSum=-1.301;QD=3.21;ReadPosRankSum=0.039;SOR=0.889	GT:AD:DP:GQ:PL	1:31,36:67:99:225,0
II	154126	.	A	ACG	215.04	.	AC=1;AF=1.00;AN=1;BaseQRankSum=0.647;DP=64;FS=6.528;MLEAC=1;MLEAF=1.00;MQ=59.66;MQRankSum=-1.317;QD=3.36;SOR=0.708	GT:AD:DP:GQ:PL	1:30,34:64:99:225,0
II	154129	.	G	GGGC	260.04	.	AC=1;AF=1.00;AN=1;BaseQRankSum=0.862;DP=64;FS=6.775;MLEAC=1;MLEAF=1.00;MQ=59.66;MQRankSum=-1.317;QD=4.06;ReadPosRankSum=0.666;SOR=0.887	GT:AD:DP:GQ:PL	1:30,34:64:99:270,0
II	154134	.	G	A	305.01	.	AC=1;AF=1.00;AN=1;BaseQRankSum=1.156;DP=62;FS=5.148;MLEAC=1;MLEAF=1.00;MQ=59.65;MQRankSum=-1.229;QD=4.92;ReadPosRankSum=-0.114;SOR=1.034	GT:AD:DP:GQ:PL	1:27,35:62:99:315,0
II	154140	.	G	C	305.01	.	AC=1;AF=1.00;AN=1;BaseQRankSum=0.736;DP=61;FS=5.099;MLEAC=1;MLEAF=1.00;MQ=59.64;MQRankSum=-1.247;QD=5.00;ReadPosRankSum=0.022;SOR=0.963	GT:AD:DP:GQ:PL	1:27,34:61:99:315,0
II	154143	.	A	T	260.01	.	AC=1;AF=1.00;AN=1;BaseQRankSum=2.075;DP=60;FS=5.246;MLEAC=1;MLEAF=1.00;MQ=59.64;MQRankSum=-1.266;QD=4.33;ReadPosRankSum=0.216;SOR=1.068	GT:AD:DP:GQ:PL	1:27,33:60:99:270,0
II	154146	.	C	T	305.01	.	AC=1;AF=1.00;AN=1;BaseQRankSum=1.319;DP=59;FS=5.188;MLEAC=1;MLEAF=1.00;MQ=59.63;MQRankSum=-1.242;QD=5.17;ReadPosRankSum=0.153;SOR=1.099	GT:AD:DP:GQ:PL	1:26,33:59:99:315,0
II	154150	.	A	G	390.01	.	AC=1;AF=1.00;AN=1;BaseQRankSum=2.306;DP=57;FS=5.279;MLEAC=1;MLEAF=1.00;MQ=59.62;MQRankSum=-1.236;QD=6.84;ReadPosRankSum=0.217;SOR=1.245	GT:AD:DP:GQ:PL	1:25,32:57:99:400,0
II	154176	.	A	T	36.01	.	AC=1;AF=1.00;AN=1;BaseQRankSum=0.855;DP=56;FS=5.430;MLEAC=1;MLEAF=1.00;MQ=59.59;MQRankSum=-1.277;QD=0.65;ReadPosRankSum=1.809;SOR=1.292	GT:AD:DP:GQ:PL	1:25,30:55:46:46,0
II	154199	.	C	T	184.01	.	AC=1;AF=1.00;AN=1;BaseQRankSum=0.489;DP=54;FS=5.727;MLEAC=1;MLEAF=1.00;MQ=58.94;MQRankSum=-1.821;QD=3.41;ReadPosRankSum=1.933;SOR=1.516	GT:AD:DP:GQ:PL	1:24,30:54:99:194,0
II	154200	.	T	G	184.01	.	AC=1;AF=1.00;AN=1;BaseQRankSum=-0.312;DP=55;FS=3.987;MLEAC=1;MLEAF=1.00;MQ=58.96;MQRankSum=-1.858;QD=3.35;ReadPosRankSum=2.105;SOR=1.410	GT:AD:DP:GQ:PL	1:25,30:55:99:194,0
II	154212	.	C	T	59.01	.	AC=1;AF=1.00;AN=1;BaseQRankSum=0.858;DP=53;FS=1.077;MLEAC=1;MLEAF=1.00;MQ=59.03;MQRankSum=-1.646;QD=1.11;ReadPosRankSum=2.192;SOR=0.869	GT:AD:DP:GQ:PL	1:25,28:53:69:69,0
II	154603	.	A	C	132.01	.	AC=1;AF=1.00;AN=1;BaseQRankSum=0.860;DP=66;FS=0.960;MLEAC=1;MLEAF=1.00;MQ=60.00;MQRankSum=0.000;QD=2.00;ReadPosRankSum=-0.141;SOR=0.551	GT:AD:DP:GQ:PL	1:32,34:66:99:142,0
II	266718	.	A	C	1035.01	.	AC=1;AF=1.00;AN=1;DP=34;FS=0.000;MLEAC=1;MLEAF=1.00;MQ=60.00;QD=30.44;SOR=2.049	GT:AD:DP:GQ:PL	1:0,34:34:99:1045,0
II	266780	.	T	A	927.01	.	AC=1;AF=1.00;AN=1;DP=26;FS=0.000;MLEAC=1;MLEAF=1.00;MQ=60.00;QD=27.65;SOR=1.445	GT:AD:DP:GQ:PL	1:0,26:26:99:937,0
II	276539	.	A	T	1365.01	.	AC=1;AF=1.00;AN=1;DP=41;FS=0.000;MLEAC=1;MLEAF=1.00;MQ=60.00;QD=33.29;SOR=1.347	GT:AD:DP:GQ:PL	1:0,41:41:99:1375,0
II	331894	.	CT	C	39.01	.	AC=1;AF=1.00;AN=1;DP=2;FS=0.000;MLEAC=1;MLEAF=1.00;MQ=60.00;QD=19.50;SOR=0.693	GT:AD:DP:GQ:PL	1:0,2:2:49:49,0
II	603279	.	AT	A	305.01	.	AC=1;AF=1.00;AN=1;DP=7;FS=0.000;MLEAC=1;MLEAF=1.00;MQ=60.00;QD=29.48;SOR=0.941	GT:AD:DP:GQ:PL	1:0,7:7:99:315,0
II	603305	.	AC	A	344.01	.	AC=1;AF=1.00;AN=1;DP=8;FS=0.000;MLEAC=1;MLEAF=1.00;MQ=60.00;QD=30.56;SOR=1.179	GT:AD:DP:GQ:PL	1:0,8:8:99:354,0
II	685728	.	G	A	760.01	.	AC=1;AF=1.00;AN=1;DP=26;FS=0.000;MLEAC=1;MLEAF=1.00;MQ=60.00;QD=29.23;SOR=0.846	GT:AD:DP:GQ:PL	1:0,26:26:99:770,0
II	693499	.	C	T	49.01	.	AC=1;AF=1.00;AN=1;DP=2;FS=0.000;MLEAC=1;MLEAF=1.00;MQ=31.95;QD=24.50;SOR=0.693	GT:AD:DP:GQ:PL	1:0,2:2:59:59,0
II	695442	.	G	C	125.01	.	AC=1;AF=1.00;AN=1;BaseQRankSum=-0.524;DP=5;FS=3.979;MLEAC=1;MLEAF=1.00;MQ=31.48;MQRankSum=0.000;QD=25.00;ReadPosRankSum=1.282;SOR=1.447	GT:AD:DP:GQ:PL	1:1,4:5:99:135,0
II	695443	.	T	A	125.01	.	AC=1;AF=1.00;AN=1;BaseQRankSum=-0.524;DP=5;FS=3.979;MLEAC=1;MLEAF=1.00;MQ=31.48;MQRankSum=0.000;QD=25.00;ReadPosRankSum=1.282;SOR=1.447	GT:AD:DP:GQ:PL	1:1,4:5:99:135,0
II	695464	.	T	A	80.01	.	AC=1;AF=1.00;AN=1;BaseQRankSum=-0.842;DP=6;FS=3.979;MLEAC=1;MLEAF=1.00;MQ=30.36;MQRankSum=0.524;QD=13.33;ReadPosRankSum=1.834;SOR=1.414	GT:AD:DP:GQ:PL	1:2,4:6:90:90,0
II	695466	.	G	C	80.01	.	AC=1;AF=1.00;AN=1;BaseQRankSum=-1.282;DP=6;FS=3.979;MLEAC=1;MLEAF=1.00;MQ=30.36;MQRankSum=0.524;QD=13.33;ReadPosRankSum=1.834;SOR=1.414	GT:AD:DP:GQ:PL	1:2,4:6:90:90,0
II	695473	.	C	G	80.01	.	AC=1;AF=1.00;AN=1;BaseQRankSum=0.842;DP=6;FS=3.979;MLEAC=1;MLEAF=1.00;MQ=30.36;MQRankSum=0.524;QD=13.33;ReadPosRankSum=1.282;SOR=1.414	GT:AD:DP:GQ:PL	1:2,4:6:90:90,0
II	695482	.	C	T	80.01	.	AC=1;AF=1.00;AN=1;BaseQRankSum=-0.842;DP=6;FS=3.979;MLEAC=1;MLEAF=1.00;MQ=30.36;MQRankSum=0.524;QD=13.33;ReadPosRankSum=0.842;SOR=1.414	GT:AD:DP:GQ:PL	1:2,4:6:90:90,0
II	695827	.	C	T	65.01	.	AC=1;AF=1.00;AN=1;DP=2;FS=0.000;MLEAC=1;MLEAF=1.00;MQ=34.12;QD=32.50;SOR=0.693	GT:AD:DP:GQ:PL	1:0,2:2:75:75,0
II	699951	.	T	G	305.01	.	AC=1;AF=1.00;AN=1;DP=7;FS=0.000;MLEAC=1;MLEAF=1.00;MQ=60.00;QD=33.63;SOR=0.941	GT:AD:DP:GQ:PL	1:0,7:7:99:315,0
II	699952	.	G	T	305.01	.	AC=1;AF=1.00;AN=1;DP=7;FS=0.000;MLEAC=1;MLEAF=1.00;MQ=60.00;QD=30.55;SOR=0.941	GT:AD:DP:GQ:PL	1:0,7:7:99:315,0
II	699961	.	A	T	305.01	.	AC=1;AF=1.00;AN=1;DP=7;FS=0.000;MLEAC=1;MLEAF=1.00;MQ=60.00;QD=32.62;SOR=0.941	GT:AD:DP:GQ:PL	1:0,7:7:99:315,0
II	700009	.	TA	T	170.01	.	AC=1;AF=1.00;AN=1;DP=4;FS=0.000;MLEAC=1;MLEAF=1.00;MQ=60.00;QD=29.33;SOR=0.693	GT:AD:DP:GQ:PL	1:0,4:4:99:180,0
II	700018	.	T	TA	170.04	.	AC=1;AF=1.00;AN=1;DP=4;FS=0.000;MLEAC=1;MLEAF=1.00;MQ=60.00;QD=35.36;SOR=0.693	GT:AD:DP:GQ:PL	1:0,4:4:99:180,0
II	700020	.	CA	C	170.01	.	AC=1;AF=1.00;AN=1;DP=4;FS=0.000;MLEAC=1;MLEAF=1.00;MQ=60.00;QD=34.30;SOR=0.693	GT:AD:DP:GQ:PL	1:0,4:4:99:180,0
II	700024	.	T	A	170.01	.	AC=1;AF=1.00;AN=1;DP=4;FS=0.000;MLEAC=1;MLEAF=1.00;MQ=60.00;QD=27.00;SOR=0.693	GT:AD:DP:GQ:PL	1:0,4:4:99:180,0
II	700028	.	A	T	170.01	.	AC=1;AF=1.00;AN=1;DP=4;FS=0.000;MLEAC=1;MLEAF=1.00;MQ=60.00;QD=30.82;SOR=0.693	GT:AD:DP:GQ:PL	1:0,4:4:99:180,0
II	700113	.	A	T	107.01	.	AC=1;AF=1.00;AN=1;DP=4;FS=0.000;MLEAC=1;MLEAF=1.00;MQ=60.00;QD=26.75;SOR=1.609	GT:AD:DP:GQ:PL	1:0,4:4:99:117,0
II	813541	.	A	AT	270.04	.	AC=1;AF=1.00;AN=1;DP=13;FS=0.000;MLEAC=1;MLEAF=1.00;MQ=60.00;QD=27.00;SOR=2.303	GT:AD:DP:GQ:PL	1:0,10:10:99:280,0
II	869806	.	G	C	1166.01	.	AC=1;AF=1.00;AN=1;DP=33;FS=0.000;MLEAC=1;MLEAF=1.00;MQ=60.00;QD=29.27;SOR=1.179	GT:AD:DP:GQ:PL	1:0,33:33:99:1176,0
II	879033	.	T	A	380.01	.	AC=1;AF=1.00;AN=1;DP=12;FS=0.000;MLEAC=1;MLEAF=1.00;MQ=60.00;QD=31.67;SOR=1.445	GT:AD:DP:GQ:PL	1:0,12:12:99:390,0
II	888599	.	AC	A	477.01	.	AC=1;AF=1.00;AN=1;DP=13;FS=0.000;MLEAC=1;MLEAF=1.00;MQ=60.00;QD=35.92;SOR=1.609	GT:AD:DP:GQ:PL	1:0,13:13:99:487,0
II	903106	.	G	GT	468.04	.	AC=1;AF=1.00;AN=1;DP=14;FS=0.000;MLEAC=1;MLEAF=1.00;MQ=60.00;QD=29.63;SOR=0.693	GT:AD:DP:GQ:PL	1:0,12:12:99:478,0
II	923543	.	C	A	560.01	.	AC=1;AF=1.00;AN=1;DP=20;FS=0.000;MLEAC=1;MLEAF=1.00;MQ=60.00;QD=28.00;SOR=0.693	GT:AD:DP:GQ:PL	1:0,20:20:99:570,0
II	943554	.	C	A	709.01	.	AC=1;AF=1.00;AN=1;DP=23;FS=0.000;MLEAC=1;MLEAF=1.00;MQ=60.00;QD=30.83;SOR=0.776	GT:AD:DP:GQ:PL	1:0,23:23:99:719,0
II	948911	.	A	G	39.01	.	AC=1;AF=1.00;AN=1;DP=2;FS=0.000;MLEAC=1;MLEAF=1.00;MQ=60.00;QD=19.50;SOR=0.693	GT:AD:DP:GQ:PL	1:0,2:2:49:49,0
II	953201	.	A	G	675.01	.	AC=1;AF=1.00;AN=1;DP=21;FS=0.000;MLEAC=1;MLEAF=1.00;MQ=60.00;QD=32.14;SOR=1.230	GT:AD:DP:GQ:PL	1:0,21:21:99:685,0
II	967094	.	A	G	1078.01	.	AC=1;AF=1.00;AN=1;DP=32;FS=0.000;MLEAC=1;MLEAF=1.00;MQ=60.00;QD=33.69;SOR=1.284	GT:AD:DP:GQ:PL	1:0,32:32:99:1088,0
II	997671	.	GCAACAACAACAACAACAACAA	G	621.01	.	AC=1;AF=1.00;AN=1;DP=15;FS=0.000;MLEAC=1;MLEAF=1.00;MQ=60.00;QD=28.76;SOR=2.303	GT:AD:DP:GQ:PL	1:0,14:14:99:631,0
II	1155903	.	T	A	118.01	.	AC=1;AF=1.00;AN=1;DP=3;FS=0.000;MLEAC=1;MLEAF=1.00;MQ=60.00;QD=29.94;SOR=2.833	GT:AD:DP:GQ:PL	1:0,3:3:99:128,0
II	1159678	.	G	C	1099.01	.	AC=1;AF=1.00;AN=1;DP=33;FS=0.000;MLEAC=1;MLEAF=1.00;MQ=60.00;QD=33.30;SOR=1.179	GT:AD:DP:GQ:PL	1:0,33:33:99:1109,0
II	1159694	.	A	T	1133.01	.	AC=1;AF=1.00;AN=1;DP=33;FS=0.000;MLEAC=1;MLEAF=1.00;MQ=60.00;QD=34.33;SOR=1.179	GT:AD:DP:GQ:PL	1:0,33:33:99:1143,0
II	1163154	.	AT	A	327.01	.	AC=1;AF=1.00;AN=1;DP=9;FS=0.000;MLEAC=1;MLEAF=1.00;MQ=60.00;QD=31.54;SOR=0.892	GT:AD:DP:GQ:PL	1:0,9:9:99:337,0
II	1308618	.	GT	G	441.01	.	AC=1;AF=1.00;AN=1;DP=16;FS=0.000;MLEAC=1;MLEAF=1.00;MQ=60.00;QD=29.40;SOR=1.911	GT:AD:DP:GQ:PL	1:0,15:15:99:451,0
II	1422317	.	T	A	1393.01	.	AC=1;AF=1.00;AN=1;DP=43;FS=0.000;MLEAC=1;MLEAF=1.00;MQ=60.00;QD=32.40;SOR=0.836	GT:AD:DP:GQ:PL	1:0,43:43:99:1403,0
II	1553976	.	A	T	531.01	.	AC=1;AF=1.00;AN=1;DP=15;FS=0.000;MLEAC=1;MLEAF=1.00;MQ=60.00;QD=28.86;SOR=1.473	GT:AD:DP:GQ:PL	1:0,15:15:99:541,0
II	1655322	.	G	A	503.01	.	AC=1;AF=1.00;AN=1;DP=18;FS=0.000;MLEAC=1;MLEAF=1.00;MQ=60.00;QD=27.94;SOR=1.179	GT:AD:DP:GQ:PL	1:0,18:18:99:513,0
II	1672859	.	C	T	705.01	.	AC=1;AF=1.00;AN=1;DP=24;FS=0.000;MLEAC=1;MLEAF=1.00;MQ=60.00;QD=29.38;SOR=1.270	GT:AD:DP:GQ:PL	1:0,24:24:99:715,0
II	1673002	.	G	C	1332.01	.	AC=1;AF=1.00;AN=1;DP=37;FS=0.000;MLEAC=1;MLEAF=1.00;MQ=60.00;QD=29.41;SOR=0.859	GT:AD:DP:GQ:PL	1:0,37:37:99:1342,0
II	1678205	.	TA	T	43.01	.	AC=1;AF=1.00;AN=1;DP=2;FS=0.000;MLEAC=1;MLEAF=1.00;MQ=60.00;QD=21.50;SOR=0.693	GT:AD:DP:GQ:PL	1:0,2:2:53:53,0
II	1678693	.	T	A	965.01	.	AC=1;AF=1.00;AN=1;DP=31;FS=0.000;MLEAC=1;MLEAF=1.00;MQ=60.00;QD=31.13;SOR=1.214	GT:AD:DP:GQ:PL	1:0,31:31:99:975,0
II	1683324	.	T	G	1643.01	.	AC=1;AF=1.00;AN=1;DP=47;FS=0.000;MLEAC=1;MLEAF=1.00;MQ=60.00;QD=34.96;SOR=1.132	GT:AD:DP:GQ:PL	1:0,47:47:99:1653,0
II	1697124	.	C	T	297.01	.	AC=1;AF=1.00;AN=1;DP=11;FS=0.000;MLEAC=1;MLEAF=1.00;MQ=60.00;QD=27.00;SOR=1.270	GT:AD:DP:GQ:PL	1:0,11:11:99:307,0
II	1784826	.	G	A	1450.01	.	AC=1;AF=1.00;AN=1;DP=45;FS=0.000;MLEAC=1;MLEAF=1.00;MQ=60.00;QD=32.22;SOR=0.829	GT:AD:DP:GQ:PL	1:0,45:45:99:1460,0
II	1818220	.	CTCTCT	C	395.01	.	AC=1;AF=1.00;AN=1;DP=9;FS=0.000;MLEAC=1;MLEAF=1.00;MQ=60.00;QD=31.11;SOR=2.093	GT:AD:DP:GQ:PL	1:0,9:9:99:405,0
II	1849777	.	G	A	833.01	.	AC=1;AF=1.00;AN=1;DP=24;FS=0.000;MLEAC=1;MLEAF=1.00;MQ=60.00;QD=34.71;SOR=1.270	GT:AD:DP:GQ:PL	1:0,24:24:99:843,0
II	1861420	.	TG	T	759.01	.	AC=1;AF=1.00;AN=1;DP=19;FS=0.000;MLEAC=1;MLEAF=1.00;MQ=60.00;QD=34.66;SOR=1.022	GT:AD:DP:GQ:PL	1:0,19:19:99:769,0
II	1873779	.	T	TA	514.04	.	AC=1;AF=1.00;AN=1;DP=15;FS=0.000;MLEAC=1;MLEAF=1.00;MQ=60.00;QD=34.27;SOR=1.473	GT:AD:DP:GQ:PL	1:0,15:15:99:524,0
II	1877294	.	A	AT	151.04	.	AC=1;AF=1.00;AN=1;DP=7;FS=0.000;MLEAC=1;MLEAF=1.00;MQ=60.00;QD=25.17;SOR=3.912	GT:AD:DP:GQ:PL	1:0,6:6:99:161,0
II	1941966	.	A	AT	430.04	.	AC=1;AF=1.00;AN=1;DP=11;FS=0.000;MLEAC=1;MLEAF=1.00;MQ=60.00;QD=29.40;SOR=0.859	GT:AD:DP:GQ:PL	1:0,11:11:99:440,0
II	1941982	.	A	AT	394.04	.	AC=1;AF=1.00;AN=1;DP=11;FS=0.000;MLEAC=1;MLEAF=1.00;MQ=60.00;QD=36.76;SOR=0.693	GT:AD:DP:GQ:PL	1:0,10:10:99:404,0
II	1948953	.	GA	G	2012.01	.	AC=1;AF=1.00;AN=1;DP=55;FS=0.000;MLEAC=1;MLEAF=1.00;MQ=60.00;QD=30.54;SOR=0.846	GT:AD:DP:GQ:PL	1:0,54:54:99:2022,0
II	1950050	.	A	AG	869.04	.	AC=1;AF=1.00;AN=1;DP=26;FS=0.000;MLEAC=1;MLEAF=1.00;MQ=60.00;QD=34.76;SOR=1.136	GT:AD:DP:GQ:PL	1:0,25:25:99:879,0
II	1955495	.	T	TA	90.04	.	AC=1;AF=1.00;AN=1;DP=4;FS=0.000;MLEAC=1;MLEAF=1.00;MQ=60.00;QD=22.51;SOR=0.693	GT:AD:DP:GQ:PL	1:0,4:4:99:100,0
II	1960392	.	A	AG	429.04	.	AC=1;AF=1.00;AN=1;DP=13;FS=0.000;MLEAC=1;MLEAF=1.00;MQ=60.00;QD=21.53;SOR=0.859	GT:AD:DP:GQ:PL	1:0,11:11:99:439,0
II	1962419	.	T	A	827.01	.	AC=1;AF=1.00;AN=1;DP=19;FS=0.000;MLEAC=1;MLEAF=1.00;MQ=60.00;QD=34.87;SOR=1.022	GT:AD:DP:GQ:PL	1:0,19:19:99:837,0
II	1962439	.	A	G	788.01	.	AC=1;AF=1.00;AN=1;DP=18;FS=0.000;MLEAC=1;MLEAF=1.00;MQ=60.00;QD=31.04;SOR=0.914	GT:AD:DP:GQ:PL	1:0,18:18:99:798,0
II	1962458	.	T	A	664.01	.	AC=1;AF=1.00;AN=1;DP=15;FS=0.000;MLEAC=1;MLEAF=1.00;MQ=60.00;QD=27.86;SOR=0.818	GT:AD:DP:GQ:PL	1:0,15:15:99:674,0
II	1987098	.	C	A	575.01	.	AC=1;AF=1.00;AN=1;DP=13;FS=0.000;MLEAC=1;MLEAF=1.00;MQ=60.00;QD=34.17;SOR=1.179	GT:AD:DP:GQ:PL	1:0,13:13:99:585,0
II	1987101	.	CG	C	575.01	.	AC=1;AF=1.00;AN=1;DP=13;FS=0.000;MLEAC=1;MLEAF=1.00;MQ=60.00;QD=28.60;SOR=1.179	GT:AD:DP:GQ:PL	1:0,13:13:99:585,0
II	1987117	.	TG	T	514.01	.	AC=1;AF=1.00;AN=1;DP=14;FS=0.000;MLEAC=1;MLEAF=1.00;MQ=60.00;QD=25.57;SOR=0.693	GT:AD:DP:GQ:PL	1:0,14:14:99:524,0
II	2007715	.	A	G	536.01	.	AC=1;AF=1.00;AN=1;DP=17;FS=0.000;MLEAC=1;MLEAF=1.00;MQ=60.00;QD=31.53;SOR=1.739	GT:AD:DP:GQ:PL	1:0,17:17:99:546,0
II	2044929	.	A	T	64.01	.	AC=1;AF=1.00;AN=1;DP=3;FS=0.000;MLEAC=1;MLEAF=1.00;MQ=60.00;QD=21.34;SOR=1.179	GT:AD:DP:GQ:PL	1:0,3:3:74:74,0
II	2049891	.	AT	A	989.01	.	AC=1;AF=1.00;AN=1;DP=28;FS=0.000;MLEAC=1;MLEAF=1.00;MQ=60.00;QD=33.11;SOR=2.147	GT:AD:DP:GQ:PL	1:0,28:28:99:999,0
II	2053516	.	G	GC	958.04	.	AC=1;AF=1.00;AN=1;DP=25;FS=0.000;MLEAC=1;MLEAF=1.00;MQ=60.00;QD=30.20;SOR=1.358	GT:AD:DP:GQ:PL	1:0,25:25:99:968,0
II	2108180	.	T	TA	957.04	.	AC=1;AF=1.00;AN=1;DP=24;FS=0.000;MLEAC=1;MLEAF=1.00;MQ=60.00;QD=30.49;SOR=0.859	GT:AD:DP:GQ:PL	1:0,24:24:99:967,0
II	2121169	.	CT	C	81.01	.	AC=1;AF=1.00;AN=1;BaseQRankSum=-1.282;DP=5;FS=0.000;MLEAC=1;MLEAF=1.00;MQ=60.00;MQRankSum=0.000;QD=16.20;ReadPosRankSum=-1.282;SOR=0.223	GT:AD:DP:GQ:PL	1:1,4:5:91:91,0
II	2147726	.	G	GT	622.04	.	AC=1;AF=1.00;AN=1;DP=17;FS=0.000;MLEAC=1;MLEAF=1.00;MQ=60.00;QD=31.67;SOR=2.179	GT:AD:DP:GQ:PL	1:0,17:17:99:632,0
II	2187407	.	G	GA	393.04	.	AC=1;AF=1.00;AN=1;DP=10;FS=0.000;MLEAC=1;MLEAF=1.00;MQ=60.00;QD=29.53;SOR=0.693	GT:AD:DP:GQ:PL	1:0,10:10:99:403,0
II	2199987	.	ATAACC	A	1305.01	.	AC=1;AF=1.00;AN=1;DP=33;FS=0.000;MLEAC=1;MLEAF=1.00;MQ=60.00;QD=32.63;SOR=1.143	GT:AD:DP:GQ:PL	1:0,30:30:99:1315,0
II	2219928	.	A	AT	700.04	.	AC=1;AF=1.00;AN=1;DP=19;FS=0.000;MLEAC=1;MLEAF=1.00;MQ=60.00;QD=30.36;SOR=1.022	GT:AD:DP:GQ:PL	1:0,19:19:99:710,0
II	2228775	.	T	G	1038.01	.	AC=1;AF=1.00;AN=1;DP=23;FS=0.000;MLEAC=1;MLEAF=1.00;MQ=60.00;QD=28.13;SOR=0.963	GT:AD:DP:GQ:PL	1:0,23:23:99:1048,0
II	2228777	.	G	T	1038.01	.	AC=1;AF=1.00;AN=1;DP=24;FS=0.000;MLEAC=1;MLEAF=1.00;MQ=60.00;QD=27.97;SOR=0.859	GT:AD:DP:GQ:PL	1:0,24:24:99:1048,0
II	2293297	.	GA	G	204.01	.	AC=1;AF=1.00;AN=1;BaseQRankSum=1.593;DP=9;FS=3.522;MLEAC=1;MLEAF=1.00;MQ=60.00;MQRankSum=0.000;QD=22.67;ReadPosRankSum=0.282;SOR=0.916	GT:AD:DP:GQ:PL	1:1,8:9:99:214,0
II	2436580	.	C	G	1916.01	.	AC=1;AF=1.00;AN=1;DP=56;FS=0.000;MLEAC=1;MLEAF=1.00;MQ=60.00;QD=34.21;SOR=1.412	GT:AD:DP:GQ:PL	1:0,56:56:99:1926,0
II	2437855	.	A	C	79.01	.	AC=1;AF=1.00;AN=1;BaseQRankSum=1.408;DP=40;FS=1.258;MLEAC=1;MLEAF=1.00;MQ=57.96;MQRankSum=-2.646;QD=1.98;ReadPosRankSum=-0.794;SOR=0.983	GT:AD:DP:GQ:PL	1:17,23:40:89:89,0
II	2444543	.	T	C	769.01	.	AC=1;AF=1.00;AN=1;DP=20;FS=0.000;MLEAC=1;MLEAF=1.00;MQ=60.00;QD=28.31;SOR=2.531	GT:AD:DP:GQ:PL	1:0,20:20:99:779,0
II	2592423	.	T	TA	338.04	.	AC=1;AF=1.00;AN=1;DP=13;FS=0.000;MLEAC=1;MLEAF=1.00;MQ=60.00;QD=26.00;SOR=1.179	GT:AD:DP:GQ:PL	1:0,13:13:99:348,0
II	2630607	.	C	CA	63.04	.	AC=1;AF=1.00;AN=1;DP=5;FS=0.000;MLEAC=1;MLEAF=1.00;MQ=60.00;QD=21.01;SOR=1.179	GT:AD:DP:GQ:PL	1:0,3:3:73:73,0
II	2676336	.	C	T	640.01	.	AC=1;AF=1.00;AN=1;DP=19;FS=0.000;MLEAC=1;MLEAF=1.00;MQ=60.00;QD=33.68;SOR=0.793	GT:AD:DP:GQ:PL	1:0,19:19:99:650,0
II	2709414	.	G	GC	1516.04	.	AC=1;AF=1.00;AN=1;DP=42;FS=0.000;MLEAC=1;MLEAF=1.00;MQ=60.00;QD=35.21;SOR=0.741	GT:AD:DP:GQ:PL	1:0,41:41:99:1526,0
II	2720152	.	T	TA	184.04	.	AC=1;AF=1.00;AN=1;DP=9;FS=0.000;MLEAC=1;MLEAF=1.00;MQ=60.00;QD=23.01;SOR=0.941	GT:AD:DP:GQ:PL	1:0,8:8:99:194,0
II	2755338	.	CAT	C	60.01	.	AC=1;AF=1.00;AN=1;DP=2;FS=0.000;MLEAC=1;MLEAF=1.00;MQ=60.00;QD=30.00;SOR=2.303	GT:AD:DP:GQ:PL	1:0,2:2:70:70,0
II	2788933	.	C	CG	1275.04	.	AC=1;AF=1.00;AN=1;DP=33;FS=0.000;MLEAC=1;MLEAF=1.00;MQ=60.00;QD=35.18;SOR=0.693	GT:AD:DP:GQ:PL	1:0,32:32:99:1285,0
II	2798040	.	CT	C	1599.01	.	AC=1;AF=1.00;AN=1;DP=43;FS=0.000;MLEAC=1;MLEAF=1.00;MQ=60.00;QD=29.59;SOR=0.836	GT:AD:DP:GQ:PL	1:0,43:43:99:1609,0
II	2798514	.	AG	A	266.01	.	AC=1;AF=1.00;AN=1;DP=7;FS=0.000;MLEAC=1;MLEAF=1.00;MQ=60.00;QD=32.25;SOR=1.609	GT:AD:DP:GQ:PL	1:0,7:7:99:276,0
II	2806053	.	G	A	664.01	.	AC=1;AF=1.00;AN=1;BaseQRankSum=1.692;DP=23;FS=3.617;MLEAC=1;MLEAF=1.00;MQ=60.00;MQRankSum=0.000;QD=28.87;ReadPosRankSum=-0.377;SOR=0.793	GT:AD:DP:GQ:PL	1:1,22:23:99:674,0
II	2811495	.	CA	C	551.01	.	AC=1;AF=1.00;AN=1;DP=15;FS=0.000;MLEAC=1;MLEAF=1.00;MQ=60.00;QD=34.86;SOR=1.112	GT:AD:DP:GQ:PL	1:0,15:15:99:561,0
II	2901509	.	G	T	657.01	.	AC=1;AF=1.00;AN=1;DP=20;FS=0.000;MLEAC=1;MLEAF=1.00;MQ=60.00;QD=32.85;SOR=1.402	GT:AD:DP:GQ:PL	1:0,20:20:99:667,0
II	3006137	.	A	T	815.01	.	AC=1;AF=1.00;AN=1;DP=30;FS=0.000;MLEAC=1;MLEAF=1.00;MQ=60.00;QD=28.10;SOR=1.071	GT:AD:DP:GQ:PL	1:0,29:29:99:825,0
II	3040332	.	C	CG	1445.04	.	AC=1;AF=1.00;AN=1;DP=39;FS=0.000;MLEAC=1;MLEAF=1.00;MQ=60.00;QD=32.49;SOR=1.096	GT:AD:DP:GQ:PL	1:0,39:39:99:1455,0
II	3058544	.	TG	T	103.01	.	AC=1;AF=1.00;AN=1;DP=4;FS=0.000;MLEAC=1;MLEAF=1.00;MQ=60.00;QD=25.75;SOR=1.609	GT:AD:DP:GQ:PL	1:0,4:4:99:113,0
II	3493147	.	T	G	519.01	.	AC=1;AF=1.00;AN=1;DP=17;FS=0.000;MLEAC=1;MLEAF=1.00;MQ=60.00;QD=30.53;SOR=1.371	GT:AD:DP:GQ:PL	1:0,17:17:99:529,0
II	3608409	.	G	A	1408.01	.	AC=1;AF=1.00;AN=1;DP=42;FS=0.000;MLEAC=1;MLEAF=1.00;MQ=60.00;QD=33.52;SOR=0.788	GT:AD:DP:GQ:PL	1:0,42:42:99:1418,0
II	3619003	.	A	AG	885.04	.	AC=1;AF=1.00;AN=1;DP=23;FS=0.000;MLEAC=1;MLEAF=1.00;MQ=60.00;QD=29.05;SOR=1.179	GT:AD:DP:GQ:PL	1:0,23:23:99:895,0
II	3860185	.	CTAGTA	C	1025.01	.	AC=1;AF=1.00;AN=1;DP=23;FS=0.000;MLEAC=1;MLEAF=1.00;MQ=60.00;QD=31.88;SOR=1.708	GT:AD:DP:GQ:PL	1:0,23:23:99:1035,0
II	4037197	.	ATGTGTGTGTG	A	771.04	.	AC=1;AF=1.00;AN=1;DP=20;FS=0.000;MLEAC=1;MLEAF=1.00;MQ=60.00;QD=30.31;SOR=1.371	GT:AD:DP:GQ:PL	1:0,19:19:99:781,0
II	4122326	.	T	C	729.01	.	AC=1;AF=1.00;AN=1;DP=21;FS=0.000;MLEAC=1;MLEAF=1.00;MQ=60.00;QD=34.71;SOR=0.784	GT:AD:DP:GQ:PL	1:0,21:21:99:739,0
II	4254960	.	GA	G	627.01	.	AC=1;AF=1.00;AN=1;DP=17;FS=0.000;MLEAC=1;MLEAF=1.00;MQ=60.00;QD=29.84;SOR=1.061	GT:AD:DP:GQ:PL	1:0,17:17:99:637,0
II	4308414	.	C	CA	88.04	.	AC=1;AF=1.00;AN=1;DP=6;FS=0.000;MLEAC=1;MLEAF=1.00;MQ=60.00;QD=22.01;SOR=3.258	GT:AD:DP:GQ:PL	1:0,4:4:98:98,0
II	4343981	.	T	C	39.01	.	AC=1;AF=1.00;AN=1;DP=2;FS=0.000;MLEAC=1;MLEAF=1.00;MQ=60.00;QD=19.50;SOR=0.693	GT:AD:DP:GQ:PL	1:0,2:2:49:49,0
II	4400666	.	A	C	521.01	.	AC=1;AF=1.00;AN=1;DP=15;FS=0.000;MLEAC=1;MLEAF=1.00;MQ=60.00;QD=34.73;SOR=2.448	GT:AD:DP:GQ:PL	1:0,15:15:99:531,0
II	4422090	.	C	G	485.01	.	AC=1;AF=1.00;AN=1;DP=11;FS=0.000;MLEAC=1;MLEAF=1.00;MQ=59.91;QD=28.80;SOR=2.494	GT:AD:DP:GQ:PL	1:0,11:11:99:495,0
II	4422093	.	G	A	485.01	.	AC=1;AF=1.00;AN=1;DP=11;FS=0.000;MLEAC=1;MLEAF=1.00;MQ=59.91;QD=29.95;SOR=2.494	GT:AD:DP:GQ:PL	1:0,11:11:99:495,0
II	4422096	.	T	C	485.01	.	AC=1;AF=1.00;AN=1;DP=11;FS=0.000;MLEAC=1;MLEAF=1.00;MQ=59.91;QD=30.22;SOR=2.494	GT:AD:DP:GQ:PL	1:0,11:11:99:495,0
II	4422099	.	T	A	485.01	.	AC=1;AF=1.00;AN=1;DP=11;FS=0.000;MLEAC=1;MLEAF=1.00;MQ=59.91;QD=29.85;SOR=2.494	GT:AD:DP:GQ:PL	1:0,11:11:99:495,0
II	4422104	.	G	A	485.01	.	AC=1;AF=1.00;AN=1;DP=11;FS=0.000;MLEAC=1;MLEAF=1.00;MQ=59.91;QD=31.18;SOR=2.494	GT:AD:DP:GQ:PL	1:0,11:11:99:495,0
II	4422165	.	T	C	305.01	.	AC=1;AF=1.00;AN=1;DP=7;FS=0.000;MLEAC=1;MLEAF=1.00;MQ=59.86;QD=28.65;SOR=2.584	GT:AD:DP:GQ:PL	1:0,7:7:99:315,0
II	4422168	.	T	A	305.01	.	AC=1;AF=1.00;AN=1;DP=7;FS=0.000;MLEAC=1;MLEAF=1.00;MQ=59.86;QD=28.44;SOR=2.584	GT:AD:DP:GQ:PL	1:0,7:7:99:315,0
II	4422171	.	T	G	305.01	.	AC=1;AF=1.00;AN=1;DP=7;FS=0.000;MLEAC=1;MLEAF=1.00;MQ=59.86;QD=35.95;SOR=2.584	GT:AD:DP:GQ:PL	1:0,7:7:99:315,0
II	4422174	.	T	A	299.01	.	AC=1;AF=1.00;AN=1;DP=4;FS=0.000;MLEAC=1;MLEAF=1.00;MQ=59.75;QD=33.53;SOR=3.258	GT:AD:DP:GQ:PL	1:0,4:4:99:309,0
II	4422181	.	G	A	119.01	.	AC=1;AF=1.00;AN=1;BaseQRankSum=0.000;DP=6;FS=0.000;MLEAC=1;MLEAF=1.00;MQ=59.83;MQRankSum=-0.674;QD=29.75;ReadPosRankSum=1.383;SOR=0.693	GT:AD:DP:GQ:PL	1:2,2:4:99:129,0
II	4422182	.	T	A	119.01	.	AC=1;AF=1.00;AN=1;BaseQRankSum=0.000;DP=6;FS=0.000;MLEAC=1;MLEAF=1.00;MQ=59.83;MQRankSum=-0.674;QD=29.75;ReadPosRankSum=1.383;SOR=0.693	GT:AD:DP:GQ:PL	1:2,2:4:99:129,0
II	4422183	.	T	A	74.01	.	AC=1;AF=1.00;AN=1;BaseQRankSum=0.674;DP=6;FS=0.000;MLEAC=1;MLEAF=1.00;MQ=59.83;MQRankSum=-0.674;QD=18.50;ReadPosRankSum=1.383;SOR=0.693	GT:AD:DP:GQ:PL	1:2,2:4:84:84,0
II	4422185	.	G	C	74.01	.	AC=1;AF=1.00;AN=1;BaseQRankSum=1.383;DP=6;FS=0.000;MLEAC=1;MLEAF=1.00;MQ=59.83;MQRankSum=-0.674;QD=18.50;ReadPosRankSum=1.383;SOR=0.693	GT:AD:DP:GQ:PL	1:2,2:4:84:84,0
II	4422188	.	A	T	74.01	.	AC=1;AF=1.00;AN=1;BaseQRankSum=0.967;DP=5;FS=0.000;MLEAC=1;MLEAF=1.00;MQ=59.80;MQRankSum=-0.431;QD=24.67;ReadPosRankSum=0.967;SOR=1.179	GT:AD:DP:GQ:PL	1:1,2:3:84:84,0
II	4422195	.	G	C	80.01	.	AC=1;AF=1.00;AN=1;DP=4;FS=0.000;MLEAC=1;MLEAF=1.00;MQ=59.75;QD=36.33;SOR=2.303	GT:AD:DP:GQ:PL	1:0,2:2:90:90,0
II	4422419	.	ATGGAACTACCTCTGGCACTGTAGAGGTGGTTGAACCCACTGCTGGAACTGTTACTGAGACCATTGTTTCTGGTTCTGTTGGATATACTTCCACGTTCCCTGCTAG	A	186.01	.	AC=1;AF=1.00;AN=1;DP=5;FS=0.000;MLEAC=1;MLEAF=1.00;MQ=40.74;QD=32.31;SOR=3.611	GT:AD:DP:GQ:PL	1:0,5:5:99:196,0
II	4533588	.	CT	C	111.01	.	AC=1;AF=1.00;AN=1;BaseQRankSum=-0.792;DP=8;FS=0.000;MLEAC=1;MLEAF=1.00;MQ=60.00;MQRankSum=0.000;QD=15.86;ReadPosRankSum=1.981;SOR=0.180	GT:AD:DP:GQ:PL	1:2,5:7:99:121,0
II	4533598	.	G	A	188.01	.	AC=1;AF=1.00;AN=1;BaseQRankSum=-1.242;DP=8;FS=0.000;MLEAC=1;MLEAF=1.00;MQ=60.00;MQRankSum=0.000;QD=23.50;ReadPosRankSum=0.619;SOR=0.693	GT:AD:DP:GQ:PL	1:2,6:8:99:198,0
II	4533617	.	A	G	79.01	.	AC=1;AF=1.00;AN=1;BaseQRankSum=1.046;DP=12;FS=0.000;MLEAC=1;MLEAF=1.00;MQ=60.00;MQRankSum=0.000;QD=6.58;ReadPosRankSum=1.560;SOR=1.085	GT:AD:DP:GQ:PL	1:5,7:12:89:89,0
II	4533744	.	T	C	54.01	.	AC=1;AF=1.00;AN=1;BaseQRankSum=2.054;DP=41;FS=3.317;MLEAC=1;MLEAF=1.00;MQ=60.00;MQRankSum=0.000;QD=1.32;ReadPosRankSum=2.380;SOR=1.402	GT:AD:DP:GQ:PL	1:22,19:41:64:64,0
II	4535523	.	T	TGTTACG	279.04	.	AC=1;AF=1.00;AN=1;BaseQRankSum=0.944;DP=72;FS=1.015;MLEAC=1;MLEAF=1.00;MQ=60.00;MQRankSum=0.000;QD=3.99;ReadPosRankSum=-2.577;SOR=0.952	GT:AD:DP:GQ:PL	1:32,38:70:99:289,0
II	4535645	.	GT	G	76.01	.	AC=1;AF=1.00;AN=1;BaseQRankSum=-1.333;DP=52;FS=1.119;MLEAC=1;MLEAF=1.00;MQ=60.00;MQRankSum=0.000;QD=1.62;ReadPosRankSum=-1.344;SOR=0.922	GT:AD:DP:GQ:PL	1:22,25:47:86:86,0
II	4537213	.	G	GT	1301.04	.	AC=1;AF=1.00;AN=1;BaseQRankSum=0.380;DP=79;FS=4.971;MLEAC=1;MLEAF=1.00;MQ=60.00;MQRankSum=0.000;QD=16.47;ReadPosRankSum=-1.976;SOR=0.316	GT:AD:DP:GQ:PL	1:21,58:79:99:1311,0
II	4537387	.	AAATAAGAG	A	750.01	.	AC=1;AF=1.00;AN=1;BaseQRankSum=1.429;DP=59;FS=0.000;MLEAC=1;MLEAF=1.00;MQ=60.00;MQRankSum=0.000;QD=13.16;ReadPosRankSum=1.171;SOR=0.836	GT:AD:DP:GQ:PL	1:20,37:57:99:760,0
II	4539204	.	GATAGGTAGAATAAGTAAAGCAGAATAGGTAGA	G	681.01	.	AC=1;AF=1.00;AN=1;BaseQRankSum=1.557;DP=31;FS=0.000;MLEAC=1;MLEAF=1.00;MQ=57.10;MQRankSum=-1.252;QD=25.22;ReadPosRankSum=0.195;SOR=0.458	GT:AD:DP:GQ:PL	1:6,21:27:99:691,0
II	4539673	.	T	A	71.01	.	AC=1;AF=1.00;AN=1;BaseQRankSum=-1.383;DP=6;FS=0.000;MLEAC=1;MLEAF=1.00;MQ=60.00;MQRankSum=0.000;QD=11.83;ReadPosRankSum=1.383;SOR=0.368	GT:AD:DP:GQ:PL	1:1,5:6:81:81,0
II	4539725	.	T	C	31.01	.	AC=1;AF=1.00;AN=1;BaseQRankSum=-1.150;DP=9;FS=0.000;MLEAC=1;MLEAF=1.00;MQ=60.00;MQRankSum=0.000;QD=3.45;ReadPosRankSum=2.100;SOR=0.804	GT:AD:DP:GQ:PL	1:3,6:9:41:41,0
III	138018	.	C	CA	361.04	.	AC=1;AF=1.00;AN=1;BaseQRankSum=0.000;DP=17;FS=8.451;MLEAC=1;MLEAF=1.00;MQ=60.00;MQRankSum=0.000;QD=22.57;ReadPosRankSum=0.170;SOR=1.414	GT:AD:DP:GQ:PL	1:2,14:16:99:371,0
III	227730	.	A	T	2119.01	.	AC=1;AF=1.00;AN=1;DP=60;FS=0.000;MLEAC=1;MLEAF=1.00;MQ=60.00;QD=33.61;SOR=0.986	GT:AD:DP:GQ:PL	1:0,60:60:99:2129,0
III	284657	.	C	A	405.01	.	AC=1;AF=1.00;AN=1;DP=11;FS=0.000;MLEAC=1;MLEAF=1.00;MQ=60.00;QD=33.66;SOR=3.442	GT:AD:DP:GQ:PL	1:0,11:11:99:415,0
III	679772	.	T	C	388.01	.	AC=1;AF=1.00;AN=1;DP=13;FS=0.000;MLEAC=1;MLEAF=1.00;MQ=60.00;QD=29.85;SOR=1.609	GT:AD:DP:GQ:PL	1:0,13:13:99:398,0
III	719703	.	T	TAA	40.04	.	AC=1;AF=1.00;AN=1;DP=5;FS=0.000;MLEAC=1;MLEAF=1.00;MQ=60.00;QD=20.02;SOR=0.693	GT:AD:DP:GQ:PL	1:0,2:2:50:50,0
III	720683	.	A	AT	68.04	.	AC=1;AF=1.00;AN=1;DP=3;FS=0.000;MLEAC=1;MLEAF=1.00;MQ=60.00;QD=22.68;SOR=2.833	GT:AD:DP:GQ:PL	1:0,3:3:78:78,0
III	867865	.	CT	C	191.01	.	AC=1;AF=1.00;AN=1;DP=8;FS=0.000;MLEAC=1;MLEAF=1.00;MQ=60.00;QD=27.29;SOR=0.941	GT:AD:DP:GQ:PL	1:0,7:7:99:201,0
III	963343	.	A	G	1825.01	.	AC=1;AF=1.00;AN=1;DP=56;FS=0.000;MLEAC=1;MLEAF=1.00;MQ=58.21;QD=32.59;SOR=1.199	GT:AD:DP:GQ:PL	1:0,56:56:99:1835,0
III	1016311	.	G	GC	626.04	.	AC=1;AF=1.00;AN=1;DP=17;FS=0.000;MLEAC=1;MLEAF=1.00;MQ=60.00;QD=28.03;SOR=1.371	GT:AD:DP:GQ:PL	1:0,17:17:99:636,0
III	1084059	.	ATGGAAGTGGTAAGTGGAAGTGGTAAGTGGAAGTGGTAAGTGGAAGTGGTAAG	A	215.04	.	AC=1;AF=1.00;AN=1;DP=13;FS=0.000;MLEAC=1;MLEAF=1.00;MQ=52.51;QD=29.68;SOR=1.022	GT:AD:DP:GQ:PL	1:0,5:5:99:225,0
III	1168405	.	TA	T	141.01	.	AC=1;AF=1.00;AN=1;DP=5;FS=0.000;MLEAC=1;MLEAF=1.00;MQ=60.00;QD=28.20;SOR=1.022	GT:AD:DP:GQ:PL	1:0,5:5:99:151,0
III	1374938	.	A	T	1547.01	.	AC=1;AF=1.00;AN=1;DP=45;FS=0.000;MLEAC=1;MLEAF=1.00;MQ=60.00;QD=28.71;SOR=0.883	GT:AD:DP:GQ:PL	1:0,44:44:99:1557,0
III	1685487	.	G	GA	574.04	.	AC=1;AF=1.00;AN=1;DP=18;FS=0.000;MLEAC=1;MLEAF=1.00;MQ=60.00;QD=31.89;SOR=0.914	GT:AD:DP:GQ:PL	1:0,18:18:99:584,0
III	1756400	.	TA	T	1412.01	.	AC=1;AF=1.00;AN=1;DP=38;FS=0.000;MLEAC=1;MLEAF=1.00;MQ=60.00;QD=27.25;SOR=1.329	GT:AD:DP:GQ:PL	1:0,38:38:99:1422,0
III	1765401	.	G	T	421.01	.	AC=1;AF=1.00;AN=1;DP=16;FS=0.000;MLEAC=1;MLEAF=1.00;MQ=60.00;QD=26.31;SOR=0.693	GT:AD:DP:GQ:PL	1:0,16:16:99:431,0
III	1774235	.	T	TGATC	1610.04	.	AC=1;AF=1.00;AN=1;DP=36;FS=0.000;MLEAC=1;MLEAF=1.00;MQ=60.00;QD=28.18;SOR=0.693	GT:AD:DP:GQ:PL	1:0,36:36:99:1620,0
III	1862803	.	A	G	588.01	.	AC=1;AF=1.00;AN=1;DP=19;FS=0.000;MLEAC=1;MLEAF=1.00;MQ=60.00;QD=30.95;SOR=1.022	GT:AD:DP:GQ:PL	1:0,19:19:99:598,0
III	2381979	.	G	T	81.01	.	AC=1;AF=1.00;AN=1;DP=3;FS=0.000;MLEAC=1;MLEAF=1.00;MQ=60.00;QD=27.00;SOR=1.179	GT:AD:DP:GQ:PL	1:0,3:3:91:91,0
III	2443562	.	A	AT	278.04	.	AC=1;AF=1.00;AN=1;BaseQRankSum=0.432;DP=22;FS=8.451;MLEAC=1;MLEAF=1.00;MQ=45.58;MQRankSum=0.000;QD=19.86;ReadPosRankSum=0.823;SOR=5.136	GT:AD:DP:GQ:PL	1:2,12:14:99:288,0
III	2448309	.	TAA	T	291.01	.	AC=1;AF=1.00;AN=1;DP=13;FS=0.000;MLEAC=1;MLEAF=1.00;MQ=57.74;QD=27.16;SOR=4.407	GT:AD:DP:GQ:PL	1:0,8:8:99:301,0
mitochondrial	1788	.	C	T	96857.01	.	AC=1;AF=1.00;AN=1;DP=2901;FS=0.000;MLEAC=1;MLEAF=1.00;MQ=60.00;QD=33.48;SOR=1.148	GT:AD:DP:GQ:PL	1:0,2893:2893:99:96867,0
mitochondrial	2091	.	A	G	75234.01	.	AC=1;AF=1.00;AN=1;DP=2344;FS=0.000;MLEAC=1;MLEAF=1.00;MQ=60.00;QD=32.17;SOR=1.075	GT:AD:DP:GQ:PL	1:0,2339:2339:99:75244,0
mitochondrial	2363	.	T	TC	93022.04	.	AC=1;AF=1.00;AN=1;DP=2470;FS=0.000;MLEAC=1;MLEAF=1.00;MQ=60.00;QD=27.17;SOR=1.178	GT:AD:DP:GQ:PL	1:0,2460:2460:99:93032,0
mitochondrial	4102	.	C	G	71336.01	.	AC=1;AF=1.00;AN=1;BaseQRankSum=1.877;DP=2275;FS=0.000;MLEAC=1;MLEAF=1.00;MQ=60.00;MQRankSum=0.000;QD=31.56;ReadPosRankSum=1.280;SOR=1.056	GT:AD:DP:GQ:PL	1:1,2259:2260:99:71346,0
mitochondrial	4463	.	C	A	36266.01	.	AC=1;AF=1.00;AN=1;DP=1195;FS=0.000;MLEAC=1;MLEAF=1.00;MQ=60.00;QD=30.42;SOR=1.051	GT:AD:DP:GQ:PL	1:0,1192:1192:99:36276,0
mitochondrial	4525	.	AC	A	38507.01	.	AC=1;AF=1.00;AN=1;DP=965;FS=0.000;MLEAC=1;MLEAF=1.00;MQ=60.00;QD=31.99;SOR=0.810	GT:AD:DP:GQ:PL	1:0,953:953:99:38517,0
mitochondrial	4773	.	TA	T	20035.01	.	AC=1;AF=1.00;AN=1;BaseQRankSum=-2.861;DP=635;FS=0.000;MLEAC=1;MLEAF=1.00;MQ=60.00;MQRankSum=0.000;QD=32.63;ReadPosRankSum=2.446;SOR=0.138	GT:AD:DP:GQ:PL	1:2,612:614:99:20045,0
mitochondrial	6906	.	A	T	43621.01	.	AC=1;AF=1.00;AN=1;BaseQRankSum=3.424;DP=1603;FS=0.000;MLEAC=1;MLEAF=1.00;MQ=60.00;MQRankSum=0.000;QD=27.43;ReadPosRankSum=1.830;SOR=0.220	GT:AD:DP:GQ:PL	1:3,1587:1590:99:43631,0
mitochondrial	8373	.	A	ATAC	89406.04	.	AC=1;AF=1.00;AN=1;BaseQRankSum=1.571;DP=2899;FS=0.000;MLEAC=1;MLEAF=1.00;MQ=60.00;MQRankSum=0.000;QD=31.75;ReadPosRankSum=2.246;SOR=0.208	GT:AD:DP:GQ:PL	1:11,2805:2816:99:89416,0
mitochondrial	8529	.	G	T	70214.01	.	AC=1;AF=1.00;AN=1;BaseQRankSum=5.293;DP=2327;FS=0.000;MLEAC=1;MLEAF=1.00;MQ=60.00;MQRankSum=0.000;QD=30.23;ReadPosRankSum=3.471;SOR=1.060	GT:AD:DP:GQ:PL	1:8,2315:2323:99:70224,0
mitochondrial	10309	.	T	C	40365.01	.	AC=1;AF=1.00;AN=1;DP=910;FS=0.000;MLEAC=1;MLEAF=1.00;MQ=60.00;QD=34.46;SOR=1.464	GT:AD:DP:GQ:PL	1:0,910:910:99:40375,0
mitochondrial	10310	.	C	T	40365.01	.	AC=1;AF=1.00;AN=1;DP=911;FS=0.000;MLEAC=1;MLEAF=1.00;MQ=60.00;QD=28.62;SOR=1.467	GT:AD:DP:GQ:PL	1:0,911:911:99:40375,0
mitochondrial	11218	.	T	A	149506.01	.	AC=1;AF=1.00;AN=1;BaseQRankSum=1.808;DP=4225;FS=0.000;MLEAC=1;MLEAF=1.00;MQ=60.00;MQRankSum=0.000;QD=27.35;ReadPosRankSum=-0.607;SOR=0.668	GT:AD:DP:GQ:PL	1:1,4216:4217:99:149516,0
mitochondrial	11644	.	A	C	48636.01	.	AC=1;AF=1.00;AN=1;BaseQRankSum=3.221;DP=1637;FS=0.000;MLEAC=1;MLEAF=1.00;MQ=60.00;MQRankSum=0.000;QD=29.78;ReadPosRankSum=1.140;SOR=0.365	GT:AD:DP:GQ:PL	1:4,1629:1633:99:48646,0
mitochondrial	13196	.	C	T	91622.04	.	AC=1;AF=1.00;AN=1;BaseQRankSum=3.246;DP=3255;FS=0.000;MLEAC=1;MLEAF=1.00;MQ=60.00;MQRankSum=0.000;QD=30.48;ReadPosRankSum=2.212;SOR=0.857	GT:AD:DP:GQ:PL	1:3,3003:3006:99:91632,0
mitochondrial	13751	.	C	T	46594.01	.	AC=1;AF=1.00;AN=1;DP=1547;FS=0.000;MLEAC=1;MLEAF=1.00;MQ=60.00;QD=30.18;SOR=1.373	GT:AD:DP:GQ:PL	1:0,1544:1544:99:46604,0
mitochondrial	15081	.	TA	T	27045.01	.	AC=1;AF=1.00;AN=1;BaseQRankSum=0.551;DP=1075;FS=0.000;MLEAC=1;MLEAF=1.00;MQ=59.99;MQRankSum=-0.077;QD=25.76;ReadPosRankSum=0.784;SOR=0.868	GT:AD:DP:GQ:PL	1:4,1046:1050:99:27055,0
mitochondrial	15088	.	G	GA	48534.04	.	AC=1;AF=1.00;AN=1;DP=1080;FS=0.000;MLEAC=1;MLEAF=1.00;MQ=59.99;QD=24.34;SOR=1.184	GT:AD:DP:GQ:PL	1:0,1080:1080:99:48544,0
mitochondrial	15200	.	G	T	35810.01	.	AC=1;AF=1.00;AN=1;BaseQRankSum=3.257;DP=1299;FS=0.000;MLEAC=1;MLEAF=1.00;MQ=60.00;MQRankSum=0.000;QD=27.59;ReadPosRankSum=-1.270;SOR=0.285	GT:AD:DP:GQ:PL	1:2,1296:1298:99:35820,0
mitochondrial	18648	.	G	A	47347.01	.	AC=1;AF=1.00;AN=1;BaseQRankSum=0.419;DP=1671;FS=0.000;MLEAC=1;MLEAF=1.00;MQ=60.00;MQRankSum=0.000;QD=28.51;ReadPosRankSum=1.682;SOR=0.439	GT:AD:DP:GQ:PL	1:1,1660:1661:99:47357,0
mitochondrial	19152	.	A	G	62090.01	.	AC=1;AF=1.00;AN=1;BaseQRankSum=2.000;DP=2105;FS=0.000;MLEAC=1;MLEAF=1.00;MQ=60.00;MQRankSum=0.000;QD=29.61;ReadPosRankSum=0.975;SOR=1.259	GT:AD:DP:GQ:PL	1:1,2096:2097:99:62100,0
