# Supplementary material for: Autotoxin-mediated latecomer killing in yeast communities
Source: PLoS Biol. 2022 Nov 7;20(11):e3001844. doi: 10.1371/journal.pbio.3001844 (PMC9639812; doi:10.1371/journal.pbio.3001844)
Supplement: S6 Data — (ZIP) [file pbio.3001844.s033.zip › S6_SFig6_vcfs/SFig6_hap_s4_suv-rep2.vcf]

##fileformat=VCFv4.2
##FILTER=<ID=LowQual,Description="Low quality">
##FORMAT=<ID=AD,Number=R,Type=Integer,Description="Allelic depths for the ref and alt alleles in the order listed">
##FORMAT=<ID=DP,Number=1,Type=Integer,Description="Approximate read depth (reads with MQ=255 or with bad mates are filtered)">
##FORMAT=<ID=GQ,Number=1,Type=Integer,Description="Genotype Quality">
##FORMAT=<ID=GT,Number=1,Type=String,Description="Genotype">
##FORMAT=<ID=PL,Number=G,Type=Integer,Description="Normalized, Phred-scaled likelihoods for genotypes as defined in the VCF specification">
##GATKCommandLine=<ID=HaplotypeCaller,CommandLine="HaplotypeCaller  --sample-ploidy 1 --output hap_s4.vcf --input s4.sorted.dedup.bam --reference /home/ohtalab/oda/pombe/191106_analysis_kuikas/ref/Schizosaccharomyces_pombe_all_chromosomes.fa  --use-new-qual-calculator true --annotate-with-num-discovered-alleles false --heterozygosity 0.001 --indel-heterozygosity 1.25E-4 --heterozygosity-stdev 0.01 --standard-min-confidence-threshold-for-calling 30.0 --max-alternate-alleles 6 --max-genotype-count 1024 --num-reference-samples-if-no-call 0 --contamination-fraction-to-filter 0.0 --output-mode EMIT_VARIANTS_ONLY --all-site-pls false --gvcf-gq-bands 1 --gvcf-gq-bands 2 --gvcf-gq-bands 3 --gvcf-gq-bands 4 --gvcf-gq-bands 5 --gvcf-gq-bands 6 --gvcf-gq-bands 7 --gvcf-gq-bands 8 --gvcf-gq-bands 9 --gvcf-gq-bands 10 --gvcf-gq-bands 11 --gvcf-gq-bands 12 --gvcf-gq-bands 13 --gvcf-gq-bands 14 --gvcf-gq-bands 15 --gvcf-gq-bands 16 --gvcf-gq-bands 17 --gvcf-gq-bands 18 --gvcf-gq-bands 19 --gvcf-gq-bands 20 --gvcf-gq-bands 21 --gvcf-gq-bands 22 --gvcf-gq-bands 23 --gvcf-gq-bands 24 --gvcf-gq-bands 25 --gvcf-gq-bands 26 --gvcf-gq-bands 27 --gvcf-gq-bands 28 --gvcf-gq-bands 29 --gvcf-gq-bands 30 --gvcf-gq-bands 31 --gvcf-gq-bands 32 --gvcf-gq-bands 33 --gvcf-gq-bands 34 --gvcf-gq-bands 35 --gvcf-gq-bands 36 --gvcf-gq-bands 37 --gvcf-gq-bands 38 --gvcf-gq-bands 39 --gvcf-gq-bands 40 --gvcf-gq-bands 41 --gvcf-gq-bands 42 --gvcf-gq-bands 43 --gvcf-gq-bands 44 --gvcf-gq-bands 45 --gvcf-gq-bands 46 --gvcf-gq-bands 47 --gvcf-gq-bands 48 --gvcf-gq-bands 49 --gvcf-gq-bands 50 --gvcf-gq-bands 51 --gvcf-gq-bands 52 --gvcf-gq-bands 53 --gvcf-gq-bands 54 --gvcf-gq-bands 55 --gvcf-gq-bands 56 --gvcf-gq-bands 57 --gvcf-gq-bands 58 --gvcf-gq-bands 59 --gvcf-gq-bands 60 --gvcf-gq-bands 70 --gvcf-gq-bands 80 --gvcf-gq-bands 90 --gvcf-gq-bands 99 --floor-blocks false --indel-size-to-eliminate-in-ref-model 10 --disable-optimizations false --just-determine-active-regions false --dont-genotype false --do-not-run-physical-phasing false --use-filtered-reads-for-annotations false --correct-overlapping-quality false --adaptive-pruning false --do-not-recover-dangling-branches false --recover-dangling-heads false --dont-trim-active-regions false --max-extension 25 --padding-around-indels 150 --padding-around-snps 20 --kmer-size 10 --kmer-size 25 --dont-increase-kmer-sizes-for-cycles false --allow-non-unique-kmers-in-ref false --num-pruning-samples 1 --min-dangling-branch-length 4 --recover-all-dangling-branches false --max-num-haplotypes-in-population 128 --min-pruning 2 --adaptive-pruning-initial-error-rate 0.001 --pruning-lod-threshold 2.302585092994046 --max-unpruned-variants 100 --linked-de-bruijn-graph false --debug-assembly false --debug-graph-transformations false --capture-assembly-failure-bam false --error-correct-reads false --kmer-length-for-read-error-correction 25 --min-observations-for-kmer-to-be-solid 20 --likelihood-calculation-engine PairHMM --base-quality-score-threshold 18 --pair-hmm-gap-continuation-penalty 10 --pair-hmm-implementation FASTEST_AVAILABLE --pcr-indel-model CONSERVATIVE --phred-scaled-global-read-mismapping-rate 45 --native-pair-hmm-threads 4 --native-pair-hmm-use-double-precision false --bam-writer-type CALLED_HAPLOTYPES --dont-use-soft-clipped-bases false --min-base-quality-score 10 --smith-waterman JAVA --emit-ref-confidence NONE --max-mnp-distance 0 --force-call-filtered-alleles false --min-assembly-region-size 50 --max-assembly-region-size 300 --assembly-region-padding 100 --max-reads-per-alignment-start 50 --active-probability-threshold 0.002 --max-prob-propagation-distance 50 --force-active false --interval-set-rule UNION --interval-padding 0 --interval-exclusion-padding 0 --interval-merging-rule ALL --read-validation-stringency SILENT --seconds-between-progress-updates 10.0 --disable-sequence-dictionary-validation false --create-output-bam-index true --create-output-bam-md5 false --create-output-variant-index true --create-output-variant-md5 false --lenient false --add-output-sam-program-record true --add-output-vcf-command-line true --cloud-prefetch-buffer 40 --cloud-index-prefetch-buffer -1 --disable-bam-index-caching false --sites-only-vcf-output false --help false --version false --showHidden false --verbosity INFO --QUIET false --use-jdk-deflater false --use-jdk-inflater false --gcs-max-retries 20 --gcs-project-for-requester-pays  --disable-tool-default-read-filters false --minimum-mapping-quality 20 --disable-tool-default-annotations false --enable-all-annotations false --allow-old-rms-mapping-quality-annotation-data false",Version="4.1.4.1",Date="February 4, 2020 5:25:53 PM JST">
##INFO=<ID=AC,Number=A,Type=Integer,Description="Allele count in genotypes, for each ALT allele, in the same order as listed">
##INFO=<ID=AF,Number=A,Type=Float,Description="Allele Frequency, for each ALT allele, in the same order as listed">
##INFO=<ID=AN,Number=1,Type=Integer,Description="Total number of alleles in called genotypes">
##INFO=<ID=BaseQRankSum,Number=1,Type=Float,Description="Z-score from Wilcoxon rank sum test of Alt Vs. Ref base qualities">
##INFO=<ID=DP,Number=1,Type=Integer,Description="Approximate read depth; some reads may have been filtered">
##INFO=<ID=DS,Number=0,Type=Flag,Description="Were any of the samples downsampled?">
##INFO=<ID=ExcessHet,Number=1,Type=Float,Description="Phred-scaled p-value for exact test of excess heterozygosity">
##INFO=<ID=FS,Number=1,Type=Float,Description="Phred-scaled p-value using Fisher's exact test to detect strand bias">
##INFO=<ID=InbreedingCoeff,Number=1,Type=Float,Description="Inbreeding coefficient as estimated from the genotype likelihoods per-sample when compared against the Hardy-Weinberg expectation">
##INFO=<ID=MLEAC,Number=A,Type=Integer,Description="Maximum likelihood expectation (MLE) for the allele counts (not necessarily the same as the AC), for each ALT allele, in the same order as listed">
##INFO=<ID=MLEAF,Number=A,Type=Float,Description="Maximum likelihood expectation (MLE) for the allele frequency (not necessarily the same as the AF), for each ALT allele, in the same order as listed">
##INFO=<ID=MQ,Number=1,Type=Float,Description="RMS Mapping Quality">
##INFO=<ID=MQRankSum,Number=1,Type=Float,Description="Z-score From Wilcoxon rank sum test of Alt vs. Ref read mapping qualities">
##INFO=<ID=QD,Number=1,Type=Float,Description="Variant Confidence/Quality by Depth">
##INFO=<ID=ReadPosRankSum,Number=1,Type=Float,Description="Z-score from Wilcoxon rank sum test of Alt vs. Ref read position bias">
##INFO=<ID=SOR,Number=1,Type=Float,Description="Symmetric Odds Ratio of 2x2 contingency table to detect strand bias">
##contig=<ID=chr_II_telomeric_gap,length=20000>
##contig=<ID=I,length=5579133>
##contig=<ID=II,length=4539804>
##contig=<ID=III,length=2452883>
##contig=<ID=mating_type_region,length=20128>
##contig=<ID=mitochondrial,length=19431>
##source=HaplotypeCaller
#CHROM	POS	ID	REF	ALT	QUAL	FILTER	INFO	FORMAT	s4
chr_II_telomeric_gap	4787	.	G	A	1736.01	.	AC=1;AF=1.00;AN=1;BaseQRankSum=2.155;DP=67;FS=0.000;MLEAC=1;MLEAF=1.00;MQ=60.00;MQRankSum=0.000;QD=26.30;ReadPosRankSum=1.339;SOR=0.291	GT:AD:DP:GQ:PL	1:1,65:66:99:1746,0
I	10859	.	GTT	G	143.01	.	AC=1;AF=1.00;AN=1;DP=4;FS=0.000;MLEAC=1;MLEAF=1.00;MQ=25.00;QD=25.36;SOR=3.258	GT:AD:DP:GQ:PL	1:0,4:4:99:153,0
I	10913	.	G	A	88.01	.	AC=1;AF=1.00;AN=1;BaseQRankSum=-1.242;DP=8;FS=0.000;MLEAC=1;MLEAF=1.00;MQ=25.00;MQRankSum=0.000;QD=11.00;ReadPosRankSum=0.921;SOR=1.863	GT:AD:DP:GQ:PL	1:2,6:8:98:98,0
I	19694	.	T	TA	161.04	.	AC=1;AF=1.00;AN=1;DP=6;FS=0.000;MLEAC=1;MLEAF=1.00;MQ=40.89;QD=26.84;SOR=3.912	GT:AD:DP:GQ:PL	1:0,6:6:99:171,0
I	27402	.	AC	A	298.01	.	AC=1;AF=1.00;AN=1;BaseQRankSum=0.304;DP=15;FS=0.000;MLEAC=1;MLEAF=1.00;MQ=45.71;MQRankSum=-2.131;QD=19.87;ReadPosRankSum=2.299;SOR=1.179	GT:AD:DP:GQ:PL	1:2,13:15:99:308,0
I	101871	.	A	AG	1568.04	.	AC=1;AF=1.00;AN=1;DP=40;FS=0.000;MLEAC=1;MLEAF=1.00;MQ=60.00;QD=28.73;SOR=0.693	GT:AD:DP:GQ:PL	1:0,40:40:99:1578,0
I	190112	.	CA	C	54.01	.	AC=1;AF=1.00;AN=1;DP=10;FS=0.000;MLEAC=1;MLEAF=1.00;MQ=60.00;QD=13.50;SOR=1.609	GT:AD:DP:GQ:PL	1:0,4:4:64:64,0
I	427504	.	C	CT	1908.04	.	AC=1;AF=1.00;AN=1;DP=65;FS=0.000;MLEAC=1;MLEAF=1.00;MQ=60.00;QD=33.47;SOR=0.800	GT:AD:DP:GQ:PL	1:0,57:57:99:1918,0
I	470378	.	AC	A	2272.01	.	AC=1;AF=1.00;AN=1;DP=52;FS=0.000;MLEAC=1;MLEAF=1.00;MQ=60.00;QD=30.97;SOR=1.036	GT:AD:DP:GQ:PL	1:0,52:52:99:2282,0
I	470390	.	AC	A	2015.01	.	AC=1;AF=1.00;AN=1;DP=45;FS=0.000;MLEAC=1;MLEAF=1.00;MQ=60.00;QD=27.24;SOR=1.038	GT:AD:DP:GQ:PL	1:0,45:45:99:2025,0
I	482737	.	A	AG	1519.04	.	AC=1;AF=1.00;AN=1;DP=41;FS=0.000;MLEAC=1;MLEAF=1.00;MQ=60.00;QD=28.20;SOR=0.954	GT:AD:DP:GQ:PL	1:0,41:41:99:1529,0
I	523603	.	G	A	1795.01	.	AC=1;AF=1.00;AN=1;DP=66;FS=0.000;MLEAC=1;MLEAF=1.00;MQ=60.00;QD=27.20;SOR=0.886	GT:AD:DP:GQ:PL	1:0,66:66:99:1805,0
I	523883	.	G	A	1560.01	.	AC=1;AF=1.00;AN=1;DP=55;FS=0.000;MLEAC=1;MLEAF=1.00;MQ=60.00;QD=28.36;SOR=0.804	GT:AD:DP:GQ:PL	1:0,55:55:99:1570,0
I	526170	.	G	GA	1774.04	.	AC=1;AF=1.00;AN=1;DP=57;FS=0.000;MLEAC=1;MLEAF=1.00;MQ=60.00;QD=32.26;SOR=0.884	GT:AD:DP:GQ:PL	1:0,55:55:99:1784,0
I	527156	.	C	A	1865.01	.	AC=1;AF=1.00;AN=1;DP=66;FS=0.000;MLEAC=1;MLEAF=1.00;MQ=60.00;QD=28.26;SOR=0.693	GT:AD:DP:GQ:PL	1:0,66:66:99:1875,0
I	554527	.	A	AT	961.04	.	AC=1;AF=1.00;AN=1;BaseQRankSum=0.471;DP=42;FS=0.000;MLEAC=1;MLEAF=1.00;MQ=60.00;MQRankSum=0.000;QD=23.44;ReadPosRankSum=-0.526;SOR=0.693	GT:AD:DP:GQ:PL	1:3,38:41:99:971,0
I	650099	.	C	CA	80.04	.	AC=1;AF=1.00;AN=1;DP=3;FS=0.000;MLEAC=1;MLEAF=1.00;MQ=60.00;QD=26.68;SOR=1.179	GT:AD:DP:GQ:PL	1:0,3:3:90:90,0
I	660056	.	TG	T	1117.01	.	AC=1;AF=1.00;AN=1;DP=47;FS=0.000;MLEAC=1;MLEAF=1.00;MQ=60.00;QD=27.93;SOR=0.793	GT:AD:DP:GQ:PL	1:0,40:40:99:1127,0
I	670032	.	C	CA	1099.04	.	AC=1;AF=1.00;AN=1;DP=30;FS=0.000;MLEAC=1;MLEAF=1.00;MQ=60.00;QD=25.00;SOR=1.143	GT:AD:DP:GQ:PL	1:0,30:30:99:1109,0
I	682993	.	TC	T	1368.01	.	AC=1;AF=1.00;AN=1;DP=40;FS=0.000;MLEAC=1;MLEAF=1.00;MQ=60.00;QD=34.20;SOR=0.793	GT:AD:DP:GQ:PL	1:0,40:40:99:1378,0
I	759334	.	G	T	2071.01	.	AC=1;AF=1.00;AN=1;DP=73;FS=0.000;MLEAC=1;MLEAF=1.00;MQ=60.00;QD=28.37;SOR=0.720	GT:AD:DP:GQ:PL	1:0,73:73:99:2081,0
I	762675	.	AAATCAAAGCAATCCC	A	773.01	.	AC=1;AF=1.00;AN=1;DP=49;FS=0.000;MLEAC=1;MLEAF=1.00;MQ=60.00;QD=29.56;SOR=0.892	GT:AD:DP:GQ:PL	1:0,20:20:99:783,0
I	862962	.	C	CT	2735.04	.	AC=1;AF=1.00;AN=1;DP=62;FS=0.000;MLEAC=1;MLEAF=1.00;MQ=60.00;QD=30.62;SOR=1.022	GT:AD:DP:GQ:PL	1:0,61:61:99:2745,0
I	862964	.	G	T	2735.01	.	AC=1;AF=1.00;AN=1;DP=61;FS=0.000;MLEAC=1;MLEAF=1.00;MQ=60.00;QD=28.17;SOR=1.022	GT:AD:DP:GQ:PL	1:0,61:61:99:2745,0
I	959770	.	AT	A	620.01	.	AC=1;AF=1.00;AN=1;DP=21;FS=0.000;MLEAC=1;MLEAF=1.00;MQ=60.00;QD=29.52;SOR=0.784	GT:AD:DP:GQ:PL	1:0,21:21:99:630,0
I	960025	.	G	GT	698.04	.	AC=1;AF=1.00;AN=1;BaseQRankSum=-3.516;DP=36;FS=2.927;MLEAC=1;MLEAF=1.00;MQ=60.00;MQRankSum=0.000;QD=19.94;ReadPosRankSum=-1.976;SOR=0.193	GT:AD:DP:GQ:PL	1:2,33:35:99:708,0
I	1048635	.	G	GA	621.04	.	AC=1;AF=1.00;AN=1;BaseQRankSum=0.365;DP=43;FS=1.670;MLEAC=1;MLEAF=1.00;MQ=60.00;MQRankSum=0.000;QD=16.34;ReadPosRankSum=-2.299;SOR=0.379	GT:AD:DP:GQ:PL	1:7,31:38:99:631,0
I	1274803	.	T	TA	1670.04	.	AC=1;AF=1.00;AN=1;DP=48;FS=0.000;MLEAC=1;MLEAF=1.00;MQ=60.00;QD=26.80;SOR=0.929	GT:AD:DP:GQ:PL	1:0,45:45:99:1680,0
I	1424708	.	CA	C	2541.01	.	AC=1;AF=1.00;AN=1;DP=66;FS=0.000;MLEAC=1;MLEAF=1.00;MQ=60.00;QD=26.00;SOR=0.822	GT:AD:DP:GQ:PL	1:0,64:64:99:2551,0
I	1465627	.	G	A	117.01	.	AC=1;AF=1.00;AN=1;DP=3;FS=0.000;MLEAC=1;MLEAF=1.00;MQ=40.00;QD=30.02;SOR=2.833	GT:AD:DP:GQ:PL	1:0,3:3:99:127,0
I	1496317	.	CA	C	37.04	.	AC=1;AF=1.00;AN=1;BaseQRankSum=-0.431;DP=9;FS=0.000;MLEAC=1;MLEAF=1.00;MQ=60.00;MQRankSum=0.000;QD=4.63;ReadPosRankSum=-0.253;SOR=1.609	GT:AD:DP:GQ:PL	1:2,6:8:47:47,0
I	1509277	.	C	CT	457.04	.	AC=1;AF=1.00;AN=1;BaseQRankSum=1.509;DP=25;FS=0.000;MLEAC=1;MLEAF=1.00;MQ=60.00;MQRankSum=0.000;QD=19.87;ReadPosRankSum=2.100;SOR=1.609	GT:AD:DP:GQ:PL	1:2,21:23:99:467,0
I	1625092	.	T	TC	2742.04	.	AC=1;AF=1.00;AN=1;DP=79;FS=0.000;MLEAC=1;MLEAF=1.00;MQ=60.00;QD=31.98;SOR=0.746	GT:AD:DP:GQ:PL	1:0,76:76:99:2752,0
I	1664907	.	T	A	670.01	.	AC=1;AF=1.00;AN=1;DP=27;FS=0.000;MLEAC=1;MLEAF=1.00;MQ=60.00;QD=25.77;SOR=1.220	GT:AD:DP:GQ:PL	1:0,26:26:99:680,0
I	1783458	.	C	T	1830.01	.	AC=1;AF=1.00;AN=1;DP=67;FS=0.000;MLEAC=1;MLEAF=1.00;MQ=60.00;QD=27.31;SOR=0.784	GT:AD:DP:GQ:PL	1:0,67:67:99:1840,0
I	1936294	.	G	GA	2040.04	.	AC=1;AF=1.00;AN=1;DP=66;FS=0.000;MLEAC=1;MLEAF=1.00;MQ=60.00;QD=32.38;SOR=0.724	GT:AD:DP:GQ:PL	1:0,63:63:99:2050,0
I	1952313	.	A	AT	836.04	.	AC=1;AF=1.00;AN=1;DP=26;FS=0.000;MLEAC=1;MLEAF=1.00;MQ=60.00;QD=32.16;SOR=0.846	GT:AD:DP:GQ:PL	1:0,26:26:99:846,0
I	1999192	.	G	C	1260.01	.	AC=1;AF=1.00;AN=1;DP=49;FS=0.000;MLEAC=1;MLEAF=1.00;MQ=60.00;QD=25.71;SOR=0.733	GT:AD:DP:GQ:PL	1:0,49:49:99:1270,0
I	2104091	.	G	T	3058.01	.	AC=1;AF=1.00;AN=1;DP=71;FS=0.000;MLEAC=1;MLEAF=1.00;MQ=60.00;QD=27.51;SOR=0.721	GT:AD:DP:GQ:PL	1:0,71:71:99:3068,0
I	2104097	.	C	A	2969.01	.	AC=1;AF=1.00;AN=1;DP=65;FS=0.000;MLEAC=1;MLEAF=1.00;MQ=60.00;QD=29.11;SOR=0.787	GT:AD:DP:GQ:PL	1:0,65:65:99:2979,0
I	2139856	.	G	GT	544.04	.	AC=1;AF=1.00;AN=1;BaseQRankSum=0.177;DP=26;FS=0.000;MLEAC=1;MLEAF=1.00;MQ=60.00;MQRankSum=0.000;QD=20.92;ReadPosRankSum=-0.158;SOR=0.836	GT:AD:DP:GQ:PL	1:1,25:26:99:554,0
I	2154491	.	T	TA	2393.04	.	AC=1;AF=1.00;AN=1;DP=64;FS=0.000;MLEAC=1;MLEAF=1.00;MQ=60.00;QD=28.08;SOR=0.724	GT:AD:DP:GQ:PL	1:0,63:63:99:2403,0
I	2245479	.	T	TC	976.04	.	AC=1;AF=1.00;AN=1;DP=46;FS=0.000;MLEAC=1;MLEAF=1.00;MQ=60.00;QD=26.38;SOR=0.752	GT:AD:DP:GQ:PL	1:0,37:37:99:986,0
I	2288240	.	CG	C	1563.01	.	AC=1;AF=1.00;AN=1;DP=43;FS=0.000;MLEAC=1;MLEAF=1.00;MQ=60.00;QD=23.23;SOR=1.556	GT:AD:DP:GQ:PL	1:0,42:42:99:1573,0
I	2343703	.	G	GA	2867.04	.	AC=1;AF=1.00;AN=1;DP=77;FS=0.000;MLEAC=1;MLEAF=1.00;MQ=60.00;QD=29.03;SOR=0.948	GT:AD:DP:GQ:PL	1:0,77:77:99:2877,0
I	2421576	.	AC	A	2542.01	.	AC=1;AF=1.00;AN=1;DP=70;FS=0.000;MLEAC=1;MLEAF=1.00;MQ=60.00;QD=30.67;SOR=0.811	GT:AD:DP:GQ:PL	1:0,70:70:99:2552,0
I	2499149	.	AT	A	1634.01	.	AC=1;AF=1.00;AN=1;DP=63;FS=0.000;MLEAC=1;MLEAF=1.00;MQ=60.00;QD=27.23;SOR=0.760	GT:AD:DP:GQ:PL	1:0,60:60:99:1644,0
I	2506044	.	T	A	1548.01	.	AC=1;AF=1.00;AN=1;DP=52;FS=0.000;MLEAC=1;MLEAF=1.00;MQ=60.00;QD=29.77;SOR=0.853	GT:AD:DP:GQ:PL	1:0,52:52:99:1558,0
I	2507462	.	T	TA	2615.04	.	AC=1;AF=1.00;AN=1;DP=71;FS=0.000;MLEAC=1;MLEAF=1.00;MQ=60.00;QD=26.61;SOR=0.722	GT:AD:DP:GQ:PL	1:0,69:69:99:2625,0
I	2510060	.	T	TA	1475.04	.	AC=1;AF=1.00;AN=1;DP=39;FS=0.000;MLEAC=1;MLEAF=1.00;MQ=60.00;QD=29.20;SOR=0.743	GT:AD:DP:GQ:PL	1:0,39:39:99:1485,0
I	2588021	.	C	CA	1367.04	.	AC=1;AF=1.00;AN=1;DP=42;FS=0.000;MLEAC=1;MLEAF=1.00;MQ=60.00;QD=33.34;SOR=0.954	GT:AD:DP:GQ:PL	1:0,41:41:99:1377,0
I	2588066	.	C	CA	1811.04	.	AC=1;AF=1.00;AN=1;DP=59;FS=0.000;MLEAC=1;MLEAF=1.00;MQ=60.00;QD=31.22;SOR=0.762	GT:AD:DP:GQ:PL	1:0,58:58:99:1821,0
I	2594263	.	C	CT	1456.04	.	AC=1;AF=1.00;AN=1;DP=41;FS=0.000;MLEAC=1;MLEAF=1.00;MQ=60.00;QD=28.55;SOR=0.743	GT:AD:DP:GQ:PL	1:0,39:39:99:1466,0
I	2594324	.	T	TA	1426.04	.	AC=1;AF=1.00;AN=1;DP=42;FS=0.000;MLEAC=1;MLEAF=1.00;MQ=60.00;QD=34.78;SOR=1.075	GT:AD:DP:GQ:PL	1:0,41:41:99:1436,0
I	2594351	.	T	TA	1200.04	.	AC=1;AF=1.00;AN=1;DP=39;FS=0.000;MLEAC=1;MLEAF=1.00;MQ=60.00;QD=34.42;SOR=1.418	GT:AD:DP:GQ:PL	1:0,34:34:99:1210,0
I	2594391	.	A	AT	1272.04	.	AC=1;AF=1.00;AN=1;DP=38;FS=0.000;MLEAC=1;MLEAF=1.00;MQ=60.00;QD=28.53;SOR=1.209	GT:AD:DP:GQ:PL	1:0,36:36:99:1282,0
I	2605764	.	T	A	550.01	.	AC=1;AF=1.00;AN=1;DP=18;FS=0.000;MLEAC=1;MLEAF=1.00;MQ=60.00;QD=30.56;SOR=1.863	GT:AD:DP:GQ:PL	1:0,18:18:99:560,0
I	2605860	.	GT	G	621.01	.	AC=1;AF=1.00;AN=1;DP=19;FS=0.000;MLEAC=1;MLEAF=1.00;MQ=60.00;QD=34.50;SOR=0.693	GT:AD:DP:GQ:PL	1:0,18:18:99:631,0
I	2607669	.	A	AT	1780.04	.	AC=1;AF=1.00;AN=1;DP=57;FS=0.000;MLEAC=1;MLEAF=1.00;MQ=60.00;QD=32.36;SOR=0.884	GT:AD:DP:GQ:PL	1:0,55:55:99:1790,0
I	2641998	.	C	CT	47.04	.	AC=1;AF=1.00;AN=1;BaseQRankSum=-0.447;DP=18;FS=0.000;MLEAC=1;MLEAF=1.00;MQ=60.00;MQRankSum=0.000;QD=3.36;ReadPosRankSum=0.497;SOR=0.804	GT:AD:DP:GQ:PL	1:6,8:14:57:57,0
I	2683902	.	TC	T	1072.01	.	AC=1;AF=1.00;AN=1;DP=29;FS=0.000;MLEAC=1;MLEAF=1.00;MQ=60.00;QD=27.23;SOR=0.760	GT:AD:DP:GQ:PL	1:0,29:29:99:1082,0
I	2747078	.	A	G	375.01	.	AC=1;AF=1.00;AN=1;DP=14;FS=0.000;MLEAC=1;MLEAF=1.00;MQ=60.00;QD=26.79;SOR=0.976	GT:AD:DP:GQ:PL	1:0,14:14:99:385,0
I	2751236	.	TA	T	435.04	.	AC=1;AF=1.00;AN=1;BaseQRankSum=-0.696;DP=33;FS=0.000;MLEAC=1;MLEAF=1.00;MQ=60.00;MQRankSum=0.000;QD=15.54;ReadPosRankSum=0.594;SOR=0.859	GT:AD:DP:GQ:PL	1:3,25:28:99:445,0
I	2759871	.	T	TC	1415.04	.	AC=1;AF=1.00;AN=1;DP=42;FS=0.000;MLEAC=1;MLEAF=1.00;MQ=60.00;QD=29.52;SOR=0.743	GT:AD:DP:GQ:PL	1:0,39:39:99:1425,0
I	2949974	.	GAT	G	1658.01	.	AC=1;AF=1.00;AN=1;DP=49;FS=0.000;MLEAC=1;MLEAF=1.00;MQ=60.00;QD=33.47;SOR=0.829	GT:AD:DP:GQ:PL	1:0,45:45:99:1668,0
I	2958937	.	GAA	G	1140.01	.	AC=1;AF=1.00;AN=1;DP=34;FS=0.000;MLEAC=1;MLEAF=1.00;MQ=60.00;QD=32.91;SOR=0.818	GT:AD:DP:GQ:PL	1:0,32:32:99:1150,0
I	3111508	.	A	G	2091.01	.	AC=1;AF=1.00;AN=1;DP=72;FS=0.000;MLEAC=1;MLEAF=1.00;MQ=60.00;QD=29.04;SOR=1.073	GT:AD:DP:GQ:PL	1:0,72:72:99:2101,0
I	3115841	.	C	A	1241.01	.	AC=1;AF=1.00;AN=1;DP=47;FS=0.000;MLEAC=1;MLEAF=1.00;MQ=60.00;QD=26.40;SOR=0.823	GT:AD:DP:GQ:PL	1:0,47:47:99:1251,0
I	3119299	.	G	A	2068.01	.	AC=1;AF=1.00;AN=1;DP=77;FS=0.000;MLEAC=1;MLEAF=1.00;MQ=60.00;QD=27.21;SOR=0.859	GT:AD:DP:GQ:PL	1:0,76:76:99:2078,0
I	3125118	.	A	AT	2499.04	.	AC=1;AF=1.00;AN=1;DP=69;FS=0.000;MLEAC=1;MLEAF=1.00;MQ=60.00;QD=31.31;SOR=0.693	GT:AD:DP:GQ:PL	1:0,68:68:99:2509,0
I	3166776	.	G	GTT	357.04	.	AC=1;AF=1.00;AN=1;BaseQRankSum=0.967;DP=19;FS=0.000;MLEAC=1;MLEAF=1.00;MQ=60.00;MQRankSum=0.000;QD=21.00;ReadPosRankSum=-0.589;SOR=0.446	GT:AD:DP:GQ:PL	1:1,16:17:99:367,0
I	3178494	.	C	CT	1234.04	.	AC=1;AF=1.00;AN=1;DP=35;FS=0.000;MLEAC=1;MLEAF=1.00;MQ=60.00;QD=31.45;SOR=0.749	GT:AD:DP:GQ:PL	1:0,35:35:99:1244,0
I	3179238	.	G	C	1630.01	.	AC=1;AF=1.00;AN=1;DP=62;FS=0.000;MLEAC=1;MLEAF=1.00;MQ=60.00;QD=26.72;SOR=0.793	GT:AD:DP:GQ:PL	1:0,61:61:99:1640,0
I	3197528	.	A	AG	1582.04	.	AC=1;AF=1.00;AN=1;DP=45;FS=0.000;MLEAC=1;MLEAF=1.00;MQ=60.00;QD=33.27;SOR=0.892	GT:AD:DP:GQ:PL	1:0,42:42:99:1592,0
I	3204845	.	G	A	1889.01	.	AC=1;AF=1.00;AN=1;DP=68;FS=0.000;MLEAC=1;MLEAF=1.00;MQ=60.00;QD=28.19;SOR=0.784	GT:AD:DP:GQ:PL	1:0,67:67:99:1899,0
I	3300811	.	CGGGGGGGG	C	443.01	.	AC=1;AF=1.00;AN=1;DP=20;FS=0.000;MLEAC=1;MLEAF=1.00;MQ=60.00;QD=31.26;SOR=1.085	GT:AD:DP:GQ:PL	1:0,10:10:99:453,0
I	3404991	.	CT	C	40.04	.	AC=1;AF=1.00;AN=1;BaseQRankSum=-0.697;DP=12;FS=3.136;MLEAC=1;MLEAF=1.00;MQ=60.00;MQRankSum=0.000;QD=4.00;ReadPosRankSum=1.834;SOR=1.492	GT:AD:DP:GQ:PL	1:3,7:10:50:50,0
I	3450130	.	GT	G	1881.01	.	AC=1;AF=1.00;AN=1;DP=49;FS=0.000;MLEAC=1;MLEAF=1.00;MQ=60.00;QD=27.76;SOR=0.823	GT:AD:DP:GQ:PL	1:0,47:47:99:1891,0
I	3460318	.	T	TC	1234.04	.	AC=1;AF=1.00;AN=1;DP=35;FS=0.000;MLEAC=1;MLEAF=1.00;MQ=60.00;QD=29.09;SOR=0.749	GT:AD:DP:GQ:PL	1:0,35:35:99:1244,0
I	3538413	.	A	AT	3121.04	.	AC=1;AF=1.00;AN=1;DP=90;FS=0.000;MLEAC=1;MLEAF=1.00;MQ=60.00;QD=26.08;SOR=0.887	GT:AD:DP:GQ:PL	1:0,88:88:99:3131,0
I	3538428	.	G	GT	2698.04	.	AC=1;AF=1.00;AN=1;DP=84;FS=0.000;MLEAC=1;MLEAF=1.00;MQ=60.00;QD=32.90;SOR=0.902	GT:AD:DP:GQ:PL	1:0,82:82:99:2708,0
I	3538436	.	T	TA	2214.04	.	AC=1;AF=1.00;AN=1;DP=71;FS=0.000;MLEAC=1;MLEAF=1.00;MQ=60.00;QD=32.09;SOR=0.844	GT:AD:DP:GQ:PL	1:0,69:69:99:2224,0
I	3538448	.	C	CT	2942.04	.	AC=1;AF=1.00;AN=1;DP=67;FS=0.000;MLEAC=1;MLEAF=1.00;MQ=60.00;QD=33.85;SOR=1.010	GT:AD:DP:GQ:PL	1:0,63:63:99:2952,0
I	3538450	.	A	AT	3032.04	.	AC=1;AF=1.00;AN=1;DP=66;FS=0.000;MLEAC=1;MLEAF=1.00;MQ=60.00;QD=27.08;SOR=0.886	GT:AD:DP:GQ:PL	1:0,66:66:99:3042,0
I	3538456	.	A	AAT	2869.04	.	AC=1;AF=1.00;AN=1;DP=64;FS=0.000;MLEAC=1;MLEAF=1.00;MQ=60.00;QD=25.42;SOR=0.756	GT:AD:DP:GQ:PL	1:0,64:64:99:2879,0
I	3548899	.	AAAAAAAAAAAGAAT	A	664.01	.	AC=1;AF=1.00;AN=1;DP=19;FS=0.000;MLEAC=1;MLEAF=1.00;MQ=60.00;QD=27.65;SOR=1.493	GT:AD:DP:GQ:PL	1:0,18:18:99:674,0
I	3576756	.	T	TTCTTCTC	375.04	.	AC=1;AF=1.00;AN=1;DP=10;FS=0.000;MLEAC=1;MLEAF=1.00;MQ=60.00;QD=29.48;SOR=1.402	GT:AD:DP:GQ:PL	1:0,9:9:99:385,0
I	3576929	.	C	CT	271.04	.	AC=1;AF=1.00;AN=1;DP=10;FS=0.000;MLEAC=1;MLEAF=1.00;MQ=60.00;QD=27.10;SOR=2.303	GT:AD:DP:GQ:PL	1:0,10:10:99:281,0
I	3583106	.	G	A	1479.01	.	AC=1;AF=1.00;AN=1;DP=50;FS=0.000;MLEAC=1;MLEAF=1.00;MQ=60.00;QD=29.58;SOR=0.859	GT:AD:DP:GQ:PL	1:0,50:50:99:1489,0
I	3665610	.	G	GC	757.04	.	AC=1;AF=1.00;AN=1;DP=19;FS=0.000;MLEAC=1;MLEAF=1.00;MQ=60.00;QD=30.56;SOR=1.022	GT:AD:DP:GQ:PL	1:0,19:19:99:767,0
I	3700385	.	T	TA	47.04	.	AC=1;AF=1.00;AN=1;DP=9;FS=0.000;MLEAC=1;MLEAF=1.00;MQ=60.00;QD=11.76;SOR=0.693	GT:AD:DP:GQ:PL	1:0,4:4:57:57,0
I	3727738	.	C	A	1698.01	.	AC=1;AF=1.00;AN=1;DP=66;FS=0.000;MLEAC=1;MLEAF=1.00;MQ=60.00;QD=26.12;SOR=0.787	GT:AD:DP:GQ:PL	1:0,65:65:99:1708,0
I	3730369	.	A	AT	1450.04	.	AC=1;AF=1.00;AN=1;DP=54;FS=0.000;MLEAC=1;MLEAF=1.00;MQ=60.00;QD=28.43;SOR=0.732	GT:AD:DP:GQ:PL	1:0,51:51:99:1460,0
I	3785861	.	G	GTATAATGTA	395.04	.	AC=1;AF=1.00;AN=1;DP=9;FS=0.000;MLEAC=1;MLEAF=1.00;MQ=60.00;QD=33.63;SOR=1.402	GT:AD:DP:GQ:PL	1:0,9:9:99:405,0
I	3855790	.	GT	G	2237.01	.	AC=1;AF=1.00;AN=1;DP=61;FS=0.000;MLEAC=1;MLEAF=1.00;MQ=60.00;QD=30.55;SOR=0.693	GT:AD:DP:GQ:PL	1:0,60:60:99:2247,0
I	3866132	.	G	GTA	32.04	.	AC=1;AF=1.00;AN=1;BaseQRankSum=-0.135;DP=12;FS=0.000;MLEAC=1;MLEAF=1.00;MQ=60.00;MQRankSum=0.000;QD=4.01;ReadPosRankSum=-1.930;SOR=0.582	GT:AD:DP:GQ:PL	1:3,5:8:42:42,0
I	3940025	.	G	GT	865.04	.	AC=1;AF=1.00;AN=1;DP=35;FS=0.000;MLEAC=1;MLEAF=1.00;MQ=60.00;QD=27.03;SOR=0.826	GT:AD:DP:GQ:PL	1:0,32:32:99:875,0
I	4055052	.	T	TA	185.04	.	AC=1;AF=1.00;AN=1;BaseQRankSum=-0.496;DP=33;FS=0.000;MLEAC=1;MLEAF=1.00;MQ=60.00;MQRankSum=0.000;QD=6.61;ReadPosRankSum=0.394;SOR=0.610	GT:AD:DP:GQ:PL	1:9,19:28:99:195,0
I	4241118	.	GA	G	74.01	.	AC=1;AF=1.00;AN=1;BaseQRankSum=-0.549;DP=21;FS=0.000;MLEAC=1;MLEAF=1.00;MQ=60.00;MQRankSum=0.000;QD=4.63;ReadPosRankSum=-1.993;SOR=0.307	GT:AD:DP:GQ:PL	1:6,10:16:84:84,0
I	4276890	.	G	GT	414.04	.	AC=1;AF=1.00;AN=1;BaseQRankSum=0.000;DP=33;FS=0.000;MLEAC=1;MLEAF=1.00;MQ=60.00;MQRankSum=0.000;QD=14.28;ReadPosRankSum=-0.196;SOR=0.874	GT:AD:DP:GQ:PL	1:6,23:29:99:424,0
I	4304169	.	G	GA	1929.04	.	AC=1;AF=1.00;AN=1;DP=60;FS=0.000;MLEAC=1;MLEAF=1.00;MQ=60.00;QD=33.26;SOR=0.914	GT:AD:DP:GQ:PL	1:0,58:58:99:1939,0
I	4374342	.	AG	A	1379.01	.	AC=1;AF=1.00;AN=1;DP=40;FS=0.000;MLEAC=1;MLEAF=1.00;MQ=60.00;QD=32.62;SOR=0.850	GT:AD:DP:GQ:PL	1:0,39:39:99:1389,0
I	4375421	.	A	T	1986.01	.	AC=1;AF=1.00;AN=1;DP=74;FS=0.000;MLEAC=1;MLEAF=1.00;MQ=60.00;QD=27.21;SOR=0.776	GT:AD:DP:GQ:PL	1:0,73:73:99:1996,0
I	4375901	.	G	C	2100.01	.	AC=1;AF=1.00;AN=1;DP=79;FS=0.000;MLEAC=1;MLEAF=1.00;MQ=60.00;QD=26.58;SOR=0.718	GT:AD:DP:GQ:PL	1:0,79:79:99:2110,0
I	4386268	.	GA	G	37.04	.	AC=1;AF=1.00;AN=1;BaseQRankSum=-0.842;DP=10;FS=3.979;MLEAC=1;MLEAF=1.00;MQ=58.67;MQRankSum=-0.524;QD=4.63;ReadPosRankSum=-1.036;SOR=2.833	GT:AD:DP:GQ:PL	1:2,6:8:47:47,0
I	4407494	.	T	TG	2099.04	.	AC=1;AF=1.00;AN=1;DP=58;FS=0.000;MLEAC=1;MLEAF=1.00;MQ=60.00;QD=29.33;SOR=0.728	GT:AD:DP:GQ:PL	1:0,57:57:99:2109,0
I	4410191	.	CG	C	2428.01	.	AC=1;AF=1.00;AN=1;DP=72;FS=0.000;MLEAC=1;MLEAF=1.00;MQ=60.00;QD=34.69;SOR=0.750	GT:AD:DP:GQ:PL	1:0,70:70:99:2438,0
I	4414201	.	CT	C	232.01	.	AC=1;AF=1.00;AN=1;BaseQRankSum=0.722;DP=22;FS=2.046;MLEAC=1;MLEAF=1.00;MQ=60.00;MQRankSum=0.000;QD=11.05;ReadPosRankSum=1.367;SOR=0.333	GT:AD:DP:GQ:PL	1:5,16:21:99:242,0
I	4431856	.	G	GA	2081.04	.	AC=1;AF=1.00;AN=1;DP=47;FS=0.000;MLEAC=1;MLEAF=1.00;MQ=60.00;QD=35.36;SOR=0.780	GT:AD:DP:GQ:PL	1:0,46:46:99:2091,0
I	4431868	.	C	CA	2048.04	.	AC=1;AF=1.00;AN=1;DP=47;FS=0.000;MLEAC=1;MLEAF=1.00;MQ=60.00;QD=34.30;SOR=0.823	GT:AD:DP:GQ:PL	1:0,47:47:99:2058,0
I	4442714	.	G	A	1581.01	.	AC=1;AF=1.00;AN=1;DP=58;FS=0.000;MLEAC=1;MLEAF=1.00;MQ=60.00;QD=28.23;SOR=0.765	GT:AD:DP:GQ:PL	1:0,56:56:99:1591,0
I	4455149	.	G	GA	431.04	.	AC=1;AF=1.00;AN=1;DP=20;FS=0.000;MLEAC=1;MLEAF=1.00;MQ=60.00;QD=25.36;SOR=1.371	GT:AD:DP:GQ:PL	1:0,17:17:99:441,0
I	4648160	.	G	T	75.01	.	AC=1;AF=1.00;AN=1;BaseQRankSum=1.345;DP=9;FS=0.000;MLEAC=1;MLEAF=1.00;MQ=60.00;MQRankSum=0.000;QD=8.33;ReadPosRankSum=-1.242;SOR=0.804	GT:AD:DP:GQ:PL	1:3,6:9:85:85,0
I	4721875	.	G	GA	929.04	.	AC=1;AF=1.00;AN=1;DP=34;FS=0.000;MLEAC=1;MLEAF=1.00;MQ=60.00;QD=28.15;SOR=1.179	GT:AD:DP:GQ:PL	1:0,33:33:99:939,0
I	4764253	.	G	GA	399.04	.	AC=1;AF=1.00;AN=1;BaseQRankSum=0.318;DP=60;FS=6.207;MLEAC=1;MLEAF=1.00;MQ=60.00;MQRankSum=0.000;QD=6.88;ReadPosRankSum=2.197;SOR=1.449	GT:AD:DP:GQ:PL	1:20,38:58:99:409,0
I	4910381	.	C	A	54.01	.	AC=1;AF=1.00;AN=1;DP=2;FS=0.000;MLEAC=1;MLEAF=1.00;MQ=27.00;QD=27.00;SOR=2.303	GT:AD:DP:GQ:PL	1:0,2:2:64:64,0
I	4919603	.	A	G	1407.01	.	AC=1;AF=1.00;AN=1;DP=52;FS=0.000;MLEAC=1;MLEAF=1.00;MQ=60.00;QD=28.71;SOR=0.909	GT:AD:DP:GQ:PL	1:0,49:49:99:1417,0
I	5142627	.	A	AG	1831.04	.	AC=1;AF=1.00;AN=1;DP=50;FS=0.000;MLEAC=1;MLEAF=1.00;MQ=60.00;QD=27.00;SOR=0.776	GT:AD:DP:GQ:PL	1:0,48:48:99:1841,0
I	5173087	.	C	CT	429.04	.	AC=1;AF=1.00;AN=1;BaseQRankSum=-0.105;DP=22;FS=0.000;MLEAC=1;MLEAF=1.00;MQ=60.00;MQRankSum=0.000;QD=20.43;ReadPosRankSum=0.733;SOR=0.804	GT:AD:DP:GQ:PL	1:2,19:21:99:439,0
I	5173430	.	G	GT	93.04	.	AC=1;AF=1.00;AN=1;BaseQRankSum=1.423;DP=24;FS=2.003;MLEAC=1;MLEAF=1.00;MQ=60.00;MQRankSum=0.000;QD=4.05;ReadPosRankSum=1.569;SOR=1.609	GT:AD:DP:GQ:PL	1:8,15:23:99:103,0
I	5368262	.	TC	T	2226.01	.	AC=1;AF=1.00;AN=1;DP=66;FS=0.000;MLEAC=1;MLEAF=1.00;MQ=60.00;QD=30.82;SOR=0.859	GT:AD:DP:GQ:PL	1:0,63:63:99:2236,0
I	5368273	.	G	GT	2285.04	.	AC=1;AF=1.00;AN=1;DP=70;FS=0.000;MLEAC=1;MLEAF=1.00;MQ=60.00;QD=33.12;SOR=0.844	GT:AD:DP:GQ:PL	1:0,69:69:99:2295,0
I	5400080	.	C	T	1770.01	.	AC=1;AF=1.00;AN=1;DP=62;FS=0.000;MLEAC=1;MLEAF=1.00;MQ=60.00;QD=28.55;SOR=0.976	GT:AD:DP:GQ:PL	1:0,62:62:99:1780,0
I	5426622	.	C	CT	238.04	.	AC=1;AF=1.00;AN=1;BaseQRankSum=0.665;DP=15;FS=0.000;MLEAC=1;MLEAF=1.00;MQ=60.00;MQRankSum=0.000;QD=15.87;ReadPosRankSum=0.868;SOR=1.329	GT:AD:DP:GQ:PL	1:3,12:15:99:248,0
II	106638	.	T	C	1020.01	.	AC=1;AF=1.00;AN=1;DP=38;FS=0.000;MLEAC=1;MLEAF=1.00;MQ=58.86;QD=28.33;SOR=1.061	GT:AD:DP:GQ:PL	1:0,36:36:99:1030,0
II	110838	.	T	TA	682.04	.	AC=1;AF=1.00;AN=1;DP=29;FS=0.000;MLEAC=1;MLEAF=1.00;MQ=60.00;QD=26.23;SOR=0.693	GT:AD:DP:GQ:PL	1:0,26:26:99:692,0
II	113240	.	TA	T	40.04	.	AC=1;AF=1.00;AN=1;BaseQRankSum=-0.024;DP=26;FS=0.000;MLEAC=1;MLEAF=1.00;MQ=60.00;MQRankSum=0.000;QD=1.91;ReadPosRankSum=1.272;SOR=1.085	GT:AD:DP:GQ:PL	1:9,12:21:50:50,0
II	128001	.	TA	T	1672.01	.	AC=1;AF=1.00;AN=1;DP=55;FS=0.000;MLEAC=1;MLEAF=1.00;MQ=60.00;QD=30.96;SOR=0.846	GT:AD:DP:GQ:PL	1:0,54:54:99:1682,0
II	132700	.	A	AG	233.04	.	AC=1;AF=1.00;AN=1;BaseQRankSum=1.347;DP=19;FS=0.000;MLEAC=1;MLEAF=1.00;MQ=60.00;MQRankSum=0.000;QD=19.42;ReadPosRankSum=0.972;SOR=1.085	GT:AD:DP:GQ:PL	1:2,10:12:99:243,0
II	146079	.	TC	T	907.01	.	AC=1;AF=1.00;AN=1;DP=42;FS=0.000;MLEAC=1;MLEAF=1.00;MQ=60.00;QD=30.23;SOR=1.329	GT:AD:DP:GQ:PL	1:0,30:30:99:917,0
II	153847	.	C	T	166.01	.	AC=1;AF=1.00;AN=1;BaseQRankSum=-0.639;DP=106;FS=0.734;MLEAC=1;MLEAF=1.00;MQ=60.00;MQRankSum=0.000;QD=1.61;ReadPosRankSum=-0.307;SOR=0.731	GT:AD:DP:GQ:PL	1:49,54:103:99:176,0
II	153849	.	A	G	166.01	.	AC=1;AF=1.00;AN=1;BaseQRankSum=-0.124;DP=103;FS=0.750;MLEAC=1;MLEAF=1.00;MQ=60.00;MQRankSum=0.000;QD=1.66;ReadPosRankSum=-0.166;SOR=0.699	GT:AD:DP:GQ:PL	1:48,52:100:99:176,0
II	153978	.	T	C	140.01	.	AC=1;AF=1.00;AN=1;BaseQRankSum=-0.858;DP=126;FS=0.000;MLEAC=1;MLEAF=1.00;MQ=60.00;MQRankSum=0.000;QD=1.11;ReadPosRankSum=1.106;SOR=0.633	GT:AD:DP:GQ:PL	1:63,63:126:99:150,0
II	153987	.	T	C	192.01	.	AC=1;AF=1.00;AN=1;BaseQRankSum=-0.427;DP=124;FS=0.000;MLEAC=1;MLEAF=1.00;MQ=60.00;MQRankSum=0.000;QD=1.56;ReadPosRankSum=0.850;SOR=0.661	GT:AD:DP:GQ:PL	1:61,62:123:99:202,0
II	154603	.	A	C	279.01	.	AC=1;AF=1.00;AN=1;BaseQRankSum=0.491;DP=150;FS=3.858;MLEAC=1;MLEAF=1.00;MQ=60.00;MQRankSum=0.000;QD=1.87;ReadPosRankSum=-1.195;SOR=0.484	GT:AD:DP:GQ:PL	1:70,79:149:99:289,0
II	266718	.	A	C	1198.01	.	AC=1;AF=1.00;AN=1;DP=44;FS=0.000;MLEAC=1;MLEAF=1.00;MQ=60.00;QD=27.23;SOR=0.990	GT:AD:DP:GQ:PL	1:0,44:44:99:1208,0
II	266780	.	T	A	1417.01	.	AC=1;AF=1.00;AN=1;DP=54;FS=0.000;MLEAC=1;MLEAF=1.00;MQ=60.00;QD=26.24;SOR=0.767	GT:AD:DP:GQ:PL	1:0,54:54:99:1427,0
II	276539	.	A	T	1492.01	.	AC=1;AF=1.00;AN=1;DP=59;FS=0.000;MLEAC=1;MLEAF=1.00;MQ=60.00;QD=25.29;SOR=0.871	GT:AD:DP:GQ:PL	1:0,59:59:99:1502,0
II	484534	.	A	AT	306.04	.	AC=1;AF=1.00;AN=1;BaseQRankSum=0.250;DP=32;FS=2.310;MLEAC=1;MLEAF=1.00;MQ=60.00;MQRankSum=0.000;QD=10.55;ReadPosRankSum=2.287;SOR=1.708	GT:AD:DP:GQ:PL	1:7,22:29:99:316,0
II	602525	.	TA	T	318.01	.	AC=1;AF=1.00;AN=1;DP=15;FS=0.000;MLEAC=1;MLEAF=1.00;MQ=60.00;QD=24.46;SOR=0.836	GT:AD:DP:GQ:PL	1:0,13:13:99:328,0
II	603279	.	AT	A	2231.01	.	AC=1;AF=1.00;AN=1;DP=46;FS=0.000;MLEAC=1;MLEAF=1.00;MQ=59.54;QD=29.27;SOR=1.085	GT:AD:DP:GQ:PL	1:0,46:46:99:2241,0
II	603305	.	AC	A	2366.01	.	AC=1;AF=1.00;AN=1;DP=55;FS=0.000;MLEAC=1;MLEAF=1.00;MQ=60.00;QD=31.47;SOR=0.804	GT:AD:DP:GQ:PL	1:0,55:55:99:2376,0
II	685728	.	G	A	2297.01	.	AC=1;AF=1.00;AN=1;DP=84;FS=0.000;MLEAC=1;MLEAF=1.00;MQ=60.00;QD=27.35;SOR=0.741	GT:AD:DP:GQ:PL	1:0,84:84:99:2307,0
II	693574	.	TACACCAATTACTAGTTCTAGCGTTCTGAACAGTTCTACACCAATTACTAGTTCAACTGCTTTGAACACATCC	T	127.01	.	AC=1;AF=1.00;AN=1;BaseQRankSum=1.282;DP=5;FS=3.979;MLEAC=1;MLEAF=1.00;MQ=54.82;MQRankSum=1.282;QD=25.40;SOR=1.447	GT:AD:DP:GQ:PL	1:1,4:5:99:137,0
II	695442	.	G	C	125.01	.	AC=1;AF=1.00;AN=1;DP=3;FS=0.000;MLEAC=1;MLEAF=1.00;MQ=50.76;QD=30.91;SOR=2.833	GT:AD:DP:GQ:PL	1:0,3:3:99:135,0
II	695443	.	T	A	125.01	.	AC=1;AF=1.00;AN=1;DP=3;FS=0.000;MLEAC=1;MLEAF=1.00;MQ=50.76;QD=28.90;SOR=2.833	GT:AD:DP:GQ:PL	1:0,3:3:99:135,0
II	695827	.	C	T	101.01	.	AC=1;AF=1.00;AN=1;DP=3;FS=0.000;MLEAC=1;MLEAF=1.00;MQ=36.19;QD=33.67;SOR=2.833	GT:AD:DP:GQ:PL	1:0,3:3:99:111,0
II	699951	.	T	G	3286.01	.	AC=1;AF=1.00;AN=1;DP=74;FS=0.000;MLEAC=1;MLEAF=1.00;MQ=60.00;QD=32.97;SOR=0.864	GT:AD:DP:GQ:PL	1:0,74:74:99:3296,0
II	699952	.	G	T	3286.01	.	AC=1;AF=1.00;AN=1;DP=73;FS=0.000;MLEAC=1;MLEAF=1.00;MQ=60.00;QD=28.56;SOR=0.836	GT:AD:DP:GQ:PL	1:0,73:73:99:3296,0
II	699961	.	A	T	3118.01	.	AC=1;AF=1.00;AN=1;DP=70;FS=0.000;MLEAC=1;MLEAF=1.00;MQ=60.00;QD=29.84;SOR=0.874	GT:AD:DP:GQ:PL	1:0,70:70:99:3128,0
II	700009	.	TA	T	2169.01	.	AC=1;AF=1.00;AN=1;DP=53;FS=0.000;MLEAC=1;MLEAF=1.00;MQ=59.47;QD=31.04;SOR=0.866	GT:AD:DP:GQ:PL	1:0,48:48:99:2179,0
II	700018	.	T	TA	2135.04	.	AC=1;AF=1.00;AN=1;DP=47;FS=0.000;MLEAC=1;MLEAF=1.00;MQ=59.41;QD=29.30;SOR=0.780	GT:AD:DP:GQ:PL	1:0,46:46:99:2145,0
II	700020	.	CA	C	2094.01	.	AC=1;AF=1.00;AN=1;DP=47;FS=0.000;MLEAC=1;MLEAF=1.00;MQ=59.41;QD=24.97;SOR=0.780	GT:AD:DP:GQ:PL	1:0,46:46:99:2104,0
II	700024	.	T	A	2148.01	.	AC=1;AF=1.00;AN=1;DP=47;FS=0.000;MLEAC=1;MLEAF=1.00;MQ=59.41;QD=25.71;SOR=0.693	GT:AD:DP:GQ:PL	1:0,46:46:99:2158,0
II	700028	.	A	T	2148.01	.	AC=1;AF=1.00;AN=1;DP=51;FS=0.000;MLEAC=1;MLEAF=1.00;MQ=59.45;QD=32.40;SOR=0.693	GT:AD:DP:GQ:PL	1:0,50:50:99:2158,0
II	700113	.	A	T	1845.01	.	AC=1;AF=1.00;AN=1;DP=71;FS=0.000;MLEAC=1;MLEAF=1.00;MQ=60.00;QD=26.36;SOR=1.085	GT:AD:DP:GQ:PL	1:0,70:70:99:1855,0
II	813541	.	A	AT	1030.04	.	AC=1;AF=1.00;AN=1;BaseQRankSum=-0.716;DP=43;FS=0.000;MLEAC=1;MLEAF=1.00;MQ=60.00;MQRankSum=0.000;QD=23.95;ReadPosRankSum=2.554;SOR=0.368	GT:AD:DP:GQ:PL	1:3,40:43:99:1040,0
II	869806	.	G	C	1676.01	.	AC=1;AF=1.00;AN=1;DP=57;FS=0.000;MLEAC=1;MLEAF=1.00;MQ=60.00;QD=29.40;SOR=1.140	GT:AD:DP:GQ:PL	1:0,57:57:99:1686,0
II	879033	.	T	A	1625.01	.	AC=1;AF=1.00;AN=1;DP=60;FS=0.000;MLEAC=1;MLEAF=1.00;MQ=60.00;QD=27.08;SOR=0.831	GT:AD:DP:GQ:PL	1:0,60:60:99:1635,0
II	888599	.	AC	A	1149.01	.	AC=1;AF=1.00;AN=1;DP=34;FS=0.000;MLEAC=1;MLEAF=1.00;MQ=60.00;QD=32.52;SOR=0.756	GT:AD:DP:GQ:PL	1:0,31:31:99:1159,0
II	889921	.	C	CT	30.04	.	AC=1;AF=1.00;AN=1;DP=5;FS=0.000;MLEAC=1;MLEAF=1.00;MQ=57.01;QD=15.02;SOR=0.693	GT:AD:DP:GQ:PL	1:0,2:2:40:40,0
II	903106	.	G	GT	2918.04	.	AC=1;AF=1.00;AN=1;DP=74;FS=0.000;MLEAC=1;MLEAF=1.00;MQ=60.00;QD=27.36;SOR=0.963	GT:AD:DP:GQ:PL	1:0,73:73:99:2928,0
II	923543	.	C	A	1950.01	.	AC=1;AF=1.00;AN=1;DP=70;FS=0.000;MLEAC=1;MLEAF=1.00;MQ=60.00;QD=27.86;SOR=0.811	GT:AD:DP:GQ:PL	1:0,70:70:99:1960,0
II	943554	.	C	A	2015.01	.	AC=1;AF=1.00;AN=1;BaseQRankSum=2.611;DP=77;FS=3.493;MLEAC=1;MLEAF=1.00;MQ=60.00;MQRankSum=0.000;QD=26.51;ReadPosRankSum=-0.456;SOR=0.615	GT:AD:DP:GQ:PL	1:1,75:76:99:2025,0
II	953201	.	A	G	1593.01	.	AC=1;AF=1.00;AN=1;DP=60;FS=0.000;MLEAC=1;MLEAF=1.00;MQ=60.00;QD=26.55;SOR=0.693	GT:AD:DP:GQ:PL	1:0,60:60:99:1603,0
II	967094	.	A	G	1725.01	.	AC=1;AF=1.00;AN=1;DP=63;FS=0.000;MLEAC=1;MLEAF=1.00;MQ=60.00;QD=27.82;SOR=0.826	GT:AD:DP:GQ:PL	1:0,62:62:99:1735,0
II	997671	.	GCAACAACAACAACAACAACAA	G	523.01	.	AC=1;AF=1.00;AN=1;BaseQRankSum=1.878;DP=20;FS=0.000;MLEAC=1;MLEAF=1.00;MQ=59.85;MQRankSum=3.883;QD=29.05;SOR=0.283	GT:AD:DP:GQ:PL	1:1,13:14:99:533,0
II	1019510	.	TA	T	210.04	.	AC=1;AF=1.00;AN=1;BaseQRankSum=1.393;DP=27;FS=3.424;MLEAC=1;MLEAF=1.00;MQ=60.00;MQRankSum=0.000;QD=9.55;ReadPosRankSum=0.435;SOR=2.303	GT:AD:DP:GQ:PL	1:3,19:22:99:220,0
II	1079843	.	T	TA	373.04	.	AC=1;AF=1.00;AN=1;BaseQRankSum=0.888;DP=25;FS=3.701;MLEAC=1;MLEAF=1.00;MQ=60.00;MQRankSum=0.000;QD=17.76;ReadPosRankSum=1.119;SOR=2.448	GT:AD:DP:GQ:PL	1:2,19:21:99:383,0
II	1155903	.	T	A	2103.01	.	AC=1;AF=1.00;AN=1;DP=73;FS=0.000;MLEAC=1;MLEAF=1.00;MQ=60.00;QD=28.81;SOR=0.963	GT:AD:DP:GQ:PL	1:0,73:73:99:2113,0
II	1159678	.	G	C	1692.01	.	AC=1;AF=1.00;AN=1;DP=67;FS=0.000;MLEAC=1;MLEAF=1.00;MQ=60.00;QD=25.25;SOR=0.723	GT:AD:DP:GQ:PL	1:0,67:67:99:1702,0
II	1159694	.	A	T	1480.01	.	AC=1;AF=1.00;AN=1;DP=56;FS=0.000;MLEAC=1;MLEAF=1.00;MQ=60.00;QD=26.43;SOR=0.765	GT:AD:DP:GQ:PL	1:0,56:56:99:1490,0
II	1163154	.	AT	A	1620.01	.	AC=1;AF=1.00;AN=1;DP=48;FS=0.000;MLEAC=1;MLEAF=1.00;MQ=60.00;QD=31.56;SOR=0.737	GT:AD:DP:GQ:PL	1:0,45:45:99:1630,0
II	1308618	.	GT	G	1067.01	.	AC=1;AF=1.00;AN=1;DP=50;FS=0.000;MLEAC=1;MLEAF=1.00;MQ=60.00;QD=29.64;SOR=0.804	GT:AD:DP:GQ:PL	1:0,36:36:99:1077,0
II	1422317	.	T	A	2330.01	.	AC=1;AF=1.00;AN=1;DP=86;FS=0.000;MLEAC=1;MLEAF=1.00;MQ=60.00;QD=27.41;SOR=0.867	GT:AD:DP:GQ:PL	1:0,85:85:99:2340,0
II	1553976	.	A	T	693.01	.	AC=1;AF=1.00;AN=1;DP=21;FS=0.000;MLEAC=1;MLEAF=1.00;MQ=60.00;QD=34.65;SOR=1.127	GT:AD:DP:GQ:PL	1:0,20:20:99:703,0
II	1555919	.	A	ATTTATT	3553.04	.	AC=1;AF=1.00;AN=1;DP=81;FS=0.000;MLEAC=1;MLEAF=1.00;MQ=60.00;QD=29.40;SOR=0.768	GT:AD:DP:GQ:PL	1:0,81:81:99:3563,0
II	1635337	.	G	T	58.01	.	AC=1;AF=1.00;AN=1;DP=2;FS=0.000;MLEAC=1;MLEAF=1.00;MQ=34.12;QD=29.00;SOR=2.303	GT:AD:DP:GQ:PL	1:0,2:2:68:68,0
II	1655322	.	G	A	1352.01	.	AC=1;AF=1.00;AN=1;DP=45;FS=0.000;MLEAC=1;MLEAF=1.00;MQ=60.00;QD=30.04;SOR=0.929	GT:AD:DP:GQ:PL	1:0,45:45:99:1362,0
II	1672859	.	C	T	1526.01	.	AC=1;AF=1.00;AN=1;DP=62;FS=0.000;MLEAC=1;MLEAF=1.00;MQ=60.00;QD=25.86;SOR=0.871	GT:AD:DP:GQ:PL	1:0,59:59:99:1536,0
II	1673002	.	G	C	1334.01	.	AC=1;AF=1.00;AN=1;DP=50;FS=0.000;MLEAC=1;MLEAF=1.00;MQ=60.00;QD=27.79;SOR=0.776	GT:AD:DP:GQ:PL	1:0,48:48:99:1344,0
II	1678205	.	TA	T	844.01	.	AC=1;AF=1.00;AN=1;BaseQRankSum=0.497;DP=38;FS=0.000;MLEAC=1;MLEAF=1.00;MQ=60.00;MQRankSum=0.000;QD=22.81;ReadPosRankSum=1.178;SOR=1.002	GT:AD:DP:GQ:PL	1:2,35:37:99:854,0
II	1678693	.	T	A	801.01	.	AC=1;AF=1.00;AN=1;DP=28;FS=0.000;MLEAC=1;MLEAF=1.00;MQ=60.00;QD=28.61;SOR=0.693	GT:AD:DP:GQ:PL	1:0,28:28:99:811,0
II	1683324	.	T	G	1841.01	.	AC=1;AF=1.00;AN=1;DP=68;FS=0.000;MLEAC=1;MLEAF=1.00;MQ=60.00;QD=27.48;SOR=0.723	GT:AD:DP:GQ:PL	1:0,67:67:99:1851,0
II	1697124	.	C	T	1667.01	.	AC=1;AF=1.00;AN=1;DP=61;FS=0.000;MLEAC=1;MLEAF=1.00;MQ=60.00;QD=27.33;SOR=0.725	GT:AD:DP:GQ:PL	1:0,61:61:99:1677,0
II	1716256	.	G	GT	32.04	.	AC=1;AF=1.00;AN=1;DP=4;FS=0.000;MLEAC=1;MLEAF=1.00;MQ=54.67;QD=16.02;SOR=2.303	GT:AD:DP:GQ:PL	1:0,2:2:42:42,0
II	1716318	.	A	G	574.01	.	AC=1;AF=1.00;AN=1;DP=12;FS=0.000;MLEAC=1;MLEAF=1.00;MQ=60.00;QD=24.02;SOR=1.445	GT:AD:DP:GQ:PL	1:0,12:12:99:584,0
II	1716320	.	T	G	598.01	.	AC=1;AF=1.00;AN=1;DP=13;FS=0.000;MLEAC=1;MLEAF=1.00;MQ=60.00;QD=28.81;SOR=1.609	GT:AD:DP:GQ:PL	1:0,13:13:99:608,0
II	1716326	.	G	T	647.01	.	AC=1;AF=1.00;AN=1;DP=16;FS=0.000;MLEAC=1;MLEAF=1.00;MQ=60.00;QD=27.88;SOR=1.244	GT:AD:DP:GQ:PL	1:0,16:16:99:657,0
II	1784826	.	G	A	1928.01	.	AC=1;AF=1.00;AN=1;DP=69;FS=0.000;MLEAC=1;MLEAF=1.00;MQ=60.00;QD=27.94;SOR=0.781	GT:AD:DP:GQ:PL	1:0,69:69:99:1938,0
II	1818220	.	CTCTCT	C	2555.01	.	AC=1;AF=1.00;AN=1;DP=57;FS=0.000;MLEAC=1;MLEAF=1.00;MQ=60.00;QD=27.39;SOR=0.877	GT:AD:DP:GQ:PL	1:0,57:57:99:2565,0
II	1849777	.	G	A	1879.01	.	AC=1;AF=1.00;AN=1;DP=67;FS=0.000;MLEAC=1;MLEAF=1.00;MQ=60.00;QD=28.47;SOR=0.818	GT:AD:DP:GQ:PL	1:0,66:66:99:1889,0
II	1861420	.	TG	T	2133.01	.	AC=1;AF=1.00;AN=1;DP=53;FS=0.000;MLEAC=1;MLEAF=1.00;MQ=60.00;QD=28.60;SOR=0.730	GT:AD:DP:GQ:PL	1:0,53:53:99:2143,0
II	1867795	.	A	AT	676.04	.	AC=1;AF=1.00;AN=1;BaseQRankSum=0.291;DP=39;FS=2.982;MLEAC=1;MLEAF=1.00;MQ=60.00;MQRankSum=0.000;QD=20.49;ReadPosRankSum=0.121;SOR=1.942	GT:AD:DP:GQ:PL	1:2,31:33:99:686,0
II	1873779	.	T	TA	1119.04	.	AC=1;AF=1.00;AN=1;DP=31;FS=0.000;MLEAC=1;MLEAF=1.00;MQ=60.00;QD=27.48;SOR=1.071	GT:AD:DP:GQ:PL	1:0,29:29:99:1129,0
II	1877294	.	A	AT	525.04	.	AC=1;AF=1.00;AN=1;DP=21;FS=0.000;MLEAC=1;MLEAF=1.00;MQ=60.00;QD=26.25;SOR=0.892	GT:AD:DP:GQ:PL	1:0,20:20:99:535,0
II	1941966	.	A	AT	714.04	.	AC=1;AF=1.00;AN=1;DP=18;FS=0.000;MLEAC=1;MLEAF=1.00;MQ=60.00;QD=27.29;SOR=0.693	GT:AD:DP:GQ:PL	1:0,18:18:99:724,0
II	1941982	.	A	AT	797.04	.	AC=1;AF=1.00;AN=1;DP=20;FS=0.000;MLEAC=1;MLEAF=1.00;MQ=60.00;QD=29.63;SOR=0.693	GT:AD:DP:GQ:PL	1:0,20:20:99:807,0
II	1948953	.	GA	G	1863.01	.	AC=1;AF=1.00;AN=1;DP=52;FS=0.000;MLEAC=1;MLEAF=1.00;MQ=60.00;QD=27.73;SOR=0.859	GT:AD:DP:GQ:PL	1:0,50:50:99:1873,0
II	1950050	.	A	AG	1257.04	.	AC=1;AF=1.00;AN=1;DP=36;FS=0.000;MLEAC=1;MLEAF=1.00;MQ=60.00;QD=34.92;SOR=0.804	GT:AD:DP:GQ:PL	1:0,36:36:99:1267,0
II	1955495	.	T	TA	647.04	.	AC=1;AF=1.00;AN=1;BaseQRankSum=-1.112;DP=42;FS=0.000;MLEAC=1;MLEAF=1.00;MQ=60.00;MQRankSum=0.000;QD=16.59;ReadPosRankSum=-1.256;SOR=0.515	GT:AD:DP:GQ:PL	1:3,36:39:99:657,0
II	1960392	.	A	AG	2095.04	.	AC=1;AF=1.00;AN=1;DP=51;FS=0.000;MLEAC=1;MLEAF=1.00;MQ=60.00;QD=26.33;SOR=0.732	GT:AD:DP:GQ:PL	1:0,51:51:99:2105,0
II	1962419	.	T	A	2828.01	.	AC=1;AF=1.00;AN=1;DP=66;FS=0.000;MLEAC=1;MLEAF=1.00;MQ=60.00;QD=25.31;SOR=0.693	GT:AD:DP:GQ:PL	1:0,66:66:99:2838,0
II	1962439	.	A	G	2821.01	.	AC=1;AF=1.00;AN=1;DP=60;FS=0.000;MLEAC=1;MLEAF=1.00;MQ=60.00;QD=25.63;SOR=0.831	GT:AD:DP:GQ:PL	1:0,60:60:99:2831,0
II	1962458	.	T	A	2748.01	.	AC=1;AF=1.00;AN=1;DP=63;FS=0.000;MLEAC=1;MLEAF=1.00;MQ=60.00;QD=27.70;SOR=0.933	GT:AD:DP:GQ:PL	1:0,63:63:99:2758,0
II	1987098	.	C	A	2065.01	.	AC=1;AF=1.00;AN=1;DP=47;FS=0.000;MLEAC=1;MLEAF=1.00;MQ=60.00;QD=30.65;SOR=0.735	GT:AD:DP:GQ:PL	1:0,47:47:99:2075,0
II	1987101	.	CG	C	2065.01	.	AC=1;AF=1.00;AN=1;DP=47;FS=0.000;MLEAC=1;MLEAF=1.00;MQ=60.00;QD=29.21;SOR=0.735	GT:AD:DP:GQ:PL	1:0,47:47:99:2075,0
II	1987117	.	TG	T	1811.01	.	AC=1;AF=1.00;AN=1;DP=50;FS=0.000;MLEAC=1;MLEAF=1.00;MQ=60.00;QD=28.99;SOR=0.773	GT:AD:DP:GQ:PL	1:0,50:50:99:1821,0
II	2007715	.	A	G	1688.01	.	AC=1;AF=1.00;AN=1;DP=60;FS=0.000;MLEAC=1;MLEAF=1.00;MQ=60.00;QD=28.13;SOR=0.906	GT:AD:DP:GQ:PL	1:0,60:60:99:1698,0
II	2044929	.	A	T	1753.01	.	AC=1;AF=1.00;AN=1;DP=61;FS=0.000;MLEAC=1;MLEAF=1.00;MQ=60.00;QD=28.74;SOR=0.793	GT:AD:DP:GQ:PL	1:0,61:61:99:1763,0
II	2049891	.	AT	A	2203.01	.	AC=1;AF=1.00;AN=1;DP=62;FS=0.000;MLEAC=1;MLEAF=1.00;MQ=60.00;QD=25.20;SOR=0.758	GT:AD:DP:GQ:PL	1:0,62:62:99:2213,0
II	2053516	.	G	GC	2037.04	.	AC=1;AF=1.00;AN=1;DP=63;FS=0.000;MLEAC=1;MLEAF=1.00;MQ=60.00;QD=27.91;SOR=0.729	GT:AD:DP:GQ:PL	1:0,55:55:99:2047,0
II	2108180	.	T	TA	2644.04	.	AC=1;AF=1.00;AN=1;DP=66;FS=0.000;MLEAC=1;MLEAF=1.00;MQ=60.00;QD=29.38;SOR=0.754	GT:AD:DP:GQ:PL	1:0,66:66:99:2654,0
II	2147726	.	G	GT	1220.04	.	AC=1;AF=1.00;AN=1;DP=37;FS=0.000;MLEAC=1;MLEAF=1.00;MQ=58.61;QD=30.63;SOR=0.752	GT:AD:DP:GQ:PL	1:0,33:33:99:1230,0
II	2187407	.	G	GA	1519.04	.	AC=1;AF=1.00;AN=1;DP=40;FS=0.000;MLEAC=1;MLEAF=1.00;MQ=60.00;QD=32.36;SOR=1.040	GT:AD:DP:GQ:PL	1:0,38:38:99:1529,0
II	2199987	.	ATAACC	A	160.01	.	AC=1;AF=1.00;AN=1;BaseQRankSum=-1.068;DP=8;FS=3.680;MLEAC=1;MLEAF=1.00;MQ=60.00;MQRankSum=0.000;QD=22.86;ReadPosRankSum=-0.792;SOR=1.108	GT:AD:DP:GQ:PL	1:1,6:7:99:170,0
II	2219928	.	A	AT	1491.04	.	AC=1;AF=1.00;AN=1;DP=39;FS=0.000;MLEAC=1;MLEAF=1.00;MQ=60.00;QD=29.34;SOR=0.850	GT:AD:DP:GQ:PL	1:0,39:39:99:1501,0
II	2228775	.	T	G	2334.01	.	AC=1;AF=1.00;AN=1;DP=53;FS=0.000;MLEAC=1;MLEAF=1.00;MQ=60.00;QD=38.16;SOR=0.808	GT:AD:DP:GQ:PL	1:0,53:53:99:2344,0
II	2228777	.	G	T	2334.01	.	AC=1;AF=1.00;AN=1;DP=51;FS=0.000;MLEAC=1;MLEAF=1.00;MQ=60.00;QD=28.75;SOR=0.813	GT:AD:DP:GQ:PL	1:0,51:51:99:2344,0
II	2293297	.	GA	G	2190.01	.	AC=1;AF=1.00;AN=1;DP=75;FS=0.000;MLEAC=1;MLEAF=1.00;MQ=60.00;QD=30.42;SOR=1.073	GT:AD:DP:GQ:PL	1:0,72:72:99:2200,0
II	2322353	.	G	GA	959.04	.	AC=1;AF=1.00;AN=1;BaseQRankSum=-1.575;DP=38;FS=3.802;MLEAC=1;MLEAF=1.00;MQ=60.00;MQRankSum=0.000;QD=26.64;ReadPosRankSum=-0.434;SOR=0.876	GT:AD:DP:GQ:PL	1:1,35:36:99:969,0
II	2436580	.	C	G	1341.01	.	AC=1;AF=1.00;AN=1;DP=51;FS=0.000;MLEAC=1;MLEAF=1.00;MQ=60.00;QD=26.29;SOR=0.732	GT:AD:DP:GQ:PL	1:0,51:51:99:1351,0
II	2444543	.	T	C	1407.01	.	AC=1;AF=1.00;AN=1;DP=52;FS=0.000;MLEAC=1;MLEAF=1.00;MQ=60.00;QD=27.06;SOR=0.770	GT:AD:DP:GQ:PL	1:0,52:52:99:1417,0
II	2527996	.	CT	C	36.01	.	AC=1;AF=1.00;AN=1;BaseQRankSum=0.140;DP=10;FS=0.000;MLEAC=1;MLEAF=1.00;MQ=60.00;MQRankSum=0.000;QD=4.00;ReadPosRankSum=0.992;SOR=0.368	GT:AD:DP:GQ:PL	1:4,5:9:46:46,0
II	2592423	.	T	TA	602.04	.	AC=1;AF=1.00;AN=1;BaseQRankSum=1.267;DP=31;FS=0.000;MLEAC=1;MLEAF=1.00;MQ=60.00;MQRankSum=0.000;QD=19.42;ReadPosRankSum=1.565;SOR=0.765	GT:AD:DP:GQ:PL	1:4,27:31:99:612,0
II	2630607	.	C	CA	444.04	.	AC=1;AF=1.00;AN=1;BaseQRankSum=0.000;DP=29;FS=0.000;MLEAC=1;MLEAF=1.00;MQ=60.00;MQRankSum=0.000;QD=16.45;ReadPosRankSum=1.522;SOR=0.990	GT:AD:DP:GQ:PL	1:4,23:27:99:454,0
II	2676336	.	C	T	1874.01	.	AC=1;AF=1.00;AN=1;DP=69;FS=0.000;MLEAC=1;MLEAF=1.00;MQ=60.00;QD=27.16;SOR=0.722	GT:AD:DP:GQ:PL	1:0,69:69:99:1884,0
II	2709414	.	G	GC	2116.04	.	AC=1;AF=1.00;AN=1;DP=58;FS=0.000;MLEAC=1;MLEAF=1.00;MQ=60.00;QD=23.44;SOR=0.729	GT:AD:DP:GQ:PL	1:0,55:55:99:2126,0
II	2720152	.	T	TA	760.04	.	AC=1;AF=1.00;AN=1;BaseQRankSum=-0.386;DP=35;FS=0.000;MLEAC=1;MLEAF=1.00;MQ=60.00;MQRankSum=0.000;QD=21.72;ReadPosRankSum=2.384;SOR=1.112	GT:AD:DP:GQ:PL	1:3,32:35:99:770,0
II	2755338	.	CAT	C	1340.04	.	AC=1;AF=1.00;AN=1;BaseQRankSum=-0.393;DP=53;FS=0.000;MLEAC=1;MLEAF=1.00;MQ=60.00;MQRankSum=0.000;QD=27.92;ReadPosRankSum=0.453;SOR=0.502	GT:AD:DP:GQ:PL	1:3,45:48:99:1350,0
II	2788933	.	C	CG	2553.04	.	AC=1;AF=1.00;AN=1;DP=65;FS=0.000;MLEAC=1;MLEAF=1.00;MQ=60.00;QD=24.71;SOR=0.822	GT:AD:DP:GQ:PL	1:0,64:64:99:2563,0
II	2798040	.	CT	C	2123.01	.	AC=1;AF=1.00;AN=1;DP=62;FS=0.000;MLEAC=1;MLEAF=1.00;MQ=60.00;QD=29.09;SOR=0.728	GT:AD:DP:GQ:PL	1:0,57:57:99:2133,0
II	2798514	.	AG	A	1987.01	.	AC=1;AF=1.00;AN=1;DP=51;FS=0.000;MLEAC=1;MLEAF=1.00;MQ=60.00;QD=31.84;SOR=0.732	GT:AD:DP:GQ:PL	1:0,51:51:99:1997,0
II	2806053	.	G	A	600.01	.	AC=1;AF=1.00;AN=1;DP=20;FS=0.000;MLEAC=1;MLEAF=1.00;MQ=60.00;QD=30.00;SOR=0.892	GT:AD:DP:GQ:PL	1:0,20:20:99:610,0
II	2811495	.	CA	C	1573.01	.	AC=1;AF=1.00;AN=1;DP=44;FS=0.000;MLEAC=1;MLEAF=1.00;MQ=60.00;QD=33.61;SOR=0.836	GT:AD:DP:GQ:PL	1:0,43:43:99:1583,0
II	2901509	.	G	T	1194.01	.	AC=1;AF=1.00;AN=1;DP=45;FS=0.000;MLEAC=1;MLEAF=1.00;MQ=60.00;QD=26.53;SOR=0.737	GT:AD:DP:GQ:PL	1:0,45:45:99:1204,0
II	2938956	.	C	CT	609.04	.	AC=1;AF=1.00;AN=1;DP=28;FS=0.000;MLEAC=1;MLEAF=1.00;MQ=60.00;QD=22.56;SOR=1.931	GT:AD:DP:GQ:PL	1:0,27:27:99:619,0
II	3006137	.	A	T	1442.01	.	AC=1;AF=1.00;AN=1;DP=51;FS=0.000;MLEAC=1;MLEAF=1.00;MQ=60.00;QD=28.84;SOR=0.773	GT:AD:DP:GQ:PL	1:0,50:50:99:1452,0
II	3040332	.	C	CG	2339.04	.	AC=1;AF=1.00;AN=1;DP=64;FS=0.000;MLEAC=1;MLEAF=1.00;MQ=59.88;QD=33.66;SOR=0.724	GT:AD:DP:GQ:PL	1:0,63:63:99:2349,0
II	3058544	.	TG	T	501.01	.	AC=1;AF=1.00;AN=1;DP=21;FS=0.000;MLEAC=1;MLEAF=1.00;MQ=60.00;QD=27.83;SOR=1.179	GT:AD:DP:GQ:PL	1:0,18:18:99:511,0
II	3493147	.	T	G	1534.01	.	AC=1;AF=1.00;AN=1;DP=61;FS=0.000;MLEAC=1;MLEAF=1.00;MQ=60.00;QD=25.57;SOR=0.760	GT:AD:DP:GQ:PL	1:0,60:60:99:1544,0
II	3608409	.	G	A	1916.01	.	AC=1;AF=1.00;AN=1;DP=62;FS=0.000;MLEAC=1;MLEAF=1.00;MQ=60.00;QD=30.90;SOR=0.693	GT:AD:DP:GQ:PL	1:0,62:62:99:1926,0
II	3619003	.	A	AG	1594.04	.	AC=1;AF=1.00;AN=1;DP=42;FS=0.000;MLEAC=1;MLEAF=1.00;MQ=60.00;QD=28.03;SOR=0.693	GT:AD:DP:GQ:PL	1:0,42:42:99:1604,0
II	3838101	.	CA	C	553.04	.	AC=1;AF=1.00;AN=1;BaseQRankSum=0.715;DP=29;FS=0.000;MLEAC=1;MLEAF=1.00;MQ=60.00;MQRankSum=0.000;QD=19.75;ReadPosRankSum=-1.308;SOR=0.957	GT:AD:DP:GQ:PL	1:2,26:28:99:563,0
II	3860185	.	CTAGTA	C	985.01	.	AC=1;AF=1.00;AN=1;DP=24;FS=0.000;MLEAC=1;MLEAF=1.00;MQ=60.00;QD=29.68;SOR=0.776	GT:AD:DP:GQ:PL	1:0,23:23:99:995,0
II	4037197	.	ATGTGTGTGTG	A	1215.01	.	AC=1;AF=1.00;AN=1;BaseQRankSum=0.044;DP=42;FS=0.000;MLEAC=1;MLEAF=1.00;MQ=60.00;MQRankSum=0.000;QD=28.71;ReadPosRankSum=2.134;SOR=0.313	GT:AD:DP:GQ:PL	1:2,29:31:99:1225,0
II	4122326	.	T	C	1787.01	.	AC=1;AF=1.00;AN=1;DP=61;FS=0.000;MLEAC=1;MLEAF=1.00;MQ=60.00;QD=29.30;SOR=0.865	GT:AD:DP:GQ:PL	1:0,61:61:99:1797,0
II	4254960	.	GA	G	1677.01	.	AC=1;AF=1.00;AN=1;DP=46;FS=0.000;MLEAC=1;MLEAF=1.00;MQ=60.00;QD=27.25;SOR=1.085	GT:AD:DP:GQ:PL	1:0,46:46:99:1687,0
II	4308414	.	C	CA	151.04	.	AC=1;AF=1.00;AN=1;BaseQRankSum=1.178;DP=31;FS=0.000;MLEAC=1;MLEAF=1.00;MQ=60.00;MQRankSum=0.000;QD=5.59;ReadPosRankSum=-0.221;SOR=0.519	GT:AD:DP:GQ:PL	1:9,18:27:99:161,0
II	4400666	.	A	C	1386.01	.	AC=1;AF=1.00;AN=1;DP=54;FS=0.000;MLEAC=1;MLEAF=1.00;MQ=60.00;QD=27.72;SOR=1.051	GT:AD:DP:GQ:PL	1:0,50:50:99:1396,0
II	4419921	.	T	TA	59.04	.	AC=1;AF=1.00;AN=1;BaseQRankSum=0.000;DP=9;FS=0.000;MLEAC=1;MLEAF=1.00;MQ=60.00;MQRankSum=0.000;QD=8.43;ReadPosRankSum=-1.383;SOR=0.368	GT:AD:DP:GQ:PL	1:2,5:7:69:69,0
II	4422090	.	C	G	935.01	.	AC=1;AF=1.00;AN=1;DP=21;FS=0.000;MLEAC=1;MLEAF=1.00;MQ=60.00;QD=28.18;SOR=1.828	GT:AD:DP:GQ:PL	1:0,21:21:99:945,0
II	4422093	.	G	A	935.01	.	AC=1;AF=1.00;AN=1;DP=21;FS=0.000;MLEAC=1;MLEAF=1.00;MQ=60.00;QD=27.16;SOR=1.828	GT:AD:DP:GQ:PL	1:0,21:21:99:945,0
II	4422096	.	T	C	935.01	.	AC=1;AF=1.00;AN=1;DP=21;FS=0.000;MLEAC=1;MLEAF=1.00;MQ=60.00;QD=23.57;SOR=1.828	GT:AD:DP:GQ:PL	1:0,21:21:99:945,0
II	4422099	.	T	A	935.01	.	AC=1;AF=1.00;AN=1;DP=21;FS=0.000;MLEAC=1;MLEAF=1.00;MQ=60.00;QD=29.04;SOR=1.828	GT:AD:DP:GQ:PL	1:0,21:21:99:945,0
II	4422104	.	G	A	935.01	.	AC=1;AF=1.00;AN=1;DP=21;FS=0.000;MLEAC=1;MLEAF=1.00;MQ=60.00;QD=31.99;SOR=1.828	GT:AD:DP:GQ:PL	1:0,21:21:99:945,0
II	4422165	.	T	C	440.01	.	AC=1;AF=1.00;AN=1;DP=9;FS=0.000;MLEAC=1;MLEAF=1.00;MQ=60.00;QD=26.25;SOR=2.093	GT:AD:DP:GQ:PL	1:0,9:9:99:450,0
II	4422168	.	T	A	395.01	.	AC=1;AF=1.00;AN=1;DP=9;FS=0.000;MLEAC=1;MLEAF=1.00;MQ=60.00;QD=34.65;SOR=2.093	GT:AD:DP:GQ:PL	1:0,9:9:99:405,0
II	4422171	.	T	G	395.01	.	AC=1;AF=1.00;AN=1;DP=8;FS=0.000;MLEAC=1;MLEAF=1.00;MQ=60.00;QD=29.50;SOR=1.863	GT:AD:DP:GQ:PL	1:0,8:8:99:405,0
II	4422174	.	T	A	332.01	.	AC=1;AF=1.00;AN=1;DP=8;FS=0.000;MLEAC=1;MLEAF=1.00;MQ=60.00;QD=32.28;SOR=1.863	GT:AD:DP:GQ:PL	1:0,8:8:99:342,0
II	4422181	.	G	A	332.01	.	AC=1;AF=1.00;AN=1;BaseQRankSum=2.792;DP=16;FS=2.276;MLEAC=1;MLEAF=1.00;MQ=60.00;MQRankSum=0.000;QD=25.54;ReadPosRankSum=2.034;SOR=1.609	GT:AD:DP:GQ:PL	1:6,7:13:99:342,0
II	4422182	.	T	A	332.01	.	AC=1;AF=1.00;AN=1;BaseQRankSum=2.792;DP=16;FS=2.276;MLEAC=1;MLEAF=1.00;MQ=60.00;MQRankSum=0.000;QD=25.54;ReadPosRankSum=2.034;SOR=1.609	GT:AD:DP:GQ:PL	1:6,7:13:99:342,0
II	4422183	.	T	A	287.01	.	AC=1;AF=1.00;AN=1;BaseQRankSum=2.726;DP=16;FS=2.276;MLEAC=1;MLEAF=1.00;MQ=60.00;MQRankSum=0.000;QD=22.08;ReadPosRankSum=2.034;SOR=1.609	GT:AD:DP:GQ:PL	1:6,7:13:99:297,0
II	4422185	.	G	C	287.01	.	AC=1;AF=1.00;AN=1;BaseQRankSum=1.204;DP=15;FS=2.533;MLEAC=1;MLEAF=1.00;MQ=60.00;MQRankSum=0.000;QD=23.92;ReadPosRankSum=1.711;SOR=1.518	GT:AD:DP:GQ:PL	1:5,7:12:99:297,0
II	4422188	.	A	T	299.01	.	AC=1;AF=1.00;AN=1;BaseQRankSum=1.480;DP=12;FS=7.782;MLEAC=1;MLEAF=1.00;MQ=60.00;MQRankSum=0.000;QD=33.22;ReadPosRankSum=0.000;SOR=1.414	GT:AD:DP:GQ:PL	1:2,7:9:99:309,0
II	4422195	.	G	C	254.01	.	AC=1;AF=1.00;AN=1;DP=9;FS=0.000;MLEAC=1;MLEAF=1.00;MQ=60.00;QD=29.83;SOR=1.329	GT:AD:DP:GQ:PL	1:0,6:6:99:264,0
II	4533588	.	CT	C	317.01	.	AC=1;AF=1.00;AN=1;BaseQRankSum=-1.321;DP=118;FS=0.000;MLEAC=1;MLEAF=1.00;MQ=60.00;MQRankSum=0.000;QD=2.91;ReadPosRankSum=2.094;SOR=0.715	GT:AD:DP:GQ:PL	1:52,57:109:99:327,0
II	4533598	.	G	A	365.01	.	AC=1;AF=1.00;AN=1;BaseQRankSum=-1.642;DP=108;FS=0.000;MLEAC=1;MLEAF=1.00;MQ=60.00;MQRankSum=0.000;QD=3.41;ReadPosRankSum=0.695;SOR=0.712	GT:AD:DP:GQ:PL	1:48,59:107:99:375,0
II	4533744	.	T	C	344.01	.	AC=1;AF=1.00;AN=1;BaseQRankSum=0.185;DP=107;FS=3.614;MLEAC=1;MLEAF=1.00;MQ=60.00;MQRankSum=0.000;QD=3.25;ReadPosRankSum=-2.222;SOR=1.085	GT:AD:DP:GQ:PL	1:48,58:106:99:354,0
II	4533922	.	G	A	61.01	.	AC=1;AF=1.00;AN=1;BaseQRankSum=1.139;DP=121;FS=0.685;MLEAC=1;MLEAF=1.00;MQ=60.00;MQRankSum=0.000;QD=0.52;ReadPosRankSum=1.017;SOR=0.600	GT:AD:DP:GQ:PL	1:59,58:117:71:71,0
II	4535523	.	T	TGTTACG	659.04	.	AC=1;AF=1.00;AN=1;BaseQRankSum=0.959;DP=90;FS=6.109;MLEAC=1;MLEAF=1.00;MQ=60.00;MQRankSum=0.000;QD=8.56;ReadPosRankSum=0.677;SOR=1.455	GT:AD:DP:GQ:PL	1:34,43:77:99:669,0
II	4535548	.	ATATGTG	A	503.01	.	AC=1;AF=1.00;AN=1;BaseQRankSum=0.836;DP=79;FS=0.000;MLEAC=1;MLEAF=1.00;MQ=60.00;MQRankSum=0.000;QD=8.25;ReadPosRankSum=-1.593;SOR=0.622	GT:AD:DP:GQ:PL	1:25,36:61:99:513,0
II	4535645	.	GT	G	477.01	.	AC=1;AF=1.00;AN=1;BaseQRankSum=0.892;DP=144;FS=1.346;MLEAC=1;MLEAF=1.00;MQ=60.00;MQRankSum=0.000;QD=3.36;ReadPosRankSum=0.647;SOR=0.877	GT:AD:DP:GQ:PL	1:63,79:142:99:487,0
II	4536089	.	C	CAAAAGAAAAGTAAATT	775.04	.	AC=1;AF=1.00;AN=1;BaseQRankSum=-0.086;DP=153;FS=4.674;MLEAC=1;MLEAF=1.00;MQ=60.00;MQRankSum=0.000;QD=5.92;ReadPosRankSum=-0.668;SOR=1.146	GT:AD:DP:GQ:PL	1:42,89:131:99:785,0
II	4537213	.	G	GT	1370.04	.	AC=1;AF=1.00;AN=1;BaseQRankSum=0.711;DP=75;FS=0.000;MLEAC=1;MLEAF=1.00;MQ=60.00;MQRankSum=0.000;QD=19.30;ReadPosRankSum=-0.351;SOR=0.717	GT:AD:DP:GQ:PL	1:16,55:71:99:1380,0
II	4537387	.	AAATAAGAG	A	1512.01	.	AC=1;AF=1.00;AN=1;BaseQRankSum=-1.341;DP=72;FS=5.369;MLEAC=1;MLEAF=1.00;MQ=60.00;MQRankSum=0.000;QD=27.00;ReadPosRankSum=-1.060;SOR=0.197	GT:AD:DP:GQ:PL	1:10,46:56:99:1522,0
II	4537712	.	TAAATAAAATTAATG	T	1116.01	.	AC=1;AF=1.00;AN=1;BaseQRankSum=0.709;DP=58;FS=6.972;MLEAC=1;MLEAF=1.00;MQ=54.80;MQRankSum=0.320;QD=19.58;ReadPosRankSum=-0.918;SOR=1.859	GT:AD:DP:GQ:PL	1:16,41:57:99:1126,0
II	4538770	.	T	C	194.01	.	AC=1;AF=1.00;AN=1;BaseQRankSum=1.571;DP=32;FS=12.053;MLEAC=1;MLEAF=1.00;MQ=44.87;MQRankSum=-0.346;QD=6.06;ReadPosRankSum=-1.007;SOR=2.833	GT:AD:DP:GQ:PL	1:14,18:32:99:204,0
II	4539204	.	GATAGGTAGAATAAGTAAAGCAGAATAGGTAGA	G	361.01	.	AC=1;AF=1.00;AN=1;BaseQRankSum=2.395;DP=49;FS=0.000;MLEAC=1;MLEAF=1.00;MQ=57.15;MQRankSum=-2.693;QD=9.50;ReadPosRankSum=1.648;SOR=0.936	GT:AD:DP:GQ:PL	1:15,23:38:99:371,0
III	138018	.	C	CA	787.04	.	AC=1;AF=1.00;AN=1;BaseQRankSum=-1.417;DP=34;FS=4.122;MLEAC=1;MLEAF=1.00;MQ=60.00;MQRankSum=0.000;QD=25.39;ReadPosRankSum=0.168;SOR=1.108	GT:AD:DP:GQ:PL	1:1,30:31:99:797,0
III	227730	.	A	T	2631.01	.	AC=1;AF=1.00;AN=1;DP=98;FS=0.000;MLEAC=1;MLEAF=1.00;MQ=60.00;QD=27.41;SOR=0.735	GT:AD:DP:GQ:PL	1:0,96:96:99:2641,0
III	284657	.	C	A	701.01	.	AC=1;AF=1.00;AN=1;DP=26;FS=0.000;MLEAC=1;MLEAF=1.00;MQ=60.00;QD=26.96;SOR=0.693	GT:AD:DP:GQ:PL	1:0,26:26:99:711,0
III	286478	.	C	CT	159.04	.	AC=1;AF=1.00;AN=1;DP=10;FS=0.000;MLEAC=1;MLEAF=1.00;MQ=60.00;QD=19.88;SOR=2.303	GT:AD:DP:GQ:PL	1:0,8:8:99:169,0
III	365747	.	CA	C	323.04	.	AC=1;AF=1.00;AN=1;BaseQRankSum=2.080;DP=22;FS=0.000;MLEAC=1;MLEAF=1.00;MQ=60.00;MQRankSum=0.000;QD=16.15;ReadPosRankSum=0.597;SOR=1.022	GT:AD:DP:GQ:PL	1:2,18:20:99:333,0
III	679772	.	T	C	696.01	.	AC=1;AF=1.00;AN=1;DP=25;FS=0.000;MLEAC=1;MLEAF=1.00;MQ=60.00;QD=27.84;SOR=0.770	GT:AD:DP:GQ:PL	1:0,25:25:99:706,0
III	719955	.	AC	A	657.01	.	AC=1;AF=1.00;AN=1;DP=16;FS=0.000;MLEAC=1;MLEAF=1.00;MQ=60.00;QD=32.87;SOR=1.112	GT:AD:DP:GQ:PL	1:0,15:15:99:667,0
III	719971	.	G	T	657.01	.	AC=1;AF=1.00;AN=1;DP=15;FS=0.000;MLEAC=1;MLEAF=1.00;MQ=60.00;QD=31.78;SOR=0.976	GT:AD:DP:GQ:PL	1:0,14:14:99:667,0
III	719973	.	CGAGAG	C	620.01	.	AC=1;AF=1.00;AN=1;DP=15;FS=0.000;MLEAC=1;MLEAF=1.00;MQ=60.00;QD=28.53;SOR=0.976	GT:AD:DP:GQ:PL	1:0,14:14:99:630,0
III	719981	.	G	A	665.01	.	AC=1;AF=1.00;AN=1;DP=15;FS=0.000;MLEAC=1;MLEAF=1.00;MQ=60.00;QD=31.86;SOR=0.976	GT:AD:DP:GQ:PL	1:0,14:14:99:675,0
III	719983	.	TTGAG	T	665.01	.	AC=1;AF=1.00;AN=1;DP=16;FS=0.000;MLEAC=1;MLEAF=1.00;MQ=60.00;QD=30.18;SOR=1.112	GT:AD:DP:GQ:PL	1:0,15:15:99:675,0
III	719989	.	TG	T	699.01	.	AC=1;AF=1.00;AN=1;DP=16;FS=0.000;MLEAC=1;MLEAF=1.00;MQ=60.00;QD=31.99;SOR=1.112	GT:AD:DP:GQ:PL	1:0,15:15:99:709,0
III	719991	.	A	ATTTATTTTT	699.04	.	AC=1;AF=1.00;AN=1;DP=16;FS=0.000;MLEAC=1;MLEAF=1.00;MQ=60.00;QD=27.54;SOR=1.112	GT:AD:DP:GQ:PL	1:0,15:15:99:709,0
III	720001	.	C	T	733.01	.	AC=1;AF=1.00;AN=1;DP=19;FS=0.000;MLEAC=1;MLEAF=1.00;MQ=60.00;QD=34.14;SOR=0.914	GT:AD:DP:GQ:PL	1:0,18:18:99:743,0
III	720683	.	A	AT	458.04	.	AC=1;AF=1.00;AN=1;BaseQRankSum=-1.989;DP=27;FS=0.000;MLEAC=1;MLEAF=1.00;MQ=60.00;MQRankSum=0.000;QD=17.62;ReadPosRankSum=1.103;SOR=0.399	GT:AD:DP:GQ:PL	1:4,22:26:99:468,0
III	867865	.	CT	C	1169.04	.	AC=1;AF=1.00;AN=1;DP=44;FS=0.000;MLEAC=1;MLEAF=1.00;MQ=60.00;QD=27.19;SOR=1.075	GT:AD:DP:GQ:PL	1:0,43:43:99:1179,0
III	963343	.	A	G	1564.01	.	AC=1;AF=1.00;AN=1;DP=59;FS=0.000;MLEAC=1;MLEAF=1.00;MQ=59.48;QD=26.97;SOR=0.762	GT:AD:DP:GQ:PL	1:0,58:58:99:1574,0
III	1016311	.	G	GC	1281.04	.	AC=1;AF=1.00;AN=1;DP=37;FS=0.000;MLEAC=1;MLEAF=1.00;MQ=60.00;QD=25.40;SOR=0.749	GT:AD:DP:GQ:PL	1:0,35:35:99:1291,0
III	1168328	.	T	C	285.01	.	AC=1;AF=1.00;AN=1;DP=10;FS=0.000;MLEAC=1;MLEAF=1.00;MQ=60.00;QD=28.50;SOR=1.609	GT:AD:DP:GQ:PL	1:0,10:10:99:295,0
III	1168363	.	G	A	119.01	.	AC=1;AF=1.00;AN=1;DP=6;FS=0.000;MLEAC=1;MLEAF=1.00;MQ=60.00;QD=19.83;SOR=2.833	GT:AD:DP:GQ:PL	1:0,6:6:99:129,0
III	1168405	.	TA	T	294.01	.	AC=1;AF=1.00;AN=1;DP=10;FS=0.000;MLEAC=1;MLEAF=1.00;MQ=60.00;QD=29.40;SOR=1.085	GT:AD:DP:GQ:PL	1:0,10:10:99:304,0
III	1374938	.	A	T	1208.01	.	AC=1;AF=1.00;AN=1;DP=45;FS=0.000;MLEAC=1;MLEAF=1.00;MQ=60.00;QD=28.09;SOR=0.941	GT:AD:DP:GQ:PL	1:0,43:43:99:1218,0
III	1685487	.	G	GA	910.04	.	AC=1;AF=1.00;AN=1;DP=29;FS=0.000;MLEAC=1;MLEAF=1.00;MQ=60.00;QD=31.38;SOR=1.688	GT:AD:DP:GQ:PL	1:0,29:29:99:920,0
III	1756400	.	TA	T	3283.01	.	AC=1;AF=1.00;AN=1;DP=90;FS=0.000;MLEAC=1;MLEAF=1.00;MQ=60.00;QD=27.98;SOR=0.836	GT:AD:DP:GQ:PL	1:0,88:88:99:3293,0
III	1765401	.	G	T	1029.01	.	AC=1;AF=1.00;AN=1;DP=36;FS=0.000;MLEAC=1;MLEAF=1.00;MQ=60.00;QD=29.40;SOR=0.869	GT:AD:DP:GQ:PL	1:0,35:35:99:1039,0
III	1774235	.	T	TGATC	2329.04	.	AC=1;AF=1.00;AN=1;DP=55;FS=0.000;MLEAC=1;MLEAF=1.00;MQ=60.00;QD=24.64;SOR=0.693	GT:AD:DP:GQ:PL	1:0,52:52:99:2339,0
III	1821911	.	CA	C	30.01	.	AC=1;AF=1.00;AN=1;DP=2;FS=0.000;MLEAC=1;MLEAF=1.00;MQ=60.00;QD=15.00;SOR=0.693	GT:AD:DP:GQ:PL	1:0,2:2:40:40,0
III	1862803	.	A	G	922.01	.	AC=1;AF=1.00;AN=1;DP=33;FS=0.000;MLEAC=1;MLEAF=1.00;MQ=60.00;QD=27.94;SOR=0.880	GT:AD:DP:GQ:PL	1:0,33:33:99:932,0
III	2149308	.	CAT	C	626.01	.	AC=1;AF=1.00;AN=1;BaseQRankSum=1.131;DP=32;FS=0.000;MLEAC=1;MLEAF=1.00;MQ=59.22;MQRankSum=2.889;QD=24.08;ReadPosRankSum=0.251;SOR=0.420	GT:AD:DP:GQ:PL	1:3,23:26:99:636,0
III	2381979	.	G	T	611.01	.	AC=1;AF=1.00;AN=1;DP=19;FS=0.000;MLEAC=1;MLEAF=1.00;MQ=60.00;QD=32.16;SOR=1.022	GT:AD:DP:GQ:PL	1:0,19:19:99:621,0
III	2443562	.	A	AT	2279.04	.	AC=1;AF=1.00;AN=1;BaseQRankSum=2.922;DP=212;FS=56.401;MLEAC=1;MLEAF=1.00;MQ=44.91;MQRankSum=-5.521;QD=16.40;ReadPosRankSum=-2.426;SOR=5.026	GT:AD:DP:GQ:PL	1:25,114:139:99:2289,0
III	2448309	.	TAA	T	5039.04	.	AC=1;AF=1.00;AN=1;BaseQRankSum=0.501;DP=271;FS=86.651;MLEAC=1;MLEAF=1.00;MQ=45.15;MQRankSum=2.024;QD=21.53;ReadPosRankSum=3.679;SOR=2.349	GT:AD:DP:GQ:PL	1:20,214:234:99:5049,0
mitochondrial	1788	.	C	T	267291.01	.	AC=1;AF=1.00;AN=1;BaseQRankSum=0.968;DP=7469;FS=0.000;MLEAC=1;MLEAF=1.00;MQ=60.00;MQRankSum=-1.231;QD=33.00;ReadPosRankSum=1.558;SOR=0.339	GT:AD:DP:GQ:PL	1:1,7391:7392:99:267301,0
mitochondrial	2091	.	A	G	294579.01	.	AC=1;AF=1.00;AN=1;BaseQRankSum=1.837;DP=8393;FS=0.000;MLEAC=1;MLEAF=1.00;MQ=60.00;MQRankSum=0.149;QD=28.40;ReadPosRankSum=1.719;SOR=0.120	GT:AD:DP:GQ:PL	1:2,8296:8298:99:294589,0
mitochondrial	2363	.	T	TC	240855.04	.	AC=1;AF=1.00;AN=1;BaseQRankSum=2.635;DP=7115;FS=0.000;MLEAC=1;MLEAF=1.00;MQ=60.00;MQRankSum=-0.037;QD=34.37;ReadPosRankSum=1.697;SOR=0.399	GT:AD:DP:GQ:PL	1:8,7000:7008:99:240865,0
mitochondrial	4102	.	C	G	290142.01	.	AC=1;AF=1.00;AN=1;DP=8299;FS=0.000;MLEAC=1;MLEAF=1.00;MQ=60.00;QD=25.14;SOR=0.694	GT:AD:DP:GQ:PL	1:0,8193:8193:99:290152,0
mitochondrial	4463	.	C	A	239253.01	.	AC=1;AF=1.00;AN=1;BaseQRankSum=3.902;DP=6719;FS=0.000;MLEAC=1;MLEAF=1.00;MQ=60.00;MQRankSum=-0.550;QD=37.16;ReadPosRankSum=1.259;SOR=0.259	GT:AD:DP:GQ:PL	1:4,6620:6624:99:239263,0
mitochondrial	4525	.	AC	A	294525.01	.	AC=1;AF=1.00;AN=1;DP=6752;FS=0.000;MLEAC=1;MLEAF=1.00;MQ=60.00;QD=34.37;SOR=0.915	GT:AD:DP:GQ:PL	1:0,6665:6665:99:294535,0
mitochondrial	4773	.	TA	T	267126.01	.	AC=1;AF=1.00;AN=1;DP=8045;FS=0.000;MLEAC=1;MLEAF=1.00;MQ=60.00;QD=34.20;SOR=0.726	GT:AD:DP:GQ:PL	1:0,7811:7811:99:267136,0
mitochondrial	6906	.	A	T	303704.01	.	AC=1;AF=1.00;AN=1;BaseQRankSum=4.658;DP=8804;FS=0.000;MLEAC=1;MLEAF=1.00;MQ=60.00;MQRankSum=-0.026;QD=34.93;ReadPosRankSum=2.117;SOR=0.051	GT:AD:DP:GQ:PL	1:9,8685:8694:99:303714,0
mitochondrial	8373	.	A	ATAC	259265.04	.	AC=1;AF=1.00;AN=1;BaseQRankSum=6.232;DP=7886;FS=0.000;MLEAC=1;MLEAF=1.00;MQ=60.00;MQRankSum=-0.190;QD=34.43;ReadPosRankSum=4.111;SOR=0.109	GT:AD:DP:GQ:PL	1:56,7475:7531:99:259275,0
mitochondrial	8529	.	G	T	302473.01	.	AC=1;AF=1.00;AN=1;BaseQRankSum=4.731;DP=8633;FS=0.000;MLEAC=1;MLEAF=1.00;MQ=60.00;MQRankSum=-0.470;QD=30.30;ReadPosRankSum=2.591;SOR=0.398	GT:AD:DP:GQ:PL	1:9,8527:8536:99:302483,0
mitochondrial	10309	.	T	C	346454.04	.	AC=1;AF=1.00;AN=1;BaseQRankSum=2.088;DP=7905;FS=0.000;MLEAC=1;MLEAF=1.00;MQ=60.00;MQRankSum=-0.091;QD=28.35;ReadPosRankSum=1.795;SOR=0.378	GT:AD:DP:GQ:PL	1:1,7820:7821:99:346464,0
mitochondrial	10310	.	C	T	346397.01	.	AC=1;AF=1.00;AN=1;DP=7858;FS=0.000;MLEAC=1;MLEAF=1.00;MQ=60.00;QD=25.43;SOR=1.043	GT:AD:DP:GQ:PL	1:0,7789:7789:99:346407,0
mitochondrial	11218	.	T	A	263322.01	.	AC=1;AF=1.00;AN=1;BaseQRankSum=-0.011;DP=7290;FS=0.000;MLEAC=1;MLEAF=1.00;MQ=60.00;MQRankSum=0.016;QD=30.96;ReadPosRankSum=1.005;SOR=0.156	GT:AD:DP:GQ:PL	1:2,7208:7210:99:263332,0
mitochondrial	11644	.	A	C	289729.01	.	AC=1;AF=1.00;AN=1;BaseQRankSum=4.346;DP=8300;FS=0.000;MLEAC=1;MLEAF=1.00;MQ=60.00;MQRankSum=-0.028;QD=27.69;ReadPosRankSum=1.579;SOR=0.623	GT:AD:DP:GQ:PL	1:9,8186:8195:99:289739,0
mitochondrial	13196	.	C	T	310165.04	.	AC=1;AF=1.00;AN=1;BaseQRankSum=2.602;DP=9548;FS=0.000;MLEAC=1;MLEAF=1.00;MQ=60.00;MQRankSum=-0.333;QD=34.78;ReadPosRankSum=2.969;SOR=0.057	GT:AD:DP:GQ:PL	1:9,8909:8918:99:310175,0
mitochondrial	13751	.	C	T	309948.01	.	AC=1;AF=1.00;AN=1;BaseQRankSum=1.516;DP=8759;FS=0.000;MLEAC=1;MLEAF=1.00;MQ=60.00;MQRankSum=-1.415;QD=30.76;ReadPosRankSum=1.796;SOR=0.141	GT:AD:DP:GQ:PL	1:2,8687:8689:99:309958,0
mitochondrial	15081	.	TA	T	377701.01	.	AC=1;AF=1.00;AN=1;DP=8476;FS=0.000;MLEAC=1;MLEAF=1.00;MQ=60.00;QD=25.78;SOR=0.868	GT:AD:DP:GQ:PL	1:0,8364:8364:99:377711,0
mitochondrial	15088	.	G	GA	376350.04	.	AC=1;AF=1.00;AN=1;DP=8397;FS=0.000;MLEAC=1;MLEAF=1.00;MQ=60.00;QD=34.01;SOR=0.920	GT:AD:DP:GQ:PL	1:0,8333:8333:99:376360,0
mitochondrial	15200	.	G	T	298720.01	.	AC=1;AF=1.00;AN=1;BaseQRankSum=3.067;DP=8471;FS=0.000;MLEAC=1;MLEAF=1.00;MQ=60.00;MQRankSum=0.167;QD=29.86;ReadPosRankSum=3.116;SOR=0.624	GT:AD:DP:GQ:PL	1:6,8376:8382:99:298730,0
mitochondrial	18648	.	G	A	298549.01	.	AC=1;AF=1.00;AN=1;BaseQRankSum=0.991;DP=8593;FS=0.000;MLEAC=1;MLEAF=1.00;MQ=60.00;MQRankSum=-0.465;QD=35.42;ReadPosRankSum=2.180;SOR=0.362	GT:AD:DP:GQ:PL	1:4,8499:8503:99:298559,0
mitochondrial	19152	.	A	G	294179.01	.	AC=1;AF=1.00;AN=1;BaseQRankSum=-0.078;DP=8572;FS=0.000;MLEAC=1;MLEAF=1.00;MQ=60.00;MQRankSum=0.007;QD=34.75;ReadPosRankSum=1.162;SOR=0.460	GT:AD:DP:GQ:PL	1:5,8460:8465:99:294189,0
