# Supplementary material for: Autotoxin-mediated latecomer killing in yeast communities
Source: PLoS Biol. 2022 Nov 7;20(11):e3001844. doi: 10.1371/journal.pbio.3001844 (PMC9639812; doi:10.1371/journal.pbio.3001844)
Supplement: S6 Data — (ZIP) [file pbio.3001844.s033.zip › S6_SFig6_vcfs/SFig6_hap_s3_suv-rep1.vcf]

##fileformat=VCFv4.2
##FILTER=<ID=LowQual,Description="Low quality">
##FORMAT=<ID=AD,Number=R,Type=Integer,Description="Allelic depths for the ref and alt alleles in the order listed">
##FORMAT=<ID=DP,Number=1,Type=Integer,Description="Approximate read depth (reads with MQ=255 or with bad mates are filtered)">
##FORMAT=<ID=GQ,Number=1,Type=Integer,Description="Genotype Quality">
##FORMAT=<ID=GT,Number=1,Type=String,Description="Genotype">
##FORMAT=<ID=PL,Number=G,Type=Integer,Description="Normalized, Phred-scaled likelihoods for genotypes as defined in the VCF specification">
##GATKCommandLine=<ID=HaplotypeCaller,CommandLine="HaplotypeCaller  --sample-ploidy 1 --output hap_s3.vcf --input s3.sorted.dedup.bam --reference /home/ohtalab/oda/pombe/191106_analysis_kuikas/ref/Schizosaccharomyces_pombe_all_chromosomes.fa  --use-new-qual-calculator true --annotate-with-num-discovered-alleles false --heterozygosity 0.001 --indel-heterozygosity 1.25E-4 --heterozygosity-stdev 0.01 --standard-min-confidence-threshold-for-calling 30.0 --max-alternate-alleles 6 --max-genotype-count 1024 --num-reference-samples-if-no-call 0 --contamination-fraction-to-filter 0.0 --output-mode EMIT_VARIANTS_ONLY --all-site-pls false --gvcf-gq-bands 1 --gvcf-gq-bands 2 --gvcf-gq-bands 3 --gvcf-gq-bands 4 --gvcf-gq-bands 5 --gvcf-gq-bands 6 --gvcf-gq-bands 7 --gvcf-gq-bands 8 --gvcf-gq-bands 9 --gvcf-gq-bands 10 --gvcf-gq-bands 11 --gvcf-gq-bands 12 --gvcf-gq-bands 13 --gvcf-gq-bands 14 --gvcf-gq-bands 15 --gvcf-gq-bands 16 --gvcf-gq-bands 17 --gvcf-gq-bands 18 --gvcf-gq-bands 19 --gvcf-gq-bands 20 --gvcf-gq-bands 21 --gvcf-gq-bands 22 --gvcf-gq-bands 23 --gvcf-gq-bands 24 --gvcf-gq-bands 25 --gvcf-gq-bands 26 --gvcf-gq-bands 27 --gvcf-gq-bands 28 --gvcf-gq-bands 29 --gvcf-gq-bands 30 --gvcf-gq-bands 31 --gvcf-gq-bands 32 --gvcf-gq-bands 33 --gvcf-gq-bands 34 --gvcf-gq-bands 35 --gvcf-gq-bands 36 --gvcf-gq-bands 37 --gvcf-gq-bands 38 --gvcf-gq-bands 39 --gvcf-gq-bands 40 --gvcf-gq-bands 41 --gvcf-gq-bands 42 --gvcf-gq-bands 43 --gvcf-gq-bands 44 --gvcf-gq-bands 45 --gvcf-gq-bands 46 --gvcf-gq-bands 47 --gvcf-gq-bands 48 --gvcf-gq-bands 49 --gvcf-gq-bands 50 --gvcf-gq-bands 51 --gvcf-gq-bands 52 --gvcf-gq-bands 53 --gvcf-gq-bands 54 --gvcf-gq-bands 55 --gvcf-gq-bands 56 --gvcf-gq-bands 57 --gvcf-gq-bands 58 --gvcf-gq-bands 59 --gvcf-gq-bands 60 --gvcf-gq-bands 70 --gvcf-gq-bands 80 --gvcf-gq-bands 90 --gvcf-gq-bands 99 --floor-blocks false --indel-size-to-eliminate-in-ref-model 10 --disable-optimizations false --just-determine-active-regions false --dont-genotype false --do-not-run-physical-phasing false --use-filtered-reads-for-annotations false --correct-overlapping-quality false --adaptive-pruning false --do-not-recover-dangling-branches false --recover-dangling-heads false --dont-trim-active-regions false --max-extension 25 --padding-around-indels 150 --padding-around-snps 20 --kmer-size 10 --kmer-size 25 --dont-increase-kmer-sizes-for-cycles false --allow-non-unique-kmers-in-ref false --num-pruning-samples 1 --min-dangling-branch-length 4 --recover-all-dangling-branches false --max-num-haplotypes-in-population 128 --min-pruning 2 --adaptive-pruning-initial-error-rate 0.001 --pruning-lod-threshold 2.302585092994046 --max-unpruned-variants 100 --linked-de-bruijn-graph false --debug-assembly false --debug-graph-transformations false --capture-assembly-failure-bam false --error-correct-reads false --kmer-length-for-read-error-correction 25 --min-observations-for-kmer-to-be-solid 20 --likelihood-calculation-engine PairHMM --base-quality-score-threshold 18 --pair-hmm-gap-continuation-penalty 10 --pair-hmm-implementation FASTEST_AVAILABLE --pcr-indel-model CONSERVATIVE --phred-scaled-global-read-mismapping-rate 45 --native-pair-hmm-threads 4 --native-pair-hmm-use-double-precision false --bam-writer-type CALLED_HAPLOTYPES --dont-use-soft-clipped-bases false --min-base-quality-score 10 --smith-waterman JAVA --emit-ref-confidence NONE --max-mnp-distance 0 --force-call-filtered-alleles false --min-assembly-region-size 50 --max-assembly-region-size 300 --assembly-region-padding 100 --max-reads-per-alignment-start 50 --active-probability-threshold 0.002 --max-prob-propagation-distance 50 --force-active false --interval-set-rule UNION --interval-padding 0 --interval-exclusion-padding 0 --interval-merging-rule ALL --read-validation-stringency SILENT --seconds-between-progress-updates 10.0 --disable-sequence-dictionary-validation false --create-output-bam-index true --create-output-bam-md5 false --create-output-variant-index true --create-output-variant-md5 false --lenient false --add-output-sam-program-record true --add-output-vcf-command-line true --cloud-prefetch-buffer 40 --cloud-index-prefetch-buffer -1 --disable-bam-index-caching false --sites-only-vcf-output false --help false --version false --showHidden false --verbosity INFO --QUIET false --use-jdk-deflater false --use-jdk-inflater false --gcs-max-retries 20 --gcs-project-for-requester-pays  --disable-tool-default-read-filters false --minimum-mapping-quality 20 --disable-tool-default-annotations false --enable-all-annotations false --allow-old-rms-mapping-quality-annotation-data false",Version="4.1.4.1",Date="February 4, 2020 5:20:38 PM JST">
##INFO=<ID=AC,Number=A,Type=Integer,Description="Allele count in genotypes, for each ALT allele, in the same order as listed">
##INFO=<ID=AF,Number=A,Type=Float,Description="Allele Frequency, for each ALT allele, in the same order as listed">
##INFO=<ID=AN,Number=1,Type=Integer,Description="Total number of alleles in called genotypes">
##INFO=<ID=BaseQRankSum,Number=1,Type=Float,Description="Z-score from Wilcoxon rank sum test of Alt Vs. Ref base qualities">
##INFO=<ID=DP,Number=1,Type=Integer,Description="Approximate read depth; some reads may have been filtered">
##INFO=<ID=DS,Number=0,Type=Flag,Description="Were any of the samples downsampled?">
##INFO=<ID=ExcessHet,Number=1,Type=Float,Description="Phred-scaled p-value for exact test of excess heterozygosity">
##INFO=<ID=FS,Number=1,Type=Float,Description="Phred-scaled p-value using Fisher's exact test to detect strand bias">
##INFO=<ID=InbreedingCoeff,Number=1,Type=Float,Description="Inbreeding coefficient as estimated from the genotype likelihoods per-sample when compared against the Hardy-Weinberg expectation">
##INFO=<ID=MLEAC,Number=A,Type=Integer,Description="Maximum likelihood expectation (MLE) for the allele counts (not necessarily the same as the AC), for each ALT allele, in the same order as listed">
##INFO=<ID=MLEAF,Number=A,Type=Float,Description="Maximum likelihood expectation (MLE) for the allele frequency (not necessarily the same as the AF), for each ALT allele, in the same order as listed">
##INFO=<ID=MQ,Number=1,Type=Float,Description="RMS Mapping Quality">
##INFO=<ID=MQRankSum,Number=1,Type=Float,Description="Z-score From Wilcoxon rank sum test of Alt vs. Ref read mapping qualities">
##INFO=<ID=QD,Number=1,Type=Float,Description="Variant Confidence/Quality by Depth">
##INFO=<ID=ReadPosRankSum,Number=1,Type=Float,Description="Z-score from Wilcoxon rank sum test of Alt vs. Ref read position bias">
##INFO=<ID=SOR,Number=1,Type=Float,Description="Symmetric Odds Ratio of 2x2 contingency table to detect strand bias">
##contig=<ID=chr_II_telomeric_gap,length=20000>
##contig=<ID=I,length=5579133>
##contig=<ID=II,length=4539804>
##contig=<ID=III,length=2452883>
##contig=<ID=mating_type_region,length=20128>
##contig=<ID=mitochondrial,length=19431>
##source=HaplotypeCaller
#CHROM	POS	ID	REF	ALT	QUAL	FILTER	INFO	FORMAT	s3
chr_II_telomeric_gap	4787	.	G	A	1927.01	.	AC=1;AF=1.00;AN=1;DP=74;FS=0.000;MLEAC=1;MLEAF=1.00;MQ=60.00;QD=27.14;SOR=0.971	GT:AD:DP:GQ:PL	1:0,71:71:99:1937,0
I	10859	.	GTT	G	143.01	.	AC=1;AF=1.00;AN=1;DP=4;FS=0.000;MLEAC=1;MLEAF=1.00;MQ=25.00;QD=25.36;SOR=3.258	GT:AD:DP:GQ:PL	1:0,4:4:99:153,0
I	10913	.	G	A	139.01	.	AC=1;AF=1.00;AN=1;BaseQRankSum=-0.366;DP=7;FS=0.000;MLEAC=1;MLEAF=1.00;MQ=25.00;MQRankSum=0.000;QD=19.86;ReadPosRankSum=1.465;SOR=2.584	GT:AD:DP:GQ:PL	1:1,6:7:99:149,0
I	19694	.	T	TA	190.04	.	AC=1;AF=1.00;AN=1;DP=7;FS=0.000;MLEAC=1;MLEAF=1.00;MQ=38.41;QD=27.15;SOR=4.174	GT:AD:DP:GQ:PL	1:0,7:7:99:200,0
I	27402	.	AC	A	390.01	.	AC=1;AF=1.00;AN=1;BaseQRankSum=0.097;DP=21;FS=0.000;MLEAC=1;MLEAF=1.00;MQ=39.99;MQRankSum=-2.196;QD=21.67;ReadPosRankSum=2.322;SOR=1.244	GT:AD:DP:GQ:PL	1:2,16:18:99:400,0
I	101871	.	A	AG	1968.04	.	AC=1;AF=1.00;AN=1;DP=55;FS=0.000;MLEAC=1;MLEAF=1.00;MQ=60.00;QD=28.73;SOR=0.892	GT:AD:DP:GQ:PL	1:0,53:53:99:1978,0
I	232688	.	TA	T	47.01	.	AC=1;AF=1.00;AN=1;BaseQRankSum=-0.385;DP=17;FS=0.000;MLEAC=1;MLEAF=1.00;MQ=60.00;MQRankSum=0.000;QD=4.27;ReadPosRankSum=-0.984;SOR=1.022	GT:AD:DP:GQ:PL	1:4,7:11:57:57,0
I	427504	.	C	CT	1734.04	.	AC=1;AF=1.00;AN=1;DP=52;FS=0.000;MLEAC=1;MLEAF=1.00;MQ=60.00;QD=34.00;SOR=0.732	GT:AD:DP:GQ:PL	1:0,51:51:99:1744,0
I	440084	.	T	TA	38.04	.	AC=1;AF=1.00;AN=1;DP=4;FS=0.000;MLEAC=1;MLEAF=1.00;MQ=60.00;QD=12.68;SOR=1.179	GT:AD:DP:GQ:PL	1:0,3:3:48:48,0
I	470378	.	AC	A	2142.01	.	AC=1;AF=1.00;AN=1;DP=49;FS=0.000;MLEAC=1;MLEAF=1.00;MQ=60.00;QD=30.97;SOR=0.963	GT:AD:DP:GQ:PL	1:0,48:48:99:2152,0
I	470390	.	AC	A	2477.01	.	AC=1;AF=1.00;AN=1;DP=58;FS=0.000;MLEAC=1;MLEAF=1.00;MQ=60.00;QD=27.24;SOR=0.877	GT:AD:DP:GQ:PL	1:0,57:57:99:2487,0
I	482737	.	A	AG	1418.04	.	AC=1;AF=1.00;AN=1;DP=39;FS=0.000;MLEAC=1;MLEAF=1.00;MQ=60.00;QD=28.20;SOR=0.743	GT:AD:DP:GQ:PL	1:0,39:39:99:1428,0
I	523603	.	G	A	1671.01	.	AC=1;AF=1.00;AN=1;DP=63;FS=0.000;MLEAC=1;MLEAF=1.00;MQ=60.00;QD=27.39;SOR=0.793	GT:AD:DP:GQ:PL	1:0,61:61:99:1681,0
I	523883	.	G	A	1651.01	.	AC=1;AF=1.00;AN=1;DP=64;FS=0.000;MLEAC=1;MLEAF=1.00;MQ=60.00;QD=25.80;SOR=0.693	GT:AD:DP:GQ:PL	1:0,64:64:99:1661,0
I	526170	.	G	GA	1124.04	.	AC=1;AF=1.00;AN=1;DP=38;FS=0.000;MLEAC=1;MLEAF=1.00;MQ=60.00;QD=32.12;SOR=0.869	GT:AD:DP:GQ:PL	1:0,35:35:99:1134,0
I	527156	.	C	A	1062.01	.	AC=1;AF=1.00;AN=1;DP=39;FS=0.000;MLEAC=1;MLEAF=1.00;MQ=60.00;QD=28.70;SOR=0.746	GT:AD:DP:GQ:PL	1:0,37:37:99:1072,0
I	554527	.	A	AT	1259.04	.	AC=1;AF=1.00;AN=1;BaseQRankSum=0.177;DP=58;FS=0.000;MLEAC=1;MLEAF=1.00;MQ=60.00;MQRankSum=0.000;QD=22.89;ReadPosRankSum=2.403;SOR=0.866	GT:AD:DP:GQ:PL	1:2,53:55:99:1269,0
I	650099	.	C	CAA	49.04	.	AC=1;AF=1.00;AN=1;DP=4;FS=0.000;MLEAC=1;MLEAF=1.00;MQ=60.00;QD=24.52;SOR=0.693	GT:AD:DP:GQ:PL	1:0,2:2:59:59,0
I	660056	.	TG	T	1131.01	.	AC=1;AF=1.00;AN=1;DP=49;FS=0.000;MLEAC=1;MLEAF=1.00;MQ=60.00;QD=26.30;SOR=0.741	GT:AD:DP:GQ:PL	1:2,41:43:99:1141,0
I	670032	.	C	CA	1707.04	.	AC=1;AF=1.00;AN=1;DP=46;FS=0.000;MLEAC=1;MLEAF=1.00;MQ=60.00;QD=25.00;SOR=0.693	GT:AD:DP:GQ:PL	1:0,46:46:99:1717,0
I	682993	.	TC	T	1782.01	.	AC=1;AF=1.00;AN=1;DP=54;FS=0.000;MLEAC=1;MLEAF=1.00;MQ=60.00;QD=34.27;SOR=0.770	GT:AD:DP:GQ:PL	1:0,52:52:99:1792,0
I	759334	.	G	T	2375.01	.	AC=1;AF=1.00;AN=1;DP=82;FS=0.000;MLEAC=1;MLEAF=1.00;MQ=60.00;QD=28.96;SOR=0.846	GT:AD:DP:GQ:PL	1:0,82:82:99:2385,0
I	762675	.	AAATCAAAGCAATCCC	A	521.01	.	AC=1;AF=1.00;AN=1;DP=43;FS=0.000;MLEAC=1;MLEAF=1.00;MQ=60.00;QD=29.56;SOR=0.693	GT:AD:DP:GQ:PL	1:0,12:12:99:531,0
I	862962	.	C	CT	3819.04	.	AC=1;AF=1.00;AN=1;DP=85;FS=0.000;MLEAC=1;MLEAF=1.00;MQ=60.00;QD=30.62;SOR=0.843	GT:AD:DP:GQ:PL	1:0,84:84:99:3829,0
I	862964	.	G	T	3819.01	.	AC=1;AF=1.00;AN=1;DP=87;FS=0.000;MLEAC=1;MLEAF=1.00;MQ=60.00;QD=28.17;SOR=0.839	GT:AD:DP:GQ:PL	1:0,86:86:99:3829,0
I	959770	.	AT	A	830.01	.	AC=1;AF=1.00;AN=1;DP=28;FS=0.000;MLEAC=1;MLEAF=1.00;MQ=60.00;QD=29.64;SOR=0.693	GT:AD:DP:GQ:PL	1:0,28:28:99:840,0
I	960025	.	G	GT	752.04	.	AC=1;AF=1.00;AN=1;BaseQRankSum=-2.329;DP=45;FS=1.894;MLEAC=1;MLEAF=1.00;MQ=60.00;MQRankSum=0.000;QD=18.80;ReadPosRankSum=0.337;SOR=0.754	GT:AD:DP:GQ:PL	1:5,35:40:99:762,0
I	1048635	.	G	GA	1379.04	.	AC=1;AF=1.00;AN=1;BaseQRankSum=0.167;DP=57;FS=0.000;MLEAC=1;MLEAF=1.00;MQ=60.00;MQRankSum=0.000;QD=25.07;ReadPosRankSum=1.238;SOR=1.077	GT:AD:DP:GQ:PL	1:2,53:55:99:1389,0
I	1274803	.	T	TA	1670.04	.	AC=1;AF=1.00;AN=1;DP=47;FS=0.000;MLEAC=1;MLEAF=1.00;MQ=60.00;QD=26.80;SOR=0.737	GT:AD:DP:GQ:PL	1:0,45:45:99:1680,0
I	1358794	.	C	CAA	90.04	.	AC=1;AF=1.00;AN=1;DP=5;FS=0.000;MLEAC=1;MLEAF=1.00;MQ=60.00;QD=30.01;SOR=1.179	GT:AD:DP:GQ:PL	1:0,3:3:99:100,0
I	1424708	.	CA	C	2161.01	.	AC=1;AF=1.00;AN=1;DP=58;FS=0.000;MLEAC=1;MLEAF=1.00;MQ=60.00;QD=26.00;SOR=0.922	GT:AD:DP:GQ:PL	1:0,56:56:99:2171,0
I	1465627	.	G	A	170.01	.	AC=1;AF=1.00;AN=1;BaseQRankSum=-1.383;DP=6;FS=7.782;MLEAC=1;MLEAF=1.00;MQ=36.73;MQRankSum=1.383;QD=28.33;ReadPosRankSum=0.210;SOR=3.590	GT:AD:DP:GQ:PL	1:1,5:6:99:180,0
I	1509277	.	C	CT	581.04	.	AC=1;AF=1.00;AN=1;BaseQRankSum=0.947;DP=37;FS=2.764;MLEAC=1;MLEAF=1.00;MQ=60.00;MQRankSum=0.000;QD=17.61;ReadPosRankSum=-1.086;SOR=0.132	GT:AD:DP:GQ:PL	1:5,28:33:99:591,0
I	1625092	.	T	TC	1507.04	.	AC=1;AF=1.00;AN=1;DP=47;FS=0.000;MLEAC=1;MLEAF=1.00;MQ=60.00;QD=30.02;SOR=0.836	GT:AD:DP:GQ:PL	1:0,43:43:99:1517,0
I	1664907	.	T	A	340.01	.	AC=1;AF=1.00;AN=1;DP=12;FS=0.000;MLEAC=1;MLEAF=1.00;MQ=60.00;QD=28.33;SOR=1.022	GT:AD:DP:GQ:PL	1:0,12:12:99:350,0
I	1783458	.	C	T	1667.01	.	AC=1;AF=1.00;AN=1;DP=61;FS=0.000;MLEAC=1;MLEAF=1.00;MQ=60.00;QD=28.25;SOR=0.950	GT:AD:DP:GQ:PL	1:0,59:59:99:1677,0
I	1936294	.	G	GA	2107.04	.	AC=1;AF=1.00;AN=1;DP=67;FS=0.000;MLEAC=1;MLEAF=1.00;MQ=60.00;QD=32.42;SOR=0.723	GT:AD:DP:GQ:PL	1:0,65:65:99:2117,0
I	1952313	.	A	AT	771.04	.	AC=1;AF=1.00;AN=1;DP=25;FS=0.000;MLEAC=1;MLEAF=1.00;MQ=60.00;QD=32.13;SOR=0.859	GT:AD:DP:GQ:PL	1:0,24:24:99:781,0
I	1999192	.	G	C	1321.01	.	AC=1;AF=1.00;AN=1;DP=46;FS=0.000;MLEAC=1;MLEAF=1.00;MQ=60.00;QD=29.36;SOR=0.737	GT:AD:DP:GQ:PL	1:0,45:45:99:1331,0
I	2104091	.	G	T	3102.01	.	AC=1;AF=1.00;AN=1;DP=71;FS=0.000;MLEAC=1;MLEAF=1.00;MQ=60.00;QD=31.98;SOR=0.721	GT:AD:DP:GQ:PL	1:0,71:71:99:3112,0
I	2104097	.	C	A	3115.01	.	AC=1;AF=1.00;AN=1;DP=70;FS=0.000;MLEAC=1;MLEAF=1.00;MQ=60.00;QD=27.51;SOR=0.750	GT:AD:DP:GQ:PL	1:0,70:70:99:3125,0
I	2139856	.	G	GT	528.04	.	AC=1;AF=1.00;AN=1;BaseQRankSum=0.113;DP=26;FS=0.000;MLEAC=1;MLEAF=1.00;MQ=60.00;MQRankSum=0.000;QD=21.12;ReadPosRankSum=-1.957;SOR=0.301	GT:AD:DP:GQ:PL	1:2,23:25:99:538,0
I	2154491	.	T	TA	1907.04	.	AC=1;AF=1.00;AN=1;DP=50;FS=0.000;MLEAC=1;MLEAF=1.00;MQ=60.00;QD=29.11;SOR=0.693	GT:AD:DP:GQ:PL	1:0,50:50:99:1917,0
I	2227936	.	T	TAAA	30.04	.	AC=1;AF=1.00;AN=1;DP=2;FS=0.000;MLEAC=1;MLEAF=1.00;MQ=60.00;QD=30.04;SOR=1.609	GT:AD:DP:GQ:PL	1:0,1:1:40:40,0
I	2245479	.	T	TC	855.04	.	AC=1;AF=1.00;AN=1;BaseQRankSum=0.300;DP=47;FS=0.000;MLEAC=1;MLEAF=1.00;MQ=60.00;MQRankSum=0.000;QD=20.85;ReadPosRankSum=-1.072;SOR=1.085	GT:AD:DP:GQ:PL	1:4,37:41:99:865,0
I	2288240	.	CG	C	1788.01	.	AC=1;AF=1.00;AN=1;DP=50;FS=0.000;MLEAC=1;MLEAF=1.00;MQ=60.00;QD=28.08;SOR=1.179	GT:AD:DP:GQ:PL	1:0,48:48:99:1798,0
I	2343703	.	G	GA	2042.04	.	AC=1;AF=1.00;AN=1;DP=57;FS=0.000;MLEAC=1;MLEAF=1.00;MQ=60.00;QD=23.23;SOR=0.846	GT:AD:DP:GQ:PL	1:0,54:54:99:2052,0
I	2421576	.	AC	A	2579.01	.	AC=1;AF=1.00;AN=1;DP=71;FS=0.000;MLEAC=1;MLEAF=1.00;MQ=60.00;QD=29.03;SOR=0.874	GT:AD:DP:GQ:PL	1:0,70:70:99:2589,0
I	2499149	.	AT	A	1915.01	.	AC=1;AF=1.00;AN=1;DP=71;FS=0.000;MLEAC=1;MLEAF=1.00;MQ=60.00;QD=27.36;SOR=0.811	GT:AD:DP:GQ:PL	1:0,70:70:99:1925,0
I	2506044	.	T	A	1930.01	.	AC=1;AF=1.00;AN=1;DP=69;FS=0.000;MLEAC=1;MLEAF=1.00;MQ=60.00;QD=27.97;SOR=0.781	GT:AD:DP:GQ:PL	1:0,69:69:99:1940,0
I	2507462	.	T	TA	2613.04	.	AC=1;AF=1.00;AN=1;DP=69;FS=0.000;MLEAC=1;MLEAF=1.00;MQ=60.00;QD=30.67;SOR=0.722	GT:AD:DP:GQ:PL	1:0,69:69:99:2623,0
I	2510060	.	T	TA	1306.04	.	AC=1;AF=1.00;AN=1;DP=37;FS=0.000;MLEAC=1;MLEAF=1.00;MQ=60.00;QD=26.61;SOR=0.859	GT:AD:DP:GQ:PL	1:0,37:37:99:1316,0
I	2588021	.	C	CA	1851.04	.	AC=1;AF=1.00;AN=1;DP=60;FS=0.000;MLEAC=1;MLEAF=1.00;MQ=60.00;QD=33.05;SOR=0.922	GT:AD:DP:GQ:PL	1:0,56:56:99:1861,0
I	2588066	.	C	CA	2126.04	.	AC=1;AF=1.00;AN=1;DP=66;FS=0.000;MLEAC=1;MLEAF=1.00;MQ=60.00;QD=32.21;SOR=0.886	GT:AD:DP:GQ:PL	1:0,66:66:99:2136,0
I	2594263	.	C	CT	1370.04	.	AC=1;AF=1.00;AN=1;DP=36;FS=0.000;MLEAC=1;MLEAF=1.00;MQ=60.00;QD=29.20;SOR=1.061	GT:AD:DP:GQ:PL	1:0,36:36:99:1380,0
I	2594324	.	T	TA	1072.04	.	AC=1;AF=1.00;AN=1;DP=32;FS=0.000;MLEAC=1;MLEAF=1.00;MQ=60.00;QD=28.55;SOR=0.760	GT:AD:DP:GQ:PL	1:0,29:29:99:1082,0
I	2594351	.	T	TA	1094.04	.	AC=1;AF=1.00;AN=1;DP=31;FS=0.000;MLEAC=1;MLEAF=1.00;MQ=60.00;QD=34.42;SOR=0.756	GT:AD:DP:GQ:PL	1:0,31:31:99:1104,0
I	2594391	.	A	AT	1158.04	.	AC=1;AF=1.00;AN=1;DP=33;FS=0.000;MLEAC=1;MLEAF=1.00;MQ=60.00;QD=28.53;SOR=1.022	GT:AD:DP:GQ:PL	1:0,33:33:99:1168,0
I	2605764	.	T	A	483.01	.	AC=1;AF=1.00;AN=1;DP=20;FS=0.000;MLEAC=1;MLEAF=1.00;MQ=60.00;QD=24.15;SOR=1.127	GT:AD:DP:GQ:PL	1:0,20:20:99:493,0
I	2605860	.	GT	G	596.01	.	AC=1;AF=1.00;AN=1;DP=17;FS=0.000;MLEAC=1;MLEAF=1.00;MQ=60.00;QD=27.23;SOR=0.804	GT:AD:DP:GQ:PL	1:0,17:17:99:606,0
I	2607669	.	A	AT	1387.04	.	AC=1;AF=1.00;AN=1;DP=46;FS=0.000;MLEAC=1;MLEAF=1.00;MQ=60.00;QD=32.26;SOR=0.739	GT:AD:DP:GQ:PL	1:0,43:43:99:1397,0
I	2641998	.	C	CT	109.04	.	AC=1;AF=1.00;AN=1;BaseQRankSum=0.473;DP=18;FS=2.817;MLEAC=1;MLEAF=1.00;MQ=58.99;MQRankSum=0.000;QD=9.09;ReadPosRankSum=0.074;SOR=1.255	GT:AD:DP:GQ:PL	1:3,9:12:99:119,0
I	2683902	.	TC	T	1309.01	.	AC=1;AF=1.00;AN=1;DP=36;FS=0.000;MLEAC=1;MLEAF=1.00;MQ=60.00;QD=29.52;SOR=0.804	GT:AD:DP:GQ:PL	1:0,36:36:99:1319,0
I	2747027	.	TA	T	50.04	.	AC=1;AF=1.00;AN=1;BaseQRankSum=-0.456;DP=21;FS=0.000;MLEAC=1;MLEAF=1.00;MQ=60.00;MQRankSum=0.000;QD=3.13;ReadPosRankSum=-0.738;SOR=0.693	GT:AD:DP:GQ:PL	1:6,10:16:60:60,0
I	2747078	.	A	G	393.01	.	AC=1;AF=1.00;AN=1;DP=15;FS=0.000;MLEAC=1;MLEAF=1.00;MQ=60.00;QD=28.07;SOR=1.765	GT:AD:DP:GQ:PL	1:0,14:14:99:403,0
I	2751236	.	TA	T	846.04	.	AC=1;AF=1.00;AN=1;BaseQRankSum=0.694;DP=53;FS=1.969;MLEAC=1;MLEAF=1.00;MQ=60.00;MQRankSum=0.000;QD=17.27;ReadPosRankSum=-0.793;SOR=0.377	GT:AD:DP:GQ:PL	1:4,45:49:99:856,0
I	2759871	.	T	TC	1894.04	.	AC=1;AF=1.00;AN=1;DP=52;FS=0.000;MLEAC=1;MLEAF=1.00;MQ=60.00;QD=33.47;SOR=1.094	GT:AD:DP:GQ:PL	1:0,51:51:99:1904,0
I	2949974	.	GAT	G	1539.01	.	AC=1;AF=1.00;AN=1;BaseQRankSum=0.891;DP=50;FS=0.000;MLEAC=1;MLEAF=1.00;MQ=60.00;MQRankSum=0.000;QD=33.46;ReadPosRankSum=-1.266;SOR=0.883	GT:AD:DP:GQ:PL	1:2,44:46:99:1549,0
I	2958937	.	GAA	G	2237.04	.	AC=1;AF=1.00;AN=1;DP=74;FS=0.000;MLEAC=1;MLEAF=1.00;MQ=60.00;QD=31.96;SOR=0.871	GT:AD:DP:GQ:PL	1:0,70:70:99:2247,0
I	3111508	.	A	G	2118.01	.	AC=1;AF=1.00;AN=1;DP=80;FS=0.000;MLEAC=1;MLEAF=1.00;MQ=60.00;QD=27.15;SOR=1.040	GT:AD:DP:GQ:PL	1:0,78:78:99:2128,0
I	3115841	.	C	A	1716.01	.	AC=1;AF=1.00;AN=1;DP=63;FS=0.000;MLEAC=1;MLEAF=1.00;MQ=60.00;QD=27.24;SOR=0.859	GT:AD:DP:GQ:PL	1:0,63:63:99:1726,0
I	3119299	.	G	A	2328.01	.	AC=1;AF=1.00;AN=1;DP=81;FS=0.000;MLEAC=1;MLEAF=1.00;MQ=60.00;QD=28.74;SOR=0.934	GT:AD:DP:GQ:PL	1:0,81:81:99:2338,0
I	3125118	.	A	AT	3461.04	.	AC=1;AF=1.00;AN=1;DP=99;FS=0.000;MLEAC=1;MLEAF=1.00;MQ=60.00;QD=32.91;SOR=1.053	GT:AD:DP:GQ:PL	1:0,95:95:99:3471,0
I	3166776	.	G	GTTT	151.04	.	AC=1;AF=1.00;AN=1;BaseQRankSum=0.431;DP=10;FS=0.000;MLEAC=1;MLEAF=1.00;MQ=60.00;MQRankSum=0.000;QD=21.58;ReadPosRankSum=1.834;SOR=1.609	GT:AD:DP:GQ:PL	1:2,5:7:99:161,0
I	3178494	.	C	CT	1755.04	.	AC=1;AF=1.00;AN=1;DP=50;FS=0.000;MLEAC=1;MLEAF=1.00;MQ=60.00;QD=31.31;SOR=1.051	GT:AD:DP:GQ:PL	1:0,50:50:99:1765,0
I	3179238	.	G	C	1601.01	.	AC=1;AF=1.00;AN=1;DP=57;FS=0.000;MLEAC=1;MLEAF=1.00;MQ=60.00;QD=28.09;SOR=0.877	GT:AD:DP:GQ:PL	1:0,57:57:99:1611,0
I	3197528	.	A	AG	1625.04	.	AC=1;AF=1.00;AN=1;DP=46;FS=0.000;MLEAC=1;MLEAF=1.00;MQ=60.00;QD=31.45;SOR=0.737	GT:AD:DP:GQ:PL	1:0,45:45:99:1635,0
I	3204845	.	G	A	1044.01	.	AC=1;AF=1.00;AN=1;DP=44;FS=0.000;MLEAC=1;MLEAF=1.00;MQ=60.00;QD=24.86;SOR=0.693	GT:AD:DP:GQ:PL	1:0,42:42:99:1054,0
I	3300811	.	CGGGGGGGG	C	446.04	.	AC=1;AF=1.00;AN=1;DP=16;FS=0.000;MLEAC=1;MLEAF=1.00;MQ=60.00;QD=33.27;SOR=1.402	GT:AD:DP:GQ:PL	1:0,12:12:99:456,0
I	3404612	.	CT	C	108.01	.	AC=1;AF=1.00;AN=1;BaseQRankSum=0.908;DP=21;FS=6.264;MLEAC=1;MLEAF=1.00;MQ=60.00;MQRankSum=0.000;QD=9.82;ReadPosRankSum=-1.215;SOR=0.061	GT:AD:DP:GQ:PL	1:3,8:11:99:118,0
I	3450130	.	GT	G	2289.01	.	AC=1;AF=1.00;AN=1;DP=58;FS=0.000;MLEAC=1;MLEAF=1.00;MQ=60.00;QD=31.26;SOR=0.800	GT:AD:DP:GQ:PL	1:0,57:57:99:2299,0
I	3460318	.	T	TC	2161.04	.	AC=1;AF=1.00;AN=1;DP=66;FS=0.000;MLEAC=1;MLEAF=1.00;MQ=60.00;QD=27.76;SOR=0.725	GT:AD:DP:GQ:PL	1:0,61:61:99:2171,0
I	3538413	.	A	AT	2514.04	.	AC=1;AF=1.00;AN=1;DP=73;FS=0.000;MLEAC=1;MLEAF=1.00;MQ=60.00;QD=29.09;SOR=0.779	GT:AD:DP:GQ:PL	1:0,71:71:99:2524,0
I	3538428	.	G	GT	2112.04	.	AC=1;AF=1.00;AN=1;DP=71;FS=0.000;MLEAC=1;MLEAF=1.00;MQ=60.00;QD=32.49;SOR=0.854	GT:AD:DP:GQ:PL	1:0,65:65:99:2122,0
I	3538436	.	T	TA	1585.04	.	AC=1;AF=1.00;AN=1;DP=57;FS=0.000;MLEAC=1;MLEAF=1.00;MQ=60.00;QD=32.35;SOR=0.733	GT:AD:DP:GQ:PL	1:0,49:49:99:1595,0
I	3538448	.	C	CT	2240.04	.	AC=1;AF=1.00;AN=1;DP=54;FS=0.000;MLEAC=1;MLEAF=1.00;MQ=60.00;QD=26.08;SOR=0.693	GT:AD:DP:GQ:PL	1:0,48:48:99:2250,0
I	3538450	.	A	AT	2330.04	.	AC=1;AF=1.00;AN=1;DP=52;FS=0.000;MLEAC=1;MLEAF=1.00;MQ=60.00;QD=33.85;SOR=0.773	GT:AD:DP:GQ:PL	1:0,50:50:99:2340,0
I	3538456	.	A	AAT	2375.04	.	AC=1;AF=1.00;AN=1;DP=55;FS=0.000;MLEAC=1;MLEAF=1.00;MQ=60.00;QD=27.08;SOR=0.808	GT:AD:DP:GQ:PL	1:0,53:53:99:2385,0
I	3548899	.	AAAAAAAAAAAGAAT	A	591.01	.	AC=1;AF=1.00;AN=1;BaseQRankSum=-0.965;DP=18;FS=10.086;MLEAC=1;MLEAF=1.00;MQ=60.00;MQRankSum=0.000;QD=32.83;ReadPosRankSum=2.185;SOR=1.927	GT:AD:DP:GQ:PL	1:2,16:18:99:601,0
I	3576756	.	T	TTCTTCTC	979.04	.	AC=1;AF=1.00;AN=1;DP=24;FS=0.000;MLEAC=1;MLEAF=1.00;MQ=60.00;QD=25.42;SOR=0.874	GT:AD:DP:GQ:PL	1:0,22:22:99:989,0
I	3576929	.	C	CT	412.04	.	AC=1;AF=1.00;AN=1;DP=15;FS=0.000;MLEAC=1;MLEAF=1.00;MQ=60.00;QD=27.47;SOR=1.473	GT:AD:DP:GQ:PL	1:0,15:15:99:422,0
I	3583106	.	G	A	1696.01	.	AC=1;AF=1.00;AN=1;DP=64;FS=0.000;MLEAC=1;MLEAF=1.00;MQ=60.00;QD=26.92;SOR=0.933	GT:AD:DP:GQ:PL	1:0,63:63:99:1706,0
I	3665610	.	G	GC	1160.04	.	AC=1;AF=1.00;AN=1;DP=30;FS=0.000;MLEAC=1;MLEAF=1.00;MQ=60.00;QD=27.65;SOR=1.255	GT:AD:DP:GQ:PL	1:0,29:29:99:1170,0
I	3727738	.	C	A	1411.01	.	AC=1;AF=1.00;AN=1;DP=47;FS=0.000;MLEAC=1;MLEAF=1.00;MQ=60.00;QD=30.02;SOR=0.823	GT:AD:DP:GQ:PL	1:0,47:47:99:1421,0
I	3730369	.	A	AT	1672.04	.	AC=1;AF=1.00;AN=1;DP=59;FS=0.000;MLEAC=1;MLEAF=1.00;MQ=60.00;QD=28.83;SOR=0.836	GT:AD:DP:GQ:PL	1:0,58:58:99:1682,0
I	3785861	.	G	GTATAATGTA	710.04	.	AC=1;AF=1.00;AN=1;DP=17;FS=0.000;MLEAC=1;MLEAF=1.00;MQ=59.66;QD=29.48;SOR=1.609	GT:AD:DP:GQ:PL	1:0,16:16:99:720,0
I	3855790	.	GT	G	1989.01	.	AC=1;AF=1.00;AN=1;DP=53;FS=0.000;MLEAC=1;MLEAF=1.00;MQ=60.00;QD=30.56;SOR=0.808	GT:AD:DP:GQ:PL	1:0,53:53:99:1999,0
I	3866132	.	G	GTA	106.04	.	AC=1;AF=1.00;AN=1;BaseQRankSum=-1.282;DP=12;FS=0.000;MLEAC=1;MLEAF=1.00;MQ=60.00;MQRankSum=0.000;QD=9.64;ReadPosRankSum=-0.908;SOR=0.941	GT:AD:DP:GQ:PL	1:4,7:11:99:116,0
I	3940025	.	G	GT	1257.04	.	AC=1;AF=1.00;AN=1;BaseQRankSum=0.033;DP=53;FS=0.000;MLEAC=1;MLEAF=1.00;MQ=60.00;MQRankSum=0.000;QD=24.65;ReadPosRankSum=2.349;SOR=0.929	GT:AD:DP:GQ:PL	1:2,49:51:99:1267,0
I	4055052	.	T	TA	416.04	.	AC=1;AF=1.00;AN=1;BaseQRankSum=-0.710;DP=36;FS=2.062;MLEAC=1;MLEAF=1.00;MQ=60.00;MQRankSum=0.000;QD=12.24;ReadPosRankSum=-2.314;SOR=0.260	GT:AD:DP:GQ:PL	1:8,26:34:99:426,0
I	4276890	.	G	GT	825.04	.	AC=1;AF=1.00;AN=1;BaseQRankSum=2.561;DP=42;FS=0.000;MLEAC=1;MLEAF=1.00;MQ=60.00;MQRankSum=0.000;QD=21.15;ReadPosRankSum=1.503;SOR=1.681	GT:AD:DP:GQ:PL	1:2,37:39:99:835,0
I	4304169	.	G	GA	1601.04	.	AC=1;AF=1.00;AN=1;DP=52;FS=0.000;MLEAC=1;MLEAF=1.00;MQ=60.00;QD=33.36;SOR=0.866	GT:AD:DP:GQ:PL	1:0,48:48:99:1611,0
I	4374342	.	AG	A	2087.01	.	AC=1;AF=1.00;AN=1;DP=59;FS=0.000;MLEAC=1;MLEAF=1.00;MQ=60.00;QD=33.63;SOR=0.796	GT:AD:DP:GQ:PL	1:0,59:59:99:2097,0
I	4375421	.	A	T	1704.01	.	AC=1;AF=1.00;AN=1;DP=63;FS=0.000;MLEAC=1;MLEAF=1.00;MQ=60.00;QD=27.48;SOR=0.693	GT:AD:DP:GQ:PL	1:0,62:62:99:1714,0
I	4375901	.	G	C	2368.01	.	AC=1;AF=1.00;AN=1;DP=92;FS=0.000;MLEAC=1;MLEAF=1.00;MQ=60.00;QD=26.02;SOR=0.760	GT:AD:DP:GQ:PL	1:0,91:91:99:2378,0
I	4407494	.	T	TG	2130.04	.	AC=1;AF=1.00;AN=1;DP=56;FS=0.000;MLEAC=1;MLEAF=1.00;MQ=60.00;QD=30.55;SOR=0.804	GT:AD:DP:GQ:PL	1:0,55:55:99:2140,0
I	4410191	.	CG	C	2665.01	.	AC=1;AF=1.00;AN=1;DP=77;FS=0.000;MLEAC=1;MLEAF=1.00;MQ=60.00;QD=32.62;SOR=0.832	GT:AD:DP:GQ:PL	1:0,75:75:99:2675,0
I	4414201	.	CT	C	56.01	.	AC=1;AF=1.00;AN=1;BaseQRankSum=1.345;DP=9;FS=0.000;MLEAC=1;MLEAF=1.00;MQ=60.00;MQRankSum=0.000;QD=6.22;ReadPosRankSum=0.480;SOR=1.609	GT:AD:DP:GQ:PL	1:3,6:9:66:66,0
I	4414723	.	T	TAAAAA	92.04	.	AC=1;AF=1.00;AN=1;DP=5;FS=0.000;MLEAC=1;MLEAF=1.00;MQ=50.40;QD=29.33;SOR=0.693	GT:AD:DP:GQ:PL	1:0,2:2:99:102,0
I	4431856	.	G	GA	1947.04	.	AC=1;AF=1.00;AN=1;DP=46;FS=0.000;MLEAC=1;MLEAF=1.00;MQ=60.00;QD=35.36;SOR=0.784	GT:AD:DP:GQ:PL	1:0,44:44:99:1957,0
I	4431868	.	C	CA	2116.04	.	AC=1;AF=1.00;AN=1;DP=49;FS=0.000;MLEAC=1;MLEAF=1.00;MQ=60.00;QD=34.30;SOR=0.735	GT:AD:DP:GQ:PL	1:0,47:47:99:2126,0
I	4442714	.	G	A	1319.01	.	AC=1;AF=1.00;AN=1;DP=50;FS=0.000;MLEAC=1;MLEAF=1.00;MQ=60.00;QD=26.92;SOR=0.733	GT:AD:DP:GQ:PL	1:0,49:49:99:1329,0
I	4455149	.	G	GA	297.04	.	AC=1;AF=1.00;AN=1;BaseQRankSum=0.818;DP=15;FS=0.000;MLEAC=1;MLEAF=1.00;MQ=60.00;MQRankSum=0.000;QD=19.80;ReadPosRankSum=-0.937;SOR=0.941	GT:AD:DP:GQ:PL	1:1,14:15:99:307,0
I	4648145	.	G	GT	46.04	.	AC=1;AF=1.00;AN=1;DP=4;FS=0.000;MLEAC=1;MLEAF=1.00;MQ=60.00;QD=15.35;SOR=1.179	GT:AD:DP:GQ:PL	1:0,3:3:56:56,0
I	4721875	.	G	GA	901.04	.	AC=1;AF=1.00;AN=1;DP=33;FS=0.000;MLEAC=1;MLEAF=1.00;MQ=60.00;QD=28.16;SOR=0.957	GT:AD:DP:GQ:PL	1:0,32:32:99:911,0
I	4764253	.	G	GA	232.04	.	AC=1;AF=1.00;AN=1;BaseQRankSum=0.095;DP=52;FS=0.000;MLEAC=1;MLEAF=1.00;MQ=60.00;MQRankSum=0.000;QD=4.94;ReadPosRankSum=-1.011;SOR=0.846	GT:AD:DP:GQ:PL	1:17,30:47:99:242,0
I	4919603	.	A	G	897.01	.	AC=1;AF=1.00;AN=1;DP=31;FS=0.000;MLEAC=1;MLEAF=1.00;MQ=60.00;QD=28.94;SOR=0.756	GT:AD:DP:GQ:PL	1:0,31:31:99:907,0
I	5142627	.	A	AG	2416.04	.	AC=1;AF=1.00;AN=1;DP=67;FS=0.000;MLEAC=1;MLEAF=1.00;MQ=60.00;QD=27.00;SOR=1.000	GT:AD:DP:GQ:PL	1:0,65:65:99:2426,0
I	5155608	.	CA	C	52.01	.	AC=1;AF=1.00;AN=1;DP=4;FS=0.000;MLEAC=1;MLEAF=1.00;MQ=60.00;QD=17.34;SOR=1.179	GT:AD:DP:GQ:PL	1:0,3:3:62:62,0
I	5173087	.	C	CT	729.04	.	AC=1;AF=1.00;AN=1;BaseQRankSum=0.829;DP=32;FS=0.000;MLEAC=1;MLEAF=1.00;MQ=60.00;MQRankSum=0.000;QD=23.52;ReadPosRankSum=-1.616;SOR=0.356	GT:AD:DP:GQ:PL	1:3,28:31:99:739,0
I	5176926	.	T	TA	48.04	.	AC=1;AF=1.00;AN=1;BaseQRankSum=0.366;DP=8;FS=0.000;MLEAC=1;MLEAF=1.00;MQ=58.06;MQRankSum=-0.366;QD=6.86;ReadPosRankSum=-1.068;SOR=1.022	GT:AD:DP:GQ:PL	1:2,5:7:58:58,0
I	5271466	.	A	T	35.01	.	AC=1;AF=1.00;AN=1;DP=2;FS=0.000;MLEAC=1;MLEAF=1.00;MQ=60.00;QD=30.82;SOR=1.609	GT:AD:DP:GQ:PL	1:0,1:1:45:45,0
I	5271467	.	A	T	35.01	.	AC=1;AF=1.00;AN=1;DP=2;FS=0.000;MLEAC=1;MLEAF=1.00;MQ=60.00;QD=29.27;SOR=1.609	GT:AD:DP:GQ:PL	1:0,1:1:45:45,0
I	5368262	.	TC	T	2173.01	.	AC=1;AF=1.00;AN=1;DP=65;FS=0.000;MLEAC=1;MLEAF=1.00;MQ=60.00;QD=35.92;SOR=0.758	GT:AD:DP:GQ:PL	1:0,62:62:99:2183,0
I	5368273	.	G	GT	2286.04	.	AC=1;AF=1.00;AN=1;DP=69;FS=0.000;MLEAC=1;MLEAF=1.00;MQ=60.00;QD=33.13;SOR=0.781	GT:AD:DP:GQ:PL	1:0,69:69:99:2296,0
I	5400080	.	C	T	1544.01	.	AC=1;AF=1.00;AN=1;DP=60;FS=0.000;MLEAC=1;MLEAF=1.00;MQ=60.00;QD=26.17;SOR=0.726	GT:AD:DP:GQ:PL	1:0,59:59:99:1554,0
I	5426622	.	C	CT	489.04	.	AC=1;AF=1.00;AN=1;BaseQRankSum=-1.342;DP=23;FS=0.000;MLEAC=1;MLEAF=1.00;MQ=60.00;MQRankSum=0.000;QD=21.26;ReadPosRankSum=0.868;SOR=0.941	GT:AD:DP:GQ:PL	1:1,22:23:99:499,0
II	106638	.	T	C	1224.01	.	AC=1;AF=1.00;AN=1;DP=43;FS=0.000;MLEAC=1;MLEAF=1.00;MQ=58.20;QD=28.47;SOR=0.739	GT:AD:DP:GQ:PL	1:0,43:43:99:1234,0
II	110838	.	T	TA	880.04	.	AC=1;AF=1.00;AN=1;BaseQRankSum=0.238;DP=39;FS=0.000;MLEAC=1;MLEAF=1.00;MQ=60.00;MQRankSum=0.000;QD=22.57;ReadPosRankSum=-0.934;SOR=1.418	GT:AD:DP:GQ:PL	1:2,37:39:99:890,0
II	128001	.	TA	T	1235.01	.	AC=1;AF=1.00;AN=1;DP=41;FS=0.000;MLEAC=1;MLEAF=1.00;MQ=60.00;QD=30.88;SOR=0.693	GT:AD:DP:GQ:PL	1:0,40:40:99:1245,0
II	132700	.	A	AG	534.04	.	AC=1;AF=1.00;AN=1;DP=25;FS=0.000;MLEAC=1;MLEAF=1.00;MQ=60.00;QD=29.67;SOR=0.914	GT:AD:DP:GQ:PL	1:0,18:18:99:544,0
II	146079	.	TC	T	1216.01	.	AC=1;AF=1.00;AN=1;DP=45;FS=0.000;MLEAC=1;MLEAF=1.00;MQ=60.00;QD=29.66;SOR=0.741	GT:AD:DP:GQ:PL	1:0,41:41:99:1226,0
II	154062	.	T	A	849.01	.	AC=1;AF=1.00;AN=1;BaseQRankSum=-1.356;DP=79;FS=0.902;MLEAC=1;MLEAF=1.00;MQ=58.92;MQRankSum=-2.423;QD=10.88;ReadPosRankSum=-2.797;SOR=0.527	GT:AD:DP:GQ:PL	1:29,49:78:99:859,0
II	154065	.	G	A	884.01	.	AC=1;AF=1.00;AN=1;BaseQRankSum=-1.167;DP=77;FS=0.909;MLEAC=1;MLEAF=1.00;MQ=58.89;MQRankSum=-2.477;QD=11.63;ReadPosRankSum=-2.420;SOR=0.536	GT:AD:DP:GQ:PL	1:29,47:76:99:894,0
II	154068	.	A	G	835.01	.	AC=1;AF=1.00;AN=1;BaseQRankSum=-0.812;DP=75;FS=0.914;MLEAC=1;MLEAF=1.00;MQ=58.86;MQRankSum=-2.464;QD=11.28;ReadPosRankSum=-2.729;SOR=0.551	GT:AD:DP:GQ:PL	1:28,46:74:99:845,0
II	154603	.	A	C	598.01	.	AC=1;AF=1.00;AN=1;BaseQRankSum=-0.110;DP=120;FS=3.418;MLEAC=1;MLEAF=1.00;MQ=60.00;MQRankSum=0.000;QD=5.03;ReadPosRankSum=-1.106;SOR=0.586	GT:AD:DP:GQ:PL	1:48,71:119:99:608,0
II	266718	.	A	C	1595.01	.	AC=1;AF=1.00;AN=1;DP=57;FS=0.000;MLEAC=1;MLEAF=1.00;MQ=60.00;QD=28.48;SOR=0.922	GT:AD:DP:GQ:PL	1:0,56:56:99:1605,0
II	266780	.	T	A	1430.01	.	AC=1;AF=1.00;AN=1;DP=49;FS=0.000;MLEAC=1;MLEAF=1.00;MQ=60.00;QD=29.79;SOR=0.866	GT:AD:DP:GQ:PL	1:0,48:48:99:1440,0
II	276539	.	A	T	1678.01	.	AC=1;AF=1.00;AN=1;DP=61;FS=0.000;MLEAC=1;MLEAF=1.00;MQ=60.00;QD=27.97;SOR=0.760	GT:AD:DP:GQ:PL	1:0,60:60:99:1688,0
II	484534	.	A	AT	304.04	.	AC=1;AF=1.00;AN=1;BaseQRankSum=-0.219;DP=31;FS=2.066;MLEAC=1;MLEAF=1.00;MQ=60.00;MQRankSum=0.000;QD=11.26;ReadPosRankSum=-1.309;SOR=0.307	GT:AD:DP:GQ:PL	1:5,22:27:99:314,0
II	602525	.	TA	T	491.01	.	AC=1;AF=1.00;AN=1;DP=21;FS=0.000;MLEAC=1;MLEAF=1.00;MQ=60.00;QD=25.84;SOR=1.022	GT:AD:DP:GQ:PL	1:0,19:19:99:501,0
II	603279	.	AT	A	3645.01	.	AC=1;AF=1.00;AN=1;DP=85;FS=0.000;MLEAC=1;MLEAF=1.00;MQ=60.00;QD=29.63;SOR=0.742	GT:AD:DP:GQ:PL	1:0,82:82:99:3655,0
II	603305	.	AC	A	3562.01	.	AC=1;AF=1.00;AN=1;DP=81;FS=0.000;MLEAC=1;MLEAF=1.00;MQ=60.00;QD=25.95;SOR=0.743	GT:AD:DP:GQ:PL	1:0,80:80:99:3572,0
II	685728	.	G	A	1983.01	.	AC=1;AF=1.00;AN=1;DP=71;FS=0.000;MLEAC=1;MLEAF=1.00;MQ=60.00;QD=27.93;SOR=0.721	GT:AD:DP:GQ:PL	1:0,71:71:99:1993,0
II	699951	.	T	G	2420.01	.	AC=1;AF=1.00;AN=1;DP=54;FS=0.000;MLEAC=1;MLEAF=1.00;MQ=60.00;QD=27.82;SOR=0.846	GT:AD:DP:GQ:PL	1:0,54:54:99:2430,0
II	699952	.	G	T	2420.01	.	AC=1;AF=1.00;AN=1;DP=54;FS=0.000;MLEAC=1;MLEAF=1.00;MQ=60.00;QD=29.63;SOR=0.846	GT:AD:DP:GQ:PL	1:0,54:54:99:2430,0
II	699961	.	A	T	2469.01	.	AC=1;AF=1.00;AN=1;DP=54;FS=0.000;MLEAC=1;MLEAF=1.00;MQ=60.00;QD=32.78;SOR=0.846	GT:AD:DP:GQ:PL	1:0,54:54:99:2479,0
II	700009	.	TA	T	1738.01	.	AC=1;AF=1.00;AN=1;DP=44;FS=0.000;MLEAC=1;MLEAF=1.00;MQ=60.00;QD=25.91;SOR=0.743	GT:AD:DP:GQ:PL	1:0,39:39:99:1748,0
II	700018	.	T	TA	1782.04	.	AC=1;AF=1.00;AN=1;DP=40;FS=0.000;MLEAC=1;MLEAF=1.00;MQ=60.00;QD=28.26;SOR=0.693	GT:AD:DP:GQ:PL	1:0,40:40:99:1792,0
II	700020	.	CA	C	1872.01	.	AC=1;AF=1.00;AN=1;DP=38;FS=0.000;MLEAC=1;MLEAF=1.00;MQ=60.00;QD=28.25;SOR=0.693	GT:AD:DP:GQ:PL	1:0,38:38:99:1882,0
II	700024	.	T	A	1872.01	.	AC=1;AF=1.00;AN=1;DP=39;FS=0.000;MLEAC=1;MLEAF=1.00;MQ=60.00;QD=34.47;SOR=0.743	GT:AD:DP:GQ:PL	1:0,39:39:99:1882,0
II	700028	.	A	T	1872.01	.	AC=1;AF=1.00;AN=1;DP=42;FS=0.000;MLEAC=1;MLEAF=1.00;MQ=60.00;QD=31.13;SOR=0.892	GT:AD:DP:GQ:PL	1:0,42:42:99:1882,0
II	700113	.	A	T	1560.01	.	AC=1;AF=1.00;AN=1;DP=55;FS=0.000;MLEAC=1;MLEAF=1.00;MQ=60.00;QD=28.36;SOR=1.159	GT:AD:DP:GQ:PL	1:0,55:55:99:1570,0
II	813541	.	A	AT	804.04	.	AC=1;AF=1.00;AN=1;BaseQRankSum=-2.580;DP=36;FS=0.000;MLEAC=1;MLEAF=1.00;MQ=60.00;MQRankSum=0.000;QD=24.36;ReadPosRankSum=-2.305;SOR=0.756	GT:AD:DP:GQ:PL	1:2,31:33:99:814,0
II	869806	.	G	C	1821.01	.	AC=1;AF=1.00;AN=1;DP=66;FS=0.000;MLEAC=1;MLEAF=1.00;MQ=60.00;QD=28.02;SOR=0.787	GT:AD:DP:GQ:PL	1:0,65:65:99:1831,0
II	879033	.	T	A	2215.01	.	AC=1;AF=1.00;AN=1;DP=82;FS=0.000;MLEAC=1;MLEAF=1.00;MQ=60.00;QD=27.01;SOR=0.793	GT:AD:DP:GQ:PL	1:0,82:82:99:2225,0
II	888599	.	AC	A	1163.01	.	AC=1;AF=1.00;AN=1;DP=32;FS=0.000;MLEAC=1;MLEAF=1.00;MQ=60.00;QD=31.61;SOR=0.818	GT:AD:DP:GQ:PL	1:0,32:32:99:1173,0
II	903106	.	G	GT	2593.04	.	AC=1;AF=1.00;AN=1;DP=71;FS=0.000;MLEAC=1;MLEAF=1.00;MQ=60.00;QD=29.44;SOR=1.162	GT:AD:DP:GQ:PL	1:0,65:65:99:2603,0
II	923543	.	C	A	1792.01	.	AC=1;AF=1.00;AN=1;DP=66;FS=0.000;MLEAC=1;MLEAF=1.00;MQ=60.00;QD=27.15;SOR=0.818	GT:AD:DP:GQ:PL	1:0,66:66:99:1802,0
II	943554	.	C	A	1979.01	.	AC=1;AF=1.00;AN=1;DP=69;FS=0.000;MLEAC=1;MLEAF=1.00;MQ=60.00;QD=28.68;SOR=0.910	GT:AD:DP:GQ:PL	1:0,69:69:99:1989,0
II	953201	.	A	G	1990.01	.	AC=1;AF=1.00;AN=1;DP=72;FS=0.000;MLEAC=1;MLEAF=1.00;MQ=60.00;QD=27.64;SOR=0.749	GT:AD:DP:GQ:PL	1:0,72:72:99:2000,0
II	967094	.	A	G	1873.01	.	AC=1;AF=1.00;AN=1;DP=65;FS=0.000;MLEAC=1;MLEAF=1.00;MQ=60.00;QD=28.82;SOR=0.723	GT:AD:DP:GQ:PL	1:0,65:65:99:1883,0
II	997671	.	GCAACAACAACAACAACAACAA	G	496.01	.	AC=1;AF=1.00;AN=1;BaseQRankSum=0.423;DP=34;FS=0.000;MLEAC=1;MLEAF=1.00;MQ=57.18;MQRankSum=3.838;QD=19.84;SOR=0.793	GT:AD:DP:GQ:PL	1:6,19:25:99:506,0
II	1019510	.	TA	T	260.04	.	AC=1;AF=1.00;AN=1;BaseQRankSum=-0.728;DP=28;FS=3.310;MLEAC=1;MLEAF=1.00;MQ=60.00;MQRankSum=0.000;QD=13.00;ReadPosRankSum=0.256;SOR=0.349	GT:AD:DP:GQ:PL	1:2,18:20:99:270,0
II	1079843	.	T	TA	394.04	.	AC=1;AF=1.00;AN=1;BaseQRankSum=0.115;DP=27;FS=2.079;MLEAC=1;MLEAF=1.00;MQ=60.00;MQRankSum=0.000;QD=15.16;ReadPosRankSum=-1.271;SOR=1.093	GT:AD:DP:GQ:PL	1:5,21:26:99:404,0
II	1155903	.	T	A	2423.01	.	AC=1;AF=1.00;AN=1;DP=88;FS=0.000;MLEAC=1;MLEAF=1.00;MQ=60.00;QD=27.85;SOR=0.812	GT:AD:DP:GQ:PL	1:0,87:87:99:2433,0
II	1159678	.	G	C	1761.01	.	AC=1;AF=1.00;AN=1;DP=67;FS=0.000;MLEAC=1;MLEAF=1.00;MQ=60.00;QD=26.68;SOR=0.693	GT:AD:DP:GQ:PL	1:0,66:66:99:1771,0
II	1159694	.	A	T	1597.01	.	AC=1;AF=1.00;AN=1;DP=56;FS=0.000;MLEAC=1;MLEAF=1.00;MQ=60.00;QD=29.04;SOR=0.729	GT:AD:DP:GQ:PL	1:0,55:55:99:1607,0
II	1163154	.	AT	A	2019.01	.	AC=1;AF=1.00;AN=1;DP=57;FS=0.000;MLEAC=1;MLEAF=1.00;MQ=60.00;QD=31.80;SOR=0.729	GT:AD:DP:GQ:PL	1:0,55:55:99:2029,0
II	1266289	.	T	TA	196.04	.	AC=1;AF=1.00;AN=1;BaseQRankSum=-1.645;DP=11;FS=3.979;MLEAC=1;MLEAF=1.00;MQ=60.00;MQRankSum=0.000;QD=17.82;ReadPosRankSum=0.385;SOR=1.198	GT:AD:DP:GQ:PL	1:1,10:11:99:206,0
II	1308618	.	GT	G	1372.01	.	AC=1;AF=1.00;AN=1;DP=50;FS=0.000;MLEAC=1;MLEAF=1.00;MQ=60.00;QD=29.83;SOR=0.693	GT:AD:DP:GQ:PL	1:0,46:46:99:1382,0
II	1422317	.	T	A	2133.01	.	AC=1;AF=1.00;AN=1;DP=76;FS=0.000;MLEAC=1;MLEAF=1.00;MQ=60.00;QD=28.44;SOR=0.832	GT:AD:DP:GQ:PL	1:0,75:75:99:2143,0
II	1553976	.	A	T	690.01	.	AC=1;AF=1.00;AN=1;DP=26;FS=0.000;MLEAC=1;MLEAF=1.00;MQ=60.00;QD=26.54;SOR=0.846	GT:AD:DP:GQ:PL	1:0,26:26:99:700,0
II	1555919	.	A	ATTTATT	2903.04	.	AC=1;AF=1.00;AN=1;BaseQRankSum=2.303;DP=72;FS=0.000;MLEAC=1;MLEAF=1.00;MQ=60.00;MQRankSum=0.000;QD=26.47;ReadPosRankSum=1.427;SOR=0.270	GT:AD:DP:GQ:PL	1:1,67:68:99:2913,0
II	1606804	.	A	ATACTGACACTAG	214.04	.	AC=1;AF=1.00;AN=1;BaseQRankSum=-0.210;DP=7;FS=0.000;MLEAC=1;MLEAF=1.00;MQ=26.34;MQRankSum=-0.210;QD=26.27;ReadPosRankSum=-0.674;SOR=0.941	GT:AD:DP:GQ:PL	1:1,5:6:99:224,0
II	1655322	.	G	A	811.01	.	AC=1;AF=1.00;AN=1;DP=27;FS=0.000;MLEAC=1;MLEAF=1.00;MQ=60.00;QD=30.04;SOR=0.922	GT:AD:DP:GQ:PL	1:0,27:27:99:821,0
II	1672859	.	C	T	2075.01	.	AC=1;AF=1.00;AN=1;DP=75;FS=0.000;MLEAC=1;MLEAF=1.00;MQ=60.00;QD=28.04;SOR=0.992	GT:AD:DP:GQ:PL	1:0,74:74:99:2085,0
II	1673002	.	G	C	1921.01	.	AC=1;AF=1.00;AN=1;DP=70;FS=0.000;MLEAC=1;MLEAF=1.00;MQ=59.94;QD=27.44;SOR=0.693	GT:AD:DP:GQ:PL	1:0,70:70:99:1931,0
II	1678205	.	TA	T	1008.01	.	AC=1;AF=1.00;AN=1;DP=40;FS=0.000;MLEAC=1;MLEAF=1.00;MQ=60.00;QD=25.85;SOR=0.968	GT:AD:DP:GQ:PL	1:0,39:39:99:1018,0
II	1678693	.	T	A	909.01	.	AC=1;AF=1.00;AN=1;DP=31;FS=0.000;MLEAC=1;MLEAF=1.00;MQ=60.00;QD=31.35;SOR=0.906	GT:AD:DP:GQ:PL	1:0,29:29:99:919,0
II	1683324	.	T	G	1810.01	.	AC=1;AF=1.00;AN=1;DP=66;FS=0.000;MLEAC=1;MLEAF=1.00;MQ=60.00;QD=27.85;SOR=0.854	GT:AD:DP:GQ:PL	1:0,65:65:99:1820,0
II	1697124	.	C	T	1413.01	.	AC=1;AF=1.00;AN=1;DP=45;FS=0.000;MLEAC=1;MLEAF=1.00;MQ=60.00;QD=31.40;SOR=0.737	GT:AD:DP:GQ:PL	1:0,45:45:99:1423,0
II	1716287	.	TG	T	41.01	.	AC=1;AF=1.00;AN=1;BaseQRankSum=-0.319;DP=10;FS=0.000;MLEAC=1;MLEAF=1.00;MQ=58.83;MQRankSum=0.000;QD=10.25;ReadPosRankSum=1.150;SOR=0.446	GT:AD:DP:GQ:PL	1:1,3:4:51:51,0
II	1716289	.	G	T	41.01	.	AC=1;AF=1.00;AN=1;BaseQRankSum=-0.674;DP=6;FS=0.000;MLEAC=1;MLEAF=1.00;MQ=58.04;MQRankSum=0.000;QD=10.25;ReadPosRankSum=1.150;SOR=0.446	GT:AD:DP:GQ:PL	1:1,3:4:51:51,0
II	1716318	.	A	G	800.01	.	AC=1;AF=1.00;AN=1;DP=18;FS=0.000;MLEAC=1;MLEAF=1.00;MQ=59.35;QD=27.92;SOR=0.941	GT:AD:DP:GQ:PL	1:0,16:16:99:810,0
II	1716320	.	T	G	800.01	.	AC=1;AF=1.00;AN=1;DP=20;FS=0.000;MLEAC=1;MLEAF=1.00;MQ=59.42;QD=25.53;SOR=0.914	GT:AD:DP:GQ:PL	1:0,18:18:99:810,0
II	1716326	.	G	T	937.01	.	AC=1;AF=1.00;AN=1;DP=25;FS=0.000;MLEAC=1;MLEAF=1.00;MQ=59.53;QD=27.89;SOR=0.776	GT:AD:DP:GQ:PL	1:0,23:23:99:947,0
II	1784826	.	G	A	2019.01	.	AC=1;AF=1.00;AN=1;DP=67;FS=0.000;MLEAC=1;MLEAF=1.00;MQ=60.00;QD=30.59;SOR=0.886	GT:AD:DP:GQ:PL	1:0,66:66:99:2029,0
II	1818220	.	CTCTCT	C	1916.01	.	AC=1;AF=1.00;AN=1;DP=50;FS=0.000;MLEAC=1;MLEAF=1.00;MQ=60.00;QD=24.06;SOR=0.739	GT:AD:DP:GQ:PL	1:0,43:43:99:1926,0
II	1849777	.	G	A	2440.01	.	AC=1;AF=1.00;AN=1;DP=89;FS=0.000;MLEAC=1;MLEAF=1.00;MQ=60.00;QD=27.73;SOR=0.941	GT:AD:DP:GQ:PL	1:0,88:88:99:2450,0
II	1861420	.	TG	T	2179.01	.	AC=1;AF=1.00;AN=1;DP=56;FS=0.000;MLEAC=1;MLEAF=1.00;MQ=60.00;QD=25.84;SOR=0.767	GT:AD:DP:GQ:PL	1:0,54:54:99:2189,0
II	1867795	.	A	AT	1191.04	.	AC=1;AF=1.00;AN=1;BaseQRankSum=0.173;DP=48;FS=0.000;MLEAC=1;MLEAF=1.00;MQ=60.00;MQRankSum=0.000;QD=26.47;ReadPosRankSum=-1.427;SOR=0.547	GT:AD:DP:GQ:PL	1:1,44:45:99:1201,0
II	1868122	.	G	GT	49.04	.	AC=1;AF=1.00;AN=1;DP=8;FS=0.000;MLEAC=1;MLEAF=1.00;MQ=60.00;QD=16.35;SOR=2.833	GT:AD:DP:GQ:PL	1:0,3:3:59:59,0
II	1873779	.	T	TA	1177.04	.	AC=1;AF=1.00;AN=1;DP=36;FS=0.000;MLEAC=1;MLEAF=1.00;MQ=60.00;QD=28.09;SOR=1.044	GT:AD:DP:GQ:PL	1:0,31:31:99:1187,0
II	1877294	.	A	AT	173.04	.	AC=1;AF=1.00;AN=1;BaseQRankSum=2.075;DP=16;FS=0.000;MLEAC=1;MLEAF=1.00;MQ=60.00;MQRankSum=0.000;QD=10.82;ReadPosRankSum=1.889;SOR=1.022	GT:AD:DP:GQ:PL	1:4,12:16:99:183,0
II	1941966	.	A	AT	434.04	.	AC=1;AF=1.00;AN=1;DP=11;FS=0.000;MLEAC=1;MLEAF=1.00;MQ=60.00;QD=29.38;SOR=0.859	GT:AD:DP:GQ:PL	1:0,11:11:99:444,0
II	1941982	.	A	AT	432.04	.	AC=1;AF=1.00;AN=1;DP=11;FS=0.000;MLEAC=1;MLEAF=1.00;MQ=60.00;QD=27.65;SOR=0.859	GT:AD:DP:GQ:PL	1:0,11:11:99:442,0
II	1948953	.	GA	G	1462.01	.	AC=1;AF=1.00;AN=1;DP=41;FS=0.000;MLEAC=1;MLEAF=1.00;MQ=60.00;QD=31.49;SOR=0.793	GT:AD:DP:GQ:PL	1:0,40:40:99:1472,0
II	1950050	.	A	AG	1130.04	.	AC=1;AF=1.00;AN=1;DP=33;FS=0.000;MLEAC=1;MLEAF=1.00;MQ=60.00;QD=26.23;SOR=0.756	GT:AD:DP:GQ:PL	1:0,31:31:99:1140,0
II	1955495	.	T	TA	841.04	.	AC=1;AF=1.00;AN=1;BaseQRankSum=0.709;DP=45;FS=0.000;MLEAC=1;MLEAF=1.00;MQ=60.00;MQRankSum=0.000;QD=20.02;ReadPosRankSum=-0.330;SOR=0.396	GT:AD:DP:GQ:PL	1:2,40:42:99:851,0
II	1960392	.	A	AG	2348.04	.	AC=1;AF=1.00;AN=1;DP=62;FS=0.000;MLEAC=1;MLEAF=1.00;MQ=60.00;QD=27.80;SOR=1.034	GT:AD:DP:GQ:PL	1:0,59:59:99:2358,0
II	1962419	.	T	A	2498.01	.	AC=1;AF=1.00;AN=1;DP=63;FS=0.000;MLEAC=1;MLEAF=1.00;MQ=60.00;QD=28.68;SOR=0.724	GT:AD:DP:GQ:PL	1:0,63:63:99:2508,0
II	1962439	.	A	G	2294.01	.	AC=1;AF=1.00;AN=1;DP=49;FS=0.000;MLEAC=1;MLEAF=1.00;MQ=60.00;QD=29.84;SOR=0.733	GT:AD:DP:GQ:PL	1:0,49:49:99:2304,0
II	1962458	.	T	A	2211.01	.	AC=1;AF=1.00;AN=1;DP=53;FS=0.000;MLEAC=1;MLEAF=1.00;MQ=60.00;QD=29.16;SOR=0.730	GT:AD:DP:GQ:PL	1:0,53:53:99:2221,0
II	1987098	.	C	A	2494.01	.	AC=1;AF=1.00;AN=1;DP=54;FS=0.000;MLEAC=1;MLEAF=1.00;MQ=60.00;QD=31.47;SOR=0.767	GT:AD:DP:GQ:PL	1:0,54:54:99:2504,0
II	1987101	.	CG	C	2494.01	.	AC=1;AF=1.00;AN=1;DP=56;FS=0.000;MLEAC=1;MLEAF=1.00;MQ=60.00;QD=27.82;SOR=0.765	GT:AD:DP:GQ:PL	1:0,56:56:99:2504,0
II	1987117	.	TG	T	1751.01	.	AC=1;AF=1.00;AN=1;DP=51;FS=0.000;MLEAC=1;MLEAF=1.00;MQ=60.00;QD=31.61;SOR=0.735	GT:AD:DP:GQ:PL	1:0,47:47:99:1761,0
II	2007715	.	A	G	1489.01	.	AC=1;AF=1.00;AN=1;DP=49;FS=0.000;MLEAC=1;MLEAF=1.00;MQ=60.00;QD=31.02;SOR=0.693	GT:AD:DP:GQ:PL	1:0,48:48:99:1499,0
II	2044929	.	A	T	1385.01	.	AC=1;AF=1.00;AN=1;DP=49;FS=0.000;MLEAC=1;MLEAF=1.00;MQ=60.00;QD=28.85;SOR=0.693	GT:AD:DP:GQ:PL	1:0,48:48:99:1395,0
II	2049891	.	AT	A	1525.01	.	AC=1;AF=1.00;AN=1;DP=43;FS=0.000;MLEAC=1;MLEAF=1.00;MQ=60.00;QD=31.27;SOR=0.739	GT:AD:DP:GQ:PL	1:0,43:43:99:1535,0
II	2053516	.	G	GC	3199.04	.	AC=1;AF=1.00;AN=1;DP=88;FS=0.000;MLEAC=1;MLEAF=1.00;MQ=60.00;QD=29.43;SOR=0.839	GT:AD:DP:GQ:PL	1:0,86:86:99:3209,0
II	2108180	.	T	TA	2091.04	.	AC=1;AF=1.00;AN=1;DP=52;FS=0.000;MLEAC=1;MLEAF=1.00;MQ=60.00;QD=27.88;SOR=0.732	GT:AD:DP:GQ:PL	1:0,51:51:99:2101,0
II	2147726	.	G	GT	1415.04	.	AC=1;AF=1.00;AN=1;DP=41;FS=0.000;MLEAC=1;MLEAF=1.00;MQ=58.87;QD=27.45;SOR=1.179	GT:AD:DP:GQ:PL	1:0,38:38:99:1425,0
II	2187407	.	G	GA	1824.04	.	AC=1;AF=1.00;AN=1;DP=47;FS=0.000;MLEAC=1;MLEAF=1.00;MQ=60.00;QD=30.47;SOR=0.693	GT:AD:DP:GQ:PL	1:0,46:46:99:1834,0
II	2199987	.	ATAACC	A	125.01	.	AC=1;AF=1.00;AN=1;DP=6;FS=0.000;MLEAC=1;MLEAF=1.00;MQ=60.00;QD=29.96;SOR=2.833	GT:AD:DP:GQ:PL	1:0,3:3:99:135,0
II	2219928	.	A	AT	1582.04	.	AC=1;AF=1.00;AN=1;DP=50;FS=0.000;MLEAC=1;MLEAF=1.00;MQ=60.00;QD=31.68;SOR=0.990	GT:AD:DP:GQ:PL	1:0,44:44:99:1592,0
II	2228775	.	T	G	2775.01	.	AC=1;AF=1.00;AN=1;DP=62;FS=0.000;MLEAC=1;MLEAF=1.00;MQ=60.00;QD=24.88;SOR=0.899	GT:AD:DP:GQ:PL	1:0,62:62:99:2785,0
II	2228777	.	G	T	2775.01	.	AC=1;AF=1.00;AN=1;DP=63;FS=0.000;MLEAC=1;MLEAF=1.00;MQ=60.00;QD=28.77;SOR=0.859	GT:AD:DP:GQ:PL	1:0,63:63:99:2785,0
II	2293297	.	GA	G	1640.01	.	AC=1;AF=1.00;AN=1;DP=55;FS=0.000;MLEAC=1;MLEAF=1.00;MQ=60.00;QD=30.37;SOR=0.767	GT:AD:DP:GQ:PL	1:0,54:54:99:1650,0
II	2322353	.	G	GA	1588.04	.	AC=1;AF=1.00;AN=1;BaseQRankSum=-2.235;DP=62;FS=0.000;MLEAC=1;MLEAF=1.00;MQ=60.00;MQRankSum=0.000;QD=25.61;ReadPosRankSum=-1.156;SOR=0.271	GT:AD:DP:GQ:PL	1:1,61:62:99:1598,0
II	2436580	.	C	G	1565.01	.	AC=1;AF=1.00;AN=1;DP=58;FS=0.000;MLEAC=1;MLEAF=1.00;MQ=60.00;QD=26.98;SOR=0.693	GT:AD:DP:GQ:PL	1:0,58:58:99:1575,0
II	2443873	.	T	TAA	110.04	.	AC=1;AF=1.00;AN=1;BaseQRankSum=0.967;DP=10;FS=0.000;MLEAC=1;MLEAF=1.00;MQ=60.00;MQRankSum=0.000;QD=15.72;ReadPosRankSum=0.674;SOR=0.941	GT:AD:DP:GQ:PL	1:1,6:7:99:120,0
II	2444543	.	T	C	1235.01	.	AC=1;AF=1.00;AN=1;DP=46;FS=0.000;MLEAC=1;MLEAF=1.00;MQ=60.00;QD=27.44;SOR=0.737	GT:AD:DP:GQ:PL	1:0,45:45:99:1245,0
II	2552673	.	GTT	G	50.01	.	AC=1;AF=1.00;AN=1;DP=2;FS=0.000;MLEAC=1;MLEAF=1.00;MQ=60.00;QD=25.00;SOR=0.693	GT:AD:DP:GQ:PL	1:0,2:2:60:60,0
II	2592423	.	T	TA	449.04	.	AC=1;AF=1.00;AN=1;BaseQRankSum=-0.365;DP=27;FS=0.000;MLEAC=1;MLEAF=1.00;MQ=60.00;MQRankSum=0.000;QD=17.27;ReadPosRankSum=-0.437;SOR=0.425	GT:AD:DP:GQ:PL	1:5,21:26:99:459,0
II	2630607	.	C	CA	390.04	.	AC=1;AF=1.00;AN=1;BaseQRankSum=3.106;DP=26;FS=0.000;MLEAC=1;MLEAF=1.00;MQ=60.00;MQRankSum=0.000;QD=15.60;ReadPosRankSum=0.733;SOR=1.022	GT:AD:DP:GQ:PL	1:4,21:25:99:400,0
II	2640785	.	T	TAA	83.04	.	AC=1;AF=1.00;AN=1;DP=5;FS=0.000;MLEAC=1;MLEAF=1.00;MQ=57.16;QD=20.76;SOR=1.179	GT:AD:DP:GQ:PL	1:0,4:4:93:93,0
II	2676336	.	C	T	1237.01	.	AC=1;AF=1.00;AN=1;DP=51;FS=0.000;MLEAC=1;MLEAF=1.00;MQ=60.00;QD=24.74;SOR=0.859	GT:AD:DP:GQ:PL	1:0,50:50:99:1247,0
II	2709414	.	G	GC	2008.04	.	AC=1;AF=1.00;AN=1;DP=56;FS=0.000;MLEAC=1;MLEAF=1.00;MQ=60.00;QD=28.77;SOR=1.118	GT:AD:DP:GQ:PL	1:0,54:54:99:2018,0
II	2720152	.	T	TA	726.04	.	AC=1;AF=1.00;AN=1;BaseQRankSum=0.481;DP=33;FS=2.863;MLEAC=1;MLEAF=1.00;MQ=60.00;MQRankSum=0.000;QD=22.00;ReadPosRankSum=2.044;SOR=1.863	GT:AD:DP:GQ:PL	1:2,31:33:99:736,0
II	2755338	.	CAT	C	989.04	.	AC=1;AF=1.00;AN=1;BaseQRankSum=0.834;DP=43;FS=0.000;MLEAC=1;MLEAF=1.00;MQ=60.00;MQRankSum=0.000;QD=27.47;ReadPosRankSum=2.213;SOR=1.071	GT:AD:DP:GQ:PL	1:2,34:36:99:999,0
II	2788933	.	C	CG	2569.04	.	AC=1;AF=1.00;AN=1;DP=64;FS=0.000;MLEAC=1;MLEAF=1.00;MQ=60.00;QD=24.42;SOR=0.756	GT:AD:DP:GQ:PL	1:0,64:64:99:2579,0
II	2798040	.	CT	C	1687.01	.	AC=1;AF=1.00;AN=1;DP=49;FS=0.000;MLEAC=1;MLEAF=1.00;MQ=60.00;QD=31.98;SOR=0.874	GT:AD:DP:GQ:PL	1:0,46:46:99:1697,0
II	2798514	.	AG	A	2114.01	.	AC=1;AF=1.00;AN=1;DP=56;FS=0.000;MLEAC=1;MLEAF=1.00;MQ=60.00;QD=30.82;SOR=1.118	GT:AD:DP:GQ:PL	1:0,54:54:99:2124,0
II	2806053	.	G	A	644.01	.	AC=1;AF=1.00;AN=1;DP=21;FS=0.000;MLEAC=1;MLEAF=1.00;MQ=60.00;QD=30.67;SOR=0.784	GT:AD:DP:GQ:PL	1:0,21:21:99:654,0
II	2811495	.	CA	C	1411.01	.	AC=1;AF=1.00;AN=1;DP=43;FS=0.000;MLEAC=1;MLEAF=1.00;MQ=60.00;QD=30.50;SOR=0.902	GT:AD:DP:GQ:PL	1:0,40:40:99:1421,0
II	2901509	.	G	T	1312.01	.	AC=1;AF=1.00;AN=1;DP=47;FS=0.000;MLEAC=1;MLEAF=1.00;MQ=60.00;QD=27.92;SOR=0.735	GT:AD:DP:GQ:PL	1:0,47:47:99:1322,0
II	2938956	.	C	CT	755.04	.	AC=1;AF=1.00;AN=1;DP=32;FS=0.000;MLEAC=1;MLEAF=1.00;MQ=60.00;QD=26.04;SOR=1.688	GT:AD:DP:GQ:PL	1:0,29:29:99:765,0
II	3006137	.	A	T	1796.01	.	AC=1;AF=1.00;AN=1;DP=67;FS=0.000;MLEAC=1;MLEAF=1.00;MQ=60.00;QD=26.81;SOR=0.723	GT:AD:DP:GQ:PL	1:0,67:67:99:1806,0
II	3040332	.	C	CG	2684.04	.	AC=1;AF=1.00;AN=1;DP=73;FS=0.000;MLEAC=1;MLEAF=1.00;MQ=60.00;QD=28.70;SOR=0.807	GT:AD:DP:GQ:PL	1:0,72:72:99:2694,0
II	3058544	.	TG	T	1187.04	.	AC=1;AF=1.00;AN=1;BaseQRankSum=0.166;DP=50;FS=0.000;MLEAC=1;MLEAF=1.00;MQ=60.00;MQRankSum=0.000;QD=24.73;ReadPosRankSum=-0.243;SOR=0.693	GT:AD:DP:GQ:PL	1:2,46:48:99:1197,0
II	3493147	.	T	G	1708.01	.	AC=1;AF=1.00;AN=1;DP=63;FS=0.000;MLEAC=1;MLEAF=1.00;MQ=60.00;QD=27.11;SOR=0.790	GT:AD:DP:GQ:PL	1:0,63:63:99:1718,0
II	3608409	.	G	A	1333.01	.	AC=1;AF=1.00;AN=1;DP=51;FS=0.000;MLEAC=1;MLEAF=1.00;MQ=60.00;QD=27.20;SOR=0.733	GT:AD:DP:GQ:PL	1:0,49:49:99:1343,0
II	3619003	.	A	AG	1559.04	.	AC=1;AF=1.00;AN=1;DP=42;FS=0.000;MLEAC=1;MLEAF=1.00;MQ=60.00;QD=27.53;SOR=0.693	GT:AD:DP:GQ:PL	1:0,42:42:99:1569,0
II	3838101	.	CA	C	340.01	.	AC=1;AF=1.00;AN=1;BaseQRankSum=1.622;DP=18;FS=3.096;MLEAC=1;MLEAF=1.00;MQ=60.00;MQRankSum=0.000;QD=18.89;ReadPosRankSum=0.212;SOR=2.049	GT:AD:DP:GQ:PL	1:2,16:18:99:350,0
II	3860185	.	CTAGTA	C	1030.01	.	AC=1;AF=1.00;AN=1;DP=28;FS=0.000;MLEAC=1;MLEAF=1.00;MQ=60.00;QD=24.45;SOR=1.051	GT:AD:DP:GQ:PL	1:0,24:24:99:1040,0
II	4037197	.	ATGTGTGTGTG	A	449.04	.	AC=1;AF=1.00;AN=1;BaseQRankSum=0.231;DP=22;FS=0.000;MLEAC=1;MLEAF=1.00;MQ=60.00;MQRankSum=0.000;QD=26.41;SOR=0.892	GT:AD:DP:GQ:PL	1:3,14:17:99:459,0
II	4122326	.	T	C	1546.01	.	AC=1;AF=1.00;AN=1;DP=57;FS=0.000;MLEAC=1;MLEAF=1.00;MQ=60.00;QD=27.12;SOR=0.728	GT:AD:DP:GQ:PL	1:0,57:57:99:1556,0
II	4254960	.	GA	G	1899.01	.	AC=1;AF=1.00;AN=1;DP=51;FS=0.000;MLEAC=1;MLEAF=1.00;MQ=60.00;QD=27.55;SOR=0.732	GT:AD:DP:GQ:PL	1:0,51:51:99:1909,0
II	4308414	.	C	CA	294.04	.	AC=1;AF=1.00;AN=1;BaseQRankSum=0.896;DP=25;FS=0.000;MLEAC=1;MLEAF=1.00;MQ=60.00;MQRankSum=0.000;QD=14.00;ReadPosRankSum=-0.900;SOR=0.693	GT:AD:DP:GQ:PL	1:4,17:21:99:304,0
II	4400666	.	A	C	1554.01	.	AC=1;AF=1.00;AN=1;DP=57;FS=0.000;MLEAC=1;MLEAF=1.00;MQ=60.00;QD=27.75;SOR=1.009	GT:AD:DP:GQ:PL	1:0,56:56:99:1564,0
II	4419921	.	T	TA	161.04	.	AC=1;AF=1.00;AN=1;DP=13;FS=0.000;MLEAC=1;MLEAF=1.00;MQ=60.00;QD=17.89;SOR=1.179	GT:AD:DP:GQ:PL	1:0,9:9:99:171,0
II	4533588	.	CT	C	519.01	.	AC=1;AF=1.00;AN=1;BaseQRankSum=1.096;DP=155;FS=6.192;MLEAC=1;MLEAF=1.00;MQ=60.00;MQRankSum=0.000;QD=3.53;ReadPosRankSum=-0.507;SOR=0.362	GT:AD:DP:GQ:PL	1:68,79:147:99:529,0
II	4533598	.	G	A	518.01	.	AC=1;AF=1.00;AN=1;BaseQRankSum=0.809;DP=149;FS=7.318;MLEAC=1;MLEAF=1.00;MQ=60.00;MQRankSum=0.000;QD=3.50;ReadPosRankSum=-0.373;SOR=0.346	GT:AD:DP:GQ:PL	1:68,80:148:99:528,0
II	4533617	.	A	G	450.01	.	AC=1;AF=1.00;AN=1;BaseQRankSum=-0.562;DP=142;FS=10.551;MLEAC=1;MLEAF=1.00;MQ=60.00;MQRankSum=0.000;QD=3.19;ReadPosRankSum=-0.474;SOR=0.311	GT:AD:DP:GQ:PL	1:62,79:141:99:460,0
II	4533922	.	G	A	983.01	.	AC=1;AF=1.00;AN=1;BaseQRankSum=-0.683;DP=133;FS=0.678;MLEAC=1;MLEAF=1.00;MQ=60.00;MQRankSum=0.000;QD=7.62;ReadPosRankSum=-1.757;SOR=0.821	GT:AD:DP:GQ:PL	1:48,81:129:99:993,0
II	4535523	.	T	TGTTACG	37.04	.	AC=1;AF=1.00;AN=1;BaseQRankSum=0.924;DP=115;FS=2.694;MLEAC=1;MLEAF=1.00;MQ=60.00;MQRankSum=0.000;QD=0.38;ReadPosRankSum=0.231;SOR=1.012	GT:AD:DP:GQ:PL	1:48,49:97:47:47,0
II	4535548	.	ATATGTG	A	218.01	.	AC=1;AF=1.00;AN=1;BaseQRankSum=1.631;DP=94;FS=0.868;MLEAC=1;MLEAF=1.00;MQ=60.00;MQRankSum=0.000;QD=2.91;ReadPosRankSum=0.266;SOR=0.839	GT:AD:DP:GQ:PL	1:35,40:75:99:228,0
II	4535645	.	GT	G	123.01	.	AC=1;AF=1.00;AN=1;BaseQRankSum=0.555;DP=146;FS=0.631;MLEAC=1;MLEAF=1.00;MQ=60.00;MQRankSum=0.000;QD=0.87;ReadPosRankSum=-0.483;SOR=0.756	GT:AD:DP:GQ:PL	1:69,72:141:99:133,0
II	4536089	.	C	CAAAAGAAAAGTAAATT	3231.04	.	AC=1;AF=1.00;AN=1;BaseQRankSum=1.687;DP=190;FS=2.242;MLEAC=1;MLEAF=1.00;MQ=60.00;MQRankSum=0.000;QD=20.07;ReadPosRankSum=-0.966;SOR=0.914	GT:AD:DP:GQ:PL	1:44,117:161:99:3241,0
II	4537213	.	G	GT	1262.04	.	AC=1;AF=1.00;AN=1;BaseQRankSum=2.471;DP=94;FS=0.844;MLEAC=1;MLEAF=1.00;MQ=60.00;MQRankSum=0.000;QD=13.72;ReadPosRankSum=1.460;SOR=0.822	GT:AD:DP:GQ:PL	1:28,64:92:99:1272,0
II	4537387	.	AAATAAGAG	A	1991.01	.	AC=1;AF=1.00;AN=1;BaseQRankSum=1.327;DP=103;FS=3.187;MLEAC=1;MLEAF=1.00;MQ=60.00;MQRankSum=0.000;QD=20.96;ReadPosRankSum=-3.215;SOR=0.540	GT:AD:DP:GQ:PL	1:24,71:95:99:2001,0
II	4537712	.	TAAATAAAATTAATG	T	967.01	.	AC=1;AF=1.00;AN=1;BaseQRankSum=0.500;DP=96;FS=3.021;MLEAC=1;MLEAF=1.00;MQ=55.75;MQRankSum=-2.888;QD=10.51;ReadPosRankSum=1.971;SOR=1.072	GT:AD:DP:GQ:PL	1:35,57:92:99:977,0
II	4537844	.	T	C	451.01	.	AC=1;AF=1.00;AN=1;BaseQRankSum=0.122;DP=39;FS=5.083;MLEAC=1;MLEAF=1.00;MQ=47.30;MQRankSum=-1.430;QD=11.56;ReadPosRankSum=-0.507;SOR=2.321	GT:AD:DP:GQ:PL	1:13,26:39:99:461,0
II	4538770	.	T	C	479.01	.	AC=1;AF=1.00;AN=1;BaseQRankSum=0.135;DP=40;FS=30.037;MLEAC=1;MLEAF=1.00;MQ=44.45;MQRankSum=-2.533;QD=11.98;ReadPosRankSum=-0.652;SOR=3.593	GT:AD:DP:GQ:PL	1:14,26:40:99:489,0
II	4539204	.	GATAGGTAGAATAAGTAAAGCAGAATAGGTAGA	G	517.01	.	AC=1;AF=1.00;AN=1;BaseQRankSum=1.813;DP=61;FS=0.000;MLEAC=1;MLEAF=1.00;MQ=55.51;MQRankSum=-3.421;QD=11.00;ReadPosRankSum=-0.373;SOR=0.760	GT:AD:DP:GQ:PL	1:18,29:47:99:527,0
II	4539524	.	G	A	69.01	.	AC=1;AF=1.00;AN=1;BaseQRankSum=-0.887;DP=122;FS=2.461;MLEAC=1;MLEAF=1.00;MQ=55.30;MQRankSum=2.395;QD=0.58;ReadPosRankSum=1.524;SOR=0.527	GT:AD:DP:GQ:PL	1:54,65:119:79:79,0
III	554	.	A	T	39.01	.	AC=1;AF=1.00;AN=1;DP=2;FS=0.000;MLEAC=1;MLEAF=1.00;MQ=42.00;QD=19.50;SOR=0.693	GT:AD:DP:GQ:PL	1:0,2:2:49:49,0
III	138018	.	C	CA	750.04	.	AC=1;AF=1.00;AN=1;BaseQRankSum=0.172;DP=39;FS=0.000;MLEAC=1;MLEAF=1.00;MQ=60.00;MQRankSum=0.000;QD=21.43;ReadPosRankSum=2.197;SOR=0.922	GT:AD:DP:GQ:PL	1:2,33:35:99:760,0
III	227730	.	A	T	1857.01	.	AC=1;AF=1.00;AN=1;BaseQRankSum=2.224;DP=72;FS=3.072;MLEAC=1;MLEAF=1.00;MQ=60.00;MQRankSum=0.000;QD=26.16;ReadPosRankSum=0.244;SOR=0.313	GT:AD:DP:GQ:PL	1:1,70:71:99:1867,0
III	284657	.	C	A	848.01	.	AC=1;AF=1.00;AN=1;DP=30;FS=0.000;MLEAC=1;MLEAF=1.00;MQ=60.00;QD=28.27;SOR=0.976	GT:AD:DP:GQ:PL	1:0,30:30:99:858,0
III	286478	.	C	CT	179.04	.	AC=1;AF=1.00;AN=1;BaseQRankSum=-1.145;DP=15;FS=3.256;MLEAC=1;MLEAF=1.00;MQ=60.00;MQRankSum=0.000;QD=12.79;ReadPosRankSum=-1.020;SOR=0.105	GT:AD:DP:GQ:PL	1:2,12:14:99:189,0
III	293096	.	GT	G	111.01	.	AC=1;AF=1.00;AN=1;BaseQRankSum=0.849;DP=27;FS=1.792;MLEAC=1;MLEAF=1.00;MQ=60.00;MQRankSum=0.000;QD=4.63;ReadPosRankSum=-0.240;SOR=1.329	GT:AD:DP:GQ:PL	1:10,14:24:99:121,0
III	365747	.	CA	C	354.04	.	AC=1;AF=1.00;AN=1;BaseQRankSum=0.087;DP=23;FS=0.000;MLEAC=1;MLEAF=1.00;MQ=60.00;MQRankSum=0.000;QD=16.86;ReadPosRankSum=1.040;SOR=1.329	GT:AD:DP:GQ:PL	1:2,19:21:99:364,0
III	679772	.	T	C	1221.01	.	AC=1;AF=1.00;AN=1;DP=46;FS=0.000;MLEAC=1;MLEAF=1.00;MQ=60.00;QD=27.75;SOR=0.990	GT:AD:DP:GQ:PL	1:0,44:44:99:1231,0
III	717677	.	AT	A	41.01	.	AC=1;AF=1.00;AN=1;DP=3;FS=0.000;MLEAC=1;MLEAF=1.00;MQ=60.00;QD=13.67;SOR=1.179	GT:AD:DP:GQ:PL	1:0,3:3:51:51,0
III	719955	.	AC	A	767.01	.	AC=1;AF=1.00;AN=1;DP=18;FS=0.000;MLEAC=1;MLEAF=1.00;MQ=60.00;QD=28.62;SOR=0.914	GT:AD:DP:GQ:PL	1:0,18:18:99:777,0
III	719971	.	G	T	657.01	.	AC=1;AF=1.00;AN=1;DP=14;FS=0.000;MLEAC=1;MLEAF=1.00;MQ=60.00;QD=24.64;SOR=0.693	GT:AD:DP:GQ:PL	1:0,14:14:99:667,0
III	719973	.	CGAGAG	C	620.01	.	AC=1;AF=1.00;AN=1;DP=14;FS=0.000;MLEAC=1;MLEAF=1.00;MQ=60.00;QD=33.00;SOR=0.693	GT:AD:DP:GQ:PL	1:0,14:14:99:630,0
III	719981	.	G	A	620.01	.	AC=1;AF=1.00;AN=1;DP=14;FS=0.000;MLEAC=1;MLEAF=1.00;MQ=60.00;QD=30.03;SOR=0.693	GT:AD:DP:GQ:PL	1:0,14:14:99:630,0
III	719983	.	TTGAG	T	620.01	.	AC=1;AF=1.00;AN=1;DP=14;FS=0.000;MLEAC=1;MLEAF=1.00;MQ=60.00;QD=29.37;SOR=0.693	GT:AD:DP:GQ:PL	1:0,14:14:99:630,0
III	719989	.	TG	T	710.01	.	AC=1;AF=1.00;AN=1;DP=14;FS=0.000;MLEAC=1;MLEAF=1.00;MQ=60.00;QD=31.53;SOR=0.693	GT:AD:DP:GQ:PL	1:0,14:14:99:720,0
III	719991	.	A	ATTTATTTTT	753.04	.	AC=1;AF=1.00;AN=1;DP=14;FS=0.000;MLEAC=1;MLEAF=1.00;MQ=60.00;QD=28.93;SOR=0.693	GT:AD:DP:GQ:PL	1:0,14:14:99:763,0
III	720001	.	C	T	708.01	.	AC=1;AF=1.00;AN=1;DP=16;FS=0.000;MLEAC=1;MLEAF=1.00;MQ=60.00;QD=28.80;SOR=0.941	GT:AD:DP:GQ:PL	1:0,16:16:99:718,0
III	720683	.	A	AT	251.04	.	AC=1;AF=1.00;AN=1;BaseQRankSum=-1.379;DP=13;FS=0.000;MLEAC=1;MLEAF=1.00;MQ=60.00;MQRankSum=0.000;QD=20.92;ReadPosRankSum=-0.291;SOR=0.293	GT:AD:DP:GQ:PL	1:1,11:12:99:261,0
III	867865	.	CT	C	1422.04	.	AC=1;AF=1.00;AN=1;DP=51;FS=0.000;MLEAC=1;MLEAF=1.00;MQ=60.00;QD=28.44;SOR=0.866	GT:AD:DP:GQ:PL	1:0,50:50:99:1432,0
III	963343	.	A	G	804.01	.	AC=1;AF=1.00;AN=1;DP=29;FS=0.000;MLEAC=1;MLEAF=1.00;MQ=58.69;QD=27.72;SOR=0.760	GT:AD:DP:GQ:PL	1:0,29:29:99:814,0
III	1016311	.	G	GC	1147.04	.	AC=1;AF=1.00;AN=1;DP=31;FS=0.000;MLEAC=1;MLEAF=1.00;MQ=60.00;QD=31.66;SOR=0.756	GT:AD:DP:GQ:PL	1:0,31:31:99:1157,0
III	1168328	.	T	C	264.01	.	AC=1;AF=1.00;AN=1;DP=11;FS=0.000;MLEAC=1;MLEAF=1.00;MQ=60.00;QD=26.40;SOR=0.693	GT:AD:DP:GQ:PL	1:0,10:10:99:274,0
III	1168363	.	G	A	163.01	.	AC=1;AF=1.00;AN=1;DP=7;FS=0.000;MLEAC=1;MLEAF=1.00;MQ=56.93;QD=27.17;SOR=0.693	GT:AD:DP:GQ:PL	1:0,6:6:99:173,0
III	1168405	.	TA	T	371.01	.	AC=1;AF=1.00;AN=1;DP=12;FS=0.000;MLEAC=1;MLEAF=1.00;MQ=58.23;QD=30.92;SOR=1.022	GT:AD:DP:GQ:PL	1:0,12:12:99:381,0
III	1374938	.	A	T	1968.01	.	AC=1;AF=1.00;AN=1;DP=69;FS=0.000;MLEAC=1;MLEAF=1.00;MQ=60.00;QD=28.52;SOR=0.781	GT:AD:DP:GQ:PL	1:0,69:69:99:1978,0
III	1395701	.	A	AAATGT	215.04	.	AC=1;AF=1.00;AN=1;DP=7;FS=0.000;MLEAC=1;MLEAF=1.00;MQ=60.00;QD=33.81;SOR=1.022	GT:AD:DP:GQ:PL	1:0,5:5:99:225,0
III	1685487	.	G	GA	1270.04	.	AC=1;AF=1.00;AN=1;DP=40;FS=0.000;MLEAC=1;MLEAF=1.00;MQ=60.00;QD=33.42;SOR=1.493	GT:AD:DP:GQ:PL	1:0,38:38:99:1280,0
III	1756400	.	TA	T	2982.01	.	AC=1;AF=1.00;AN=1;DP=81;FS=0.000;MLEAC=1;MLEAF=1.00;MQ=60.00;QD=28.07;SOR=0.908	GT:AD:DP:GQ:PL	1:0,80:80:99:2992,0
III	1765401	.	G	T	923.01	.	AC=1;AF=1.00;AN=1;DP=31;FS=0.000;MLEAC=1;MLEAF=1.00;MQ=60.00;QD=30.77;SOR=1.329	GT:AD:DP:GQ:PL	1:0,30:30:99:933,0
III	1774235	.	T	TGATC	2873.04	.	AC=1;AF=1.00;AN=1;DP=68;FS=0.000;MLEAC=1;MLEAF=1.00;MQ=59.94;QD=29.04;SOR=0.723	GT:AD:DP:GQ:PL	1:0,65:65:99:2883,0
III	1862803	.	A	G	1341.01	.	AC=1;AF=1.00;AN=1;DP=45;FS=0.000;MLEAC=1;MLEAF=1.00;MQ=60.00;QD=30.48;SOR=0.990	GT:AD:DP:GQ:PL	1:0,44:44:99:1351,0
III	2149308	.	CAT	C	686.04	.	AC=1;AF=1.00;AN=1;BaseQRankSum=0.725;DP=37;FS=2.917;MLEAC=1;MLEAF=1.00;MQ=60.00;MQRankSum=0.000;QD=24.50;ReadPosRankSum=-0.366;SOR=0.197	GT:AD:DP:GQ:PL	1:2,26:28:99:696,0
III	2381979	.	G	T	332.01	.	AC=1;AF=1.00;AN=1;DP=11;FS=0.000;MLEAC=1;MLEAF=1.00;MQ=60.00;QD=30.18;SOR=0.859	GT:AD:DP:GQ:PL	1:0,11:11:99:342,0
III	2443562	.	A	AT	3604.04	.	AC=1;AF=1.00;AN=1;BaseQRankSum=2.069;DP=240;FS=46.358;MLEAC=1;MLEAF=1.00;MQ=42.64;MQRankSum=-1.900;QD=20.83;ReadPosRankSum=-4.358;SOR=4.186	GT:AD:DP:GQ:PL	1:21,152:173:99:3614,0
III	2448309	.	TAA	T	8819.04	.	AC=1;AF=1.00;AN=1;DP=285;FS=0.000;MLEAC=1;MLEAF=1.00;MQ=44.90;QD=28.82;SOR=1.904	GT:AD:DP:GQ:PL	1:1,231:232:99:8829,0
mitochondrial	1788	.	C	T	312258.01	.	AC=1;AF=1.00;AN=1;BaseQRankSum=0.523;DP=8467;FS=0.000;MLEAC=1;MLEAF=1.00;MQ=60.00;MQRankSum=-1.395;QD=24.97;ReadPosRankSum=-0.501;SOR=0.239	GT:AD:DP:GQ:PL	1:1,8351:8352:99:312268,0
mitochondrial	2091	.	A	G	343602.01	.	AC=1;AF=1.00;AN=1;BaseQRankSum=3.673;DP=9551;FS=0.000;MLEAC=1;MLEAF=1.00;MQ=60.00;MQRankSum=-0.506;QD=33.28;ReadPosRankSum=1.215;SOR=0.277	GT:AD:DP:GQ:PL	1:4,9414:9418:99:343612,0
mitochondrial	2363	.	T	TC	270054.04	.	AC=1;AF=1.00;AN=1;BaseQRankSum=2.695;DP=7889;FS=0.000;MLEAC=1;MLEAF=1.00;MQ=60.00;MQRankSum=-0.419;QD=34.86;ReadPosRankSum=2.281;SOR=0.027	GT:AD:DP:GQ:PL	1:13,7734:7747:99:270064,0
mitochondrial	4102	.	C	G	332137.01	.	AC=1;AF=1.00;AN=1;BaseQRankSum=1.270;DP=9174;FS=0.000;MLEAC=1;MLEAF=1.00;MQ=60.00;MQRankSum=0.599;QD=27.21;ReadPosRankSum=0.183;SOR=0.229	GT:AD:DP:GQ:PL	1:1,9061:9062:99:332147,0
mitochondrial	4463	.	C	A	276228.01	.	AC=1;AF=1.00;AN=1;BaseQRankSum=3.590;DP=7487;FS=0.000;MLEAC=1;MLEAF=1.00;MQ=60.00;MQRankSum=0.044;QD=25.02;ReadPosRankSum=1.282;SOR=0.347	GT:AD:DP:GQ:PL	1:5,7377:7382:99:276238,0
mitochondrial	4525	.	AC	A	329917.01	.	AC=1;AF=1.00;AN=1;DP=7576;FS=0.000;MLEAC=1;MLEAF=1.00;MQ=60.00;QD=32.61;SOR=0.879	GT:AD:DP:GQ:PL	1:0,7472:7472:99:329927,0
mitochondrial	4773	.	TA	T	293452.01	.	AC=1;AF=1.00;AN=1;DP=8880;FS=0.000;MLEAC=1;MLEAF=1.00;MQ=60.00;QD=34.19;SOR=0.725	GT:AD:DP:GQ:PL	1:0,8584:8584:99:293462,0
mitochondrial	6906	.	A	T	340093.01	.	AC=1;AF=1.00;AN=1;BaseQRankSum=6.835;DP=9486;FS=0.000;MLEAC=1;MLEAF=1.00;MQ=60.00;MQRankSum=0.167;QD=25.50;ReadPosRankSum=3.863;SOR=0.004	GT:AD:DP:GQ:PL	1:15,9311:9326:99:340103,0
mitochondrial	8373	.	A	ATAC	296592.04	.	AC=1;AF=1.00;AN=1;BaseQRankSum=6.750;DP=8552;FS=0.000;MLEAC=1;MLEAF=1.00;MQ=60.00;MQRankSum=-0.014;QD=30.23;ReadPosRankSum=3.885;SOR=0.215	GT:AD:DP:GQ:PL	1:39,8116:8155:99:296602,0
mitochondrial	8529	.	G	T	340940.01	.	AC=1;AF=1.00;AN=1;BaseQRankSum=5.085;DP=9469;FS=0.000;MLEAC=1;MLEAF=1.00;MQ=60.00;MQRankSum=-0.698;QD=27.38;ReadPosRankSum=1.442;SOR=0.278	GT:AD:DP:GQ:PL	1:10,9327:9337:99:340950,0
mitochondrial	10309	.	T	C	394727.04	.	AC=1;AF=1.00;AN=1;DP=9027;FS=0.000;MLEAC=1;MLEAF=1.00;MQ=60.00;QD=26.69;SOR=1.109	GT:AD:DP:GQ:PL	1:0,8905:8905:99:394737,0
mitochondrial	10310	.	C	T	394608.01	.	AC=1;AF=1.00;AN=1;DP=8988;FS=0.000;MLEAC=1;MLEAF=1.00;MQ=60.00;QD=27.76;SOR=1.107	GT:AD:DP:GQ:PL	1:0,8875:8875:99:394618,0
mitochondrial	11218	.	T	A	282889.01	.	AC=1;AF=1.00;AN=1;BaseQRankSum=1.604;DP=7594;FS=0.000;MLEAC=1;MLEAF=1.00;MQ=60.00;MQRankSum=-0.718;QD=27.04;ReadPosRankSum=1.870;SOR=0.406	GT:AD:DP:GQ:PL	1:3,7473:7476:99:282899,0
mitochondrial	11644	.	A	C	318405.01	.	AC=1;AF=1.00;AN=1;BaseQRankSum=5.570;DP=8899;FS=0.000;MLEAC=1;MLEAF=1.00;MQ=60.00;MQRankSum=-0.289;QD=24.12;ReadPosRankSum=2.232;SOR=0.445	GT:AD:DP:GQ:PL	1:16,8749:8765:99:318415,0
mitochondrial	13196	.	C	T	339922.01	.	AC=1;AF=1.00;AN=1;BaseQRankSum=4.467;DP=9468;FS=0.000;MLEAC=1;MLEAF=1.00;MQ=60.00;MQRankSum=0.265;QD=30.09;ReadPosRankSum=3.652;SOR=0.023	GT:AD:DP:GQ:PL	1:6,9312:9318:99:339932,0
mitochondrial	13751	.	C	T	347296.01	.	AC=1;AF=1.00;AN=1;BaseQRankSum=2.334;DP=9505;FS=0.000;MLEAC=1;MLEAF=1.00;MQ=60.00;MQRankSum=5.490;QD=26.16;ReadPosRankSum=1.359;SOR=0.109	GT:AD:DP:GQ:PL	1:2,9408:9410:99:347306,0
mitochondrial	15081	.	TA	T	331052.01	.	AC=1;AF=1.00;AN=1;BaseQRankSum=6.298;DP=9614;FS=0.000;MLEAC=1;MLEAF=1.00;MQ=60.00;MQRankSum=-0.167;QD=24.96;ReadPosRankSum=3.802;SOR=0.822	GT:AD:DP:GQ:PL	1:33,9345:9378:99:331062,0
mitochondrial	15088	.	G	GA	426352.04	.	AC=1;AF=1.00;AN=1;DP=9533;FS=0.000;MLEAC=1;MLEAF=1.00;MQ=60.00;QD=25.70;SOR=0.925	GT:AD:DP:GQ:PL	1:0,9432:9432:99:426362,0
mitochondrial	15200	.	G	T	344000.01	.	AC=1;AF=1.00;AN=1;BaseQRankSum=3.279;DP=9417;FS=0.000;MLEAC=1;MLEAF=1.00;MQ=60.00;MQRankSum=-0.362;QD=30.60;ReadPosRankSum=1.912;SOR=1.006	GT:AD:DP:GQ:PL	1:6,9276:9282:99:344010,0
mitochondrial	18648	.	G	A	347240.01	.	AC=1;AF=1.00;AN=1;BaseQRankSum=2.395;DP=9686;FS=0.000;MLEAC=1;MLEAF=1.00;MQ=60.00;MQRankSum=-0.053;QD=35.37;ReadPosRankSum=2.027;SOR=0.129	GT:AD:DP:GQ:PL	1:2,9547:9549:99:347250,0
mitochondrial	19152	.	A	G	337340.01	.	AC=1;AF=1.00;AN=1;BaseQRankSum=2.326;DP=9518;FS=0.000;MLEAC=1;MLEAF=1.00;MQ=60.00;MQRankSum=-1.276;QD=26.59;ReadPosRankSum=-0.029;SOR=0.068	GT:AD:DP:GQ:PL	1:3,9358:9361:99:337350,0
