# Supplementary material for: Autotoxin-mediated latecomer killing in yeast communities
Source: PLoS Biol. 2022 Nov 7;20(11):e3001844. doi: 10.1371/journal.pbio.3001844 (PMC9639812; doi:10.1371/journal.pbio.3001844)
Supplement: S6 Data — (ZIP) [file pbio.3001844.s033.zip › S6_SFig6_vcfs/SFig6_hap_s1_wt-rep1.vcf]

##fileformat=VCFv4.2
##FILTER=<ID=LowQual,Description="Low quality">
##FORMAT=<ID=AD,Number=R,Type=Integer,Description="Allelic depths for the ref and alt alleles in the order listed">
##FORMAT=<ID=DP,Number=1,Type=Integer,Description="Approximate read depth (reads with MQ=255 or with bad mates are filtered)">
##FORMAT=<ID=GQ,Number=1,Type=Integer,Description="Genotype Quality">
##FORMAT=<ID=GT,Number=1,Type=String,Description="Genotype">
##FORMAT=<ID=PL,Number=G,Type=Integer,Description="Normalized, Phred-scaled likelihoods for genotypes as defined in the VCF specification">
##GATKCommandLine=<ID=HaplotypeCaller,CommandLine="HaplotypeCaller  --sample-ploidy 1 --output hap_s1.vcf --input s1.sorted.dedup.bam --reference /home/ohtalab/oda/pombe/191106_analysis_kuikas/ref/Schizosaccharomyces_pombe_all_chromosomes.fa  --use-new-qual-calculator true --annotate-with-num-discovered-alleles false --heterozygosity 0.001 --indel-heterozygosity 1.25E-4 --heterozygosity-stdev 0.01 --standard-min-confidence-threshold-for-calling 30.0 --max-alternate-alleles 6 --max-genotype-count 1024 --num-reference-samples-if-no-call 0 --contamination-fraction-to-filter 0.0 --output-mode EMIT_VARIANTS_ONLY --all-site-pls false --gvcf-gq-bands 1 --gvcf-gq-bands 2 --gvcf-gq-bands 3 --gvcf-gq-bands 4 --gvcf-gq-bands 5 --gvcf-gq-bands 6 --gvcf-gq-bands 7 --gvcf-gq-bands 8 --gvcf-gq-bands 9 --gvcf-gq-bands 10 --gvcf-gq-bands 11 --gvcf-gq-bands 12 --gvcf-gq-bands 13 --gvcf-gq-bands 14 --gvcf-gq-bands 15 --gvcf-gq-bands 16 --gvcf-gq-bands 17 --gvcf-gq-bands 18 --gvcf-gq-bands 19 --gvcf-gq-bands 20 --gvcf-gq-bands 21 --gvcf-gq-bands 22 --gvcf-gq-bands 23 --gvcf-gq-bands 24 --gvcf-gq-bands 25 --gvcf-gq-bands 26 --gvcf-gq-bands 27 --gvcf-gq-bands 28 --gvcf-gq-bands 29 --gvcf-gq-bands 30 --gvcf-gq-bands 31 --gvcf-gq-bands 32 --gvcf-gq-bands 33 --gvcf-gq-bands 34 --gvcf-gq-bands 35 --gvcf-gq-bands 36 --gvcf-gq-bands 37 --gvcf-gq-bands 38 --gvcf-gq-bands 39 --gvcf-gq-bands 40 --gvcf-gq-bands 41 --gvcf-gq-bands 42 --gvcf-gq-bands 43 --gvcf-gq-bands 44 --gvcf-gq-bands 45 --gvcf-gq-bands 46 --gvcf-gq-bands 47 --gvcf-gq-bands 48 --gvcf-gq-bands 49 --gvcf-gq-bands 50 --gvcf-gq-bands 51 --gvcf-gq-bands 52 --gvcf-gq-bands 53 --gvcf-gq-bands 54 --gvcf-gq-bands 55 --gvcf-gq-bands 56 --gvcf-gq-bands 57 --gvcf-gq-bands 58 --gvcf-gq-bands 59 --gvcf-gq-bands 60 --gvcf-gq-bands 70 --gvcf-gq-bands 80 --gvcf-gq-bands 90 --gvcf-gq-bands 99 --floor-blocks false --indel-size-to-eliminate-in-ref-model 10 --disable-optimizations false --just-determine-active-regions false --dont-genotype false --do-not-run-physical-phasing false --use-filtered-reads-for-annotations false --correct-overlapping-quality false --adaptive-pruning false --do-not-recover-dangling-branches false --recover-dangling-heads false --dont-trim-active-regions false --max-extension 25 --padding-around-indels 150 --padding-around-snps 20 --kmer-size 10 --kmer-size 25 --dont-increase-kmer-sizes-for-cycles false --allow-non-unique-kmers-in-ref false --num-pruning-samples 1 --min-dangling-branch-length 4 --recover-all-dangling-branches false --max-num-haplotypes-in-population 128 --min-pruning 2 --adaptive-pruning-initial-error-rate 0.001 --pruning-lod-threshold 2.302585092994046 --max-unpruned-variants 100 --linked-de-bruijn-graph false --debug-assembly false --debug-graph-transformations false --capture-assembly-failure-bam false --error-correct-reads false --kmer-length-for-read-error-correction 25 --min-observations-for-kmer-to-be-solid 20 --likelihood-calculation-engine PairHMM --base-quality-score-threshold 18 --pair-hmm-gap-continuation-penalty 10 --pair-hmm-implementation FASTEST_AVAILABLE --pcr-indel-model CONSERVATIVE --phred-scaled-global-read-mismapping-rate 45 --native-pair-hmm-threads 4 --native-pair-hmm-use-double-precision false --bam-writer-type CALLED_HAPLOTYPES --dont-use-soft-clipped-bases false --min-base-quality-score 10 --smith-waterman JAVA --emit-ref-confidence NONE --max-mnp-distance 0 --force-call-filtered-alleles false --min-assembly-region-size 50 --max-assembly-region-size 300 --assembly-region-padding 100 --max-reads-per-alignment-start 50 --active-probability-threshold 0.002 --max-prob-propagation-distance 50 --force-active false --interval-set-rule UNION --interval-padding 0 --interval-exclusion-padding 0 --interval-merging-rule ALL --read-validation-stringency SILENT --seconds-between-progress-updates 10.0 --disable-sequence-dictionary-validation false --create-output-bam-index true --create-output-bam-md5 false --create-output-variant-index true --create-output-variant-md5 false --lenient false --add-output-sam-program-record true --add-output-vcf-command-line true --cloud-prefetch-buffer 40 --cloud-index-prefetch-buffer -1 --disable-bam-index-caching false --sites-only-vcf-output false --help false --version false --showHidden false --verbosity INFO --QUIET false --use-jdk-deflater false --use-jdk-inflater false --gcs-max-retries 20 --gcs-project-for-requester-pays  --disable-tool-default-read-filters false --minimum-mapping-quality 20 --disable-tool-default-annotations false --enable-all-annotations false --allow-old-rms-mapping-quality-annotation-data false",Version="4.1.4.1",Date="February 4, 2020 5:15:00 PM JST">
##INFO=<ID=AC,Number=A,Type=Integer,Description="Allele count in genotypes, for each ALT allele, in the same order as listed">
##INFO=<ID=AF,Number=A,Type=Float,Description="Allele Frequency, for each ALT allele, in the same order as listed">
##INFO=<ID=AN,Number=1,Type=Integer,Description="Total number of alleles in called genotypes">
##INFO=<ID=BaseQRankSum,Number=1,Type=Float,Description="Z-score from Wilcoxon rank sum test of Alt Vs. Ref base qualities">
##INFO=<ID=DP,Number=1,Type=Integer,Description="Approximate read depth; some reads may have been filtered">
##INFO=<ID=DS,Number=0,Type=Flag,Description="Were any of the samples downsampled?">
##INFO=<ID=ExcessHet,Number=1,Type=Float,Description="Phred-scaled p-value for exact test of excess heterozygosity">
##INFO=<ID=FS,Number=1,Type=Float,Description="Phred-scaled p-value using Fisher's exact test to detect strand bias">
##INFO=<ID=InbreedingCoeff,Number=1,Type=Float,Description="Inbreeding coefficient as estimated from the genotype likelihoods per-sample when compared against the Hardy-Weinberg expectation">
##INFO=<ID=MLEAC,Number=A,Type=Integer,Description="Maximum likelihood expectation (MLE) for the allele counts (not necessarily the same as the AC), for each ALT allele, in the same order as listed">
##INFO=<ID=MLEAF,Number=A,Type=Float,Description="Maximum likelihood expectation (MLE) for the allele frequency (not necessarily the same as the AF), for each ALT allele, in the same order as listed">
##INFO=<ID=MQ,Number=1,Type=Float,Description="RMS Mapping Quality">
##INFO=<ID=MQRankSum,Number=1,Type=Float,Description="Z-score From Wilcoxon rank sum test of Alt vs. Ref read mapping qualities">
##INFO=<ID=QD,Number=1,Type=Float,Description="Variant Confidence/Quality by Depth">
##INFO=<ID=ReadPosRankSum,Number=1,Type=Float,Description="Z-score from Wilcoxon rank sum test of Alt vs. Ref read position bias">
##INFO=<ID=SOR,Number=1,Type=Float,Description="Symmetric Odds Ratio of 2x2 contingency table to detect strand bias">
##contig=<ID=chr_II_telomeric_gap,length=20000>
##contig=<ID=I,length=5579133>
##contig=<ID=II,length=4539804>
##contig=<ID=III,length=2452883>
##contig=<ID=mating_type_region,length=20128>
##contig=<ID=mitochondrial,length=19431>
##source=HaplotypeCaller
#CHROM	POS	ID	REF	ALT	QUAL	FILTER	INFO	FORMAT	s1
chr_II_telomeric_gap	4787	.	G	A	1468.01	.	AC=1;AF=1.00;AN=1;DP=37;FS=0.000;MLEAC=1;MLEAF=1.00;MQ=60.00;QD=25.36;SOR=0.859	GT:AD:DP:GQ:PL	1:0,37:37:99:1478,0
I	10859	.	GTT	G	108.01	.	AC=1;AF=1.00;AN=1;BaseQRankSum=0.105;DP=9;FS=0.000;MLEAC=1;MLEAF=1.00;MQ=25.00;MQRankSum=0.000;QD=12.00;ReadPosRankSum=-1.510;SOR=1.402	GT:AD:DP:GQ:PL	1:3,6:9:99:118,0
I	10913	.	G	A	229.01	.	AC=1;AF=1.00;AN=1;BaseQRankSum=1.007;DP=16;FS=0.000;MLEAC=1;MLEAF=1.00;MQ=25.00;MQRankSum=0.000;QD=14.31;ReadPosRankSum=-1.640;SOR=2.049	GT:AD:DP:GQ:PL	1:4,12:16:99:239,0
I	19694	.	T	TA	76.04	.	AC=1;AF=1.00;AN=1;DP=3;FS=0.000;MLEAC=1;MLEAF=1.00;MQ=35.71;QD=25.35;SOR=2.833	GT:AD:DP:GQ:PL	1:0,3:3:86:86,0
I	27402	.	AC	A	168.01	.	AC=1;AF=1.00;AN=1;BaseQRankSum=1.593;DP=12;FS=0.000;MLEAC=1;MLEAF=1.00;MQ=43.32;MQRankSum=-1.593;QD=18.67;ReadPosRankSum=0.000;SOR=0.223	GT:AD:DP:GQ:PL	1:1,8:9:99:178,0
I	101871	.	A	AG	960.04	.	AC=1;AF=1.00;AN=1;DP=26;FS=0.000;MLEAC=1;MLEAF=1.00;MQ=60.00;QD=28.73;SOR=1.022	GT:AD:DP:GQ:PL	1:0,26:26:99:970,0
I	427504	.	C	CT	561.04	.	AC=1;AF=1.00;AN=1;DP=17;FS=0.000;MLEAC=1;MLEAF=1.00;MQ=60.00;QD=33.00;SOR=0.804	GT:AD:DP:GQ:PL	1:0,17:17:99:571,0
I	470378	.	AC	A	838.01	.	AC=1;AF=1.00;AN=1;DP=20;FS=0.000;MLEAC=1;MLEAF=1.00;MQ=60.00;QD=30.97;SOR=1.022	GT:AD:DP:GQ:PL	1:0,19:19:99:848,0
I	470390	.	AC	A	800.01	.	AC=1;AF=1.00;AN=1;DP=19;FS=0.000;MLEAC=1;MLEAF=1.00;MQ=60.00;QD=27.24;SOR=0.914	GT:AD:DP:GQ:PL	1:0,18:18:99:810,0
I	482737	.	A	AG	952.04	.	AC=1;AF=1.00;AN=1;DP=26;FS=0.000;MLEAC=1;MLEAF=1.00;MQ=60.00;QD=28.20;SOR=1.022	GT:AD:DP:GQ:PL	1:0,26:26:99:962,0
I	523603	.	G	A	1140.01	.	AC=1;AF=1.00;AN=1;DP=32;FS=0.000;MLEAC=1;MLEAF=1.00;MQ=60.00;QD=25.00;SOR=0.957	GT:AD:DP:GQ:PL	1:0,32:32:99:1150,0
I	523883	.	G	A	1135.01	.	AC=1;AF=1.00;AN=1;DP=29;FS=0.000;MLEAC=1;MLEAF=1.00;MQ=60.00;QD=29.56;SOR=0.760	GT:AD:DP:GQ:PL	1:0,29:29:99:1145,0
I	526170	.	G	GA	770.04	.	AC=1;AF=1.00;AN=1;DP=25;FS=0.000;MLEAC=1;MLEAF=1.00;MQ=60.00;QD=33.48;SOR=0.776	GT:AD:DP:GQ:PL	1:0,23:23:99:780,0
I	527156	.	C	A	858.01	.	AC=1;AF=1.00;AN=1;DP=24;FS=0.000;MLEAC=1;MLEAF=1.00;MQ=60.00;QD=30.62;SOR=1.270	GT:AD:DP:GQ:PL	1:0,24:24:99:868,0
I	554527	.	A	AT	535.04	.	AC=1;AF=1.00;AN=1;BaseQRankSum=0.307;DP=25;FS=0.000;MLEAC=1;MLEAF=1.00;MQ=60.00;MQRankSum=0.000;QD=23.26;ReadPosRankSum=1.735;SOR=0.693	GT:AD:DP:GQ:PL	1:1,22:23:99:545,0
I	660056	.	TG	T	553.01	.	AC=1;AF=1.00;AN=1;DP=21;FS=0.000;MLEAC=1;MLEAF=1.00;MQ=60.00;QD=27.65;SOR=0.892	GT:AD:DP:GQ:PL	1:0,20:20:99:563,0
I	670032	.	C	CA	1033.04	.	AC=1;AF=1.00;AN=1;DP=28;FS=0.000;MLEAC=1;MLEAF=1.00;MQ=60.00;QD=28.17;SOR=0.693	GT:AD:DP:GQ:PL	1:0,28:28:99:1043,0
I	682993	.	TC	T	470.01	.	AC=1;AF=1.00;AN=1;DP=15;FS=0.000;MLEAC=1;MLEAF=1.00;MQ=60.00;QD=33.57;SOR=1.329	GT:AD:DP:GQ:PL	1:0,14:14:99:480,0
I	759334	.	G	T	1141.01	.	AC=1;AF=1.00;AN=1;DP=32;FS=0.000;MLEAC=1;MLEAF=1.00;MQ=60.00;QD=26.80;SOR=0.818	GT:AD:DP:GQ:PL	1:0,32:32:99:1151,0
I	762675	.	AAATCAAAGCAATCCC	A	647.01	.	AC=1;AF=1.00;AN=1;DP=22;FS=0.000;MLEAC=1;MLEAF=1.00;MQ=60.00;QD=26.00;SOR=1.473	GT:AD:DP:GQ:PL	1:0,15:15:99:657,0
I	862962	.	C	CT	1340.04	.	AC=1;AF=1.00;AN=1;DP=31;FS=0.000;MLEAC=1;MLEAF=1.00;MQ=60.00;QD=30.02;SOR=0.826	GT:AD:DP:GQ:PL	1:0,30:30:99:1350,0
I	862964	.	G	T	1340.01	.	AC=1;AF=1.00;AN=1;DP=30;FS=0.000;MLEAC=1;MLEAF=1.00;MQ=60.00;QD=31.98;SOR=0.826	GT:AD:DP:GQ:PL	1:0,30:30:99:1350,0
I	959770	.	AT	A	771.01	.	AC=1;AF=1.00;AN=1;DP=32;FS=0.000;MLEAC=1;MLEAF=1.00;MQ=60.00;QD=29.65;SOR=1.022	GT:AD:DP:GQ:PL	1:0,26:26:99:781,0
I	960025	.	G	GT	189.04	.	AC=1;AF=1.00;AN=1;BaseQRankSum=-0.908;DP=17;FS=0.000;MLEAC=1;MLEAF=1.00;MQ=60.00;MQRankSum=0.000;QD=13.50;ReadPosRankSum=0.000;SOR=0.293	GT:AD:DP:GQ:PL	1:2,12:14:99:199,0
I	1048635	.	G	GA	284.04	.	AC=1;AF=1.00;AN=1;BaseQRankSum=0.136;DP=14;FS=5.119;MLEAC=1;MLEAF=1.00;MQ=60.00;MQRankSum=0.000;QD=21.85;ReadPosRankSum=0.000;SOR=1.872	GT:AD:DP:GQ:PL	1:1,12:13:99:294,0
I	1274803	.	T	TA	738.04	.	AC=1;AF=1.00;AN=1;DP=20;FS=0.000;MLEAC=1;MLEAF=1.00;MQ=60.00;QD=27.51;SOR=0.693	GT:AD:DP:GQ:PL	1:0,20:20:99:748,0
I	1424708	.	CA	C	1111.01	.	AC=1;AF=1.00;AN=1;DP=28;FS=0.000;MLEAC=1;MLEAF=1.00;MQ=60.00;QD=29.11;SOR=0.836	GT:AD:DP:GQ:PL	1:0,28:28:99:1121,0
I	1465627	.	G	A	270.01	.	AC=1;AF=1.00;AN=1;DP=7;FS=0.000;MLEAC=1;MLEAF=1.00;MQ=37.95;QD=28.08;SOR=4.174	GT:AD:DP:GQ:PL	1:0,7:7:99:280,0
I	1465713	.	CT	C	59.01	.	AC=1;AF=1.00;AN=1;DP=2;FS=0.000;MLEAC=1;MLEAF=1.00;MQ=32.28;QD=29.50;SOR=2.303	GT:AD:DP:GQ:PL	1:0,2:2:69:69,0
I	1496317	.	CA	C	134.04	.	AC=1;AF=1.00;AN=1;BaseQRankSum=-0.967;DP=11;FS=4.771;MLEAC=1;MLEAF=1.00;MQ=60.00;MQRankSum=0.000;QD=14.89;ReadPosRankSum=1.383;SOR=1.872	GT:AD:DP:GQ:PL	1:1,8:9:99:144,0
I	1509277	.	C	CT	150.04	.	AC=1;AF=1.00;AN=1;BaseQRankSum=-0.567;DP=18;FS=2.187;MLEAC=1;MLEAF=1.00;MQ=60.00;MQRankSum=0.000;QD=10.00;ReadPosRankSum=-0.719;SOR=0.293	GT:AD:DP:GQ:PL	1:4,11:15:99:160,0
I	1625092	.	T	TC	1271.04	.	AC=1;AF=1.00;AN=1;DP=36;FS=0.000;MLEAC=1;MLEAF=1.00;MQ=60.00;QD=23.23;SOR=0.693	GT:AD:DP:GQ:PL	1:0,36:36:99:1281,0
I	1664907	.	T	A	1021.01	.	AC=1;AF=1.00;AN=1;DP=26;FS=0.000;MLEAC=1;MLEAF=1.00;MQ=60.00;QD=29.03;SOR=1.445	GT:AD:DP:GQ:PL	1:0,26:26:99:1031,0
I	1783458	.	C	T	870.01	.	AC=1;AF=1.00;AN=1;DP=26;FS=0.000;MLEAC=1;MLEAF=1.00;MQ=60.00;QD=33.46;SOR=0.846	GT:AD:DP:GQ:PL	1:0,26:26:99:880,0
I	1936294	.	G	GA	1026.04	.	AC=1;AF=1.00;AN=1;DP=35;FS=0.000;MLEAC=1;MLEAF=1.00;MQ=60.00;QD=32.06;SOR=0.693	GT:AD:DP:GQ:PL	1:0,32:32:99:1036,0
I	1952313	.	A	AT	732.04	.	AC=1;AF=1.00;AN=1;DP=23;FS=0.000;MLEAC=1;MLEAF=1.00;MQ=60.00;QD=31.83;SOR=0.776	GT:AD:DP:GQ:PL	1:0,23:23:99:742,0
I	1999192	.	G	C	1101.01	.	AC=1;AF=1.00;AN=1;DP=28;FS=0.000;MLEAC=1;MLEAF=1.00;MQ=60.00;QD=30.67;SOR=1.179	GT:AD:DP:GQ:PL	1:0,28:28:99:1111,0
I	2104091	.	G	T	974.01	.	AC=1;AF=1.00;AN=1;DP=21;FS=0.000;MLEAC=1;MLEAF=1.00;MQ=60.00;QD=26.61;SOR=1.230	GT:AD:DP:GQ:PL	1:0,21:21:99:984,0
I	2104097	.	C	A	1010.01	.	AC=1;AF=1.00;AN=1;DP=23;FS=0.000;MLEAC=1;MLEAF=1.00;MQ=60.00;QD=29.20;SOR=0.963	GT:AD:DP:GQ:PL	1:0,23:23:99:1020,0
I	2139856	.	G	GT	178.04	.	AC=1;AF=1.00;AN=1;BaseQRankSum=-0.589;DP=10;FS=0.000;MLEAC=1;MLEAF=1.00;MQ=60.00;MQRankSum=0.000;QD=19.78;ReadPosRankSum=0.000;SOR=1.609	GT:AD:DP:GQ:PL	1:1,8:9:99:188,0
I	2154491	.	T	TA	1408.04	.	AC=1;AF=1.00;AN=1;DP=38;FS=0.000;MLEAC=1;MLEAF=1.00;MQ=60.00;QD=28.55;SOR=0.798	GT:AD:DP:GQ:PL	1:0,38:38:99:1418,0
I	2245479	.	T	TC	408.04	.	AC=1;AF=1.00;AN=1;BaseQRankSum=0.934;DP=25;FS=0.000;MLEAC=1;MLEAF=1.00;MQ=60.00;MQRankSum=0.000;QD=17.74;ReadPosRankSum=0.771;SOR=0.793	GT:AD:DP:GQ:PL	1:4,19:23:99:418,0
I	2288240	.	CG	C	702.01	.	AC=1;AF=1.00;AN=1;DP=19;FS=0.000;MLEAC=1;MLEAF=1.00;MQ=60.00;QD=34.42;SOR=1.022	GT:AD:DP:GQ:PL	1:0,19:19:99:712,0
I	2343703	.	G	GA	1074.04	.	AC=1;AF=1.00;AN=1;DP=29;FS=0.000;MLEAC=1;MLEAF=1.00;MQ=60.00;QD=28.53;SOR=1.460	GT:AD:DP:GQ:PL	1:0,29:29:99:1084,0
I	2421576	.	AC	A	1260.01	.	AC=1;AF=1.00;AN=1;DP=34;FS=0.000;MLEAC=1;MLEAF=1.00;MQ=60.00;QD=27.23;SOR=1.085	GT:AD:DP:GQ:PL	1:0,34:34:99:1270,0
I	2499149	.	AT	A	616.01	.	AC=1;AF=1.00;AN=1;DP=21;FS=0.000;MLEAC=1;MLEAF=1.00;MQ=60.00;QD=29.33;SOR=1.230	GT:AD:DP:GQ:PL	1:0,21:21:99:626,0
I	2506044	.	T	A	1041.01	.	AC=1;AF=1.00;AN=1;DP=31;FS=0.000;MLEAC=1;MLEAF=1.00;MQ=60.00;QD=33.58;SOR=0.892	GT:AD:DP:GQ:PL	1:0,31:31:99:1051,0
I	2507462	.	T	TA	1035.04	.	AC=1;AF=1.00;AN=1;DP=27;FS=0.000;MLEAC=1;MLEAF=1.00;MQ=60.00;QD=29.52;SOR=1.302	GT:AD:DP:GQ:PL	1:0,27:27:99:1045,0
I	2510060	.	T	TA	630.04	.	AC=1;AF=1.00;AN=1;DP=19;FS=0.000;MLEAC=1;MLEAF=1.00;MQ=60.00;QD=33.47;SOR=0.914	GT:AD:DP:GQ:PL	1:0,18:18:99:640,0
I	2588021	.	C	CA	1200.04	.	AC=1;AF=1.00;AN=1;DP=37;FS=0.000;MLEAC=1;MLEAF=1.00;MQ=60.00;QD=33.33;SOR=2.432	GT:AD:DP:GQ:PL	1:0,36:36:99:1210,0
I	2588066	.	C	CA	1159.04	.	AC=1;AF=1.00;AN=1;DP=38;FS=0.000;MLEAC=1;MLEAF=1.00;MQ=60.00;QD=30.50;SOR=1.863	GT:AD:DP:GQ:PL	1:0,38:38:99:1169,0
I	2594263	.	C	CT	922.04	.	AC=1;AF=1.00;AN=1;DP=27;FS=0.000;MLEAC=1;MLEAF=1.00;MQ=60.00;QD=32.91;SOR=1.609	GT:AD:DP:GQ:PL	1:0,25:25:99:932,0
I	2594324	.	T	TA	879.04	.	AC=1;AF=1.00;AN=1;DP=25;FS=0.000;MLEAC=1;MLEAF=1.00;MQ=60.00;QD=31.31;SOR=1.136	GT:AD:DP:GQ:PL	1:0,25:25:99:889,0
I	2594351	.	T	TA	810.04	.	AC=1;AF=1.00;AN=1;DP=23;FS=0.000;MLEAC=1;MLEAF=1.00;MQ=60.00;QD=31.45;SOR=0.963	GT:AD:DP:GQ:PL	1:0,23:23:99:820,0
I	2594391	.	A	AT	820.04	.	AC=1;AF=1.00;AN=1;DP=24;FS=0.000;MLEAC=1;MLEAF=1.00;MQ=60.00;QD=34.17;SOR=1.270	GT:AD:DP:GQ:PL	1:0,24:24:99:830,0
I	2605764	.	T	A	326.01	.	AC=1;AF=1.00;AN=1;DP=10;FS=0.000;MLEAC=1;MLEAF=1.00;MQ=60.00;QD=32.60;SOR=1.609	GT:AD:DP:GQ:PL	1:0,10:10:99:336,0
I	2605860	.	GT	G	392.04	.	AC=1;AF=1.00;AN=1;DP=12;FS=0.000;MLEAC=1;MLEAF=1.00;MQ=60.00;QD=33.27;SOR=0.859	GT:AD:DP:GQ:PL	1:0,11:11:99:402,0
I	2607669	.	A	AT	1130.04	.	AC=1;AF=1.00;AN=1;DP=35;FS=0.000;MLEAC=1;MLEAF=1.00;MQ=60.00;QD=32.29;SOR=1.148	GT:AD:DP:GQ:PL	1:0,35:35:99:1140,0
I	2683902	.	TC	T	1073.01	.	AC=1;AF=1.00;AN=1;DP=29;FS=0.000;MLEAC=1;MLEAF=1.00;MQ=60.00;QD=31.26;SOR=0.906	GT:AD:DP:GQ:PL	1:0,29:29:99:1083,0
I	2747078	.	A	G	321.01	.	AC=1;AF=1.00;AN=1;DP=9;FS=0.000;MLEAC=1;MLEAF=1.00;MQ=60.00;QD=27.76;SOR=0.892	GT:AD:DP:GQ:PL	1:0,9:9:99:331,0
I	2751236	.	TA	T	159.04	.	AC=1;AF=1.00;AN=1;BaseQRankSum=-0.157;DP=12;FS=0.000;MLEAC=1;MLEAF=1.00;MQ=60.00;MQRankSum=0.000;QD=14.46;ReadPosRankSum=-1.534;SOR=2.833	GT:AD:DP:GQ:PL	1:1,10:11:99:169,0
I	2759871	.	T	TC	1481.04	.	AC=1;AF=1.00;AN=1;DP=41;FS=0.000;MLEAC=1;MLEAF=1.00;MQ=60.00;QD=29.09;SOR=0.693	GT:AD:DP:GQ:PL	1:0,40:40:99:1491,0
I	2949974	.	GAT	G	669.01	.	AC=1;AF=1.00;AN=1;DP=20;FS=0.000;MLEAC=1;MLEAF=1.00;MQ=60.00;QD=26.08;SOR=1.179	GT:AD:DP:GQ:PL	1:0,18:18:99:679,0
I	2958937	.	GAA	G	391.01	.	AC=1;AF=1.00;AN=1;DP=12;FS=0.000;MLEAC=1;MLEAF=1.00;MQ=60.00;QD=33.85;SOR=1.270	GT:AD:DP:GQ:PL	1:0,11:11:99:401,0
I	3111508	.	A	G	977.01	.	AC=1;AF=1.00;AN=1;DP=26;FS=0.000;MLEAC=1;MLEAF=1.00;MQ=60.00;QD=27.08;SOR=1.022	GT:AD:DP:GQ:PL	1:0,26:26:99:987,0
I	3115841	.	C	A	1041.01	.	AC=1;AF=1.00;AN=1;DP=26;FS=0.000;MLEAC=1;MLEAF=1.00;MQ=60.00;QD=25.42;SOR=2.303	GT:AD:DP:GQ:PL	1:0,26:26:99:1051,0
I	3119299	.	G	A	1155.01	.	AC=1;AF=1.00;AN=1;DP=34;FS=0.000;MLEAC=1;MLEAF=1.00;MQ=60.00;QD=33.97;SOR=1.244	GT:AD:DP:GQ:PL	1:0,34:34:99:1165,0
I	3125118	.	A	AT	1185.04	.	AC=1;AF=1.00;AN=1;DP=32;FS=0.000;MLEAC=1;MLEAF=1.00;MQ=60.00;QD=27.65;SOR=0.957	GT:AD:DP:GQ:PL	1:0,32:32:99:1195,0
I	3166776	.	G	GTTT	210.04	.	AC=1;AF=1.00;AN=1;BaseQRankSum=0.524;DP=10;FS=0.000;MLEAC=1;MLEAF=1.00;MQ=60.00;MQRankSum=0.000;QD=23.34;ReadPosRankSum=1.282;SOR=1.981	GT:AD:DP:GQ:PL	1:1,8:9:99:220,0
I	3178494	.	C	CT	1219.04	.	AC=1;AF=1.00;AN=1;DP=35;FS=0.000;MLEAC=1;MLEAF=1.00;MQ=60.00;QD=34.83;SOR=0.869	GT:AD:DP:GQ:PL	1:0,35:35:99:1229,0
I	3179238	.	G	C	1216.01	.	AC=1;AF=1.00;AN=1;DP=31;FS=0.000;MLEAC=1;MLEAF=1.00;MQ=60.00;QD=29.48;SOR=1.044	GT:AD:DP:GQ:PL	1:0,31:31:99:1226,0
I	3197528	.	A	AG	774.04	.	AC=1;AF=1.00;AN=1;DP=22;FS=0.000;MLEAC=1;MLEAF=1.00;MQ=60.00;QD=30.56;SOR=1.329	GT:AD:DP:GQ:PL	1:0,22:22:99:784,0
I	3204845	.	G	A	855.01	.	AC=1;AF=1.00;AN=1;DP=23;FS=0.000;MLEAC=1;MLEAF=1.00;MQ=60.00;QD=33.63;SOR=0.963	GT:AD:DP:GQ:PL	1:0,23:23:99:865,0
I	3300811	.	CGGGGGGGG	C	395.01	.	AC=1;AF=1.00;AN=1;DP=9;FS=0.000;MLEAC=1;MLEAF=1.00;MQ=60.00;QD=30.55;SOR=2.093	GT:AD:DP:GQ:PL	1:0,9:9:99:405,0
I	3450130	.	GT	G	515.01	.	AC=1;AF=1.00;AN=1;DP=13;FS=0.000;MLEAC=1;MLEAF=1.00;MQ=60.00;QD=32.62;SOR=2.147	GT:AD:DP:GQ:PL	1:0,13:13:99:525,0
I	3460318	.	T	TC	913.04	.	AC=1;AF=1.00;AN=1;DP=26;FS=0.000;MLEAC=1;MLEAF=1.00;MQ=60.00;QD=29.33;SOR=1.697	GT:AD:DP:GQ:PL	1:0,26:26:99:923,0
I	3538413	.	A	AT	631.04	.	AC=1;AF=1.00;AN=1;DP=18;FS=0.000;MLEAC=1;MLEAF=1.00;MQ=60.00;QD=35.36;SOR=0.693	GT:AD:DP:GQ:PL	1:0,18:18:99:641,0
I	3538428	.	G	GT	593.04	.	AC=1;AF=1.00;AN=1;DP=18;FS=0.000;MLEAC=1;MLEAF=1.00;MQ=60.00;QD=32.95;SOR=0.914	GT:AD:DP:GQ:PL	1:0,18:18:99:603,0
I	3538436	.	T	TA	474.04	.	AC=1;AF=1.00;AN=1;DP=16;FS=0.000;MLEAC=1;MLEAF=1.00;MQ=60.00;QD=31.60;SOR=1.112	GT:AD:DP:GQ:PL	1:0,15:15:99:484,0
I	3538448	.	C	CT	755.04	.	AC=1;AF=1.00;AN=1;DP=17;FS=0.000;MLEAC=1;MLEAF=1.00;MQ=60.00;QD=34.30;SOR=1.739	GT:AD:DP:GQ:PL	1:0,17:17:99:765,0
I	3538450	.	A	AT	755.04	.	AC=1;AF=1.00;AN=1;DP=17;FS=0.000;MLEAC=1;MLEAF=1.00;MQ=60.00;QD=27.00;SOR=1.739	GT:AD:DP:GQ:PL	1:0,17:17:99:765,0
I	3538456	.	A	AAT	755.04	.	AC=1;AF=1.00;AN=1;DP=17;FS=0.000;MLEAC=1;MLEAF=1.00;MQ=60.00;QD=30.82;SOR=1.739	GT:AD:DP:GQ:PL	1:0,17:17:99:765,0
I	3548899	.	AAAAAAAAAAAGAAT	A	303.01	.	AC=1;AF=1.00;AN=1;DP=7;FS=0.000;MLEAC=1;MLEAF=1.00;MQ=60.00;QD=29.27;SOR=1.609	GT:AD:DP:GQ:PL	1:0,7:7:99:313,0
I	3576756	.	T	TTCTTCTC	607.04	.	AC=1;AF=1.00;AN=1;DP=16;FS=0.000;MLEAC=1;MLEAF=1.00;MQ=60.00;QD=35.92;SOR=0.836	GT:AD:DP:GQ:PL	1:0,13:13:99:617,0
I	3576929	.	C	CT	187.04	.	AC=1;AF=1.00;AN=1;BaseQRankSum=-0.589;DP=11;FS=3.522;MLEAC=1;MLEAF=1.00;MQ=60.00;MQRankSum=0.000;QD=20.78;ReadPosRankSum=0.589;SOR=0.916	GT:AD:DP:GQ:PL	1:1,8:9:99:197,0
I	3583106	.	G	A	1326.01	.	AC=1;AF=1.00;AN=1;DP=36;FS=0.000;MLEAC=1;MLEAF=1.00;MQ=60.00;QD=29.63;SOR=0.927	GT:AD:DP:GQ:PL	1:0,36:36:99:1336,0
I	3665610	.	G	GC	798.04	.	AC=1;AF=1.00;AN=1;DP=20;FS=0.000;MLEAC=1;MLEAF=1.00;MQ=60.00;QD=28.76;SOR=1.127	GT:AD:DP:GQ:PL	1:0,20:20:99:808,0
I	3727738	.	C	A	1073.01	.	AC=1;AF=1.00;AN=1;DP=30;FS=0.000;MLEAC=1;MLEAF=1.00;MQ=60.00;QD=29.94;SOR=0.976	GT:AD:DP:GQ:PL	1:0,30:30:99:1083,0
I	3730369	.	A	AT	890.04	.	AC=1;AF=1.00;AN=1;DP=32;FS=0.000;MLEAC=1;MLEAF=1.00;MQ=60.00;QD=28.71;SOR=0.756	GT:AD:DP:GQ:PL	1:0,31:31:99:900,0
I	3765328	.	C	CT	44.04	.	AC=1;AF=1.00;AN=1;DP=2;FS=0.000;MLEAC=1;MLEAF=1.00;MQ=27.00;QD=22.02;SOR=2.303	GT:AD:DP:GQ:PL	1:0,2:2:54:54,0
I	3785861	.	G	GTATAATGTA	558.04	.	AC=1;AF=1.00;AN=1;BaseQRankSum=-0.660;DP=20;FS=0.000;MLEAC=1;MLEAF=1.00;MQ=59.16;MQRankSum=0.000;QD=31.00;ReadPosRankSum=0.580;SOR=0.387	GT:AD:DP:GQ:PL	1:1,17:18:99:568,0
I	3855790	.	GT	G	1174.01	.	AC=1;AF=1.00;AN=1;DP=32;FS=0.000;MLEAC=1;MLEAF=1.00;MQ=60.00;QD=31.54;SOR=0.957	GT:AD:DP:GQ:PL	1:0,32:32:99:1184,0
I	3940025	.	G	GT	437.04	.	AC=1;AF=1.00;AN=1;DP=18;FS=0.000;MLEAC=1;MLEAF=1.00;MQ=60.00;QD=25.71;SOR=2.448	GT:AD:DP:GQ:PL	1:0,17:17:99:447,0
I	4055052	.	T	TA	56.04	.	AC=1;AF=1.00;AN=1;BaseQRankSum=-0.373;DP=13;FS=6.264;MLEAC=1;MLEAF=1.00;MQ=60.00;MQRankSum=0.000;QD=5.09;ReadPosRankSum=-1.501;SOR=0.061	GT:AD:DP:GQ:PL	1:4,7:11:66:66,0
I	4276890	.	G	GT	331.04	.	AC=1;AF=1.00;AN=1;DP=18;FS=0.000;MLEAC=1;MLEAF=1.00;MQ=60.00;QD=22.07;SOR=2.670	GT:AD:DP:GQ:PL	1:0,15:15:99:341,0
I	4304169	.	G	GA	1161.04	.	AC=1;AF=1.00;AN=1;DP=35;FS=0.000;MLEAC=1;MLEAF=1.00;MQ=60.00;QD=33.17;SOR=0.869	GT:AD:DP:GQ:PL	1:0,35:35:99:1171,0
I	4374342	.	AG	A	1279.01	.	AC=1;AF=1.00;AN=1;DP=35;FS=0.000;MLEAC=1;MLEAF=1.00;MQ=60.00;QD=28.86;SOR=1.148	GT:AD:DP:GQ:PL	1:0,35:35:99:1289,0
I	4375421	.	A	T	1206.01	.	AC=1;AF=1.00;AN=1;DP=33;FS=0.000;MLEAC=1;MLEAF=1.00;MQ=60.00;QD=29.41;SOR=0.880	GT:AD:DP:GQ:PL	1:0,33:33:99:1216,0
I	4375901	.	G	C	1350.01	.	AC=1;AF=1.00;AN=1;DP=40;FS=0.000;MLEAC=1;MLEAF=1.00;MQ=60.00;QD=33.75;SOR=0.793	GT:AD:DP:GQ:PL	1:0,40:40:99:1360,0
I	4407494	.	T	TG	808.04	.	AC=1;AF=1.00;AN=1;DP=23;FS=0.000;MLEAC=1;MLEAF=1.00;MQ=60.00;QD=31.11;SOR=1.085	GT:AD:DP:GQ:PL	1:0,22:22:99:818,0
I	4410191	.	CG	C	847.01	.	AC=1;AF=1.00;AN=1;DP=25;FS=0.000;MLEAC=1;MLEAF=1.00;MQ=60.00;QD=34.66;SOR=1.270	GT:AD:DP:GQ:PL	1:0,24:24:99:857,0
I	4414723	.	T	TAAAAA	70.04	.	AC=1;AF=1.00;AN=1;DP=1;FS=0.000;MLEAC=1;MLEAF=1.00;MQ=60.00;QD=29.40;SOR=0.693	GT:AD:DP:GQ:PL	1:0,0:0:80:80,0
I	4431856	.	G	GA	1340.04	.	AC=1;AF=1.00;AN=1;DP=30;FS=0.000;MLEAC=1;MLEAF=1.00;MQ=60.00;QD=36.76;SOR=0.976	GT:AD:DP:GQ:PL	1:0,30:30:99:1350,0
I	4431868	.	C	CA	1374.04	.	AC=1;AF=1.00;AN=1;DP=31;FS=0.000;MLEAC=1;MLEAF=1.00;MQ=60.00;QD=30.54;SOR=1.044	GT:AD:DP:GQ:PL	1:0,31:31:99:1384,0
I	4442714	.	G	A	1077.01	.	AC=1;AF=1.00;AN=1;DP=29;FS=0.000;MLEAC=1;MLEAF=1.00;MQ=60.00;QD=21.53;SOR=0.760	GT:AD:DP:GQ:PL	1:0,29:29:99:1087,0
I	4455149	.	G	GA	52.04	.	AC=1;AF=1.00;AN=1;BaseQRankSum=-0.732;DP=9;FS=7.068;MLEAC=1;MLEAF=1.00;MQ=60.00;MQRankSum=0.000;QD=5.78;ReadPosRankSum=-1.611;SOR=0.610	GT:AD:DP:GQ:PL	1:3,6:9:62:62,0
I	4648145	.	G	GT	88.04	.	AC=1;AF=1.00;AN=1;DP=5;FS=0.000;MLEAC=1;MLEAF=1.00;MQ=60.00;QD=22.01;SOR=0.693	GT:AD:DP:GQ:PL	1:0,4:4:98:98,0
I	4721875	.	G	GA	755.04	.	AC=1;AF=1.00;AN=1;BaseQRankSum=-0.489;DP=28;FS=0.000;MLEAC=1;MLEAF=1.00;MQ=60.00;MQRankSum=0.000;QD=26.97;ReadPosRankSum=0.619;SOR=0.407	GT:AD:DP:GQ:PL	1:1,27:28:99:765,0
I	4910381	.	C	A	95.01	.	AC=1;AF=1.00;AN=1;DP=3;FS=0.000;MLEAC=1;MLEAF=1.00;MQ=36.19;QD=31.67;SOR=1.179	GT:AD:DP:GQ:PL	1:0,3:3:99:105,0
I	4919603	.	A	G	964.01	.	AC=1;AF=1.00;AN=1;DP=28;FS=0.000;MLEAC=1;MLEAF=1.00;MQ=60.00;QD=34.43;SOR=0.836	GT:AD:DP:GQ:PL	1:0,28:28:99:974,0
I	5142627	.	A	AG	1025.04	.	AC=1;AF=1.00;AN=1;DP=28;FS=0.000;MLEAC=1;MLEAF=1.00;MQ=60.00;QD=34.87;SOR=0.997	GT:AD:DP:GQ:PL	1:0,28:28:99:1035,0
I	5173087	.	C	CT	299.04	.	AC=1;AF=1.00;AN=1;DP=11;FS=0.000;MLEAC=1;MLEAF=1.00;MQ=60.00;QD=27.19;SOR=0.859	GT:AD:DP:GQ:PL	1:0,11:11:99:309,0
I	5173430	.	G	GT	124.04	.	AC=1;AF=1.00;AN=1;BaseQRankSum=1.611;DP=14;FS=0.000;MLEAC=1;MLEAF=1.00;MQ=60.00;MQRankSum=0.000;QD=11.28;ReadPosRankSum=0.000;SOR=0.693	GT:AD:DP:GQ:PL	1:2,9:11:99:134,0
I	5176926	.	T	TA	31.04	.	AC=1;AF=1.00;AN=1;DP=2;FS=0.000;MLEAC=1;MLEAF=1.00;MQ=60.00;QD=15.52;SOR=2.303	GT:AD:DP:GQ:PL	1:0,2:2:41:41,0
I	5271466	.	A	T	142.01	.	AC=1;AF=1.00;AN=1;DP=4;FS=0.000;MLEAC=1;MLEAF=1.00;MQ=60.00;QD=31.04;SOR=3.258	GT:AD:DP:GQ:PL	1:0,4:4:99:152,0
I	5368262	.	TC	T	954.01	.	AC=1;AF=1.00;AN=1;DP=27;FS=0.000;MLEAC=1;MLEAF=1.00;MQ=60.00;QD=27.86;SOR=0.765	GT:AD:DP:GQ:PL	1:0,27:27:99:964,0
I	5368273	.	G	GT	863.04	.	AC=1;AF=1.00;AN=1;DP=26;FS=0.000;MLEAC=1;MLEAF=1.00;MQ=60.00;QD=33.19;SOR=0.693	GT:AD:DP:GQ:PL	1:0,26:26:99:873,0
I	5400080	.	C	T	940.01	.	AC=1;AF=1.00;AN=1;DP=25;FS=0.000;MLEAC=1;MLEAF=1.00;MQ=60.00;QD=34.17;SOR=1.358	GT:AD:DP:GQ:PL	1:0,25:25:99:950,0
I	5426622	.	C	CT	376.04	.	AC=1;AF=1.00;AN=1;DP=15;FS=0.000;MLEAC=1;MLEAF=1.00;MQ=60.00;QD=26.86;SOR=2.985	GT:AD:DP:GQ:PL	1:0,14:14:99:386,0
II	106638	.	T	C	1102.01	.	AC=1;AF=1.00;AN=1;DP=28;FS=0.000;MLEAC=1;MLEAF=1.00;MQ=58.12;QD=28.60;SOR=1.382	GT:AD:DP:GQ:PL	1:0,28:28:99:1112,0
II	110838	.	T	TA	268.04	.	AC=1;AF=1.00;AN=1;DP=13;FS=0.000;MLEAC=1;MLEAF=1.00;MQ=60.00;QD=24.37;SOR=1.609	GT:AD:DP:GQ:PL	1:0,11:11:99:278,0
II	128001	.	TA	T	752.01	.	AC=1;AF=1.00;AN=1;DP=31;FS=0.000;MLEAC=1;MLEAF=1.00;MQ=60.00;QD=31.33;SOR=0.693	GT:AD:DP:GQ:PL	1:0,24:24:99:762,0
II	132700	.	A	AG	564.04	.	AC=1;AF=1.00;AN=1;DP=20;FS=0.000;MLEAC=1;MLEAF=1.00;MQ=60.00;QD=29.69;SOR=1.022	GT:AD:DP:GQ:PL	1:0,19:19:99:574,0
II	146079	.	TC	T	631.01	.	AC=1;AF=1.00;AN=1;DP=22;FS=0.000;MLEAC=1;MLEAF=1.00;MQ=60.00;QD=30.05;SOR=1.508	GT:AD:DP:GQ:PL	1:0,21:21:99:641,0
II	153847	.	C	T	379.01	.	AC=1;AF=1.00;AN=1;BaseQRankSum=0.126;DP=70;FS=1.983;MLEAC=1;MLEAF=1.00;MQ=60.00;MQRankSum=0.000;QD=5.49;ReadPosRankSum=-0.938;SOR=0.487	GT:AD:DP:GQ:PL	1:30,39:69:99:389,0
II	153849	.	A	G	379.01	.	AC=1;AF=1.00;AN=1;BaseQRankSum=-0.630;DP=70;FS=1.983;MLEAC=1;MLEAF=1.00;MQ=60.00;MQRankSum=0.000;QD=5.49;ReadPosRankSum=-1.005;SOR=0.487	GT:AD:DP:GQ:PL	1:30,39:69:99:389,0
II	154044	.	G	A	287.01	.	AC=1;AF=1.00;AN=1;BaseQRankSum=0.786;DP=39;FS=3.706;MLEAC=1;MLEAF=1.00;MQ=60.00;MQRankSum=0.000;QD=7.36;ReadPosRankSum=0.595;SOR=0.188	GT:AD:DP:GQ:PL	1:17,22:39:99:297,0
II	154062	.	T	A	207.01	.	AC=1;AF=1.00;AN=1;BaseQRankSum=0.770;DP=41;FS=3.038;MLEAC=1;MLEAF=1.00;MQ=60.00;MQRankSum=0.000;QD=5.05;ReadPosRankSum=0.854;SOR=0.301	GT:AD:DP:GQ:PL	1:18,23:41:99:217,0
II	154065	.	G	A	207.01	.	AC=1;AF=1.00;AN=1;BaseQRankSum=0.377;DP=39;FS=3.062;MLEAC=1;MLEAF=1.00;MQ=60.00;MQRankSum=0.000;QD=5.31;ReadPosRankSum=0.850;SOR=0.303	GT:AD:DP:GQ:PL	1:17,22:39:99:217,0
II	154068	.	A	G	200.01	.	AC=1;AF=1.00;AN=1;BaseQRankSum=0.047;DP=38;FS=3.132;MLEAC=1;MLEAF=1.00;MQ=60.00;MQRankSum=0.000;QD=5.26;ReadPosRankSum=1.175;SOR=0.269	GT:AD:DP:GQ:PL	1:17,21:38:99:210,0
II	154090	.	T	G	79.01	.	AC=1;AF=1.00;AN=1;BaseQRankSum=-0.361;DP=34;FS=3.217;MLEAC=1;MLEAF=1.00;MQ=60.00;MQRankSum=0.000;QD=2.32;ReadPosRankSum=1.588;SOR=0.287	GT:AD:DP:GQ:PL	1:16,18:34:89:89,0
II	154092	.	C	T	79.01	.	AC=1;AF=1.00;AN=1;BaseQRankSum=-0.885;DP=33;FS=3.329;MLEAC=1;MLEAF=1.00;MQ=60.00;MQRankSum=0.000;QD=2.39;ReadPosRankSum=2.000;SOR=0.247	GT:AD:DP:GQ:PL	1:16,17:33:89:89,0
II	154095	.	A	T	35.01	.	AC=1;AF=1.00;AN=1;BaseQRankSum=-0.301;DP=33;FS=3.329;MLEAC=1;MLEAF=1.00;MQ=60.00;MQRankSum=0.000;QD=1.06;ReadPosRankSum=2.126;SOR=0.247	GT:AD:DP:GQ:PL	1:16,17:33:45:45,0
II	154097	.	G	A	35.01	.	AC=1;AF=1.00;AN=1;BaseQRankSum=-0.999;DP=32;FS=1.523;MLEAC=1;MLEAF=1.00;MQ=60.00;MQRankSum=0.000;QD=1.09;ReadPosRankSum=2.563;SOR=0.311	GT:AD:DP:GQ:PL	1:16,16:32:45:45,0
II	154107	.	T	C	80.01	.	AC=1;AF=1.00;AN=1;BaseQRankSum=0.265;DP=30;FS=0.000;MLEAC=1;MLEAF=1.00;MQ=60.00;MQRankSum=0.000;QD=2.67;ReadPosRankSum=1.705;SOR=0.914	GT:AD:DP:GQ:PL	1:14,16:30:90:90,0
II	154110	.	T	C	80.01	.	AC=1;AF=1.00;AN=1;BaseQRankSum=-0.468;DP=30;FS=0.000;MLEAC=1;MLEAF=1.00;MQ=60.00;MQRankSum=0.000;QD=2.67;ReadPosRankSum=1.559;SOR=0.914	GT:AD:DP:GQ:PL	1:14,16:30:90:90,0
II	154113	.	T	C	80.01	.	AC=1;AF=1.00;AN=1;BaseQRankSum=-0.278;DP=28;FS=0.000;MLEAC=1;MLEAF=1.00;MQ=60.00;MQRankSum=0.000;QD=2.86;ReadPosRankSum=1.590;SOR=0.941	GT:AD:DP:GQ:PL	1:13,15:28:90:90,0
II	229897	.	AT	A	39.01	.	AC=1;AF=1.00;AN=1;BaseQRankSum=1.534;DP=9;FS=4.260;MLEAC=1;MLEAF=1.00;MQ=60.00;MQRankSum=0.000;QD=4.88;ReadPosRankSum=-0.112;SOR=2.833	GT:AD:DP:GQ:PL	1:3,5:8:49:49,0
II	266718	.	A	C	1017.01	.	AC=1;AF=1.00;AN=1;DP=28;FS=0.000;MLEAC=1;MLEAF=1.00;MQ=60.00;QD=25.57;SOR=1.382	GT:AD:DP:GQ:PL	1:0,28:28:99:1027,0
II	266780	.	T	A	753.01	.	AC=1;AF=1.00;AN=1;DP=22;FS=0.000;MLEAC=1;MLEAF=1.00;MQ=60.00;QD=33.11;SOR=0.784	GT:AD:DP:GQ:PL	1:0,21:21:99:763,0
II	276539	.	A	T	713.01	.	AC=1;AF=1.00;AN=1;DP=20;FS=0.000;MLEAC=1;MLEAF=1.00;MQ=60.00;QD=30.20;SOR=1.402	GT:AD:DP:GQ:PL	1:0,20:20:99:723,0
II	484534	.	A	AT	30.04	.	AC=1;AF=1.00;AN=1;DP=5;FS=0.000;MLEAC=1;MLEAF=1.00;MQ=60.00;QD=15.02;SOR=2.303	GT:AD:DP:GQ:PL	1:0,2:2:40:40,0
II	602525	.	TA	T	308.04	.	AC=1;AF=1.00;AN=1;DP=13;FS=0.000;MLEAC=1;MLEAF=1.00;MQ=60.00;QD=25.67;SOR=1.022	GT:AD:DP:GQ:PL	1:0,12:12:99:318,0
II	603279	.	AT	A	1651.01	.	AC=1;AF=1.00;AN=1;DP=37;FS=0.000;MLEAC=1;MLEAF=1.00;MQ=60.00;QD=30.49;SOR=0.984	GT:AD:DP:GQ:PL	1:0,37:37:99:1661,0
II	603305	.	AC	A	1721.01	.	AC=1;AF=1.00;AN=1;DP=39;FS=0.000;MLEAC=1;MLEAF=1.00;MQ=60.00;QD=31.67;SOR=0.743	GT:AD:DP:GQ:PL	1:0,39:39:99:1731,0
II	685728	.	G	A	816.01	.	AC=1;AF=1.00;AN=1;DP=23;FS=0.000;MLEAC=1;MLEAF=1.00;MQ=60.00;QD=29.53;SOR=0.963	GT:AD:DP:GQ:PL	1:0,23:23:99:826,0
II	695827	.	C	T	148.01	.	AC=1;AF=1.00;AN=1;DP=4;FS=0.000;MLEAC=1;MLEAF=1.00;MQ=38.37;QD=32.63;SOR=3.258	GT:AD:DP:GQ:PL	1:0,4:4:99:158,0
II	699951	.	T	G	755.01	.	AC=1;AF=1.00;AN=1;DP=17;FS=0.000;MLEAC=1;MLEAF=1.00;MQ=60.00;QD=30.36;SOR=1.371	GT:AD:DP:GQ:PL	1:0,17:17:99:765,0
II	699952	.	G	T	755.01	.	AC=1;AF=1.00;AN=1;DP=17;FS=0.000;MLEAC=1;MLEAF=1.00;MQ=60.00;QD=28.13;SOR=1.371	GT:AD:DP:GQ:PL	1:0,17:17:99:765,0
II	699961	.	A	T	710.01	.	AC=1;AF=1.00;AN=1;DP=16;FS=0.000;MLEAC=1;MLEAF=1.00;MQ=60.00;QD=27.97;SOR=1.244	GT:AD:DP:GQ:PL	1:0,16:16:99:720,0
II	700009	.	TA	T	530.01	.	AC=1;AF=1.00;AN=1;DP=12;FS=0.000;MLEAC=1;MLEAF=1.00;MQ=60.00;QD=28.31;SOR=1.022	GT:AD:DP:GQ:PL	1:0,12:12:99:540,0
II	700018	.	T	TA	530.04	.	AC=1;AF=1.00;AN=1;DP=12;FS=0.000;MLEAC=1;MLEAF=1.00;MQ=60.00;QD=35.21;SOR=1.022	GT:AD:DP:GQ:PL	1:0,12:12:99:540,0
II	700020	.	CA	C	530.01	.	AC=1;AF=1.00;AN=1;DP=12;FS=0.000;MLEAC=1;MLEAF=1.00;MQ=60.00;QD=35.18;SOR=1.022	GT:AD:DP:GQ:PL	1:0,12:12:99:540,0
II	700024	.	T	A	530.01	.	AC=1;AF=1.00;AN=1;DP=12;FS=0.000;MLEAC=1;MLEAF=1.00;MQ=60.00;QD=29.59;SOR=1.022	GT:AD:DP:GQ:PL	1:0,12:12:99:540,0
II	700028	.	A	T	569.01	.	AC=1;AF=1.00;AN=1;DP=13;FS=0.000;MLEAC=1;MLEAF=1.00;MQ=60.00;QD=32.25;SOR=0.836	GT:AD:DP:GQ:PL	1:0,13:13:99:579,0
II	700113	.	A	T	383.01	.	AC=1;AF=1.00;AN=1;DP=12;FS=0.000;MLEAC=1;MLEAF=1.00;MQ=60.00;QD=31.92;SOR=1.981	GT:AD:DP:GQ:PL	1:0,12:12:99:393,0
II	813541	.	A	AT	505.04	.	AC=1;AF=1.00;AN=1;DP=20;FS=0.000;MLEAC=1;MLEAF=1.00;MQ=60.00;QD=26.58;SOR=1.292	GT:AD:DP:GQ:PL	1:0,19:19:99:515,0
II	869806	.	G	C	934.01	.	AC=1;AF=1.00;AN=1;DP=26;FS=0.000;MLEAC=1;MLEAF=1.00;MQ=60.00;QD=34.86;SOR=1.022	GT:AD:DP:GQ:PL	1:0,26:26:99:944,0
II	879033	.	T	A	1053.01	.	AC=1;AF=1.00;AN=1;DP=28;FS=0.000;MLEAC=1;MLEAF=1.00;MQ=60.00;QD=32.49;SOR=1.382	GT:AD:DP:GQ:PL	1:0,28:28:99:1063,0
II	888599	.	AC	A	962.01	.	AC=1;AF=1.00;AN=1;DP=26;FS=0.000;MLEAC=1;MLEAF=1.00;MQ=60.00;QD=29.05;SOR=1.022	GT:AD:DP:GQ:PL	1:0,26:26:99:972,0
II	903106	.	G	GT	905.04	.	AC=1;AF=1.00;AN=1;DP=23;FS=0.000;MLEAC=1;MLEAF=1.00;MQ=60.00;QD=31.88;SOR=2.400	GT:AD:DP:GQ:PL	1:0,23:23:99:915,0
II	923543	.	C	A	1530.01	.	AC=1;AF=1.00;AN=1;DP=45;FS=0.000;MLEAC=1;MLEAF=1.00;MQ=60.00;QD=34.00;SOR=0.737	GT:AD:DP:GQ:PL	1:0,45:45:99:1540,0
II	943554	.	C	A	965.01	.	AC=1;AF=1.00;AN=1;DP=25;FS=0.000;MLEAC=1;MLEAF=1.00;MQ=60.00;QD=30.31;SOR=0.770	GT:AD:DP:GQ:PL	1:0,25:25:99:975,0
II	953201	.	A	G	656.01	.	AC=1;AF=1.00;AN=1;DP=19;FS=0.000;MLEAC=1;MLEAF=1.00;MQ=60.00;QD=34.53;SOR=1.609	GT:AD:DP:GQ:PL	1:0,19:19:99:666,0
II	967094	.	A	G	1113.01	.	AC=1;AF=1.00;AN=1;DP=34;FS=0.000;MLEAC=1;MLEAF=1.00;MQ=60.00;QD=32.74;SOR=1.819	GT:AD:DP:GQ:PL	1:0,34:34:99:1123,0
II	997671	.	GCAACAACAACAACAACAACAA	G	352.01	.	AC=1;AF=1.00;AN=1;DP=11;FS=0.000;MLEAC=1;MLEAF=1.00;MQ=60.00;QD=29.84;SOR=1.863	GT:AD:DP:GQ:PL	1:0,8:8:99:362,0
II	1019510	.	TA	T	41.01	.	AC=1;AF=1.00;AN=1;DP=5;FS=0.000;MLEAC=1;MLEAF=1.00;MQ=60.00;QD=13.67;SOR=1.179	GT:AD:DP:GQ:PL	1:0,3:3:51:51,0
II	1079843	.	T	TA	43.04	.	AC=1;AF=1.00;AN=1;BaseQRankSum=0.986;DP=16;FS=0.000;MLEAC=1;MLEAF=1.00;MQ=60.00;MQRankSum=0.000;QD=3.07;ReadPosRankSum=0.375;SOR=0.473	GT:AD:DP:GQ:PL	1:6,8:14:53:53,0
II	1155903	.	T	A	1172.01	.	AC=1;AF=1.00;AN=1;DP=30;FS=0.000;MLEAC=1;MLEAF=1.00;MQ=60.00;QD=28.80;SOR=0.976	GT:AD:DP:GQ:PL	1:0,30:30:99:1182,0
II	1159678	.	G	C	1104.01	.	AC=1;AF=1.00;AN=1;DP=36;FS=0.000;MLEAC=1;MLEAF=1.00;MQ=60.00;QD=30.67;SOR=0.804	GT:AD:DP:GQ:PL	1:0,36:36:99:1114,0
II	1159694	.	A	T	1042.01	.	AC=1;AF=1.00;AN=1;DP=34;FS=0.000;MLEAC=1;MLEAF=1.00;MQ=60.00;QD=31.58;SOR=0.752	GT:AD:DP:GQ:PL	1:0,33:33:99:1052,0
II	1163154	.	AT	A	1187.01	.	AC=1;AF=1.00;AN=1;DP=33;FS=0.000;MLEAC=1;MLEAF=1.00;MQ=60.00;QD=29.95;SOR=0.693	GT:AD:DP:GQ:PL	1:0,32:32:99:1197,0
II	1308618	.	GT	G	768.01	.	AC=1;AF=1.00;AN=1;DP=26;FS=0.000;MLEAC=1;MLEAF=1.00;MQ=60.00;QD=29.54;SOR=1.022	GT:AD:DP:GQ:PL	1:0,26:26:99:778,0
II	1422317	.	T	A	1114.01	.	AC=1;AF=1.00;AN=1;DP=29;FS=0.000;MLEAC=1;MLEAF=1.00;MQ=60.00;QD=30.22;SOR=0.760	GT:AD:DP:GQ:PL	1:0,29:29:99:1124,0
II	1553976	.	A	T	721.01	.	AC=1;AF=1.00;AN=1;DP=19;FS=0.000;MLEAC=1;MLEAF=1.00;MQ=60.00;QD=29.85;SOR=1.022	GT:AD:DP:GQ:PL	1:0,19:19:99:731,0
II	1555919	.	A	ATTTATT	1098.04	.	AC=1;AF=1.00;AN=1;DP=28;FS=0.000;MLEAC=1;MLEAF=1.00;MQ=60.00;QD=31.18;SOR=1.136	GT:AD:DP:GQ:PL	1:0,25:25:99:1108,0
II	1634843	.	T	TATTATC	485.04	.	AC=1;AF=1.00;AN=1;DP=12;FS=0.000;MLEAC=1;MLEAF=1.00;MQ=29.16;QD=28.65;SOR=2.494	GT:AD:DP:GQ:PL	1:0,11:11:99:495,0
II	1635337	.	G	T	235.01	.	AC=1;AF=1.00;AN=1;DP=8;FS=0.000;MLEAC=1;MLEAF=1.00;MQ=26.32;QD=29.38;SOR=4.407	GT:AD:DP:GQ:PL	1:0,8:8:99:245,0
II	1655322	.	G	A	868.01	.	AC=1;AF=1.00;AN=1;DP=25;FS=0.000;MLEAC=1;MLEAF=1.00;MQ=60.00;QD=34.72;SOR=1.136	GT:AD:DP:GQ:PL	1:0,25:25:99:878,0
II	1672859	.	C	T	922.01	.	AC=1;AF=1.00;AN=1;DP=27;FS=0.000;MLEAC=1;MLEAF=1.00;MQ=60.00;QD=34.15;SOR=0.765	GT:AD:DP:GQ:PL	1:0,27:27:99:932,0
II	1673002	.	G	C	1158.01	.	AC=1;AF=1.00;AN=1;DP=34;FS=0.000;MLEAC=1;MLEAF=1.00;MQ=60.00;QD=34.06;SOR=0.811	GT:AD:DP:GQ:PL	1:0,34:34:99:1168,0
II	1678205	.	TA	T	360.01	.	AC=1;AF=1.00;AN=1;DP=15;FS=0.000;MLEAC=1;MLEAF=1.00;MQ=60.00;QD=25.71;SOR=2.303	GT:AD:DP:GQ:PL	1:0,14:14:99:370,0
II	1678693	.	T	A	856.01	.	AC=1;AF=1.00;AN=1;DP=25;FS=0.000;MLEAC=1;MLEAF=1.00;MQ=60.00;QD=28.44;SOR=1.270	GT:AD:DP:GQ:PL	1:0,24:24:99:866,0
II	1683324	.	T	G	1144.01	.	AC=1;AF=1.00;AN=1;BaseQRankSum=1.873;DP=32;FS=0.000;MLEAC=1;MLEAF=1.00;MQ=60.00;MQRankSum=0.000;QD=35.95;ReadPosRankSum=0.325;SOR=0.307	GT:AD:DP:GQ:PL	1:1,31:32:99:1154,0
II	1697124	.	C	T	996.01	.	AC=1;AF=1.00;AN=1;DP=28;FS=0.000;MLEAC=1;MLEAF=1.00;MQ=60.00;QD=33.53;SOR=0.836	GT:AD:DP:GQ:PL	1:0,28:28:99:1006,0
II	1784826	.	G	A	1388.01	.	AC=1;AF=1.00;AN=1;DP=39;FS=0.000;MLEAC=1;MLEAF=1.00;MQ=60.00;QD=36.33;SOR=1.096	GT:AD:DP:GQ:PL	1:0,39:39:99:1398,0
II	1816760	.	T	TC	157.04	.	AC=1;AF=1.00;AN=1;DP=5;FS=0.000;MLEAC=1;MLEAF=1.00;MQ=40.00;QD=31.41;SOR=3.611	GT:AD:DP:GQ:PL	1:0,5:5:99:167,0
II	1818220	.	CTCTCT	C	575.01	.	AC=1;AF=1.00;AN=1;DP=13;FS=0.000;MLEAC=1;MLEAF=1.00;MQ=60.00;QD=32.31;SOR=1.609	GT:AD:DP:GQ:PL	1:0,13:13:99:585,0
II	1849777	.	G	A	1249.01	.	AC=1;AF=1.00;AN=1;DP=35;FS=0.000;MLEAC=1;MLEAF=1.00;MQ=60.00;QD=34.29;SOR=1.418	GT:AD:DP:GQ:PL	1:0,34:34:99:1259,0
II	1861420	.	TG	T	1689.01	.	AC=1;AF=1.00;AN=1;DP=42;FS=0.000;MLEAC=1;MLEAF=1.00;MQ=60.00;QD=30.05;SOR=1.127	GT:AD:DP:GQ:PL	1:0,42:42:99:1699,0
II	1867795	.	A	AT	215.04	.	AC=1;AF=1.00;AN=1;DP=9;FS=0.000;MLEAC=1;MLEAF=1.00;MQ=60.00;QD=26.88;SOR=1.863	GT:AD:DP:GQ:PL	1:0,8:8:99:225,0
II	1868122	.	G	GT	41.04	.	AC=1;AF=1.00;AN=1;DP=7;FS=0.000;MLEAC=1;MLEAF=1.00;MQ=60.00;QD=13.68;SOR=2.833	GT:AD:DP:GQ:PL	1:0,3:3:51:51,0
II	1873779	.	T	TA	914.04	.	AC=1;AF=1.00;AN=1;DP=26;FS=0.000;MLEAC=1;MLEAF=1.00;MQ=60.00;QD=33.30;SOR=0.693	GT:AD:DP:GQ:PL	1:0,26:26:99:924,0
II	1877294	.	A	AT	375.04	.	AC=1;AF=1.00;AN=1;DP=16;FS=0.000;MLEAC=1;MLEAF=1.00;MQ=60.00;QD=25.00;SOR=0.818	GT:AD:DP:GQ:PL	1:0,15:15:99:385,0
II	1941966	.	A	AT	879.04	.	AC=1;AF=1.00;AN=1;DP=22;FS=0.000;MLEAC=1;MLEAF=1.00;MQ=60.00;QD=31.74;SOR=0.693	GT:AD:DP:GQ:PL	1:0,22:22:99:889,0
II	1941982	.	A	AT	877.04	.	AC=1;AF=1.00;AN=1;DP=22;FS=0.000;MLEAC=1;MLEAF=1.00;MQ=60.00;QD=28.66;SOR=0.874	GT:AD:DP:GQ:PL	1:0,22:22:99:887,0
II	1948953	.	GA	G	552.01	.	AC=1;AF=1.00;AN=1;DP=15;FS=0.000;MLEAC=1;MLEAF=1.00;MQ=60.00;QD=25.41;SOR=1.112	GT:AD:DP:GQ:PL	1:0,15:15:99:562,0
II	1950050	.	A	AG	376.04	.	AC=1;AF=1.00;AN=1;DP=11;FS=0.000;MLEAC=1;MLEAF=1.00;MQ=60.00;QD=34.19;SOR=1.270	GT:AD:DP:GQ:PL	1:0,11:11:99:386,0
II	1955495	.	T	TA	75.04	.	AC=1;AF=1.00;AN=1;BaseQRankSum=0.697;DP=19;FS=4.359;MLEAC=1;MLEAF=1.00;MQ=60.00;MQRankSum=0.000;QD=4.17;ReadPosRankSum=0.771;SOR=0.477	GT:AD:DP:GQ:PL	1:7,11:18:85:85,0
II	1960392	.	A	AG	1404.04	.	AC=1;AF=1.00;AN=1;DP=35;FS=0.000;MLEAC=1;MLEAF=1.00;MQ=60.00;QD=28.50;SOR=0.869	GT:AD:DP:GQ:PL	1:0,35:35:99:1414,0
II	1962419	.	T	A	1005.01	.	AC=1;AF=1.00;AN=1;DP=23;FS=0.000;MLEAC=1;MLEAF=1.00;MQ=60.00;QD=35.19;SOR=0.776	GT:AD:DP:GQ:PL	1:0,23:23:99:1015,0
II	1962439	.	A	G	1095.01	.	AC=1;AF=1.00;AN=1;DP=24;FS=0.000;MLEAC=1;MLEAF=1.00;MQ=60.00;QD=30.73;SOR=1.051	GT:AD:DP:GQ:PL	1:0,24:24:99:1105,0
II	1962458	.	T	A	935.01	.	AC=1;AF=1.00;AN=1;DP=20;FS=0.000;MLEAC=1;MLEAF=1.00;MQ=60.00;QD=26.72;SOR=1.721	GT:AD:DP:GQ:PL	1:0,20:20:99:945,0
II	1987098	.	C	A	864.01	.	AC=1;AF=1.00;AN=1;DP=20;FS=0.000;MLEAC=1;MLEAF=1.00;MQ=60.00;QD=24.84;SOR=0.693	GT:AD:DP:GQ:PL	1:0,20:20:99:874,0
II	1987101	.	CG	C	864.01	.	AC=1;AF=1.00;AN=1;DP=20;FS=0.000;MLEAC=1;MLEAF=1.00;MQ=60.00;QD=25.31;SOR=0.693	GT:AD:DP:GQ:PL	1:0,20:20:99:874,0
II	1987117	.	TG	T	814.01	.	AC=1;AF=1.00;AN=1;DP=22;FS=0.000;MLEAC=1;MLEAF=1.00;MQ=60.00;QD=31.63;SOR=0.874	GT:AD:DP:GQ:PL	1:0,22:22:99:824,0
II	2007715	.	A	G	1218.01	.	AC=1;AF=1.00;AN=1;DP=34;FS=0.000;MLEAC=1;MLEAF=1.00;MQ=60.00;QD=32.38;SOR=0.811	GT:AD:DP:GQ:PL	1:0,34:34:99:1228,0
II	2044929	.	A	T	735.01	.	AC=1;AF=1.00;AN=1;DP=20;FS=0.000;MLEAC=1;MLEAF=1.00;MQ=60.00;QD=35.32;SOR=2.093	GT:AD:DP:GQ:PL	1:0,20:20:99:745,0
II	2049891	.	AT	A	811.01	.	AC=1;AF=1.00;AN=1;DP=23;FS=0.000;MLEAC=1;MLEAF=1.00;MQ=60.00;QD=25.62;SOR=0.963	GT:AD:DP:GQ:PL	1:0,23:23:99:821,0
II	2053516	.	G	GC	999.04	.	AC=1;AF=1.00;AN=1;DP=28;FS=0.000;MLEAC=1;MLEAF=1.00;MQ=60.00;QD=32.70;SOR=1.302	GT:AD:DP:GQ:PL	1:0,27:27:99:1009,0
II	2108180	.	T	TA	596.04	.	AC=1;AF=1.00;AN=1;DP=15;FS=0.000;MLEAC=1;MLEAF=1.00;MQ=60.00;QD=30.94;SOR=1.112	GT:AD:DP:GQ:PL	1:0,15:15:99:606,0
II	2147726	.	G	GT	774.04	.	AC=1;AF=1.00;AN=1;DP=21;FS=0.000;MLEAC=1;MLEAF=1.00;MQ=58.32;QD=29.96;SOR=1.230	GT:AD:DP:GQ:PL	1:0,21:21:99:784,0
II	2187407	.	G	GA	998.04	.	AC=1;AF=1.00;AN=1;DP=25;FS=0.000;MLEAC=1;MLEAF=1.00;MQ=60.00;QD=28.28;SOR=0.941	GT:AD:DP:GQ:PL	1:0,25:25:99:1008,0
II	2199987	.	ATAACC	A	834.01	.	AC=1;AF=1.00;AN=1;DP=22;FS=0.000;MLEAC=1;MLEAF=1.00;MQ=60.00;QD=30.68;SOR=0.793	GT:AD:DP:GQ:PL	1:0,19:19:99:844,0
II	2219928	.	A	AT	849.04	.	AC=1;AF=1.00;AN=1;DP=23;FS=0.000;MLEAC=1;MLEAF=1.00;MQ=60.00;QD=35.74;SOR=1.426	GT:AD:DP:GQ:PL	1:0,23:23:99:859,0
II	2228775	.	T	G	1576.01	.	AC=1;AF=1.00;AN=1;DP=36;FS=0.000;MLEAC=1;MLEAF=1.00;MQ=60.00;QD=29.19;SOR=0.804	GT:AD:DP:GQ:PL	1:0,36:36:99:1586,0
II	2228777	.	G	T	1576.01	.	AC=1;AF=1.00;AN=1;DP=36;FS=0.000;MLEAC=1;MLEAF=1.00;MQ=60.00;QD=26.06;SOR=0.804	GT:AD:DP:GQ:PL	1:0,36:36:99:1586,0
II	2293297	.	GA	G	754.01	.	AC=1;AF=1.00;AN=1;DP=26;FS=0.000;MLEAC=1;MLEAF=1.00;MQ=60.00;QD=30.16;SOR=0.770	GT:AD:DP:GQ:PL	1:0,25:25:99:764,0
II	2322353	.	G	GA	428.04	.	AC=1;AF=1.00;AN=1;BaseQRankSum=-0.586;DP=19;FS=0.000;MLEAC=1;MLEAF=1.00;MQ=60.00;MQRankSum=0.000;QD=23.78;ReadPosRankSum=1.159;SOR=0.776	GT:AD:DP:GQ:PL	1:1,17:18:99:438,0
II	2436580	.	C	G	897.01	.	AC=1;AF=1.00;AN=1;DP=23;FS=0.000;MLEAC=1;MLEAF=1.00;MQ=60.00;QD=30.34;SOR=1.179	GT:AD:DP:GQ:PL	1:0,23:23:99:907,0
II	2443873	.	T	TAAA	66.04	.	AC=1;AF=1.00;AN=1;DP=6;FS=0.000;MLEAC=1;MLEAF=1.00;MQ=60.00;QD=22.01;SOR=2.833	GT:AD:DP:GQ:PL	1:0,3:3:76:76,0
II	2444543	.	T	C	1358.01	.	AC=1;AF=1.00;AN=1;DP=37;FS=0.000;MLEAC=1;MLEAF=1.00;MQ=60.00;QD=20.29;SOR=0.746	GT:AD:DP:GQ:PL	1:0,37:37:99:1368,0
II	2592423	.	T	TA	256.04	.	AC=1;AF=1.00;AN=1;BaseQRankSum=-0.781;DP=12;FS=0.000;MLEAC=1;MLEAF=1.00;MQ=60.00;MQRankSum=0.000;QD=21.34;ReadPosRankSum=-1.304;SOR=0.495	GT:AD:DP:GQ:PL	1:1,11:12:99:266,0
II	2630607	.	C	CA	98.04	.	AC=1;AF=1.00;AN=1;BaseQRankSum=-0.619;DP=13;FS=0.000;MLEAC=1;MLEAF=1.00;MQ=60.00;MQRankSum=0.000;QD=10.89;ReadPosRankSum=0.319;SOR=0.693	GT:AD:DP:GQ:PL	1:2,7:9:99:108,0
II	2640785	.	T	TA	32.04	.	AC=1;AF=1.00;AN=1;DP=3;FS=0.000;MLEAC=1;MLEAF=1.00;MQ=60.00;QD=16.02;SOR=0.693	GT:AD:DP:GQ:PL	1:0,2:2:42:42,0
II	2647497	.	CT	C	31.01	.	AC=1;AF=1.00;AN=1;DP=5;FS=0.000;MLEAC=1;MLEAF=1.00;MQ=60.00;QD=15.50;SOR=0.693	GT:AD:DP:GQ:PL	1:0,2:2:41:41,0
II	2676336	.	C	T	628.01	.	AC=1;AF=1.00;AN=1;DP=16;FS=0.000;MLEAC=1;MLEAF=1.00;MQ=60.00;QD=26.13;SOR=0.941	GT:AD:DP:GQ:PL	1:0,16:16:99:638,0
II	2709414	.	G	GC	662.04	.	AC=1;AF=1.00;AN=1;DP=18;FS=0.000;MLEAC=1;MLEAF=1.00;MQ=60.00;QD=30.96;SOR=1.493	GT:AD:DP:GQ:PL	1:0,18:18:99:672,0
II	2720152	.	T	TA	291.04	.	AC=1;AF=1.00;AN=1;BaseQRankSum=1.261;DP=15;FS=0.000;MLEAC=1;MLEAF=1.00;MQ=60.00;MQRankSum=0.000;QD=20.79;ReadPosRankSum=-1.490;SOR=1.061	GT:AD:DP:GQ:PL	1:1,13:14:99:301,0
II	2755338	.	CAT	C	503.01	.	AC=1;AF=1.00;AN=1;DP=15;FS=0.000;MLEAC=1;MLEAF=1.00;MQ=60.00;QD=33.53;SOR=0.818	GT:AD:DP:GQ:PL	1:0,15:15:99:513,0
II	2788933	.	C	CG	1078.04	.	AC=1;AF=1.00;AN=1;DP=27;FS=0.000;MLEAC=1;MLEAF=1.00;MQ=60.00;QD=29.87;SOR=1.101	GT:AD:DP:GQ:PL	1:0,27:27:99:1088,0
II	2798040	.	CT	C	838.01	.	AC=1;AF=1.00;AN=1;DP=23;FS=0.000;MLEAC=1;MLEAF=1.00;MQ=60.00;QD=31.95;SOR=0.776	GT:AD:DP:GQ:PL	1:0,23:23:99:848,0
II	2798514	.	AG	A	968.01	.	AC=1;AF=1.00;AN=1;DP=25;FS=0.000;MLEAC=1;MLEAF=1.00;MQ=60.00;QD=30.91;SOR=0.941	GT:AD:DP:GQ:PL	1:0,25:25:99:978,0
II	2806053	.	G	A	749.01	.	AC=1;AF=1.00;AN=1;DP=20;FS=0.000;MLEAC=1;MLEAF=1.00;MQ=60.00;QD=29.89;SOR=0.693	GT:AD:DP:GQ:PL	1:0,20:20:99:759,0
II	2811495	.	CA	C	964.01	.	AC=1;AF=1.00;AN=1;DP=26;FS=0.000;MLEAC=1;MLEAF=1.00;MQ=60.00;QD=37.07;SOR=1.220	GT:AD:DP:GQ:PL	1:0,26:26:99:974,0
II	2901509	.	G	T	872.01	.	AC=1;AF=1.00;AN=1;DP=25;FS=0.000;MLEAC=1;MLEAF=1.00;MQ=60.00;QD=34.88;SOR=0.941	GT:AD:DP:GQ:PL	1:0,25:25:99:882,0
II	2938956	.	C	CT	261.04	.	AC=1;AF=1.00;AN=1;DP=13;FS=0.000;MLEAC=1;MLEAF=1.00;MQ=60.00;QD=23.73;SOR=2.494	GT:AD:DP:GQ:PL	1:0,11:11:99:271,0
II	3006137	.	A	T	1009.01	.	AC=1;AF=1.00;AN=1;DP=28;FS=0.000;MLEAC=1;MLEAF=1.00;MQ=60.00;QD=28.89;SOR=1.179	GT:AD:DP:GQ:PL	1:0,28:28:99:1019,0
II	3040332	.	C	CG	1108.04	.	AC=1;AF=1.00;AN=1;DP=30;FS=0.000;MLEAC=1;MLEAF=1.00;MQ=60.00;QD=31.43;SOR=0.906	GT:AD:DP:GQ:PL	1:0,29:29:99:1118,0
II	3058544	.	TG	T	506.01	.	AC=1;AF=1.00;AN=1;BaseQRankSum=1.451;DP=24;FS=0.000;MLEAC=1;MLEAF=1.00;MQ=60.00;MQRankSum=0.000;QD=23.00;ReadPosRankSum=-0.079;SOR=0.473	GT:AD:DP:GQ:PL	1:1,21:22:99:516,0
II	3493147	.	T	G	896.01	.	AC=1;AF=1.00;AN=1;BaseQRankSum=1.625;DP=27;FS=3.522;MLEAC=1;MLEAF=1.00;MQ=60.00;MQRankSum=0.000;QD=33.19;ReadPosRankSum=-0.964;SOR=0.707	GT:AD:DP:GQ:PL	1:1,26:27:99:906,0
II	3608409	.	G	A	1194.01	.	AC=1;AF=1.00;AN=1;DP=31;FS=0.000;MLEAC=1;MLEAF=1.00;MQ=60.00;QD=29.47;SOR=0.892	GT:AD:DP:GQ:PL	1:0,31:31:99:1204,0
II	3619003	.	A	AG	401.04	.	AC=1;AF=1.00;AN=1;DP=14;FS=0.000;MLEAC=1;MLEAF=1.00;MQ=60.00;QD=32.35;SOR=0.859	GT:AD:DP:GQ:PL	1:0,11:11:99:411,0
II	3838101	.	CA	C	317.01	.	AC=1;AF=1.00;AN=1;DP=18;FS=0.000;MLEAC=1;MLEAF=1.00;MQ=60.00;QD=22.64;SOR=3.611	GT:AD:DP:GQ:PL	1:0,14:14:99:327,0
II	3860185	.	CTAGTA	C	1154.01	.	AC=1;AF=1.00;AN=1;DP=26;FS=0.000;MLEAC=1;MLEAF=1.00;MQ=60.00;QD=31.82;SOR=0.693	GT:AD:DP:GQ:PL	1:0,26:26:99:1164,0
II	4037197	.	ATGTGTGTGTG	A	112.01	.	AC=1;AF=1.00;AN=1;BaseQRankSum=-0.147;DP=16;FS=9.792;MLEAC=1;MLEAF=1.00;MQ=57.79;MQRankSum=1.521;QD=8.62;ReadPosRankSum=-1.501;SOR=0.027	GT:AD:DP:GQ:PL	1:5,8:13:99:122,0
II	4122326	.	T	C	1060.01	.	AC=1;AF=1.00;AN=1;DP=32;FS=0.000;MLEAC=1;MLEAF=1.00;MQ=60.00;QD=33.13;SOR=1.112	GT:AD:DP:GQ:PL	1:0,32:32:99:1070,0
II	4254960	.	GA	G	1076.01	.	AC=1;AF=1.00;AN=1;DP=29;FS=0.000;MLEAC=1;MLEAF=1.00;MQ=60.00;QD=29.61;SOR=1.071	GT:AD:DP:GQ:PL	1:0,29:29:99:1086,0
II	4308414	.	C	CA	137.04	.	AC=1;AF=1.00;AN=1;BaseQRankSum=-0.887;DP=10;FS=0.000;MLEAC=1;MLEAF=1.00;MQ=60.00;MQRankSum=0.000;QD=17.13;ReadPosRankSum=0.674;SOR=0.595	GT:AD:DP:GQ:PL	1:1,7:8:99:147,0
II	4400666	.	A	C	1261.01	.	AC=1;AF=1.00;AN=1;DP=33;FS=0.000;MLEAC=1;MLEAF=1.00;MQ=60.00;QD=30.00;SOR=0.818	GT:AD:DP:GQ:PL	1:0,32:32:99:1271,0
II	4422419	.	ATGGAACTACCTCTGGCACTGTAGAGGTGGTTGAACCCACTGCTGGAACTGTTACTGAGACCATTGTTTCTGGTTCTGTTGGATATACTTCCACGTTCCCTGCTAG	A	39.01	.	AC=1;AF=1.00;AN=1;DP=3;FS=0.000;MLEAC=1;MLEAF=1.00;MQ=55.73;QD=32.87;SOR=1.609	GT:AD:DP:GQ:PL	1:0,1:1:49:49,0
II	4524495	.	A	AC	33.04	.	AC=1;AF=1.00;AN=1;BaseQRankSum=-0.471;DP=21;FS=0.000;MLEAC=1;MLEAF=1.00;MQ=39.39;MQRankSum=-1.314;QD=1.57;ReadPosRankSum=-1.727;SOR=0.784	GT:AD:DP:GQ:PL	1:10,11:21:43:43,0
II	4533588	.	CT	C	167.01	.	AC=1;AF=1.00;AN=1;BaseQRankSum=0.154;DP=131;FS=1.419;MLEAC=1;MLEAF=1.00;MQ=60.00;MQRankSum=0.000;QD=1.32;ReadPosRankSum=0.222;SOR=0.546	GT:AD:DP:GQ:PL	1:63,64:127:99:177,0
II	4533598	.	G	A	121.01	.	AC=1;AF=1.00;AN=1;BaseQRankSum=0.289;DP=128;FS=0.654;MLEAC=1;MLEAF=1.00;MQ=60.00;MQRankSum=0.000;QD=0.95;ReadPosRankSum=-0.377;SOR=0.617	GT:AD:DP:GQ:PL	1:60,68:128:99:131,0
II	4533617	.	A	G	474.01	.	AC=1;AF=1.00;AN=1;BaseQRankSum=0.493;DP=126;FS=0.658;MLEAC=1;MLEAF=1.00;MQ=60.00;MQRankSum=0.000;QD=3.76;ReadPosRankSum=-0.440;SOR=0.619	GT:AD:DP:GQ:PL	1:59,67:126:99:484,0
II	4536089	.	C	CAAAAGAAAAGTAAATT	2058.04	.	AC=1;AF=1.00;AN=1;BaseQRankSum=0.995;DP=112;FS=4.276;MLEAC=1;MLEAF=1.00;MQ=60.00;MQRankSum=0.000;QD=21.00;ReadPosRankSum=-1.525;SOR=0.368	GT:AD:DP:GQ:PL	1:29,69:98:99:2068,0
II	4537213	.	G	GT	2040.04	.	AC=1;AF=1.00;AN=1;BaseQRankSum=-1.593;DP=101;FS=3.439;MLEAC=1;MLEAF=1.00;MQ=60.00;MQRankSum=0.000;QD=20.82;ReadPosRankSum=-0.322;SOR=0.365	GT:AD:DP:GQ:PL	1:20,78:98:99:2050,0
II	4537387	.	AAATAAGAG	A	2172.01	.	AC=1;AF=1.00;AN=1;BaseQRankSum=0.457;DP=135;FS=6.003;MLEAC=1;MLEAF=1.00;MQ=60.00;MQRankSum=0.000;QD=16.84;ReadPosRankSum=-0.343;SOR=1.244	GT:AD:DP:GQ:PL	1:40,89:129:99:2182,0
II	4537712	.	TAAATAAAATTAATG	T	1796.01	.	AC=1;AF=1.00;AN=1;BaseQRankSum=-0.296;DP=109;FS=10.155;MLEAC=1;MLEAF=1.00;MQ=55.87;MQRankSum=-1.718;QD=17.44;ReadPosRankSum=0.679;SOR=1.833	GT:AD:DP:GQ:PL	1:31,72:103:99:1806,0
II	4537844	.	T	C	383.01	.	AC=1;AF=1.00;AN=1;BaseQRankSum=-1.589;DP=69;FS=71.801;MLEAC=1;MLEAF=1.00;MQ=47.83;MQRankSum=-2.519;QD=5.55;ReadPosRankSum=1.314;SOR=7.476	GT:AD:DP:GQ:PL	1:28,41:69:99:393,0
II	4539204	.	GATAGGTAGAATAAGTAAAGCAGAATAGGTAGA	G	2081.01	.	AC=1;AF=1.00;AN=1;BaseQRankSum=0.800;DP=115;FS=5.514;MLEAC=1;MLEAF=1.00;MQ=53.64;MQRankSum=-5.217;QD=19.82;ReadPosRankSum=0.594;SOR=0.633	GT:AD:DP:GQ:PL	1:29,76:105:99:2091,0
III	69589	.	TA	T	39.01	.	AC=1;AF=1.00;AN=1;BaseQRankSum=-1.150;DP=7;FS=0.000;MLEAC=1;MLEAF=1.00;MQ=60.00;MQRankSum=0.000;QD=9.75;ReadPosRankSum=0.319;SOR=0.916	GT:AD:DP:GQ:PL	1:1,3:4:49:49,0
III	138018	.	C	CA	309.04	.	AC=1;AF=1.00;AN=1;DP=13;FS=0.000;MLEAC=1;MLEAF=1.00;MQ=60.00;QD=25.75;SOR=1.981	GT:AD:DP:GQ:PL	1:0,12:12:99:319,0
III	227730	.	A	T	816.01	.	AC=1;AF=1.00;AN=1;DP=23;FS=0.000;MLEAC=1;MLEAF=1.00;MQ=60.00;QD=31.78;SOR=0.963	GT:AD:DP:GQ:PL	1:0,23:23:99:826,0
III	284657	.	C	A	666.01	.	AC=1;AF=1.00;AN=1;DP=19;FS=0.000;MLEAC=1;MLEAF=1.00;MQ=60.00;QD=28.03;SOR=1.022	GT:AD:DP:GQ:PL	1:0,19:19:99:676,0
III	365747	.	CA	C	145.01	.	AC=1;AF=1.00;AN=1;BaseQRankSum=0.765;DP=10;FS=0.000;MLEAC=1;MLEAF=1.00;MQ=60.00;MQRankSum=0.000;QD=16.11;ReadPosRankSum=-0.589;SOR=0.859	GT:AD:DP:GQ:PL	1:1,8:9:99:155,0
III	679772	.	T	C	929.01	.	AC=1;AF=1.00;AN=1;DP=25;FS=0.000;MLEAC=1;MLEAF=1.00;MQ=60.00;QD=31.09;SOR=1.136	GT:AD:DP:GQ:PL	1:0,25:25:99:939,0
III	719955	.	AC	A	793.01	.	AC=1;AF=1.00;AN=1;DP=20;FS=0.000;MLEAC=1;MLEAF=1.00;MQ=60.00;QD=29.22;SOR=0.914	GT:AD:DP:GQ:PL	1:0,18:18:99:803,0
III	719971	.	G	T	845.01	.	AC=1;AF=1.00;AN=1;DP=20;FS=0.000;MLEAC=1;MLEAF=1.00;MQ=60.00;QD=33.17;SOR=0.793	GT:AD:DP:GQ:PL	1:0,19:19:99:855,0
III	719973	.	CGAGAG	C	845.01	.	AC=1;AF=1.00;AN=1;DP=20;FS=0.000;MLEAC=1;MLEAF=1.00;MQ=60.00;QD=33.90;SOR=0.793	GT:AD:DP:GQ:PL	1:0,19:19:99:855,0
III	719981	.	G	A	845.01	.	AC=1;AF=1.00;AN=1;DP=20;FS=0.000;MLEAC=1;MLEAF=1.00;MQ=60.00;QD=25.88;SOR=0.793	GT:AD:DP:GQ:PL	1:0,19:19:99:855,0
III	719983	.	TTGAG	T	845.01	.	AC=1;AF=1.00;AN=1;DP=19;FS=0.000;MLEAC=1;MLEAF=1.00;MQ=60.00;QD=27.98;SOR=0.914	GT:AD:DP:GQ:PL	1:0,18:18:99:855,0
III	719989	.	TG	T	800.01	.	AC=1;AF=1.00;AN=1;DP=19;FS=0.000;MLEAC=1;MLEAF=1.00;MQ=60.00;QD=27.19;SOR=0.914	GT:AD:DP:GQ:PL	1:0,18:18:99:810,0
III	719991	.	A	ATTTATTTTT	800.04	.	AC=1;AF=1.00;AN=1;DP=19;FS=0.000;MLEAC=1;MLEAF=1.00;MQ=60.00;QD=34.15;SOR=0.914	GT:AD:DP:GQ:PL	1:0,18:18:99:810,0
III	720001	.	C	T	710.01	.	AC=1;AF=1.00;AN=1;DP=17;FS=0.000;MLEAC=1;MLEAF=1.00;MQ=60.00;QD=29.42;SOR=1.244	GT:AD:DP:GQ:PL	1:0,16:16:99:720,0
III	720683	.	A	AT	94.04	.	AC=1;AF=1.00;AN=1;BaseQRankSum=0.000;DP=6;FS=0.000;MLEAC=1;MLEAF=1.00;MQ=60.00;MQRankSum=0.000;QD=15.67;ReadPosRankSum=0.674;SOR=2.303	GT:AD:DP:GQ:PL	1:1,5:6:99:104,0
III	867865	.	CT	C	682.01	.	AC=1;AF=1.00;AN=1;DP=28;FS=0.000;MLEAC=1;MLEAF=1.00;MQ=60.00;QD=28.42;SOR=0.693	GT:AD:DP:GQ:PL	1:0,24:24:99:692,0
III	963343	.	A	G	1065.01	.	AC=1;AF=1.00;AN=1;BaseQRankSum=1.662;DP=33;FS=3.724;MLEAC=1;MLEAF=1.00;MQ=57.51;MQRankSum=-0.337;QD=32.27;ReadPosRankSum=-0.788;SOR=0.829	GT:AD:DP:GQ:PL	1:1,32:33:99:1075,0
III	1016311	.	G	GC	962.04	.	AC=1;AF=1.00;AN=1;DP=26;FS=0.000;MLEAC=1;MLEAF=1.00;MQ=60.00;QD=30.71;SOR=0.693	GT:AD:DP:GQ:PL	1:0,26:26:99:972,0
III	1084059	.	ATGGAAGTGGTAAGTGGAAGTGGTAAGTGGAAGTGGTAAGTGGAAGTGGTAAG	A	170.01	.	AC=1;AF=1.00;AN=1;DP=4;FS=0.000;MLEAC=1;MLEAF=1.00;MQ=55.25;QD=30.59;SOR=3.258	GT:AD:DP:GQ:PL	1:0,4:4:99:180,0
III	1101736	.	A	T	160.01	.	AC=1;AF=1.00;AN=1;DP=4;FS=0.000;MLEAC=1;MLEAF=1.00;MQ=40.00;QD=32.66;SOR=3.258	GT:AD:DP:GQ:PL	1:0,4:4:99:170,0
III	1168328	.	T	C	157.01	.	AC=1;AF=1.00;AN=1;DP=5;FS=0.000;MLEAC=1;MLEAF=1.00;MQ=60.00;QD=33.25;SOR=1.609	GT:AD:DP:GQ:PL	1:0,4:4:99:167,0
III	1168405	.	TA	T	204.01	.	AC=1;AF=1.00;AN=1;DP=7;FS=0.000;MLEAC=1;MLEAF=1.00;MQ=60.00;QD=29.14;SOR=0.941	GT:AD:DP:GQ:PL	1:0,7:7:99:214,0
III	1374938	.	A	T	967.01	.	AC=1;AF=1.00;AN=1;DP=29;FS=0.000;MLEAC=1;MLEAF=1.00;MQ=60.00;QD=33.35;SOR=0.760	GT:AD:DP:GQ:PL	1:0,29:29:99:977,0
III	1395701	.	A	AAATGT	215.04	.	AC=1;AF=1.00;AN=1;DP=4;FS=0.000;MLEAC=1;MLEAF=1.00;MQ=60.00;QD=33.42;SOR=3.258	GT:AD:DP:GQ:PL	1:0,4:4:99:225,0
III	1685487	.	G	GA	833.04	.	AC=1;AF=1.00;AN=1;DP=25;FS=0.000;MLEAC=1;MLEAF=1.00;MQ=60.00;QD=33.32;SOR=1.358	GT:AD:DP:GQ:PL	1:0,25:25:99:843,0
III	1756400	.	TA	T	1001.01	.	AC=1;AF=1.00;AN=1;DP=30;FS=0.000;MLEAC=1;MLEAF=1.00;MQ=60.00;QD=29.59;SOR=0.765	GT:AD:DP:GQ:PL	1:0,27:27:99:1011,0
III	1765401	.	G	T	1065.01	.	AC=1;AF=1.00;AN=1;DP=29;FS=0.000;MLEAC=1;MLEAF=1.00;MQ=60.00;QD=33.20;SOR=1.255	GT:AD:DP:GQ:PL	1:0,29:29:99:1075,0
III	1774235	.	T	TGATC	1160.04	.	AC=1;AF=1.00;AN=1;DP=26;FS=0.000;MLEAC=1;MLEAF=1.00;MQ=60.00;QD=31.45;SOR=0.846	GT:AD:DP:GQ:PL	1:0,26:26:99:1170,0
III	1862803	.	A	G	1329.01	.	AC=1;AF=1.00;AN=1;BaseQRankSum=1.839;DP=37;FS=3.641;MLEAC=1;MLEAF=1.00;MQ=60.00;MQRankSum=0.000;QD=28.08;ReadPosRankSum=0.515;SOR=0.761	GT:AD:DP:GQ:PL	1:1,36:37:99:1339,0
III	2149308	.	CAT	C	296.01	.	AC=1;AF=1.00;AN=1;BaseQRankSum=-0.937;DP=13;FS=0.000;MLEAC=1;MLEAF=1.00;MQ=60.00;MQRankSum=0.000;QD=24.67;ReadPosRankSum=-1.167;SOR=0.495	GT:AD:DP:GQ:PL	1:1,11:12:99:306,0
III	2381979	.	G	T	243.01	.	AC=1;AF=1.00;AN=1;DP=6;FS=0.000;MLEAC=1;MLEAF=1.00;MQ=60.00;QD=27.05;SOR=0.693	GT:AD:DP:GQ:PL	1:0,6:6:99:253,0
III	2443562	.	A	AT	3816.04	.	AC=1;AF=1.00;AN=1;BaseQRankSum=2.014;DP=209;FS=84.418;MLEAC=1;MLEAF=1.00;MQ=40.53;MQRankSum=-1.559;QD=22.99;ReadPosRankSum=-2.755;SOR=6.300	GT:AD:DP:GQ:PL	1:15,151:166:99:3826,0
III	2448309	.	TAA	T	2068.04	.	AC=1;AF=1.00;AN=1;DP=79;FS=0.000;MLEAC=1;MLEAF=1.00;MQ=39.51;QD=28.33;SOR=2.802	GT:AD:DP:GQ:PL	1:0,73:73:99:2078,0
mitochondrial	1788	.	C	T	215809.01	.	AC=1;AF=1.00;AN=1;BaseQRankSum=0.521;DP=5636;FS=0.000;MLEAC=1;MLEAF=1.00;MQ=60.00;MQRankSum=0.000;QD=30.26;ReadPosRankSum=-1.879;SOR=0.802	GT:AD:DP:GQ:PL	1:2,5622:5624:99:215819,0
mitochondrial	2091	.	A	G	231304.01	.	AC=1;AF=1.00;AN=1;BaseQRankSum=4.236;DP=6107;FS=0.000;MLEAC=1;MLEAF=1.00;MQ=60.00;MQRankSum=-0.276;QD=35.14;ReadPosRankSum=0.279;SOR=0.036	GT:AD:DP:GQ:PL	1:5,6093:6098:99:231314,0
mitochondrial	2363	.	T	TC	195545.04	.	AC=1;AF=1.00;AN=1;BaseQRankSum=1.317;DP=5495;FS=0.000;MLEAC=1;MLEAF=1.00;MQ=60.00;MQRankSum=0.000;QD=32.89;ReadPosRankSum=0.187;SOR=0.343	GT:AD:DP:GQ:PL	1:6,5443:5449:99:195555,0
mitochondrial	4102	.	C	G	234988.01	.	AC=1;AF=1.00;AN=1;DP=6228;FS=0.000;MLEAC=1;MLEAF=1.00;MQ=60.00;QD=27.63;SOR=0.733	GT:AD:DP:GQ:PL	1:0,6208:6208:99:234998,0
mitochondrial	4463	.	C	A	185351.01	.	AC=1;AF=1.00;AN=1;BaseQRankSum=4.192;DP=4826;FS=0.000;MLEAC=1;MLEAF=1.00;MQ=60.00;MQRankSum=-0.194;QD=26.83;ReadPosRankSum=2.508;SOR=0.386	GT:AD:DP:GQ:PL	1:6,4806:4812:99:185361,0
mitochondrial	4525	.	AC	A	185399.01	.	AC=1;AF=1.00;AN=1;BaseQRankSum=3.535;DP=4929;FS=0.000;MLEAC=1;MLEAF=1.00;MQ=60.00;MQRankSum=0.175;QD=29.61;ReadPosRankSum=1.799;SOR=0.187	GT:AD:DP:GQ:PL	1:9,4901:4910:99:185409,0
mitochondrial	4773	.	TA	T	210162.01	.	AC=1;AF=1.00;AN=1;DP=6189;FS=0.000;MLEAC=1;MLEAF=1.00;MQ=60.00;QD=34.48;SOR=0.713	GT:AD:DP:GQ:PL	1:0,6096:6096:99:210172,0
mitochondrial	6906	.	A	T	243299.01	.	AC=1;AF=1.00;AN=1;BaseQRankSum=4.166;DP=6547;FS=0.000;MLEAC=1;MLEAF=1.00;MQ=60.00;MQRankSum=-0.004;QD=36.00;ReadPosRankSum=0.437;SOR=0.063	GT:AD:DP:GQ:PL	1:8,6507:6515:99:243309,0
mitochondrial	8373	.	A	ATAC	208360.04	.	AC=1;AF=1.00;AN=1;BaseQRankSum=5.398;DP=5959;FS=0.000;MLEAC=1;MLEAF=1.00;MQ=60.00;MQRankSum=0.124;QD=28.06;ReadPosRankSum=1.366;SOR=0.160	GT:AD:DP:GQ:PL	1:49,5726:5775:99:208370,0
mitochondrial	8529	.	G	T	251395.01	.	AC=1;AF=1.00;AN=1;BaseQRankSum=3.709;DP=6720;FS=0.000;MLEAC=1;MLEAF=1.00;MQ=60.00;MQRankSum=-0.014;QD=32.48;ReadPosRankSum=1.490;SOR=0.331	GT:AD:DP:GQ:PL	1:5,6694:6699:99:251405,0
mitochondrial	10309	.	T	C	260406.04	.	AC=1;AF=1.00;AN=1;DP=5880;FS=0.000;MLEAC=1;MLEAF=1.00;MQ=60.00;QD=26.44;SOR=1.026	GT:AD:DP:GQ:PL	1:0,5856:5856:99:260416,0
mitochondrial	10310	.	C	T	260286.01	.	AC=1;AF=1.00;AN=1;DP=5842;FS=0.000;MLEAC=1;MLEAF=1.00;MQ=60.00;QD=27.24;SOR=1.024	GT:AD:DP:GQ:PL	1:0,5829:5829:99:260296,0
mitochondrial	11218	.	T	A	211433.01	.	AC=1;AF=1.00;AN=1;BaseQRankSum=1.826;DP=5437;FS=0.000;MLEAC=1;MLEAF=1.00;MQ=60.00;MQRankSum=0.000;QD=29.36;ReadPosRankSum=1.508;SOR=0.347	GT:AD:DP:GQ:PL	1:1,5423:5424:99:211443,0
mitochondrial	11644	.	A	C	226794.01	.	AC=1;AF=1.00;AN=1;BaseQRankSum=4.996;DP=6039;FS=0.000;MLEAC=1;MLEAF=1.00;MQ=60.00;MQRankSum=-0.001;QD=29.84;ReadPosRankSum=1.401;SOR=0.295	GT:AD:DP:GQ:PL	1:10,6005:6015:99:226804,0
mitochondrial	13196	.	C	T	259181.01	.	AC=1;AF=1.00;AN=1;BaseQRankSum=3.052;DP=7038;FS=0.000;MLEAC=1;MLEAF=1.00;MQ=60.00;MQRankSum=-0.015;QD=30.29;ReadPosRankSum=3.122;SOR=0.050	GT:AD:DP:GQ:PL	1:4,6979:6983:99:259191,0
mitochondrial	13751	.	C	T	254135.01	.	AC=1;AF=1.00;AN=1;BaseQRankSum=-1.901;DP=6634;FS=0.000;MLEAC=1;MLEAF=1.00;MQ=60.00;MQRankSum=-0.192;QD=29.72;ReadPosRankSum=1.293;SOR=0.118	GT:AD:DP:GQ:PL	1:2,6612:6614:99:254145,0
mitochondrial	15081	.	TA	T	227579.01	.	AC=1;AF=1.00;AN=1;BaseQRankSum=4.988;DP=6584;FS=0.000;MLEAC=1;MLEAF=1.00;MQ=60.00;MQRankSum=-3.574;QD=29.45;ReadPosRankSum=3.250;SOR=0.706	GT:AD:DP:GQ:PL	1:24,6441:6465:99:227589,0
mitochondrial	15088	.	G	GA	293082.04	.	AC=1;AF=1.00;AN=1;DP=6513;FS=0.000;MLEAC=1;MLEAF=1.00;MQ=60.00;QD=26.11;SOR=0.949	GT:AD:DP:GQ:PL	1:0,6500:6500:99:293092,0
mitochondrial	15200	.	G	T	249240.01	.	AC=1;AF=1.00;AN=1;BaseQRankSum=4.961;DP=6638;FS=0.000;MLEAC=1;MLEAF=1.00;MQ=60.00;MQRankSum=-0.003;QD=36.90;ReadPosRankSum=-0.204;SOR=0.355	GT:AD:DP:GQ:PL	1:10,6609:6619:99:249250,0
mitochondrial	18648	.	G	A	236434.01	.	AC=1;AF=1.00;AN=1;BaseQRankSum=1.614;DP=6351;FS=0.000;MLEAC=1;MLEAF=1.00;MQ=60.00;MQRankSum=-0.553;QD=27.31;ReadPosRankSum=0.964;SOR=0.245	GT:AD:DP:GQ:PL	1:1,6308:6309:99:236444,0
mitochondrial	19152	.	A	G	228401.01	.	AC=1;AF=1.00;AN=1;BaseQRankSum=3.897;DP=6173;FS=0.000;MLEAC=1;MLEAF=1.00;MQ=60.00;MQRankSum=-0.002;QD=25.00;ReadPosRankSum=1.291;SOR=0.164	GT:AD:DP:GQ:PL	1:5,6138:6143:99:228411,0
