# Supplementary material for: Autotoxin-mediated latecomer killing in yeast communities
Source: PLoS Biol. 2022 Nov 7;20(11):e3001844. doi: 10.1371/journal.pbio.3001844 (PMC9639812; doi:10.1371/journal.pbio.3001844)
Supplement: S7 Data — (ZIP) [file pbio.3001844.s034.zip]

Archive with 2 entries (2 files):
- S7_SFig20_DeSeq/result_glc3_24h-glc3LA30mM_24h.txt
- S7_SFig20_DeSeq/result_glc3_24h-glc3VA25mM_24h.txt
