# Supplementary material for: Autotoxin-mediated latecomer killing in yeast communities
Source: PLoS Biol. 2022 Nov 7;20(11):e3001844. doi: 10.1371/journal.pbio.3001844 (PMC9639812; doi:10.1371/journal.pbio.3001844)
Supplement: S7 Data — (ZIP) [file pbio.3001844.s034.zip › S7_SFig20_DeSeq/result_glc3_24h-glc3LA30mM_24h.txt]

baseMean	log2FoldChange	lfcSE	stat	pvalue	padj
SPAC1002.01	48.7158252866576	0.224077724513641	0.293543890693629	0.763353391495073	0.445252668365612	0.715736630928282
SPAC1002.02	137.497497912833	0.38833807742825	0.17592842749637	2.20736399997813	0.0272886393417438	0.125291708321808
SPAC1002.03c	1929.45463477152	-0.062923065569478	0.0931967193440427	-0.675163954400505	0.499571604842125	0.758110693381549
SPAC1002.04c	123.813411423108	0.195711583642019	0.208665686559056	0.93791934298996	0.348285861860646	0.639826717024046
SPAC1002.05c	201.552817588776	-0.512729231166498	0.216661324671254	-2.3665009523249	0.0179571280640186	0.0949661923102437
SPAC1002.06c	3.7187363632814	1.43802964116566	1.0851110291516	1.32523732828519	0.185092448156954	NA
SPAC1002.07c	226.406631730037	-0.128531373024929	0.175640930687423	-0.731784855169486	0.464299894303412	0.731327403362465
SPAC1002.08c	142.892774363421	-0.0495682743178118	0.201147300395361	-0.246427738380699	0.805351136041217	0.924112593890613
SPAC1002.09c	3771.10493806311	-0.665370460955578	0.112807385309626	-5.8982881229745	3.67292207932077e-09	1.56781302471578e-07
SPAC1002.10c	214.845172624112	-0.0776828725382777	0.142777355075953	-0.544083986546415	0.586383679456742	0.811000383505434
SPAC1002.11	212.516210423925	-0.0866782934983397	0.149651534187356	-0.57920083458565	0.562453667758261	0.794779638917441
SPAC1002.12c	1063.08187335374	-0.51011219053211	0.15862985809734	-3.21573880636703	0.00130109192369175	0.0125206527149467
SPAC1002.13c	2756.54538586687	-0.0998511489706213	0.156799386650957	-0.636808287987086	0.524249726874774	0.77298701401521
SPAC1002.14	287.180214347727	0.272682643199809	0.186756360412372	1.46009829382895	0.144263061474528	0.390982338037087
SPAC1002.15c	52.2565028018318	0.392797863848952	0.268155064886194	1.46481612799541	0.142971090437626	0.389068869059768
SPAC1002.16c	263.042070919728	-0.525656637405937	0.18268378153907	-2.87741272365504	0.00400950804936181	0.0305233377108104
SPAC1002.17c	181.89978408331	-0.50284524124375	0.265605333450174	-1.89320460817509	0.0583306648336106	0.213308196577032
SPAC1002.18	364.844381174492	-0.17484472593854	0.164265346925515	-1.06440420460575	0.287145629873721	0.582083542783364
SPAC1002.19	457.765831282863	0.544448448479314	0.291453978437467	1.86804260280883	0.0617561329009709	0.220726465440312
SPAC1002.20	2.17009628559449	-1.28782153563118	2.25986308916923	-0.569867060444185	0.568767867579788	NA
SPAC1006.01	1913.76402600784	-0.0310242668177889	0.176834839619036	-0.175442050246581	0.860732301620623	0.947804723509276
SPAC1006.02	119.726784317002	0.184867588222354	0.187429754380752	0.9863299924451	0.323971206568403	0.61657547275589
SPAC1006.03c	547.452713779368	-0.28864221308803	0.101060434250022	-2.85613470029164	0.00428833158914725	0.0320338369709299
SPAC1006.04c	30.9008619555882	0.503853839439302	0.372045160072255	1.35428139783205	0.175646618602014	0.439612701096159
SPAC1006.05c	325.123513897915	-0.241862417207756	0.161645595390748	-1.49625120698835	0.134588204946841	0.372544070041289
SPAC1006.06	1132.62887009093	0.0457234728501918	0.104895754409431	0.435894408764373	0.662913341977768	0.856304095676226
SPAC1006.07	6670.99669836307	0.320720533614336	0.128985708542598	2.48648115545621	0.0129013402184476	0.0745632583611632
SPAC1006.08	165.78457138942	-0.0463341463272236	0.321759350375558	-0.144002485935971	0.885498506605464	0.956741832484948
SPAC1006.09	1855.87216640507	0.00468540748396433	0.109811337170751	0.0426677937331624	0.965966353056102	0.99083675349524
SPAC1039.01	149.001593158393	-1.502387122141	0.219430477745243	-6.84675682967457	7.55429639636072e-12	4.51444752646516e-10
SPAC1039.02	361.64292866232	0.465554926124683	0.331221409014153	1.40557015173132	0.159851804511652	0.417515027867845
SPAC1039.03	143.220064298721	-0.0848158141926259	0.166924541290002	-0.508108715094646	0.611377103714518	0.8266039755199
SPAC1039.04	145.82608995493	0.0726085391253952	0.151933110412872	0.477898062694066	0.632722760335426	0.836471168776566
SPAC1039.05c	351.735869738309	-0.376307157078429	0.122118519452671	-3.08149131487196	0.00205966485209696	0.0181274774022554
SPAC1039.06	377.426717191217	-0.650467073584817	0.1336955988849	-4.86528411563354	1.14292504381996e-06	3.03560891638583e-05
SPAC1039.07c	206.34528889781	-0.0106293545516992	0.167720113023528	-0.0633755508512454	0.949467455699679	0.985424492339513
SPAC1039.08	60.448297881072	-0.0278851757330612	0.298665214894118	-0.0933659975867861	0.925612802485091	0.975050609492491
SPAC1039.09	627.404783960487	3.34380077857446	0.315422994017132	10.6010051327864	2.94794649878287e-26	5.0334080790647e-24
SPAC1039.10	50.8523935675639	1.62192125833567	0.371836338137444	4.36192241581334	1.28924591084381e-05	0.000253438604052717
SPAC1039.11c	2809.31907405953	-0.0884794360011638	0.231292637459133	-0.382543244666822	0.702058458893073	0.877115481855874
SPAC105.01c	308.666248498936	-0.105798499686175	0.125466955485596	-0.843237960757892	0.399095371889866	0.681323309328046
SPAC105.02c	399.071324457201	0.0319002619464605	0.140252757600887	0.2274483760044	0.820075107213863	0.930290212739188
SPAC105.03c	481.454013179439	0.274962124811354	0.112730502508542	2.43911025581137	0.0147234752736309	0.0813945312074174
SPAC1071.01c	873.069999534301	0.176327889087418	0.0827954199314976	2.12968168086237	0.0331979024070574	0.144074556851543
SPAC1071.02	801.690245931741	0.123854048418488	0.110502402230358	1.12082675053793	0.262361615124428	0.553627475982904
SPAC1071.03c	311.038258275673	0.140561696442352	0.122886199331049	1.14383630714858	0.252691529534577	0.540817239982211
SPAC1071.04c	90.2663617247606	-0.0190061435809235	0.208073035546626	-0.0913436165863236	0.92721956180154	0.975711234605741
SPAC1071.05	375.390071707257	0.0555014623997065	0.110261541634768	0.503361929978727	0.614709832460324	0.828373150214827
SPAC1071.06	488.676193367636	0.205584176059477	0.114740250668218	1.7917354621609	0.073175351156421	0.246502761280029
SPAC1071.07c	2565.61948775235	0.577105292523108	0.152008764152404	3.79652644201817	0.00014673771753095	0.00199296499992035
SPAC1071.08	874.98127927133	0.610458948488811	0.177407726028955	3.44099415596578	0.000579581050739382	0.00651048187823036
SPAC1071.09c	189.657495679683	0.481225905050055	0.209423601648852	2.29785898657661	0.0215698162308814	0.106178930639001
SPAC1071.10c	22397.0258550246	-0.154417552918167	0.147934812316654	-1.04382160290735	0.296567934804501	0.592533911805563
SPAC1071.11	79.251200354545	0.263060464898421	0.252429017062004	1.04211658374364	0.29735763077391	0.592533911805563
SPAC1071.12c	80.6227993085366	0.312465283741466	0.257479785115204	1.21355268182184	0.224918585486694	0.50879097818163
SPAC1071.13	5.12865760587401	-1.30446419339409	2.21567826875984	-0.588742603917953	0.556033953581784	NA
SPAC1093.01	2194.80985127472	0.455289569627937	0.388088117897991	1.17316029177582	0.240731532291856	0.527157067415219
SPAC1093.02	680.635389074243	-0.47337381205263	0.122500580455219	-3.864257706319	0.000111427532804134	0.00157794060672395
SPAC1093.03	458.681262063136	-0.124796389777434	0.119427720220864	-1.04495329515327	0.296044556030821	0.592485688827926
SPAC1093.04c	290.552232990953	-0.188399280151752	0.130803534541097	-1.44032254795499	0.149776165014581	0.401373256559255
SPAC1093.05	617.48194961146	0.286310675649857	0.123461975855535	2.3190190636903	0.0203940026824965	0.101987079523514
SPAC1093.06c	887.824154866052	0.0646257973790346	0.122975326009339	0.525518406628391	0.59922286105382	0.820191437851037
SPAC1093.07	3.35784899017339	1.10379723485202	1.95012918675245	0.566012365924418	0.571385374297731	NA
SPAC10F6.01c	7244.96289177305	-0.277876899366225	0.134160840290359	-2.07122211492434	0.0383380438393087	0.159546065448265
SPAC10F6.02c	806.037766927605	0.116729708305892	0.105791302898105	1.10339607423421	0.269855200774949	0.563274425368876
SPAC10F6.03c	2077.11194056376	0.523266561219853	0.127542129291958	4.10269582391899	4.08363969052632e-05	0.000685500864904081
SPAC10F6.04	204.850169708584	-0.280547966546281	0.16789499387716	-1.67097279119318	0.094727052235911	0.295607761964389
SPAC10F6.05c	216.733634071767	-0.207087608335018	0.176085218995047	-1.17606468911421	0.239569026963992	0.525807536106944
SPAC10F6.06	4758.11677862752	-0.141345755961865	0.228225008615452	-0.619326325451151	0.535701405255341	0.778976992931504
SPAC10F6.07c	47.1519314562145	0.363388964482919	0.306937736196728	1.18391752342244	0.236445712784339	0.523915305746834
SPAC10F6.08c	247.128025919836	-0.0240774069987545	0.17372512519767	-0.138594846147663	0.889770316182755	0.957345437304818
SPAC10F6.09c	944.992589787693	-0.113842360558085	0.158742335288711	-0.717151857133985	0.473280401186447	0.739096122522101
SPAC10F6.10	177.592294481276	0.187297075210119	0.148563113509599	1.26072394947496	0.207408322122987	0.486172861840443
SPAC10F6.11c	498.400615729368	0.0815466207684596	0.188530945196811	0.43253706007431	0.665351122970678	0.857087504786881
SPAC10F6.12c	195.096225034142	-0.679756530346073	0.339401510406606	-2.00280938506054	0.0451977521333005	0.178546106708343
SPAC10F6.13c	2247.43073166541	-0.568638907715295	0.0713090934640431	-7.97428322380827	1.53267701826814e-15	1.29003913537611e-13
SPAC10F6.14c	564.56943904534	-0.21589723002706	0.102988575731361	-2.09632212596293	0.0360536252726759	0.153023057265278
SPAC10F6.15	2.05441072296639	0.182891894107142	1.33586894204328	0.136908560676169	0.891103072116904	NA
SPAC10F6.16	412.98748978098	-0.305550722263776	0.21827438590999	-1.39984689907581	0.161559170207879	0.419999296064976
SPAC10F6.17c	471.452133789955	-0.242202367493445	0.118287177794964	-2.04757922209685	0.040601246986587	0.16628422829048
SPAC110.01	1165.53304844893	0.25461650370792	0.110132973929527	2.31190073801918	0.0207831540538194	0.103413928913926
SPAC110.02	382.221801632011	0.0331728192641869	0.120824674722532	0.27455335046725	0.783659410305105	0.914320311593774
SPAC110.03	674.285936009529	0.0446987934442758	0.110531492340259	0.404398714772397	0.685919545147772	0.869918765667055
SPAC110.04c	5251.27229522795	0.72156022667541	0.122004950575367	5.91418809870074	3.33516577352997e-09	1.44427178714602e-07
SPAC110.06	0	NA	NA	NA	NA	NA
SPAC1142.01	590.127164798852	0.182847654430516	0.119304961120094	1.53260730076815	0.125372641567246	0.356604905285989
SPAC1142.02c	698.341322319301	0.226881456956348	0.0970853642902686	2.33692749277854	0.0194429545340931	0.0988860394006302
SPAC1142.03c	669.875141669941	-0.329804477275088	0.114319608466535	-2.88493357962849	0.00391496249959455	0.0299562303426082
SPAC1142.04	682.44545444733	0.442548984070718	0.140848315232545	3.14202540044626	0.00167783479570734	0.0155212704940357
SPAC1142.05	164.957606579408	2.29301800904839	0.187281407931433	12.243703389329	1.81555403628578e-34	5.4248754604219e-32
SPAC1142.06	639.902981692499	0.0669058813397336	0.100070343892733	0.668588502218508	0.503758009022407	0.760558161784657
SPAC1142.07c	326.189728429613	-0.0403160601539823	0.127578365882046	-0.31601016265765	0.751994794425233	0.90076586319607
SPAC1142.08	528.003149132457	0.0819934306991276	0.14222926651915	0.576487756042022	0.564285543454126	0.79569853885839
SPAC1142.09	0.985139864762459	0	3.23115092235417	0	1	NA
SPAC11D3.01c	1175.87192884332	-0.565684162734386	0.805126201732303	-0.702603096902404	0.482303131994615	0.745358286379433
SPAC11D3.02c	199.519075566892	-0.305856253593939	0.178579798314965	-1.71271474422036	0.0867650312743828	0.278169435029888
SPAC11D3.03c	8.41909448634621	0.914353374243054	0.62612896115146	1.46032755386613	0.144200072818243	0.390982338037087
SPAC11D3.04c	110.286519565399	0.630171077917659	0.254957157012265	2.47167439934759	0.0134481938538699	0.0768321285571
SPAC11D3.05	81.4485744655198	-0.78785162300234	0.238262620419671	-3.30665222104346	0.00094418035145392	0.00976197539842323
SPAC11D3.06	120.309315943832	0.0688052060717439	0.216421793429967	0.317921799747071	0.750544256045924	0.900110871790176
SPAC11D3.07c	231.083262522396	-0.0446692879698342	0.137042527377533	-0.325952015222081	0.744460660376746	0.896965818065924
SPAC11D3.08c	341.125821752403	-0.424023455110272	0.208204771067287	-2.03656934918767	0.0416932169508906	0.16903572896779
SPAC11D3.09	83.6317791099576	-1.32407273165252	0.267997520375174	-4.94061560643893	7.78763025252088e-07	2.1348109352782e-05
SPAC11D3.10	38.2297766291133	0.133323588799338	0.326733574036993	0.408049858947899	0.683237070648475	0.868688479657097
SPAC11D3.11c	97.5884479406399	-0.237575854993146	0.222857969648957	-1.06604154819939	0.286404860587782	0.581531172325901
SPAC11D3.13	216.673702697474	0.139774694555797	0.37758426941883	0.370181455840136	0.711247292801635	0.878809277781488
SPAC11D3.14c	205.622244240592	1.50357774542251	0.235010996376359	6.39790379431693	1.57524480893873e-10	7.97768049001514e-09
SPAC11D3.15	941.384175043632	1.73004853232872	0.206969991782373	8.35893414997014	6.32874221299487e-17	6.00326404204085e-15
SPAC11D3.16c	179.707076105764	-1.01729066412945	0.227638551192649	-4.46888569093256	7.86281332506703e-06	0.000164346293956922
SPAC11D3.17	153.655764314128	-0.567084220888316	0.196482197890686	-2.88618626509774	0.00389941303829583	0.029928365977974
SPAC11D3.18c	750.440336121956	0.78899043757234	0.273095416958019	2.88906509805555	0.00386389074743457	0.0297176462119292
SPAC11D3.19	45.0986405533371	-4.30843743287228	0.928137602082342	-4.64202444034807	3.45012038763192e-06	8.05387477987826e-05
SPAC11D3.20	0	NA	NA	NA	NA	NA
SPAC11E3.01c	888.464373421681	0.153588146601309	0.0801645074781504	1.91591205925105	0.055376290252548	0.205545782949831
SPAC11E3.02c	1059.53917148561	0.00942324742737042	0.131307725128839	0.0717646080466657	0.942789238856091	0.983951884632204
SPAC11E3.03	85.9038984958495	0.173685836985247	0.213119877943564	0.814967794938585	0.41509074474848	0.692194999998364
SPAC11E3.04c	377.362540169908	-0.123821886043278	0.130304562864403	-0.950249809533756	0.341985334929986	0.633408776140547
SPAC11E3.05	975.860671882283	-0.313438424001317	0.131446899883948	-2.38452503846076	0.0171011842295527	0.0914921011242676
SPAC11E3.06	104.374135491486	-2.68816030946454	0.323202442766541	-8.31726482774846	9.0016468473919e-17	8.27597562461754e-15
SPAC11E3.07	740.581074037938	0.0387825208034073	0.121104910908061	0.32023904326101	0.748787128099623	0.898544553719547
SPAC11E3.08c	108.273863919653	-0.0738153558076804	0.192216093861941	-0.384022764819569	0.700961574871129	0.876407113207234
SPAC11E3.09	146.017647163002	-0.875902209334655	0.21229679190384	-4.1258381790875	3.69386942058488e-05	0.000630701818783292
SPAC11E3.10	179.130657224079	-0.418247168843173	0.182762324133116	-2.28847587065341	0.0221098237246152	0.108036227782748
SPAC11E3.11c	648.044754692561	-0.0117142926909977	0.127676305547189	-0.0917499346554017	0.926896722555604	0.975543292355106
SPAC11E3.12	59.1544650416058	-0.131997408021773	0.318754201078623	-0.414104057531196	0.678797901378983	0.865478186183231
SPAC11E3.13c	1636.49014911239	0.162008077730985	0.254173109090165	0.637392674271905	0.523869098944069	0.772807142752347
SPAC11E3.14	829.885592628847	-0.402155871962471	0.328088676392252	-1.22575358706274	0.220291417864286	0.502082956962994
SPAC11E3.15	3894.45088880611	0.46290553859026	0.123770685164204	3.74002566097242	0.000184001469412521	0.00241668743122907
SPAC11G7.01	797.914073186975	-0.168662358023265	0.180457560203991	-0.934637251177552	0.34997527469621	0.642337912034568
SPAC11G7.02	2437.7781769317	0.0463195374311591	0.0572471121574559	0.809115703579232	0.418448596315088	0.694046297968073
SPAC11G7.03	1603.54160864582	-0.332030030063144	0.109488437578582	-3.03255793402695	0.0024249054549766	0.0207017642842002
SPAC11G7.04	3807.26417544526	0.464802923928714	0.117273550957152	3.96340794778645	7.38873616425254e-05	0.00111221882412023
SPAC11G7.05c	92.3993532433365	-0.0113391426483579	0.221987003820014	-0.051080209441232	0.959261605980885	0.988711168910274
SPAC11G7.06c	33.0302629465971	0.37781789517055	0.329449446437272	1.14681599637317	0.251457676559036	0.539900322756926
SPAC11H11.01	178.635260167233	-0.34342723044884	0.193775325611901	-1.77229597919328	0.076345438339464	0.254172891095619
SPAC11H11.02c	82.2053010141654	-0.61152201358311	0.295055082584054	-2.07256898687351	0.0382124097765608	0.159245021495626
SPAC11H11.03c	53.0096964242528	0.211650345738642	0.263385699623081	0.803575691624583	0.421642066528208	0.696251171476256
SPAC11H11.04	281.389485091981	-2.04368897969751	0.564202267030148	-3.62226297043274	0.000292037015996812	0.00356165960734071
SPAC11H11.05c	16.9296583051466	-0.590336771995031	0.595728487772734	-0.990949373937343	0.321710301432601	0.614819559117756
SPAC11H11.06	1507.64729627104	-0.0584546585184669	0.0639877807483089	-0.913528455509246	0.36096467484403	0.652542630684519
SPAC1250.01	1425.55454392313	0.0461839148127678	0.0839424539105807	0.550185426577653	0.582192198251769	0.807984342023356
SPAC1250.02	0.964113011464779	1.64767593411177	2.87628231759166	0.572849168537596	0.566746824378079	NA
SPAC1250.03	200.623061644353	-0.0503133206194432	0.174843814674014	-0.287761512829318	0.773529300056639	0.909068062367449
SPAC1250.04c	9.01134952354878	-0.323635771698782	0.51597480405042	-0.627231735267363	0.530507343556206	0.776086140781368
SPAC1250.05	192.873229382954	0.136096297909905	0.154522712456002	0.880752711020756	0.378451680017417	0.665940893026799
SPAC1250.07	156.019236297924	0.211683340116349	0.196301349540722	1.0783590668715	0.280873546729346	0.574328874907522
SPAC1296.01c	806.766313300427	0.0487248766441077	0.0974998686366755	0.499742997866762	0.617256052157489	0.829622517269345
SPAC1296.02	859.313385050871	-0.313271530719371	0.08585349476156	-3.64890831281145	0.00026335706823941	0.00325843031014227
SPAC1296.03c	79.1689635055951	-0.321559728407694	0.372719970034647	-0.86273812583158	0.388281465213403	0.672376133328108
SPAC1296.04	117.946293727723	-0.175473126141963	0.259169314078262	-0.677059808434631	0.498368008119726	0.757053181627728
SPAC1296.05c	164.318743625624	0.254547060658211	0.180261165594213	1.41210149074051	0.157920079891509	0.414462185960324
SPAC1296.06	275.603524478375	0.214261554051362	0.140313514687676	1.52702007734813	0.126756018950053	0.358831818685701
SPAC12B10.01c	2754.70342954431	-0.247379190051979	0.128421305932886	-1.92630956565152	0.0540657317309356	0.202061796637943
SPAC12B10.02c	385.849001003576	-0.032086169591853	0.113357859101776	-0.283052007563456	0.777136970121292	0.91091322197111
SPAC12B10.03	251.234714023981	-0.0304576995563302	0.135863232030555	-0.224179118228841	0.822617931227287	0.930701392846321
SPAC12B10.04	257.499742734742	0.173551258567043	0.154707427193511	1.12180301692925	0.261946203201036	0.553237843387736
SPAC12B10.05	353.2876017478	-0.33163349387077	0.122429467117573	-2.70877184781253	0.00675327618349369	0.0451932569681504
SPAC12B10.06c	145.284149637736	0.0918127206622842	0.174144839695959	0.527220449498135	0.598040509390316	0.819472475331559
SPAC12B10.07	412.748703683669	0.0555553091784718	0.179068106151003	0.310246812638	0.756373274198613	0.902926549725885
SPAC12B10.08c	55.108760689189	-0.321314334905574	0.312631710222594	-1.02777269355306	0.304056763909209	0.599751800838169
SPAC12B10.09	130.754706189088	0.263803508196027	0.203880164906028	1.29391453218423	0.195694944286306	0.469102682332516
SPAC12B10.10	96.537488826488	-0.243244198899167	0.202494004660721	-1.20124148518235	0.229657541324456	0.513635279549009
SPAC12B10.11	149.857302184175	-0.135502960722829	0.167052519076653	-0.8111398826656	0.417285344587358	0.693130771294268
SPAC12B10.12c	219.277928023119	0.190076369239784	0.152269419963313	1.24828983577648	0.211924935100824	0.49125811177755
SPAC12B10.13	208.185131208109	0.082733238528105	0.197364382410992	0.419190319537094	0.675077046316072	0.86257439144427
SPAC12B10.14c	389.724522971418	-0.0327914270941524	0.122614183938798	-0.26743583850397	0.789133608833358	0.918212100467585
SPAC12B10.15c	37.4774553230651	0.331816282617356	0.28475171372772	1.16528282928839	0.243904527176061	0.530026710692414
SPAC12B10.16c	574.337021732625	-0.0523767744661573	0.138680400479848	-0.377679717428911	0.705668536893768	0.878809277781488
SPAC12G12.01c	634.808523516391	-0.00785039701519737	0.0969570908807817	-0.080967745049717	0.93546760397874	0.97948837796592
SPAC12G12.02	104.231590566859	0.665042390742361	0.209057001377031	3.18115340008618	0.00146689933616938	0.013870554482513
SPAC12G12.03	1148.68141267604	-0.071817071367679	0.0746659021099935	-0.961845626158541	0.336127155115126	0.628489535320378
SPAC12G12.04	5422.50857614707	0.0801687213231411	0.0981456927074437	0.816833822367641	0.414023400731226	0.691676954030284
SPAC12G12.05c	118.200228700604	0.362326240611304	0.204379699094276	1.77280934562963	0.0762603042879014	0.254030980169732
SPAC12G12.06c	361.712333451239	0.119799968384607	0.119257506730616	1.00454865835169	0.31511422997691	0.608901807918005
SPAC12G12.07c	860.084196074457	0.432950801056412	0.119628866036036	3.61911648419366	0.000295610561429869	0.0035905868193189
SPAC12G12.08	147.377063684873	-0.221798721103552	0.155172975034674	-1.42936436614681	0.152899534698818	0.406818780299059
SPAC12G12.09	555.521278875707	-0.227673827615985	0.10925157782514	-2.08394086518717	0.0371655465850867	0.156189385648719
SPAC12G12.10	353.399944682629	0.125929164249067	0.15813275693889	0.796350905952594	0.425828104911146	0.699683463004952
SPAC12G12.11c	389.851495820079	-0.368571850197746	0.136945206381703	-2.69138190328793	0.00711566863944095	0.04703897764303
SPAC12G12.12	310.433998035566	-0.0429599004126378	0.162365195810872	-0.264588110759148	0.791326780052752	0.918691262991158
SPAC12G12.13c	589.28214983954	-0.0185921141934693	0.118078012101056	-0.157456192415887	0.874885330554108	0.953130002289071
SPAC12G12.14c	244.895166229779	-0.133761459423998	0.129657087234647	-1.03165559459101	0.302233486528241	0.597892180315524
SPAC12G12.15	307.357723370617	-0.193982065457912	0.12848411403852	-1.50977470568662	0.131100921383403	0.366273541929509
SPAC12G12.16c	103.247045646492	-0.176159414257072	0.260305258062012	-0.676741666951291	0.498569874812084	0.757167362611693
SPAC12G12.17	11.935574516211	0.440469286843783	0.489526649902542	0.899786123863685	0.368234080218096	0.657008129401998
SPAC1327.01c	1019.8883549277	-0.093133678917959	0.101125555489371	-0.920970752321333	0.357065697201717	0.649549987709556
SPAC139.01c	732.931767521456	0.19760697186608	0.106667090579291	1.85255799884397	0.0639457372475394	0.225717498990724
SPAC139.02c	714.282529012861	-0.929054796917666	0.0994803341518862	-9.33907997835219	9.71748073765405e-21	1.11676278631193e-18
SPAC139.03	335.461728278723	-0.457465316720359	0.160406682336186	-2.8519093472776	0.00434574920752666	0.0323012403783325
SPAC139.04c	223.697741173098	-0.0875299763483634	0.168825966780561	-0.518462757936606	0.604135437718769	0.823055820054893
SPAC139.05	487.529057116317	-0.253921732167176	0.836993821783457	-0.303373484437582	0.761605250443102	0.903384524651725
SPAC139.06	269.959681652824	0.114246473207333	0.146547937937348	0.779584310877001	0.435635593635182	0.707050056372582
SPAC1399.01c	856.1510316139	-1.30887385918043	0.172214522505436	-7.60025252306536	2.95553452143696e-14	2.2643941410394e-12
SPAC1399.02	236.826349236963	-0.089259185661006	0.135723792197834	-0.657653195623212	0.510761004041097	0.763850099888536
SPAC1399.03	523.140330053089	0.408087597423058	0.153128592627159	2.66499933436127	0.00769884751631224	0.0501726420474176
SPAC1399.04c	103.758148055704	0.499219816801359	0.299287646524017	1.66802680497973	0.095310405779034	0.296229174356595
SPAC1399.05c	148.688734358125	0.0275751681603514	0.191078467841091	0.144313320448456	0.885253060216315	0.956741832484948
SPAC1399.06	7.45778192905346	1.13245094927524	0.808349311363804	1.40094255460505	0.161231252029889	0.419784334625438
SPAC13A11.01c	869.005458461834	0.0423489010096733	0.11840045652537	0.357675149678153	0.720586432128095	0.883328106337948
SPAC13A11.02c	1573.7197631865	-0.0424579099472119	0.146131579060917	-0.290545754860506	0.771398752289007	0.90870516581292
SPAC13A11.03	116.478470666912	0.499324770484915	0.250980180581393	1.98949880954039	0.0466461730804471	0.181875952146967
SPAC13A11.04c	387.485385248495	-0.7487479648398	0.139523346173074	-5.36647081206755	8.02921868070732e-08	2.579710259995e-06
SPAC13A11.05	1486.50943737456	-0.46367172297407	0.0843150371794042	-5.49927674214833	3.81352214521635e-08	1.29486411021664e-06
SPAC13A11.06	53.6525104365083	0.699270279350309	0.76187670356784	0.917826042029705	0.358709946038944	0.651367559261237
SPAC13C5.01c	683.319448509337	0.145794016070377	0.0894862184201575	1.62923429601017	0.103263429276198	0.313408965644773
SPAC13C5.02	195.926465224583	0.138491761435868	0.142991400158379	0.96853210250737	0.332778694309755	0.625398212122092
SPAC13C5.03	47.0412974762043	0.0122350209313837	0.364670370739752	0.0335509049078057	0.973235272412182	0.992714102103786
SPAC13C5.04	476.419975299394	0.229682573626517	0.58942428085609	0.389672738443897	0.696778557682019	0.875147972597232
SPAC13C5.05c	374.792837906259	-0.189654074394612	0.153009249226833	-1.23949418321407	0.215162541587806	0.4950533575901
SPAC13C5.06c	64.9871112019094	-0.154474657182395	0.488568155920787	-0.316178316802621	0.751867164872266	0.90076586319607
SPAC13C5.07	276.166032445503	-0.00132382439895902	0.136342666449623	-0.00970953871910788	0.992253030688136	0.997762764831281
SPAC13D1.01c	1278.29618379248	-0.477378918143476	0.155378123770587	-3.07236891885963	0.00212367081853538	0.0185541766250986
SPAC13D6.01	138.381233088169	-0.389099019965835	0.206282759619667	-1.88624110266527	0.0592624720077341	0.214768061078362
SPAC13D6.02c	897.663637313826	0.569252949330732	0.172775694939348	3.29475132211487	0.00098508812722061	0.0100802853566273
SPAC13D6.03c	98.2569132709089	0.0518859620774913	0.245917783601415	0.21098906031777	0.832895807812101	0.935971549101118
SPAC13D6.04c	233.380400688226	-0.358878680358899	0.167193521604914	-2.1464867592594	0.0318341640350227	0.139677653651465
SPAC13D6.05	317.110167931336	-0.0214954043856771	0.167663327650233	-0.128205760239468	0.897986141679336	0.961714190443676
SPAC13F5.01c	280.598706423645	0.0242741569784053	0.121374864054054	0.199993278407256	0.841485837984796	0.939936540942332
SPAC13F5.02c	344.641948092273	0.0805959504089689	0.125683116644595	0.641263143059041	0.52135173116317	0.772090797475929
SPAC13F5.03c	14089.7229010454	-0.647150574237873	0.279418378168695	-2.31606302520003	0.0205548277594025	0.102533932128706
SPAC13F5.04c	105.876349115673	-0.0450100332667024	0.244696347545648	-0.183942399296768	0.854058642432163	0.94521209248905
SPAC13F5.05	215.970647229072	-0.107251031256927	0.207624392549715	-0.516562769623738	0.605461410735148	0.823055820054893
SPAC13F5.06c	452.336946159211	-0.0924752150089881	0.128173549452245	-0.721484388972488	0.470611542079875	0.737543032401601
SPAC13F5.07c	41.2304755503225	0.133686939011616	0.67431354920725	0.198256344053569	0.842844506075803	0.940522974051308
SPAC13G6.01c	521.859605000014	0.151414788721279	0.127440118726375	1.18812498163455	0.234784173492662	0.521587442673661
SPAC13G6.02c	4244.99604098586	0.355907067530459	0.130726673644734	2.72252829210419	0.00647844860079189	0.0437045365050032
SPAC13G6.03	493.380895384097	-0.355641316447405	0.115207363109544	-3.08696689906224	0.0020221011227497	0.0179555368641192
SPAC13G6.04	160.720220539332	-0.00311423765754328	0.18927342925233	-0.016453644179456	0.986872483661744	0.995331701710386
SPAC13G6.05c	158.957263653881	0.174780447304381	0.191669195587088	0.911885954177584	0.361828756236671	0.652864929731384
SPAC13G6.06c	4219.51074676079	-0.170441437740651	0.179022764867123	-0.952065721178855	0.341063652257451	0.63298024406538
SPAC13G6.07c	5246.30529880163	0.469863516421348	0.138530490847134	3.39176966419498	0.000694427911554871	0.00751793695552883
SPAC13G6.08	8.07633851899148	-0.512825750315419	0.727947237785655	-0.704482033444326	0.481132634988502	0.745358286379433
SPAC13G6.09	147.901561855432	0.39930127839393	0.192744409616128	2.07166204814543	0.0382969690115553	0.159486192901083
SPAC13G6.10c	3265.82334887067	-0.0307132594590311	0.281437131012812	-0.109130090079098	0.913099308979467	0.969043059929194
SPAC13G6.11c	361.552368362248	-0.0436698977142829	0.111814122640504	-0.390557978572054	0.696123991589036	0.87477368579801
SPAC13G6.12c	177.679974669145	0.0707446241339498	0.23240352956202	0.304404258692942	0.76081992368219	0.903384524651725
SPAC13G6.13	0.0229421332873944	0	8.89301782869216	0	1	NA
SPAC13G6.14	279.653496131478	-0.0505251351747373	0.140185985085411	-0.360415023969435	0.71853679302997	0.882920232268349
SPAC13G6.15c	91.02514422579	0.0742457482187136	0.285388834468789	0.260156457616541	0.794743089850268	0.919713577746575
SPAC13G7.01c	674.586070432516	0.200962690825661	0.115544851936375	1.73926131244966	0.0819888090679213	0.266575148525516
SPAC13G7.02c	5837.90470201367	1.43599699676195	0.550421023875889	2.60890651786902	0.00908320523199988	0.0566019128951317
SPAC13G7.03	132.600552914458	-0.398195847769966	0.177672181233101	-2.24118286276648	0.0250142324553624	0.117868280221754
SPAC13G7.04c	995.708144390877	0.228994767295248	0.212606894569339	1.07708062694347	0.28144424715962	0.574328874907522
SPAC13G7.05	307.136317545737	-0.0965226121280423	0.262601094972174	-0.367563631592131	0.713198636979309	0.879338129847656
SPAC13G7.06	292.886635393444	0.112879238256632	0.134081627165102	0.841869543525441	0.399860979866021	0.681465276204756
SPAC13G7.07	86.1233530056894	-0.0440529876813473	0.251426649481806	-0.17521208579974	0.860912988136434	0.947815515320979
SPAC13G7.08c	290.610174102891	0.411894804376724	0.14528010728252	2.83517690123762	0.00458003168232408	0.0335009416567549
SPAC13G7.09c	62.5220157368262	-0.362104557972304	0.251697414839634	-1.43865028650777	0.150249631130397	0.402281270445901
SPAC13G7.10	240.422071257919	-0.337973660732737	0.158846030376524	-2.12768087393569	0.0333635517376291	0.144583455535948
SPAC13G7.11	262.496914190127	-0.0164429766359766	0.165952174012843	-0.0990826226518979	0.921072669302235	0.972840274257716
SPAC13G7.12c	366.378596981036	0.280499490277281	0.134555700761159	2.08463475490479	0.0371024672061471	0.156034021128737
SPAC13G7.13c	238.282101532479	-0.339783858421009	0.293857298717044	-1.15628864726	0.247563110418725	0.534671900203217
SPAC140.01	1838.25916769971	-0.843512557132484	0.158250883625526	-5.33022336310305	9.80920467964459e-08	3.06909985159979e-06
SPAC140.02	1938.74126871954	0.671635320619943	0.159221380910547	4.21824830797866	2.46207598628367e-05	0.000440519942935067
SPAC140.03	107.174104386606	-0.0842779697492037	0.19925048894021	-0.422974970839312	0.672313522485078	0.861437738072647
SPAC140.04	104.523165332918	0.01335780974404	0.222442398252856	0.0600506461401114	0.952115297651999	0.985424492339513
SPAC1420.01c	1338.97819464691	-0.150639083960516	0.096561740375144	-1.56002867569785	0.11875310485537	0.344006352003614
SPAC1420.02c	1205.38326398465	0.399648191375105	0.104434040146673	3.82680006264066	0.000129819875164084	0.0018168701966758
SPAC1420.03	1300.80111233755	0.144284909532578	0.0647879717295004	2.22703235926245	0.0259451111969023	0.121092861394714
SPAC1420.04c	630.088244629464	-0.618023304583197	0.226087855221504	-2.73355375049979	0.00626548960327938	0.0426939177527908
SPAC144.01	44.7181876823013	0.480811805165008	0.316712113494919	1.51813519179689	0.128980321124723	0.362970569325464
SPAC144.02	135.498284683216	0.111761999232293	0.188729481769983	0.592180925757556	0.553729440767598	0.789425775911278
SPAC144.03	1976.86757962206	-0.512069763217015	0.1281335791144	-3.99637446137229	6.43199655037203e-05	0.00100359298655413
SPAC144.04c	1947.75086242148	-0.187385652299323	0.139217495639595	-1.34599212145308	0.178305057434094	0.44360991807916
SPAC144.05	591.885219072079	-0.172940187727835	0.12620641511393	-1.37029633217708	0.170594417547711	0.433330760630393
SPAC144.06	695.845298580984	0.185173469502212	0.0831548097149845	2.2268521825364	0.0259571545258749	0.121092861394714
SPAC144.07c	148.613607392641	0.127641375569517	0.175001933875831	0.729371228892148	0.465774612166792	0.732824009748012
SPAC144.08	143.387688453788	0.137046023044998	0.199655759916599	0.68641156710052	0.49245361234296	0.752023715751609
SPAC144.09c	146.465026826746	-0.152402130804393	0.173052391130484	-0.880670470999038	0.378496203834432	0.665940893026799
SPAC144.10c	468.622795585218	-0.535778852726103	0.134164594925433	-3.99344441820795	6.51203490096283e-05	0.00101080313164036
SPAC144.11	2451.00308229929	0.324944870417034	0.146365861233927	2.22008648517906	0.0264128974321046	0.122552397037686
SPAC144.12	735.555098562317	-0.00274761763484814	0.253019485848341	-0.0108593123791859	0.991335692601305	0.99734378770798
SPAC144.13c	217.168608135841	-0.315884871960079	0.226202642522673	-1.39646853121274	0.162573450526542	0.421126545447168
SPAC144.14	213.414031345975	-0.189319032335899	0.252359018098	-0.750197214122855	0.453135936429187	0.722695584761362
SPAC144.15c	357.270027578351	0.180808592529563	0.167206167845116	1.08135121365288	0.279540914289409	0.573082848642713
SPAC144.16	221.589694531373	-0.230118435800599	0.238953888287228	-0.963024445636937	0.335535255637848	0.627985808860563
SPAC144.17c	242.826120683432	-0.0669188992973505	0.151246929630888	-0.442447985295724	0.658165061875488	0.853198191164909
SPAC144.18	667.764169376575	-0.152863722633681	0.0992891900836064	-1.53958071875662	0.123662588353806	0.353761430350573
SPAC1486.01	959.342367290303	-0.17243399045606	0.206362917658251	-0.835586123770649	0.403387777767743	0.683565236797708
SPAC1486.02c	326.083952650797	-0.0863246143985073	0.142848093083074	-0.604310582909248	0.545637171635244	0.784798596651862
SPAC1486.03c	592.688000193488	0.265744546841834	0.113559909118549	2.34012644871363	0.019277211911046	0.098462066991804
SPAC1486.04c	1795.95312829009	0.081710575806185	0.070369459305217	1.16116532104897	0.245574674693623	0.532301144711313
SPAC1486.05	4304.39349264811	0.0930049737208788	0.0573614253521976	1.62138533256158	0.104935024414849	0.315756145973382
SPAC1486.06	457.360779836021	-0.218040804744964	0.111883045188279	-1.94882794241112	0.0513159756273774	0.194337306938661
SPAC1486.07c	143.896990185365	0.208155738630246	0.240579651188378	0.865225872604066	0.386914827465648	0.671371373093703
SPAC1486.08	62.4751182087275	0.219179478955627	0.246258829327446	0.890037037673836	0.373445998845248	0.662426028227724
SPAC1486.09	332.156795368238	0.242504884897896	0.123785659933223	1.95907090553717	0.0501044835328974	0.191033709214065
SPAC1486.10	633.344213972728	0.056688637526401	0.100576682987671	0.563635982440879	0.573001893343997	0.802122116332567
SPAC1486.11	32.4606987117215	0.820156632234044	0.370355630877062	2.21451103711257	0.0267936443076518	0.123739426879851
SPAC14C4.01c	480.816158732723	-0.576194875400269	0.307692754010273	-1.87263062873763	0.0611194087995474	0.219525161599381
SPAC14C4.02c	592.433500107127	-0.435245562230263	0.091476937139954	-4.75798136490254	1.95538545209856e-06	4.87502916868609e-05
SPAC14C4.03	15.6508119756111	-0.773628630343183	0.544152480789969	-1.42171295299449	0.155109598284106	0.410527508598047
SPAC14C4.04	370.114562855339	-0.175653782984015	0.126265277872234	-1.39114874606901	0.164180325711925	0.424142028737211
SPAC14C4.05c	486.609322387607	0.180166550190892	0.107405227019844	1.67744676111158	0.0934551518897268	0.293195356839902
SPAC14C4.06c	216.013812410252	0.116270135198027	0.207548388784231	0.560207361180251	0.575338006596376	0.8038098960236
SPAC14C4.07	1016.6779856672	-0.35538283006613	0.164599514338788	-2.1590758119411	0.030844285844237	0.137146913843125
SPAC14C4.08	2.98117621020031	1.46603261407776	1.1182541540589	1.31100126814333	0.189857335168059	NA
SPAC14C4.09	429.614026930622	0.444113851508133	0.459454140175089	0.966611926358723	0.333738070278841	0.625994572500425
SPAC14C4.10c	111.724818165477	-0.324025068045805	0.24977864427866	-1.29724888603492	0.194545565176715	0.468137553659736
SPAC14C4.11	1862.60869736417	0.216797487253123	0.0874790630922204	2.47827856849102	0.0132018027612621	0.0755689399437762
SPAC14C4.12c	122.421894680281	0.225130846315436	0.221459421830869	1.01657831694048	0.309354073481315	0.604640949383611
SPAC14C4.13	111.77638162477	0.0521576033412276	0.163592962634737	0.31882547085893	0.749858862487701	0.899649982378338
SPAC14C4.14	6159.1033496772	-0.395714417374701	0.0616033599308464	-6.42358497684079	1.33101785700426e-10	6.85703682194611e-09
SPAC14C4.15c	258.745645401814	0.111597122603446	0.126879231322422	0.879553898934475	0.379101022399645	0.666071410528437
SPAC14C4.16	14.586792084396	0.013639000212703	0.547141142143819	0.0249277547640859	0.980112589009105	0.994114778142789
SPAC1527.01	858.983339677577	0.0593204250803634	0.0928531374882993	0.638862904205456	0.522912122151291	0.772428780990168
SPAC1527.02	119.527453623447	-0.00189668729211886	0.188651125010284	-0.010053941061923	0.991978250793746	0.997654329643795
SPAC1527.03	400.452507613974	0.336502061771386	0.117117440020077	2.87320199035857	0.00406334230081871	0.0308153979564627
SPAC1556.01c	1031.91364668054	-0.105689578744123	0.120421901115202	-0.877660772379058	0.380127838564236	0.666562195792216
SPAC1556.02c	6556.66987836457	-0.491451253588143	0.13442236001846	-3.65602310151863	0.000256158280677169	0.00318680536694585
SPAC1556.03	204.427063442578	-0.168831748770247	0.156680994712253	-1.0775509121595	0.28123421863176	0.574328874907522
SPAC1556.04c	32.3724197979681	-0.375214839718391	0.401742561201491	-0.933968356741284	0.350320215919278	0.642773598505866
SPAC1556.05c	154.027727109002	0.522394801326324	0.173455864740648	3.01168716380626	0.00259800187987798	0.0218469485777888
SPAC1556.06	66.5945195734871	-0.34227867954286	0.280472262336633	-1.22036552453106	0.222326340442116	0.50529398278108
SPAC1556.07	883.638642783446	0.232257597809639	0.289329288348583	0.802744855646332	0.422122220977348	0.696851489657634
SPAC1556.08c	941.363245406517	-0.0296333582723396	0.0954760985583703	-0.310374624851506	0.756276088420955	0.902926549725885
SPAC1565.01	549.490735121699	0.00451599757884736	0.118799753465029	0.0380135265194531	0.969676897220704	0.991950973908885
SPAC1565.02c	165.198619948309	0.102559331634885	0.159850904695819	0.641593689006924	0.5211370317196	0.7720165844215
SPAC1565.03	18.3427501934388	-0.0925392355438229	0.499600820417445	-0.185226348240383	0.853051503745937	0.94491858876473
SPAC1565.04c	241.732647148297	-1.31977597164763	0.233034998133801	-5.66342387288048	1.48382015996318e-08	5.68417261278203e-07
SPAC1565.05	628.642898164703	0.467265808972831	0.0982119686660137	4.75772775273294	1.95784303963297e-06	4.87502916868609e-05
SPAC1565.06c	198.942320822805	-0.239187224051969	0.170873575347879	-1.3997905970248	0.161576034413216	0.419999296064976
SPAC1565.07c	666.077467064886	0.134868421845258	0.127599458686262	1.05696703758649	0.290526631286235	0.585620983732613
SPAC1565.08	7548.61126523667	0.338145581262913	0.0684752027360123	4.93821949774348	7.88390760007548e-07	2.15133478621238e-05
SPAC15A10.01	809.097221920977	-0.587630129013749	0.152999483011494	-3.84073277534933	0.000122667591174086	0.00172485064672079
SPAC15A10.02	381.381569933443	0.122794469198172	0.137001000227461	0.896303450298155	0.370090716861336	0.659410293370108
SPAC15A10.03c	571.318833566461	-0.595532350078041	0.106670495321741	-5.58291539081905	2.36519826429002e-08	8.57301534656674e-07
SPAC15A10.04c	748.727950871907	0.66528830455426	0.135587187557642	4.90671955468819	9.26123071984673e-07	2.47076405275911e-05
SPAC15A10.05c	245.907540854765	-0.939126179771261	0.461761916287312	-2.03378872671459	0.041972901650014	0.169595582608333
SPAC15A10.06	416.246432379438	-0.0740726078965974	0.117937295202655	-0.628067718267712	0.529959579402249	0.775791414603422
SPAC15A10.07	98.2106078499227	0.201608937873858	0.216495587003359	0.931238094339212	0.351730416487597	0.644371848231109
SPAC15A10.08	361.57779564641	-0.100607652154184	0.181705296363003	-0.553685853785978	0.579793858237179	0.807013256922981
SPAC15A10.09c	190.73341593118	-0.248149852529678	0.368224656621748	-0.673908843601923	0.500369269330324	0.758550673140035
SPAC15A10.10	79.6497540370625	-0.378983237103035	0.291988497190099	-1.29793892824586	0.194308321814761	0.468137553659736
SPAC15A10.11	3397.73613194148	0.0509880277065711	0.0657860115471899	0.775058808208736	0.438304910447287	0.709840147651216
SPAC15A10.12c	101.421837181131	-0.0191720345785933	0.24524295754583	-0.0781756783984736	0.937688308622849	0.980946274378643
SPAC15A10.13	344.730983006985	0.0725911211530508	0.140178595105628	0.517847401012626	0.604564743205707	0.823055820054893
SPAC15A10.15	317.995021928542	-0.0637631963492109	0.113082353516593	-0.563865133385775	0.572845920450188	0.802091663685643
SPAC15A10.16	1290.89935785909	-0.0430495305650063	0.0789863435091191	-0.545024983464847	0.58573633490344	0.810456202218791
SPAC15A10.17	58.175219533405	-0.331208827294786	0.292136999484851	-1.13374487955594	0.25690157820965	0.546544617793118
SPAC15E1.02c	1052.47220793927	-1.03923521749975	0.497342207690844	-2.08957776241215	0.0366557458532775	0.15480900156833
SPAC15E1.03	2294.65722463762	0.519333163124484	0.114499591650668	4.53567698921531	5.74190024642798e-06	0.000125232101725013
SPAC15E1.04	872.550341053117	-0.015142468472314	0.0887803926375967	-0.170560954085052	0.86456900208202	0.949406887531163
SPAC15E1.05c	248.905436270371	-0.318093309224626	0.132412028139534	-2.40229919965747	0.0162923765480146	0.0877146326585002
SPAC15E1.06	195.381524475921	0.0341986366488604	0.177281859009085	0.192905449209599	0.847033017339903	0.942795550684161
SPAC15E1.07c	1.45992353663215	-0.364249079168144	2.05770292180763	-0.177017330980005	0.859494776400585	NA
SPAC15E1.08	197.056982399914	0.203156863007106	0.150625473155783	1.34875501965723	0.177415666736231	0.442272234076973
SPAC15E1.09	47.7148503960942	-0.110020815532141	0.298393879577666	-0.368710027457197	0.712343873748965	0.878971002403312
SPAC15E1.10	234.475942832401	-0.170674702047596	0.325819037054075	-0.523832810970064	0.60039483014968	0.820879856132519
SPAC15F9.01c	2.47319629213172	0.146472337461096	1.53377381565409	0.0954980036600977	0.923919275863149	NA
SPAC15F9.02	284.463245714954	0.272053433314593	0.114222112901474	2.38179303817696	0.017228577118678	0.0920159284404738
SPAC15F9.03c	507.583633104412	0.237124992265617	0.0931520129655145	2.54557024283954	0.0109099411424533	0.0653939902380151
SPAC16.01	96.5910036110982	0.385815920907038	0.24221283900664	1.59287972714138	0.111187175014515	0.328450102761613
SPAC16.02c	1394.84769101366	0.364802633020242	0.144222098554679	2.52945031778145	0.0114241346611098	0.0681664406920038
SPAC16.03c	222.065838580338	0.406319798147782	0.136102679442527	2.98539161618314	0.00283215483036941	0.0232166766341393
SPAC16.04	488.975932572005	0.353254436017362	0.122698614826646	2.87904176030395	0.00398885511248972	0.030443675801071
SPAC16.05c	1538.48723089361	-1.16804687208475	0.250150309709101	-4.66938007569556	3.02109994635077e-06	7.22163731175688e-05
SPAC1610.01	68.745580516275	0.260059375846211	0.257014875736441	1.01184561827811	0.311611874407324	0.606379863711549
SPAC1610.02c	266.282386312497	-0.152853017257866	0.125265473298303	-1.22023262462648	0.222376702596091	0.50529398278108
SPAC1610.03c	12.4528103222739	0.62733232040405	0.842122667276657	0.744941734477688	0.456306943909225	0.724415965724001
SPAC1610.04	402.865838860207	-0.4312636536932	0.156453791648085	-2.75649218309296	0.00584250091690249	0.0403639138490281
SPAC1635.01	2410.66812734624	-0.564054767562921	0.102282226221078	-5.51468997500838	3.49395314016224e-08	1.20337818212834e-06
SPAC1639.01c	1199.92111876859	0.177539037078904	0.0719136014785579	2.46878244766867	0.0135573613176005	0.0773818445405734
SPAC1639.02c	565.971066517313	-0.040881628471966	0.0994224296660172	-0.411191203124856	0.680932338176242	0.866720266867139
SPAC167.01	509.969661516869	-0.0321130740289608	0.127138586835406	-0.252583222987482	0.80059029584337	0.922611204726015
SPAC167.02	153.16147983045	-0.16398451589883	0.190650289681789	-0.860132529420929	0.389715991613523	0.673518031787686
SPAC167.03c	333.493807016531	0.130386025568125	0.128942153350201	1.01119782926227	0.311921754554105	0.606785288156032
SPAC167.04	323.404418958592	0.0996944535967778	0.169087266544815	0.589603555808589	0.555456467238056	0.790523421818201
SPAC167.05	792.6552043971	-0.0385681641546279	0.165445094671275	-0.233117604551888	0.815670085004483	0.929350701236757
SPAC167.06c	192.667244236813	0.400176889594408	0.415340591128749	0.963490923212847	0.335301217071848	0.62774438384128
SPAC167.07c	614.731934110317	0.0221518814663839	0.159860683696443	0.138569915717661	0.88979001769221	0.957345437304818
SPAC167.08	3242.80611889412	-0.573275479921579	0.10769957436185	-5.32291314351424	1.02118511664043e-07	3.16197008136953e-06
SPAC167.09	54.3726204959215	-0.0300328110492398	0.279910417436127	-0.107294366977581	0.914555453247485	0.969383360873886
SPAC1687.01	88.7092889659971	0.331559909476287	0.242196953816612	1.3689681238821	0.171009239193252	0.433916007545278
SPAC1687.02	91.4502119992076	-0.109107001654475	0.221757302044349	-0.492010863446811	0.622711663863319	0.83381691759964
SPAC1687.03c	318.463690291198	0.103539975304206	0.112171276018007	0.9230524870519	0.355979853317587	0.648775725350991
SPAC1687.04	195.564936080176	-0.00815813372504965	0.163257179478379	-0.0499710564099883	0.960145453134526	0.989110365097729
SPAC1687.05	627.833513340462	-0.0690813892568654	0.09883183446875	-0.698979125786727	0.484565076165026	0.746715032274934
SPAC1687.06c	2930.13771809589	0.446490771592861	0.149640759873056	2.98375103128071	0.00284738357362802	0.0232776528536266
SPAC1687.07	79.1318287916932	-0.119112573873285	0.322177433586038	-0.369711101573711	0.711597759147358	0.878809277781488
SPAC1687.08	34.1324189705209	0.163602952765537	0.368433817321478	0.444049772507132	0.657006599265209	0.853169840312796
SPAC1687.09	1888.61245185088	-0.240365665898421	0.0888128249876376	-2.7064296843601	0.00680109835991367	0.0454623756139196
SPAC1687.10	200.045512691346	0.0281879294131743	0.165061755746866	0.170772019754852	0.864403030855849	0.949406887531163
SPAC1687.11	911.127796012942	0.455537651660088	0.111887901139055	4.07137543043142	4.67363535988472e-05	0.000763105052204129
SPAC1687.12c	372.594313163883	-0.373743399772003	0.112677903752982	-3.31691828942205	0.000910162309327189	0.00952562164717913
SPAC1687.13c	133.701319243324	-0.200428354054839	0.180280824384533	-1.1117563653211	0.266242917668786	0.558661403085907
SPAC1687.14c	24.8805244136436	-0.433878524207935	0.534023360485333	-0.812471057096859	0.416521387648894	0.693130771294268
SPAC1687.15	648.310158958139	0.00340309771842994	0.114825143918806	0.0296372170962513	0.976356383390519	0.992982305468664
SPAC1687.16c	263.057677926557	-0.112151801905403	0.277737966391608	-0.403804360500249	0.686356589712209	0.869918765667055
SPAC1687.17c	131.790557094214	-0.206167383401949	0.199598200731151	-1.03291203350899	0.301645066834433	0.597331985941548
SPAC1687.18c	414.657981377178	0.0126136625883156	0.120544577207422	0.104638988169589	0.916662276425747	0.970472405259485
SPAC1687.19c	315.139768906189	0.112662368799096	0.138689186136881	0.812337082199781	0.416598238066812	0.693130771294268
SPAC1687.20c	152.26914211025	-0.411938803598577	0.1655636908134	-2.48809869830007	0.0128428085975515	0.0742968288276551
SPAC1687.21	464.301809539575	-0.606029433608347	0.111904604893638	-5.41558977116589	6.10870132694833e-08	2.01688392982559e-06
SPAC1687.22c	856.161332054372	-0.318382809676511	0.150958699010599	-2.10907229436414	0.0349383418955758	0.149350165356195
SPAC1687.23c	0.228811683986882	-1.26742419397085	8.89043039185892	-0.142560499110532	0.886637295895708	NA
SPAC16A10.01	640.033877108448	-0.130693799194541	0.235144770584326	-0.555801427647197	0.578346609444619	0.805828710198424
SPAC16A10.02	91.9987156972349	0.389550486017032	0.202854858301475	1.92034092394326	0.0548148503315132	0.203714891530549
SPAC16A10.03c	521.582375554749	-0.398300747034713	0.122599045341745	-3.24880789996732	0.0011588971235845	0.0113990489236672
SPAC16A10.04	190.201598430992	-0.0571339055284969	0.175190819317979	-0.326123855981267	0.744330648408737	0.896965818065924
SPAC16A10.05c	29.9077466788739	-0.238344492289549	0.399900975055178	-0.596008780065272	0.551169361252944	0.787422448684579
SPAC16A10.06c	139.277327995937	-0.198138311272579	0.243243603616435	-0.814567406199996	0.415319973735046	0.692315805590136
SPAC16A10.07c	435.336715331766	0.234567444716376	0.110537706600315	2.12205818205121	0.0338328524934763	0.146087519148132
SPAC16A10.08c	92.3696609628705	-0.227606888879076	0.273701738081291	-0.831587298183233	0.405641934067641	0.684778587002322
SPAC16C9.01c	318.19574959257	-0.509538470607115	0.216649028000422	-2.35190748516131	0.0186774196731648	0.0968891145545426
SPAC16C9.02c	384.971585658664	0.172660834183902	0.166375256475374	1.03777952227805	0.29937271253716	0.595160123127767
SPAC16C9.03	547.610692146747	0.465895831882388	0.106094695819282	4.3913206808753	1.12664231056994e-05	0.000225177740734648
SPAC16C9.04c	534.905294761281	-0.057557307229786	0.105010361983923	-0.548110740143892	0.583615866393605	0.808835457187032
SPAC16C9.05	266.317384541295	-0.0153369723195472	0.1413289510043	-0.10851967845626	0.913583471543019	0.969383360873886
SPAC16C9.06c	747.198680593525	0.444888982118974	0.140714262957323	3.16164809997907	0.00156879021007986	0.0146485785866206
SPAC16C9.07	536.091064608433	0.0429655631390677	0.0900104673568779	0.477339629497931	0.633120295643145	0.836471168776566
SPAC16E8.01	2264.04789516847	0.039895978077612	0.0899157210786262	0.443704144270001	0.657256498807061	0.853169840312796
SPAC16E8.02	161.130186248329	-0.479390095151723	0.334899099821684	-1.43144635326572	0.152302331661239	0.405822390949703
SPAC16E8.03	103.301116432	-0.536686933683465	0.408287994838478	-1.31448129866219	0.188684287463966	0.458924420791477
SPAC16E8.04c	199.1405686253	0.10986201213855	0.171163104790529	0.641855686556984	0.520966888847021	0.7720165844215
SPAC16E8.05c	2.20149234889945	-0.756248981193755	1.35484361534869	-0.558181750739639	0.576720281138711	NA
SPAC16E8.06c	317.445631903421	0.407327493417293	0.164388890364419	2.47782859604639	0.0132184629215722	0.0755918989658519
SPAC16E8.07c	2323.94330134108	-0.0738021325257188	0.0707423737113576	-1.04325213664508	0.296831532375911	0.592533911805563
SPAC16E8.08	103.08058057167	-0.11288601744807	0.232929777769194	-0.484635406126247	0.627934993652459	0.836102275947629
SPAC16E8.09	564.491374990663	-0.214253167880413	0.105886336431817	-2.02342601605049	0.0430292441842447	0.172347696544937
SPAC16E8.10c	288.13016340712	0.145883505423977	0.155093996339877	0.940613491603406	0.346902965445136	0.638568791500674
SPAC16E8.11c	309.954695151963	0.0931310423086568	0.110203490989422	0.845082505758338	0.398064775151866	0.680055773672828
SPAC16E8.12c	126.362922822598	-0.161166724063141	0.168939942405828	-0.953988273986655	0.340089577967811	0.632154064676715
SPAC16E8.13	277.864661766818	0.00661285918560377	0.164783456752274	0.0401306011898098	0.967989005224032	0.991379999180602
SPAC16E8.14c	99.7965643612506	0.305102354672223	0.203978469579685	1.49575764197522	0.134716823185948	0.372544070041289
SPAC16E8.15	772.969544675711	0.360427440072019	0.0942406472458325	3.82454334308445	0.000131014696979461	0.00182930801203098
SPAC16E8.16	780.175900072999	-0.252642994644821	0.205663002532975	-1.22843190818588	0.21928487591408	0.500552489863461
SPAC16E8.17c	348.541155773447	0.0218447089574274	0.132258838126377	0.165166345530377	0.86881305379443	0.95108275782726
SPAC16E8.18	22.6643374865098	0.166309255108532	0.379375669507465	0.438376175584607	0.661113613978501	0.85550914756086
SPAC16E8.18c	77.0037149918729	-0.235991129695166	0.239909252274183	-0.983668313990079	0.325278624169231	0.6168661208204
SPAC1705.02	61.3568470650475	-0.00153790897886501	0.225344423546527	-0.00682470395610865	0.994554716351855	0.998539333692954
SPAC1705.03c	4948.85791482477	-0.0485211464936914	0.26617829294358	-0.182288142121251	0.855356603997935	0.945605496900565
SPAC1751.01c	366.610227295181	-1.39871037140594	0.247267381234557	-5.65667159340815	1.54336670803271e-08	5.87462385172197e-07
SPAC1751.02c	117.709813433927	0.343950447313466	0.208231830472675	1.65176691062417	0.0985820765727515	0.303986836738268
SPAC1751.03	1866.20094890897	0.27829086307189	0.0785269206402205	3.5438912006611	0.000394267910643867	0.00465641311068725
SPAC1751.04	56.2540537047644	0.40774968733559	0.289431140887896	1.40879687681403	0.158895238933812	0.416107777330613
SPAC1782.01	2245.61469849635	-0.0634393853596219	0.0692310733806264	-0.916342651670843	0.359487204016798	0.651865935571501
SPAC1782.02c	130.751669381196	0.392569927980008	0.167653523049256	2.34155489750533	0.0192036015439436	0.0984225753229906
SPAC1782.03	109.515257468225	-0.286701786062692	0.195977459119366	-1.46293245841129	0.14348586131479	0.389582692965554
SPAC1782.04	143.280783669074	0.217713823104258	0.194630992207839	1.11859792027248	0.263311711117701	0.554481719354095
SPAC1782.05	276.665232762264	-0.111199034369633	0.159802769133468	-0.695851736316029	0.486521685253261	0.747417375597298
SPAC1782.06c	618.857314105044	-0.0408135607882897	0.105425069618223	-0.387133353917513	0.698657486234122	0.875666346001492
SPAC1782.07	557.51572057821	-0.322274277721072	0.131535675617128	-2.45009026037273	0.0142820408124692	0.0798785869463436
SPAC1782.08c	427.997029667429	0.0531576150718882	0.110233771338276	0.482226221842329	0.629645251256633	0.836182217060003
SPAC1782.09c	381.805357923538	-0.0989710171871902	0.164141893074342	-0.602960130003891	0.546535212952806	0.784798596651862
SPAC1782.10c	575.901413935237	0.446195066914605	0.114261567196743	3.90503191809296	9.42129495152098e-05	0.00136987003966641
SPAC1782.11	552.965100845238	0.350676342158692	0.152779427756436	2.29531126872491	0.0217152922791568	0.106543995615961
SPAC1782.12c	75.7233513975625	-0.118463988964368	0.346543623991472	-0.34184437618533	0.732468011773281	0.891311105346595
SPAC1783.01	382.938208788256	0.543173365353621	0.139471340042435	3.8945160001213	9.8394997322722e-05	0.00142143381289815
SPAC1783.02c	191.504110026007	-0.179148089882232	0.190118884562089	-0.942295081810903	0.346041585471467	0.637467482977031
SPAC1783.03	36.7030717325856	-0.268975750441522	0.27164073576393	-0.990189301634332	0.322081600706166	0.614996054290331
SPAC1783.04c	448.74616443769	0.231623364064764	0.107927010817992	2.14611117559231	0.0318641098715659	0.139706471454496
SPAC1783.05	1386.82785894231	0.204099872085753	0.0720906538970326	2.83115578861679	0.00463801245947268	0.033800929826596
SPAC1783.06c	24.9693226552026	-0.627779014654196	0.442837136871438	-1.41762955810197	0.156298945787025	0.412228185397748
SPAC1783.07c	1359.79671235151	-0.682132582969552	0.117898413941295	-5.7857655600796	7.21828269045217e-09	2.89506425222431e-07
SPAC1783.08c	2155.91684218169	0.385450715509076	0.144849230061853	2.66104773456153	0.00778979127024215	0.0505997745988773
SPAC1786.01c	2191.05986766895	-0.209846384846666	0.149502854590049	-1.40362794691837	0.160429668579242	0.418293062578336
SPAC1786.02	908.018993117721	0.685029786406879	0.167131585397013	4.09874521790495	4.15395988300447e-05	0.000691478113115173
SPAC1786.03	373.696576158491	0.278431231503988	0.124322080594806	2.2395959766106	0.0251171641568245	0.118009467906105
SPAC1786.04	0.331074461578821	0	8.8851523728792	0	1	NA
SPAC17A2.01	2261.98304975708	0.696429623735134	0.310567418857226	2.24244264352564	0.024932778354042	0.117672195002608
SPAC17A2.02c	688.196815387839	0.0872674697239244	0.123183183757121	0.708436550040698	0.478674201574969	0.74300182561351
SPAC17A2.03c	656.281485226225	-0.11626563306359	0.0955287819053601	-1.21707438056494	0.223575917223895	0.507247411287015
SPAC17A2.04c	134.050939110617	0.330985290898906	0.176975314714326	1.87023422692132	0.0614512986799198	0.22003173212175
SPAC17A2.05	547.500904494007	-0.0760163369134701	0.155532682227234	-0.488748318520025	0.625019891058885	0.834290567113669
SPAC17A2.06c	980.782648503292	-0.115582867676294	0.10165839243323	-1.13697319925858	0.255549489641226	0.544443404668794
SPAC17A2.07c	75.7527284625118	-0.0980977899360469	0.260168787604756	-0.377054414709713	0.706133166975252	0.878809277781488
SPAC17A2.08c	114.992504401131	0.0850829971478407	0.189779469947896	0.448325612729345	0.653918218482594	0.851561401972539
SPAC17A2.09c	3195.37378670944	-0.104517460558416	0.132312518200264	-0.789928738263615	0.429569386891444	0.701890299477595
SPAC17A2.10c	284.794866339051	-0.915924606705631	0.23102941093817	-3.9645368223302	7.35385951545986e-05	0.00110976425415122
SPAC17A2.11	3.89507472831973	-2.19363441512305	1.33813796978922	-1.63931856404058	0.101146931794964	NA
SPAC17A2.12	372.019099158111	-0.097781249774299	0.111139792498696	-0.87980414193635	0.378965420482921	0.666071410528437
SPAC17A2.13c	2635.04810562566	-0.0190649721961491	0.0888671951515098	-0.214533295032494	0.830131205632084	0.934777479716852
SPAC17A2.14	526.055970958576	0.084330815977186	0.105865836368719	0.796581965153243	0.42569385498106	0.699655246800554
SPAC17A5.01	392.795580773648	0.115964821962394	0.106441469950049	1.08947031656753	0.275946537786387	0.570008752571255
SPAC17A5.02c	211.744785139254	-0.00208332807317613	0.181144287778379	-0.0115009316535831	0.990823786491015	0.99734378770798
SPAC17A5.03	8537.60448137847	0.338408079463735	0.148603739649214	2.27725143568099	0.0227712151925915	0.110544908197341
SPAC17A5.04c	146.006740807808	-0.0806563122911557	0.171830925140769	-0.469393458861259	0.638788423023089	0.840651754236067
SPAC17A5.05c	81.400656700483	0.0966306730310435	0.217807794493898	0.443651124862525	0.657294836813941	0.853169840312796
SPAC17A5.06	701.323213337206	-0.0686820764022446	0.110578892004621	-0.62111380533072	0.534524746522039	0.778656141667403
SPAC17A5.07c	425.007957554029	-0.00778579709655348	0.095647845730993	-0.0814006529582572	0.935123329850123	0.97948837796592
SPAC17A5.08	435.063071876226	-0.0911021943976217	0.119358986055	-0.763262133909566	0.445307079858331	0.715736630928282
SPAC17A5.09c	269.675834276035	-0.0879863262500087	0.145688957186306	-0.603932706701255	0.54588838278325	0.784798596651862
SPAC17A5.10	104.104871398243	-0.0355052487750803	0.244504916736632	-0.145212821275593	0.884542843318013	0.956468421388748
SPAC17A5.11	33.0285962980775	-0.146259482411269	0.375340448501988	-0.389671518204344	0.696779460110045	0.875147972597232
SPAC17A5.12	407.362171012913	0.0267265244488985	0.125841359233521	0.212382674596693	0.831808501145921	0.935967169620103
SPAC17A5.13	274.022151205206	0.234898832146477	0.137935228401634	1.7029647528658	0.0885746647664905	0.281854204816053
SPAC17A5.14	2006.53022678001	0.00828584647180161	0.0606371981520276	0.136646262101814	0.891310407577908	0.957685777095703
SPAC17A5.15c	2731.29177730893	0.3399048955675	0.145102585087088	2.34251440360966	0.0191542946284646	0.0982897691518193
SPAC17A5.16	653.384753139374	-0.213296992798117	0.0885096150898085	-2.40987369091696	0.0159580441931229	0.0863034136634409
SPAC17A5.18c	16.1874462174248	-0.00995649180048177	0.526732207547712	-0.0189023789656529	0.984918981740671	0.995157198293622
SPAC17A5.19	24.0799519799439	-0.468960231725966	0.369790120452359	-1.26817945041986	0.204733873798327	0.483401671204583
SPAC17C9.01c	316.407752580944	-0.158086219471064	0.116333558356257	-1.35890470217497	0.174176788643959	0.43822248872699
SPAC17C9.02c	68.2388542492905	0.561197075971497	0.260554534086435	2.15385649664162	0.0312514274932914	0.138135007914134
SPAC17C9.03	7529.794443982	0.255653805403008	0.102519285290101	2.4937142770707	0.0126414257403717	0.0734875099459742
SPAC17C9.05c	76.1716899954782	-0.429320446135815	0.311624499346684	-1.37768515324013	0.168300517200062	0.430734000337289
SPAC17C9.06	523.574700272968	-0.238674895399857	0.109093776764116	-2.18779569723691	0.0286844874549581	0.130044732040131
SPAC17C9.07	478.815939190295	-0.31073427914161	0.124231867495972	-2.50124453093073	0.0123757694402856	0.0722948173755097
SPAC17C9.08	310.452549503419	-0.285323559090379	0.131538037381659	-2.16913346716974	0.0300725525131214	0.13457294588001
SPAC17C9.09c	224.130517258985	0.117170042995681	0.159832916641486	0.733078301126793	0.463510673742031	0.730898615752738
SPAC17C9.10	473.385758397167	-0.487535166135005	0.11331162584852	-4.30260498412372	1.68801642687708e-05	0.000316225271693336
SPAC17C9.11c	431.624638900421	-0.512068904157456	0.176952776076022	-2.89381673185767	0.00380590228393645	0.0294612332238397
SPAC17C9.12	873.723506212074	-0.164802720812887	0.158065455785087	-1.04262326005601	0.297122812131025	0.592533911805563
SPAC17C9.13c	294.523604970246	0.237546236213048	0.131037589189895	1.81280987907069	0.0698611497349929	0.24062837511027
SPAC17C9.14	247.168256067407	0.0608489055599928	0.140683749079392	0.432522632913728	0.665361606235874	0.857087504786881
SPAC17C9.15c	29.6505808813063	-0.221153111189984	0.370139768078467	-0.597485410276426	0.550183344912011	0.786766132853357
SPAC17C9.16c	697.162633987351	0.377372965908978	0.219721053804029	1.71750935732158	0.0858861462117815	0.276092312943306
SPAC17D4.01	2081.25467814514	-0.196522970930089	0.14949315776307	-1.31459508830201	0.188646021730976	0.458924420791477
SPAC17D4.02	292.171886034639	0.141461349688035	0.146263230195029	0.967169598944375	0.333459257141398	0.625959779070496
SPAC17D4.03c	450.447055820275	0.0602260087113244	0.0998132302452194	0.603387031592527	0.546251247389932	0.784798596651862
SPAC17D4.04	463.871606097422	0.223861425009751	0.123675725366383	1.81006761307907	0.0702853026584005	0.241255007861345
SPAC17G6.02c	154.625274547869	-1.73181375392883	0.311437863332852	-5.5607039407342	2.68688665980133e-08	9.55763968986473e-07
SPAC17G6.03	416.468954434957	-0.666415616008399	0.126098871345293	-5.28486582709826	1.25796923300426e-07	3.85519186483768e-06
SPAC17G6.04c	420.772430281875	-0.0935843753686078	0.135097271639457	-0.692718470424498	0.48848624546508	0.748703206693849
SPAC17G6.05c	668.86062052252	0.0765764425793763	0.110818570765536	0.691007310872045	0.489560946693159	0.749581403391831
SPAC17G6.06	2334.8310947787	0.247399203352821	0.108402473371765	2.28222839994036	0.0224758592156093	0.109377634098112
SPAC17G6.07c	181.727938665816	0.168966377171975	0.162117652490964	1.04224539756023	0.297297920379359	0.592533911805563
SPAC17G6.08	200.263135273488	-0.0385042910093162	0.145121791107506	-0.265323978676587	0.79075989394455	0.918691262991158
SPAC17G6.09	370.179997845841	0.136558227955004	0.103691933239937	1.31696096010686	0.187851710967648	0.458579176773963
SPAC17G6.10	488.021401336804	0.23005467913638	0.0977187408828401	2.35425341196531	0.0185599533457411	0.0965303209660851
SPAC17G6.11c	689.633892974028	0.311616277005707	0.15838646776546	1.96744255618574	0.0491322122714054	0.18834263728407
SPAC17G6.12	700.492904228922	0.073131090824178	0.13106902357266	0.557958614711405	0.576872644630456	0.804713100913073
SPAC17G6.13	1370.57013191315	0.867386412777579	0.204906988840608	4.23307383357382	2.30518783598599e-05	0.000416187386944178
SPAC17G6.14c	2459.96936805301	0.258770651276281	0.158912449874604	1.62838500998804	0.103443274079792	0.313636228260192
SPAC17G6.15c	356.899948090628	0.119590535660897	0.137298371754818	0.871026612569422	0.383739622440622	0.668529593525201
SPAC17G6.16c	942.206523728016	0.0993423039067342	0.0856186253209364	1.16028847151371	0.245931376659884	0.532494893811401
SPAC17G6.17	140.270657574381	0.226218737850579	0.166761817842227	1.35653797000824	0.174928062830972	0.43880202587229
SPAC17G8.01c	395.340183052177	0.032481872211396	0.116968202633379	0.277698310139945	0.781243957909391	0.913546645826657
SPAC17G8.02	119.222045822501	-0.0379512809975234	0.200419491934278	-0.189359231635855	0.849811274804887	0.943200075184366
SPAC17G8.03c	139.663917233156	0.271624191042143	0.175899320585817	1.54420261623253	0.122539255255941	0.351388958449859
SPAC17G8.04c	326.467391443825	0.115754738866561	0.138973708029769	0.832925454084919	0.40488677301673	0.68389611120715
SPAC17G8.05	53.6983487541299	0.275242300734578	0.263474938711446	1.04466216817691	0.296179135727845	0.592533911805563
SPAC17G8.06c	3631.45451707061	-0.31553746771529	0.132166338561652	-2.38742686790934	0.0169667780600973	0.0909358436655977
SPAC17G8.07	196.114013488762	-0.126198942957414	0.181878695346294	-0.693863251642163	0.487767971307343	0.748370063294656
SPAC17G8.08c	322.575411693366	0.206830523124983	0.137178761119656	1.50774450386363	0.131619930568837	0.367037193224158
SPAC17G8.09	30.7683202596362	0.0636570109070441	0.38802430933938	0.164054182624335	0.869688490006326	0.95108275782726
SPAC17G8.10c	161.788286987149	-0.0946717106620651	0.240746300834713	-0.393242638968159	0.694140279850506	0.873649097768955
SPAC17G8.11c	423.123947712274	0.0544854152817618	0.131835575987129	0.413283098084855	0.679399211703792	0.86571731105174
SPAC17G8.12	356.331832176058	0.185652378706747	0.182920462494761	1.01493499510513	0.310136815246983	0.604941860906851
SPAC17G8.13c	255.769122396679	-0.102763894244705	0.169425491884087	-0.606543284023701	0.544154049013784	0.783959642455732
SPAC17G8.14c	942.731167795753	0.150893569353209	0.0972162923720751	1.55214281136844	0.120628056259097	0.347743976943736
SPAC17G8.15	6.65333547639514	-0.378563150970148	0.711193518964454	-0.532292745751342	0.594523255730501	0.816939750803742
SPAC17H9.01	655.970456972517	-0.15432372466313	0.10043879980361	-1.53649510911006	0.124416996409801	0.355239355253211
SPAC17H9.02	674.865152066805	0.129522515752778	0.107344596404794	1.20660489759867	0.22758433972671	0.51127001461764
SPAC17H9.03c	60.794096433034	0.181003168543465	0.258171834518037	0.70109572131045	0.483243280363374	0.745757184207119
SPAC17H9.04c	715.201468908628	0.327888723567608	0.12781442366287	2.56534993603275	0.0103071795454434	0.0625337106229133
SPAC17H9.05	459.515138268997	0.480374860004151	0.166466704100481	2.88571136552443	0.00390530130567353	0.029928365977974
SPAC17H9.06c	197.079010745247	-0.437252991076362	0.151086490271923	-2.89405750500526	0.0038029850734805	0.0294612332238397
SPAC17H9.07	180.85687407573	0.148336335708028	0.172486233851401	0.859989417102244	0.389794876209622	0.673518031787686
SPAC17H9.08	121.847015055324	-0.471905310508425	0.187020563627187	-2.52328033536001	0.0116265673784449	0.0689304480625167
SPAC17H9.09c	178.45916596297	-0.267507624565811	0.14946690403986	-1.78974486883379	0.073494935705811	0.247300526901986
SPAC17H9.10c	742.010758685924	0.00445123994229894	0.0902514318098585	0.0493204357319981	0.960663933975542	0.989473917517725
SPAC17H9.11	139.452574475812	0.199564502554543	0.170362144709172	1.17141341989574	0.241432640634217	0.527549587470574
SPAC17H9.12c	548.77492508706	-0.14886000410345	0.171896440241952	-0.865986543374156	0.386497541304627	0.670842087376257
SPAC17H9.13c	432.21424477109	-0.326645581426374	0.104534678564162	-3.12475807945289	0.00177951344372456	0.0161476154437518
SPAC17H9.14c	2015.79020390084	0.0828435725470055	0.0674250610832628	1.22867626986207	0.219193206802442	0.500552489863461
SPAC17H9.16	290.15557084449	0.0443961191275369	0.132801935900597	0.334303252633061	0.738150736253928	0.894828612895114
SPAC17H9.17c	109.141787922163	0.244971880137474	0.176156546151953	1.39064874674689	0.164331966689664	0.424210726970812
SPAC17H9.18c	7.93939750812707	-0.456668319495891	0.809247241132476	-0.564312482371668	0.572541487894948	0.802041240426678
SPAC17H9.19c	156.606489657032	0.144047263469894	0.286282829663608	0.50316417383171	0.614848850886586	0.828373150214827
SPAC17H9.20	331.042479763321	0.00711289823676736	0.214254788856933	0.0331983162416824	0.973516440828349	0.992752596356733
SPAC1805.01c	627.315049410577	0.063066082390889	0.0916375958834676	0.688211882719926	0.491319362085952	0.750881870987718
SPAC1805.02c	551.948482877253	0.184160107503829	0.0954529203382184	1.92932921121003	0.0536900055556104	0.201286996988913
SPAC1805.03c	53.1326517783426	0.343753707448148	0.271999559602413	1.26380244126358	0.206300944750174	0.485651588752129
SPAC1805.04	778.793990039198	0.23078195594961	0.10728205229459	2.1511702191891	0.0314627667152055	0.138658918797985
SPAC1805.05	701.269835961962	0.0889591078782435	0.17736017445151	0.501573186615041	0.615967784541125	0.828686060427231
SPAC1805.06c	448.18466803082	0.212690453130522	0.121849808609694	1.74551323106141	0.0808955713736255	0.2644594827838
SPAC1805.07c	22.0277894225595	-0.793320134066936	0.393514316777076	-2.01598798377734	0.0438012323157055	0.174853817180131
SPAC1805.08	190.74329914335	0.0691713110686231	0.179825116641007	0.384658786051078	0.700490233946897	0.876288340194367
SPAC1805.09c	38.6359499494314	-0.347171829905708	0.32242453929523	-1.07675374419259	0.281590295093547	0.574328874907522
SPAC1805.10	269.471977866866	-0.0771674087598806	0.160801488687746	-0.479892377798372	0.631303921395893	0.83624597393415
SPAC1805.11c	4113.38881770578	0.418348536916985	0.148490155473982	2.81734863554834	0.00484219325577553	0.0347004906830622
SPAC1805.12c	718.978857278987	0.503021413929843	0.119674796366959	4.20323601293147	2.63125983300695e-05	0.000467988356013379
SPAC1805.13	4856.82865678344	0.193001178572459	0.152514066359932	1.26546477435713	0.205704768104811	0.485310578047514
SPAC1805.14	254.70690559523	0.238104017466207	0.145991824188966	1.630940765272	0.102902818957603	0.312791071256681
SPAC1805.15c	421.511514037826	-0.293390352623952	0.210152102451766	-1.396085736003	0.162688678654182	0.421242436584659
SPAC1805.16c	298.090623754305	-0.58105345092375	0.20441081734709	-2.84257681890249	0.0044750445290261	0.0330795053594333
SPAC1805.17	2171.99927164434	0.336095910025238	0.0919277172283088	3.656088937687	0.000256092537198798	0.00318680536694585
SPAC1805.18	57.3425329796681	0.0568163692468896	0.293835176010289	0.193361359992175	0.846675974590386	0.942795550684161
SPAC1834.01	1084.63290932255	0.315825924286571	0.110432330448798	2.85990454971883	0.00423768534152252	0.0319237511815235
SPAC1834.02	7541.20275477964	-0.500013201472496	0.060094209765746	-8.32048883613918	8.76012635567987e-17	8.17976798461608e-15
SPAC1834.03c	1033.98425824168	0.079407727663059	0.133936690245532	0.59287509283296	0.553264747946449	0.789425775911278
SPAC1834.04	990.985774497537	0.143615489964641	0.14111627045903	1.01771035683895	0.308815623906403	0.604439239029425
SPAC1834.05	586.389321722324	-0.0923633009291297	0.115161502408971	-0.802032788710254	0.42253399167989	0.696953666651675
SPAC1834.06c	391.808294898844	0.0935800916272538	0.118494117698814	0.789744617240106	0.429676928834122	0.701890299477595
SPAC1834.07	261.277525360651	-0.343248226163118	0.136542794296239	-2.51385089877697	0.0119420910428389	0.0704500849674288
SPAC1834.08	2020.72710038941	-0.168920023732398	0.103088581530516	-1.63859101778788	0.10129846425442	0.309963964354538
SPAC1834.09	150.699876001608	0.0149146264334475	0.212959915048386	0.0700349003710805	0.944165881345982	0.984554353163094
SPAC1834.10c	106.822146054917	0.0479348446472111	0.211179150696558	0.226986634282322	0.820434135233025	0.930344286935969
SPAC1834.11c	1827.65129498897	0.0540183247673276	0.112001285908355	0.482300933683279	0.629592184103015	0.836182217060003
SPAC1834.13	0.705068783744071	0	2.99242167827237	0	1	NA
SPAC1851.02	395.872047173645	-0.0407257923370534	0.149816641088701	-0.271837574525123	0.78574691242524	0.916076126245715
SPAC1851.03	301.761498701981	-0.0279907199148609	0.111611564289563	-0.25078691525407	0.801978858473942	0.922901147359961
SPAC1851.04c	775.003940788406	0.0124286890398627	0.103628103984417	0.11993550554328	0.904534238112653	0.965784635869433
SPAC186.01	8.60301731219451	0.277587292692806	0.660998394852568	0.419951538240452	0.674520856600403	0.862416910364571
SPAC186.02c	17.6005660320478	-0.514254614800288	0.972146226561195	-0.528988953255908	0.596813113061341	0.819085666247606
SPAC186.03	1.13981222182923	4.00058564919285	8.79763950317417	0.454733982649487	0.649300629784844	NA
SPAC186.04c	1.81622951536729	-1.28548411621925	2.36117926050636	-0.544424617698691	0.586149309120401	NA
SPAC186.05c	1.70877323142248	-0.31825872365532	1.48281236790416	-0.214631824325255	0.83005437989503	NA
SPAC186.06	0.405499128592228	-1.34693006042782	4.6491288599899	-0.289716654666084	0.772033013942999	NA
SPAC186.07c	0.10531062842163	0	8.89301782869216	0	1	NA
SPAC186.08c	0.278518278153572	0.312782415446061	8.76901036851285	0.035669066667908	0.971546236072108	NA
SPAC186.09	0.534350062168673	2.43452296466739	4.52090022364291	0.53850402447185	0.590229127451023	NA
SPAC18B11.02c	206.116943256659	0.464343882864372	0.215058705208456	2.1591494397508	0.0308385751089551	0.137146913843125
SPAC18B11.03c	139.333084758152	-0.288810073204457	0.198009111371172	-1.4585696143198	0.144683601869275	0.391589313754887
SPAC18B11.04	360.002600240015	-0.328583518933723	0.175019432453205	-1.87741163554267	0.0604616979789539	0.218117115205401
SPAC18B11.05	396.112022603896	-0.580986908721317	0.143808711518372	-4.03999801254804	5.34516543866622e-05	0.000870373533010063
SPAC18B11.06	198.61869024792	0.476655786418122	0.179932831410269	2.64907622851378	0.00807121242453726	0.0518083409764067
SPAC18B11.07c	181.063392970785	0.28966636945489	0.152497668511737	1.89948064309321	0.0575013093206484	0.210878437377858
SPAC18B11.08c	137.696738346774	-0.0477379415338306	0.208306718135899	-0.229171396683839	0.818735703148808	0.930290212739188
SPAC18B11.09c	91.7339115263996	0.154038288861851	0.368726166297762	0.41775795411671	0.676124095066755	0.863627949495646
SPAC18B11.10	540.943462241589	0.147972275475708	0.12184650360445	1.2144154415466	0.224589121765669	0.508580747128321
SPAC18B11.11	588.878605840889	-0.0845678176290838	0.118513907830347	-0.713568720982036	0.475493904901627	0.739794734624348
SPAC18G6.01c	187.114977227706	-0.476801990194884	0.186669509787942	-2.55425747213101	0.0106414534870236	0.0642356828671244
SPAC18G6.02c	232.822118227107	0.165468518003769	0.127501173753658	1.29778035081832	0.194362823509753	0.468137553659736
SPAC18G6.03	766.850617001868	0.280811551968524	0.105068128470083	2.67266159640869	0.00752521204243099	0.0493099420675083
SPAC18G6.04c	915.252477720176	-0.26329193120336	0.16220702165632	-1.62318454845448	0.104549959901542	0.315550788066472
SPAC18G6.05c	5269.50330257945	0.155473598351927	0.0802643174482321	1.93702012668584	0.0527428831453179	0.198358382426948
SPAC18G6.06	216.227760818851	0.481344930510512	0.159762603037694	3.01287611342276	0.00258784537567077	0.0218431694421024
SPAC18G6.07c	444.033630068292	0.339725279817009	0.173184464437138	1.96163830815391	0.0498046089447471	0.190302009625197
SPAC18G6.09c	1106.8024030994	-0.381279651152176	0.175838246930103	-2.16835448378723	0.0301317259795513	0.134579368052166
SPAC18G6.10	441.228096548277	0.0682185781174893	0.117377098275692	0.581191553715695	0.561111359555721	0.794720840711529
SPAC18G6.11c	597.519582615288	0.246973661044102	0.125135871885599	1.97364398651322	0.0484222384362812	0.186691159287237
SPAC18G6.12c	145.571743288064	0.216306533471266	0.245021432024328	0.882806584241127	0.377340782435316	0.664678307743953
SPAC18G6.13	26.9598315912697	-0.251384961567985	0.38684003844921	-0.649842148128602	0.515794190425173	0.767717579571814
SPAC18G6.14c	5892.63729000565	0.345578522693177	0.126569221188457	2.73035197221151	0.00632667385547831	0.0430127451198389
SPAC18G6.15	342.724798563815	0.26420525821383	0.13247113719716	1.9944364017998	0.0461043837234256	0.180574761979192
SPAC1952.01	138.837553943729	0.0619957102356803	0.151911368926514	0.408104480091086	0.683196971054668	0.868688479657097
SPAC1952.02	125.107899540682	0.497927042941273	0.204454482817499	2.43539313043937	0.0148756180628627	0.0820080198742318
SPAC1952.03	178.898916084079	0.021290613819225	0.154538225627928	0.137769239505086	0.890422795813505	0.957501730052372
SPAC1952.04c	94.4347028695354	-0.13020328745542	0.300503727305028	-0.433283435859872	0.664808870235151	0.857087504786881
SPAC1952.05	239.924623757214	-0.0855922552544519	0.153280874190023	-0.558401403350184	0.576570314755231	0.804479150356587
SPAC1952.06c	204.641359000408	0.0934609018292373	0.156693264588277	0.596457684858455	0.550869514226862	0.787356013252585
SPAC1952.07	93.3302620820411	0.0943397547281134	0.213203825906161	0.44248621865555	0.65813740073639	0.853198191164909
SPAC1952.08c	254.201073242969	0.0168017300921113	0.124611322212022	0.134833093765939	0.892743839708002	0.959002783322913
SPAC1952.09c	1629.10308833015	-0.406217504866537	0.177559044343647	-2.28778830370558	0.0221498523050581	0.108055116224512
SPAC1952.10c	67.8632876921531	-0.265166253400967	0.245530312860217	-1.07997358986761	0.280153940962019	0.573872676566518
SPAC1952.11c	1044.72627313148	-0.16658957564966	0.0965212799787283	-1.72593624624926	0.0843588829551694	0.272501991643293
SPAC1952.12c	49.0720703306449	-0.163547037345475	0.340479906228456	-0.480342699682658	0.630983731309048	0.83624597393415
SPAC1952.13	966.2938282746	-0.120052305003774	0.142421165458998	-0.842938650423671	0.399262755901408	0.681323309328046
SPAC1952.14c	109.108078086205	0.140269542132241	0.217288238995842	0.645545947541713	0.51857345251954	0.769936634101062
SPAC1952.15c	4.30865909888679	0.359226927061119	0.9145583805973	0.392787310993211	0.69447657736841	NA
SPAC1952.16	241.709851762164	0.0685943738531473	0.155437138818201	0.441299771564729	0.658995991478185	0.853894198845107
SPAC1952.17c	267.670526992313	0.0333420963293069	0.160979747626644	0.207119819858559	0.835916283692833	0.937041016553152
SPAC19A8.01c	549.797263731215	-0.169681622966272	0.123754062796926	-1.37111961523809	0.170337671211927	0.432980826525936
SPAC19A8.02	1087.98550911499	0.0793640960343368	0.135330605975115	0.586446025734419	0.557575822452246	0.792817597723953
SPAC19A8.03	465.338056108201	-0.204576490743591	0.141672073753547	-1.44401423176365	0.148734972089781	0.399119978989012
SPAC19A8.04	4281.39197281462	-0.350876059897413	0.0761674213314617	-4.60664223317326	4.09223183511557e-06	9.36979978798876e-05
SPAC19A8.05c	572.894978003238	-0.158836237792995	0.127420116945464	-1.24655542312033	0.212560555302109	0.492319391851024
SPAC19A8.06	368.167127894129	0.0832659197742487	0.139213403540279	0.59811711844368	0.549761788760163	0.786661973857973
SPAC19A8.07c	168.056851067591	0.181797869774729	0.17846785193045	1.01865892264774	0.308364920342405	0.604439239029425
SPAC19A8.08	827.711955724004	-0.0208388427937574	0.0901667985841268	-0.231114369379706	0.817225952139373	0.92988238575493
SPAC19A8.09	28.2036036457982	-0.392812481400076	0.473059112898311	-0.830366587789453	0.406331550499038	0.685361937844271
SPAC19A8.10	168.063370767515	0.106810797547203	0.194025157532958	0.550499733670151	0.58197665950855	0.80787282630037
SPAC19A8.11c	115.560178270471	0.422043313151157	0.193274454858986	2.18364767066129	0.0289881477699505	0.130939660675151
SPAC19A8.12	632.925739972685	-0.0934404899028888	0.080600768979531	-1.15930022859482	0.246333828618007	0.532533488565313
SPAC19A8.13	147.955236065634	0.212650463467212	0.177753027495431	1.19632540983122	0.231569596611066	0.51713748480857
SPAC19A8.14	155.92462519547	0.452338775440695	0.179266707941595	2.52327261784752	0.0116268225647619	0.0689304480625167
SPAC19A8.15	3552.93722843231	-0.385295830778308	0.115291721977889	-3.34192103447116	0.000832007267396579	0.00878458556530381
SPAC19A8.16	1000.61249937973	-1.39571865553367	0.865306127721866	-1.61297673831138	0.106749561640489	0.319168116170197
SPAC19B12.01	432.830602262505	0.278145423840261	0.155785170837904	1.78544223653786	0.0741896128954304	0.249357214096227
SPAC19B12.02c	3281.84952686537	-0.129678268064526	0.494305755084395	-0.262344240848228	0.793056056795382	0.919003877333567
SPAC19B12.03	3084.07650598506	0.0311677735488547	0.132479621631183	0.235264663086255	0.814003320201059	0.928312522507127
SPAC19B12.04	804.349616587033	0.285306419535537	0.183748209514782	1.55270312722467	0.120494074886247	0.3476044928091
SPAC19B12.05c	740.053053175083	0.0024338672217326	0.0842311384057292	0.0288951006456664	0.976948253110308	0.992982305468664
SPAC19B12.06c	421.6154130805	-0.147922765671828	0.227558835984136	-0.650041845363193	0.515665192187949	0.767717579571814
SPAC19B12.07c	159.704323661368	-0.0442981646332185	0.183734353428214	-0.241098976901595	0.80947840570717	0.92618092140648
SPAC19B12.08	205.034208000523	-0.3543510522906	0.310357508208019	-1.14175118345484	0.253557458941204	0.541513947157295
SPAC19B12.09	179.183666021209	0.0540617793266128	0.191772810366026	0.281905340091894	0.7780160947392	0.911107544572451
SPAC19B12.10	318.186406788462	-0.317020677267666	0.185891382326016	-1.70540814372813	0.0881183305613873	0.281150637178244
SPAC19B12.11c	165.738247068081	0.44895020340515	0.189631030588713	2.36749334753588	0.0179090419950638	0.0948798182291676
SPAC19B12.12c	105.493887024984	-0.108792875133695	0.197481555100491	-0.550901450408036	0.58170123315331	0.807678106255618
SPAC19B12.13	657.723018070745	-0.0321726355463288	0.175799397946532	-0.183007654873277	0.854792012335379	0.945605496900565
SPAC19D5.01	1353.52109914861	0.138045251467465	0.587220189179849	0.235082604466083	0.814144620026048	0.928312522507127
SPAC19D5.02c	179.250070628689	-0.0674630986278215	0.170051415762188	-0.396721769856752	0.691572644781287	0.872574117155915
SPAC19D5.03	144.216464564246	-0.260496108383867	0.188684218152631	-1.38059298723726	0.167404140785988	0.429359289844234
SPAC19D5.04	7101.39729025797	0.136054414455411	0.0727709180877154	1.8696261917627	0.0615357454924674	0.220183868145126
SPAC19D5.05c	127.482175622595	0.0656798078294346	0.164788871947803	0.398569436474078	0.690210485605831	0.87166057945487
SPAC19D5.06c	137.429982575223	0.10254582623295	0.20145452195474	0.509027175155636	0.610733176071172	0.826464033682827
SPAC19D5.07	96.638567788928	-0.224770756516239	0.22269098194724	-1.00933928509728	0.312811945623813	0.607133545647258
SPAC19D5.10c	1.00737853124712	0.873403587437754	2.82704605109879	0.308945652688709	0.757362868521449	NA
SPAC19D5.11c	15.1794054383152	0.467312816553737	0.607569874832098	0.769150736255445	0.44180383172246	0.713729645150864
SPAC19E9.01c	637.536552355748	-0.0627400481297397	0.101326572186834	-0.61918652507118	0.535793487757196	0.778976992931504
SPAC19E9.02	712.37411990065	-0.204761778824496	0.110526200847793	-1.85260849693437	0.0639384936945956	0.225717498990724
SPAC19E9.03	2608.82250849449	-1.12595604601532	0.103176854969782	-10.9128742715126	1.00042302167021e-27	1.86828999296911e-25
SPAC19G12.01c	176.592523717733	0.0198202143034662	0.180421277526195	0.10985519321904	0.912524218023172	0.968927748881989
SPAC19G12.02c	379.056156535684	-0.0966590291817585	0.145898314306128	-0.662509567992308	0.507644704944937	0.761634360559862
SPAC19G12.03	644.959871038084	-0.890081387783441	0.151394742604612	-5.87920936005031	4.12230715610445e-09	1.7348526454141e-07
SPAC19G12.04	58.4621676856481	-0.87795105749389	0.312077067070638	-2.81325079646166	0.00490433837666734	0.0350159213129797
SPAC19G12.05	240.125233837117	-0.00836002825183386	0.179760387346197	-0.0465065100006346	0.962906545472252	0.989903093303158
SPAC19G12.06c	738.318042537934	0.36164154648095	0.10948995016318	3.30296566892188	0.000956680994669495	0.0098741375201121
SPAC19G12.07c	378.116265814307	-0.114140641327297	0.125130627502525	-0.912171892728609	0.361678237556179	0.652864929731384
SPAC19G12.08	1177.08170880023	-0.238392100073606	0.177190863212538	-1.34539724990028	0.178496982894649	0.443902609146244
SPAC19G12.09	3211.19057565857	-0.695609472579354	0.290848405585179	-2.39165647540617	0.0167725327325389	0.0900562943482952
SPAC19G12.10c	18299.6405710558	-0.757211058014381	0.132579873798173	-5.71135751092273	1.12078515735714e-08	4.34922863660146e-07
SPAC19G12.11	307.020875626297	-0.275132797431624	0.130700830828138	-2.10505775432601	0.0352862810106373	0.150622010942549
SPAC19G12.12	149.877574101149	0.0799563235053739	0.188735924636717	0.423641252502806	0.671827465314087	0.861437738072647
SPAC19G12.13c	93.4188550758397	-0.133425594816724	0.2205595336792	-0.604941407841336	0.545217928629176	0.784546675051278
SPAC19G12.14	659.033816184878	0.21517326840111	0.0907339884572492	2.37147371188793	0.0177173069904168	0.0941143347330941
SPAC19G12.15c	2219.04848187011	0.0307531534015612	0.0926609194158748	0.331889145881846	0.739972966636818	0.895882992022209
SPAC19G12.16c	2243.6104398018	0.280864774668808	0.319534439264471	0.878981230678371	0.379411452733433	0.666071410528437
SPAC19G12.17	55.5609426367795	0.439262938764049	0.267986988118695	1.63912039852283	0.101188187566785	0.309846627617106
SPAC1A6.01c	223.97025230775	0.169666131063504	0.165788065994023	1.02339170220866	0.306122681123993	0.602168907964773
SPAC1A6.02	248.504613831255	0.232937959890263	0.166957962373737	1.39518928344866	0.162958767784888	0.421759028273058
SPAC1A6.03c	1417.96556367265	-0.353441756836787	0.142482927767946	-2.48059021788504	0.013116506646073	0.0753595583151607
SPAC1A6.04c	18641.1739842422	-0.871970678578511	0.114925316543833	-7.58728106914492	3.26687938876379e-14	2.44035890340655e-12
SPAC1A6.05c	314.075835489161	0.0556619762093725	0.116896792379342	0.476163417972528	0.633957959233126	0.836505357557333
SPAC1A6.06c	8.39083828921401	-0.951466928032681	0.773505599230062	-1.2300711578297	0.218670459485478	0.49991379720169
SPAC1A6.07	730.146747655387	0.0923839221176407	0.155154875640269	0.595430351359602	0.551555842380186	0.787599723692811
SPAC1A6.08c	20.2697480083507	-0.0125926869207274	0.446925900689601	-0.0281762298879904	0.977521595497383	0.992982305468664
SPAC1A6.09c	357.434613000958	0.139922981552238	0.149333410489506	0.936983767353732	0.348766907873986	0.640513534558987
SPAC1A6.10	531.423588351119	0.112370811025906	0.124642981045834	0.901541427227137	0.36730051765332	0.656704723603587
SPAC1A6.11	0.348806333331331	0.152429865833679	7.27546825647731	0.0209512103496529	0.98328457562237	NA
SPAC1B1.01	358.991875511313	0.0890576840751387	0.124518762927513	0.715214976292226	0.474476216344738	0.739366328259754
SPAC1B1.02c	314.333803620872	-0.0072763315442834	0.127678845737775	-0.0569893274194177	0.954553696810446	0.986729664929881
SPAC1B1.03c	1373.15319413418	0.465082177688886	0.0975832534046562	4.76600401669631	1.87915514171441e-06	4.73832536999379e-05
SPAC1B1.04c	463.14640475511	0.0563452796230082	0.128623403207812	0.43806397761046	0.661339906328054	0.85550914756086
SPAC1B2.02c	329.192109676036	-0.0381927413439651	0.124860663144049	-0.3058828968408	0.75969380856838	0.903384524651725
SPAC1B2.03c	1336.65668867766	0.322368538895303	0.175226210280753	1.83972784881208	0.0658082028260172	0.23025165110555
SPAC1B2.04	472.42839942593	-0.166096287056807	0.150755780655947	-1.1017573345056	0.270567183568114	0.56456336906531
SPAC1B2.05	375.224667229929	0.247995468455619	0.126882628163193	1.95452657346169	0.0506389753740522	0.192260811204153
SPAC1B2.06	2.70141588479045	0.313271935933356	0.980302004222547	0.319566760634958	0.749296775198747	NA
SPAC1B3.01c	231.163791390803	0.279643822456148	0.221245192041146	1.26395434800744	0.206246413106283	0.485651588752129
SPAC1B3.02c	118.459283967538	0.251844239624736	0.175773661400322	1.43277575046448	0.151921933469622	0.405306015363598
SPAC1B3.03c	971.863236973962	0.846873169344522	0.171689998246966	4.93257136694908	8.11541132574908e-07	2.20444082193984e-05
SPAC1B3.04c	201.757375478549	-0.238515333707953	0.15263847200846	-1.56261609913609	0.11814291930141	0.342895622022937
SPAC1B3.05	507.622525178607	0.189862205648205	0.111600265079194	1.70127020319776	0.0888922604765066	0.28226362837811
SPAC1B3.06c	343.241890127393	-1.03104764517604	0.134231627760021	-7.68110811424673	1.57718299696719e-14	1.24016389340473e-12
SPAC1B3.07c	132.079455105811	0.0293236835408591	0.211117709245378	0.138897317736509	0.88953129055916	0.957345437304818
SPAC1B3.08	646.282144368115	-0.0734812986208488	0.157979046673611	-0.465133194357497	0.641836076054385	0.842436281682628
SPAC1B3.09c	523.39773366927	0.218133431164793	0.108933294191943	2.00244959801213	0.0452363987234621	0.178546106708343
SPAC1B3.10c	271.64137276427	-0.0375380678976228	0.127312991582091	-0.294848683006701	0.768109475018011	0.906322054708709
SPAC1B3.11c	47.7536918401928	-0.0776722567032666	0.297300219478479	-0.26125865914098	0.793893044901308	0.919713577746575
SPAC1B3.12c	75.4174017061554	0.0903842196680291	0.253489843014348	0.356559531511144	0.721421577781433	0.88412033565213
SPAC1B3.13	848.922250666209	0.395672187790267	0.109165731718333	3.62450909788404	0.000289510829378143	0.00353807099460897
SPAC1B3.14	514.414829245572	0.218444681038311	0.12464644843236	1.75251428167928	0.0796854162913479	0.262080378512435
SPAC1B3.15c	169.486008621822	0.480014468935806	0.161157163753102	2.9785487517713	0.0028961695244912	0.0236118814165885
SPAC1B3.16c	5191.57189352124	-0.757891355372452	0.142310234933979	-5.32562788420705	1.00604904290983e-07	3.13132764605686e-06
SPAC1B3.17	151.950134819553	0.0539935357546497	0.135085311518756	0.399699531707804	0.689377837075949	0.871354770897609
SPAC1B3.18c	143.423343626583	-0.028015671083241	0.170908835850137	-0.163921724373612	0.869792764848767	0.95108275782726
SPAC1B3.20	152.06176878738	-0.292055697831971	0.258322962762147	-1.13058357146857	0.258230405400178	0.548200675904605
SPAC1B3.21	29.9284198036217	-0.304582972236194	0.479588085876203	-0.635092866578876	0.525367849191483	0.773497134574115
SPAC1B9.02c	1045.03288297939	-0.0612546924925521	0.0773640980495935	-0.791771558601838	0.42849388889553	0.701556021928682
SPAC1B9.03c	349.197797640402	0.374257080225449	0.149739357249728	2.49939018771985	0.0124407248999595	0.0726032929708577
SPAC1D4.01	123.662028947185	0.0202849362849614	0.208479817872113	0.0972992805346977	0.922488727341188	0.973647586469612
SPAC1D4.02c	330.94999987536	-0.0564420713184887	0.147753092691613	-0.382002638931514	0.702459407228182	0.877303535547674
SPAC1D4.03c	186.075506245494	0.0757774685723647	0.163911006699049	0.462308603298966	0.643860030909685	0.843885456360155
SPAC1D4.04	1516.75946357422	0.21388852822522	0.0875790523459456	2.44223387323649	0.0145966871165069	0.0809933168135981
SPAC1D4.05c	202.733581545994	0.281701916348824	0.152374423023015	1.84874804288037	0.0644942029357774	0.226983131180333
SPAC1D4.06c	133.138418783472	-0.0945612346595733	0.189295592678156	-0.499542716878507	0.617397101316552	0.829622517269345
SPAC1D4.08	307.666399886781	0.169725212715205	0.13772665073638	1.23233384248974	0.217824402895042	0.498557639273896
SPAC1D4.09c	248.24323504043	0.174179452450657	0.154039003945286	1.13074901803783	0.258160743481296	0.548200675904605
SPAC1D4.10	350.970243853848	0.225169101778042	0.200572366919088	1.1226327197349	0.261593513105863	0.552787423734313
SPAC1D4.11c	567.973708351251	-0.347958166891266	0.117691524715228	-2.95652696940755	0.00311125021228852	0.024990364608382
SPAC1D4.12	459.746290487239	0.0549636032154189	0.171520719287384	0.320448768194162	0.748628161300998	0.898544553719547
SPAC1D4.13	332.149344490197	-1.03314634799737	0.182203702055906	-5.67028186771072	1.42562776150611e-08	5.49648484049066e-07
SPAC1D4.14	1509.36671185149	0.0216571840186873	0.076437765694557	0.283330940169401	0.776923161753587	0.91091322197111
SPAC1F12.02c	3777.77769413524	0.398106455246904	0.0990294177041032	4.02008276405738	5.81776994270582e-05	0.000922201410546684
SPAC1F12.04c	138.270327552297	0.28964494332869	0.208354718129648	1.39015303290833	0.164482412079714	0.424415757594289
SPAC1F12.05	273.670649785834	0.165287206514643	0.163618586041114	1.01019823306082	0.312400325655462	0.606931088169645
SPAC1F12.06c	41.7124094353582	-0.617388875274145	0.297634830421506	-2.0743166194622	0.0380499153208005	0.158789311422559
SPAC1F12.07	1528.07215422848	-0.545828111234096	0.0911082433794795	-5.99098490968199	2.08573994945512e-09	9.37171574281487e-08
SPAC1F12.08	100.106366689171	0.0146319745408208	0.200103298183656	0.0731221058005325	0.941708950859381	0.98316783548841
SPAC1F12.09	354.696011112609	-0.202739060787251	0.135424648595152	-1.4970617453351	0.134377192519309	0.372544070041289
SPAC1F12.10c	135.942697759491	-0.200768538910283	0.188088933883698	-1.06741281778133	0.285785462916101	0.580705177282087
SPAC1F3.01	654.845686235989	0.084328467411043	0.10623815742324	0.793768166319835	0.427330408146695	0.700546990646457
SPAC1F3.02c	1007.53154697496	-0.272671359046292	0.109362649736029	-2.49327681529704	0.0126570127522726	0.073506616333898
SPAC1F3.03	801.846967029848	-0.238012769361062	0.142490870506028	-1.67037206324733	0.0948457734086617	0.295823769253738
SPAC1F3.04c	276.436695387379	-0.0236654913258305	0.140429664585205	-0.168522024144489	0.866172618679946	0.949789024624671
SPAC1F3.05	518.884750264397	-0.0805418875726489	0.123261541180352	-0.65342268806134	0.513483816129683	0.766230072767477
SPAC1F3.06c	3383.44284208089	0.0819657401522585	0.0911286723860442	0.899450612042616	0.368412691035156	0.657008129401998
SPAC1F3.07c	193.168572601545	0.243828965943073	0.195667090869017	1.24614192841604	0.212712294136436	0.492319391851024
SPAC1F3.08c	0.122213324282682	0	8.89301782869216	0	1	NA
SPAC1F3.09	989.390789825171	-0.0487277543427623	0.222199528840319	-0.219297289229536	0.826418473394962	0.932881903477199
SPAC1F3.10c	373.427578173185	-0.148906163462561	0.131810775835394	-1.12969643429241	0.258604160236853	0.548489204718918
SPAC1F5.02	3087.53766630938	0.0785985436619263	0.053227023478468	1.47666614673131	0.13976515102943	0.382781313941988
SPAC1F5.03c	564.609946810792	0.044795687291597	0.112761546670188	0.397260312707649	0.691175510381568	0.872326261888121
SPAC1F5.04c	1352.44439506579	-0.10714040071207	0.0740058907864462	-1.44772800615613	0.147693134212019	0.396502322574586
SPAC1F5.05c	54.5821787519001	0.21220388519766	0.311468485632751	0.681301303297399	0.495680858800992	0.75454502769379
SPAC1F5.06	1921.49584294465	-0.0175113609172336	0.0724083444826084	-0.24184175238863	0.80890278526704	0.925901275507414
SPAC1F5.07c	402.295225108258	0.0116759384308807	0.104711880555773	0.111505383810405	0.911215596562146	0.968255935001925
SPAC1F5.08c	339.886639196605	-0.169130581739261	0.134184730605775	-1.26043090727032	0.207513957947897	0.486172861840443
SPAC1F5.09c	59.8598306184045	0.427545388473378	0.287192230473121	1.48870806069175	0.136564261471406	0.376413686927075
SPAC1F5.10	435.568365779675	0.308635243857793	0.100180948481901	3.08077781788572	0.00206460646577065	0.0181442474109491
SPAC1F5.11c	3548.73245064996	0.0385374235301681	0.0704073474054424	0.547349459258129	0.584138670528068	0.808994830840262
SPAC1F7.01c	2660.64671508736	0.17268310031788	0.0834972970753614	2.06812802768961	0.038627985789817	0.160306141027741
SPAC1F7.02c	742.853899758621	0.595147018941785	0.128522724579892	4.63067539913402	3.64474880199581e-06	8.45227285911733e-05
SPAC1F7.03	1471.54123149454	-0.221614567950535	0.101767633578874	-2.17765275812152	0.0294318985374538	0.13214502303518
SPAC1F7.04	1094.94392114393	-0.09256044868383	0.0747501490818711	-1.23826440242215	0.21561803850308	0.495399230332335
SPAC1F7.05	2597.92710724864	0.23448303687066	0.403818837146018	0.5806639396217	0.561466969778124	0.794724446090495
SPAC1F7.06	117.003677755977	-0.172544066348552	1.18860936282081	-0.145164653540226	0.884580872665682	0.956468421388748
SPAC1F7.07c	566.587871360305	1.99396026798594	0.446272298551088	4.46803504152	7.89413766874341e-06	0.000164374100029305
SPAC1F7.08	1090.0486560698	2.25801517678865	0.318912311131596	7.08036378017685	1.43776532513557e-12	9.44185228902214e-11
SPAC1F7.09c	533.021088978613	-1.54394495992377	0.219763662081066	-7.02547884988486	2.1333332725827e-12	1.37083867064024e-10
SPAC1F7.10	114.913514180283	-0.361595128626739	0.215648559074308	-1.67677971129935	0.0935855665412602	0.293195356839902
SPAC1F7.11c	543.907386947297	0.0474877110865791	0.0926831226404686	0.512366326615805	0.608394653291858	0.825169709964501
SPAC1F7.12	1824.02210165254	-1.16792069736993	0.193296052894164	-6.0421342282111	1.52088851843918e-09	7.04560448542057e-08
SPAC1F7.13c	4415.26673807852	0.429471417678431	0.164605270209056	2.60909882856718	0.00907810200305644	0.0566019128951317
SPAC1F7.14c	13.0445415899038	0.306417067072682	0.5729069774743	0.534846107868232	0.592756276826508	0.815261567391303
SPAC1F8.01	7569.04820424373	-1.16534773904349	0.335218117058979	-3.47638650699315	0.000508219279821801	0.00580516808322194
SPAC1F8.02c	31.5951273266568	-1.4362183054712	1.66875656062107	-0.860651780710706	0.389429857891559	0.673518031787686
SPAC1F8.03c	487.297828375666	9.05821827964011	0.619896305204803	14.6124734146422	2.33870710643066e-48	1.27055578800269e-45
SPAC1F8.04c	268.81505082099	-2.12318044264715	0.395998691369815	-5.36158449236985	8.24951203698668e-08	2.62229169856555e-06
SPAC1F8.05	288.092504331777	-0.860690826021374	1.34988973750643	-0.637600836651501	0.523733550914952	0.772797950683396
SPAC1F8.06	47.6348150368613	0.139942979068147	0.376484921497861	0.371709386159154	0.710109235829597	0.878809277781488
SPAC1F8.07c	20550.5106953405	0.33085944398951	0.245728067184455	1.34644547438349	0.178158893760423	0.443430882595706
SPAC1F8.08	3.38439310531559	1.16816311827789	1.87353604757025	0.623507148310737	0.532951306276386	NA
SPAC20G4.01	181.834521070441	-0.114910576715557	0.170466329161628	-0.674095449117136	0.500250632611102	0.758550673140035
SPAC20G4.02c	381.764794290749	-0.185319132742603	0.29031407537736	-0.638340157988271	0.523252276263039	0.772428780990168
SPAC20G4.03c	959.512961579708	-0.285831363123921	0.157532606977949	-1.81442666764177	0.069612063198258	0.239908702233443
SPAC20G4.04c	44.4972640146689	0.175983509416501	0.250764594653407	0.701787705157243	0.482811567365258	0.745358286379433
SPAC20G4.05c	645.212333555173	-0.508372395346476	0.224094365873259	-2.26856393004541	0.0232948571794279	0.112266182664727
SPAC20G4.06c	907.852026714082	0.0955419372883124	0.101853739153344	0.938030729971246	0.348228617993143	0.639826717024046
SPAC20G4.07c	472.086936942961	0.0898069240241796	0.175582579510761	0.511479693910496	0.609015203706064	0.825169709964501
SPAC20G4.08	1377.04333029723	0.101482125605391	0.0951409325069137	1.06665052497795	0.2861296760687	0.581206983068168
SPAC20G4.09	0	NA	NA	NA	NA	NA
SPAC20G8.01	526.054554595164	0.0587576646537058	0.102717233156523	0.572033171533828	0.567299501997715	0.79768984092667
SPAC20G8.02	471.295195231175	-0.161766465643974	0.137326371232164	-1.17797087473091	0.238808217659405	0.525448420004641
SPAC20G8.03	4379.4005598287	-0.348448248575471	0.195709349975228	-1.78043741200702	0.0750044036563965	0.251529919332562
SPAC20G8.04c	1794.70206373663	-0.766118307528217	0.0765092631190021	-10.0134059105575	1.33090082239364e-23	1.80760529877826e-21
SPAC20G8.05c	835.612630313469	0.170713917002819	0.283086098225167	0.603045921622872	0.546478140381238	0.784798596651862
SPAC20G8.06	3433.18172090045	0.0490123386222821	0.0639804671547588	0.766051590460083	0.443645605715134	0.714616210176183
SPAC20G8.07c	309.52127319318	0.270140309773145	0.19762070872684	1.36696357134588	0.171636724122762	0.434543407728741
SPAC20G8.08c	322.753996465448	0.277900479129593	0.165421830768556	1.67995045054487	0.0929669566955805	0.292087422202587
SPAC20G8.09c	1194.77960950786	0.336903929189859	0.143716117682703	2.34423205011477	0.019066304865204	0.0980552821639063
SPAC20G8.10c	183.521986304482	0.224230511885414	0.272956795781691	0.821487192664557	0.411368816260884	0.689383075147236
SPAC20H4.01	581.213850410854	0.421861648626619	0.124970166558461	3.3756988587294	0.000736284612350877	0.00789952754651498
SPAC20H4.02	384.482667334429	-0.363033369907912	0.14059446532722	-2.58213130270091	0.00981922186884757	0.060370030749211
SPAC20H4.03c	248.123793320057	0.0127269370230864	0.138142206765144	0.0921292436331465	0.926595354192247	0.975543292355106
SPAC20H4.04	271.868394091503	-0.0242808454158691	0.137188776902127	-0.176988569795265	0.859517367824266	0.947164999099726
SPAC20H4.05c	105.808207573359	0.0341422956409034	0.188100047288215	0.181511361284185	0.855966216254945	0.945827524238673
SPAC20H4.06c	215.514774005279	0.168742276889597	0.190980598185407	0.88355717016751	0.376935308065663	0.664448702728133
SPAC20H4.07	175.598357439534	-0.0386318700163243	0.169775160707832	-0.227547244574878	0.819998236696221	0.930290212739188
SPAC20H4.08	110.854113008822	0.147681975571072	0.17564232339405	0.840810874721525	0.400453893954538	0.681465276204756
SPAC20H4.09	348.862829397437	0.135115779417671	0.114546963370048	1.17956666368513	0.238172608199408	0.524943299537258
SPAC20H4.10	1479.37910235395	0.0467110714608649	0.0918332777761532	0.508650813648672	0.610997004821073	0.826464033682827
SPAC20H4.11c	156.031012409678	-0.557633498762102	0.319326631000492	-1.74627934104639	0.0807624238758485	0.264168716520017
SPAC212.01c	49.6158610785999	0.624181241672664	0.49872330350283	1.25155820329363	0.210730892730526	0.489758206270371
SPAC212.02	1.58982216504201	-5.16024158758315	8.78339395994505	-0.58749973086889	0.556868131161563	NA
SPAC212.03	0.0556283952863353	0	8.89301782869216	0	1	NA
SPAC212.04c	41.4845818651856	-0.0429992230774743	0.369702804667208	-0.116307538202694	0.907408811538978	0.96706473707368
SPAC212.05c	0	NA	NA	NA	NA	NA
SPAC212.06c	0.28027414910116	1.53538579696711	8.88828435020365	0.172742650490467	0.86285371746196	NA
SPAC212.07c	1.33262583121918	-3.26604205500885	2.18378653348081	-1.49558668163549	0.134761395933874	NA
SPAC212.08c	1.70428423009705	0.951942940835018	1.55549095861056	0.611988732924131	0.540545212115507	NA
SPAC212.09c	2.03207940230233	0.219840079347379	2.76068045017977	0.0796325700546265	0.93652949030708	NA
SPAC212.10	0.740840952994587	0.0608039802021617	3.32516091477372	0.018286026379057	0.98541067493832	NA
SPAC212.11	15.57608823413	0.39255470094784	0.553738596287623	0.708916993649364	0.478375988836015	0.74300182561351
SPAC212.12	7.70292386388832	2.16714813841673	0.919250147937527	2.35751731264775	0.0183975974140432	0.0960209975077049
SPAC21E11.03c	239.845687401954	-0.15242706361419	0.26629129647159	-0.572407230855374	0.567046118266787	0.79768984092667
SPAC21E11.04	554.786986060956	-1.41669477524672	0.144479230062779	-9.80552550446966	1.06590726903236e-22	1.38475257385595e-20
SPAC21E11.05c	209.267201873218	0.435621734529542	0.138719788880227	3.14029986670225	0.00168774980897921	0.0155408210453925
SPAC21E11.06	689.850465841439	0.102223458888375	0.0873415401046743	1.17038763875546	0.2418450078811	0.527886312973539
SPAC21E11.07	130.461553045736	-0.18612193681627	0.206230930042027	-0.902492835474974	0.366795125615396	0.656277745711859
SPAC21E11.08	1589.48999501889	0.0166502660141862	0.0783237554444139	0.212582580083291	0.831652559963538	0.935967169620103
SPAC222.03c	117.392281445513	0.177446684550555	0.183489351600939	0.967068023306736	0.333510029544923	0.625959779070496
SPAC222.04c	92.6629560803404	0.371297930911048	0.205202887527692	1.80941864602632	0.0703859885351387	0.241456311420404
SPAC222.05c	281.167200122955	0.0646588674245449	0.166842707817319	0.387543862542328	0.698353619271746	0.875643564538599
SPAC222.06	275.185006889958	0.376333759892111	0.140595535484501	2.67671202072841	0.00743485083833819	0.0488249105603396
SPAC222.07c	243.406737394792	0.300252334797081	0.139727595862466	2.14884062767831	0.0316470355997654	0.139368227519674
SPAC222.08c	460.616500378122	-0.791951436804507	0.143607128552127	-5.51470839079579	3.49358731915561e-08	1.20337818212834e-06
SPAC222.09	771.563504023922	0.270261482922537	0.121768330409531	2.2194726823764	0.0264545836978941	0.122552397037686
SPAC222.10c	325.773660125351	-0.0314938542114057	0.12134958146771	-0.259529978022923	0.795226355056867	0.919713577746575
SPAC222.11	620.949709183259	0.247695299794862	0.246411923229294	1.00520825676269	0.314796580191563	0.608810473535527
SPAC222.12c	15051.5966170347	-0.436398130583325	0.0638339286726199	-6.83646047890058	8.11737382577926e-12	4.80291346364919e-10
SPAC222.13c	402.961594088188	-0.208440609725058	0.123023431333054	-1.69431633849295	0.0902051875116618	0.285522351996658
SPAC222.14c	953.72460168501	0.0276389356391542	0.0889624399030167	0.310680953324629	0.756043178247465	0.902900486252368
SPAC222.15	7.96597361035978	-0.398105989853568	0.825920133294311	-0.482015117207109	0.629795207327154	0.836182217060003
SPAC222.16c	152.153938078687	-0.106604619534699	0.1770148241487	-0.602235547488084	0.54701735665383	0.784836261940889
SPAC222.17	63.6044017120323	-0.465896302982088	0.252614845002873	-1.84429502936294	0.0651401555105775	0.228449277776533
SPAC222.18	48.7564122856821	-0.445561593100306	0.275269681058281	-1.61863664529756	0.105525465627074	0.316735400596381
SPAC222.19	70.2939863139346	-0.120178865809665	0.29299057567784	-0.410179970914178	0.681673932353806	0.867305383483519
SPAC227.01c	161.066330297889	-0.0344816671984833	0.162515523887115	-0.212174605685268	0.831970817440092	0.935967169620103
SPAC227.02c	107.351970691456	0.224155672673194	0.258648262607784	0.866642870178894	0.386137716629194	0.670607089385662
SPAC227.03c	201.917484243264	0.0163991759061225	0.26357721627332	0.0622177293545627	0.95038944385894	0.985424492339513
SPAC227.04	62.8318632983975	-0.298805256298834	0.333791481286784	-0.895185386837686	0.370687995072363	0.659952950958601
SPAC227.05	88.3892390278337	0.0806300401789824	0.193370613605903	0.416971527759174	0.676699233662345	0.863908271815033
SPAC227.06	319.869819089281	-0.512437748843985	0.180416997820339	-2.84029639687429	0.00450716344009954	0.0331709466970872
SPAC227.07c	650.57950055599	0.131067962815642	0.0806430926700776	1.62528442890775	0.104101967708375	0.314994105835568
SPAC227.08c	187.490307733098	-0.330256507392125	0.188525026228709	-1.75179133507439	0.0798096947059469	0.26234473903341
SPAC227.09	207.653558904412	0.171356652336664	0.136159432147479	1.25850005125654	0.208210968678265	0.486612729300474
SPAC227.10	121.811360409493	0.10787874644354	0.16826640058972	0.64111876206693	0.521445525202954	0.772090797475929
SPAC227.11c	247.506004000878	-0.175481332940161	0.156714329051993	-1.11975295431946	0.262819052274888	0.553810527642711
SPAC227.12	156.931908226452	0.00957056852217745	0.160555913082262	0.0596089445629693	0.95246709430779	0.985602449845216
SPAC227.13c	964.192833916855	-0.345265479701056	0.122381688128981	-2.82121847622475	0.00478416084185907	0.0344875092773821
SPAC227.14	239.921265989799	-0.638693610205783	0.173678376963056	-3.67745036183545	0.000235576900060996	0.00297005813241458
SPAC227.15	1228.36432017791	-0.150094614484404	0.119090931899438	-1.26033621612051	0.207548100546381	0.486172861840443
SPAC227.16c	111.501383066005	-0.320117517886295	0.19644024391052	-1.62959234581337	0.103187683183401	0.313338208691058
SPAC227.17c	120.298684175165	-0.659394664454653	0.212117626422169	-3.10862739498267	0.0018795859425378	0.0168908354776029
SPAC227.18	2469.24383982737	-0.634024679199062	0.120479280409279	-5.26252046862518	1.42093838848259e-07	4.26709940179495e-06
SPAC227.19c	8.09621890702151	0.291204400834815	0.68778629615093	0.423393723405783	0.672008023530214	0.861437738072647
SPAC22A12.01c	281.851658692984	0.0783210965009439	0.125703819971508	0.623060592102101	0.533244705004421	0.77828470425978
SPAC22A12.02c	4.09828042934444	0.746404274505015	0.991067305149195	0.753131770795982	0.451370734431373	NA
SPAC22A12.03c	153.651227202319	-0.188443006040919	0.187826173574866	-1.00328406022607	0.315723824660433	0.609485533487523
SPAC22A12.04c	2486.40128032188	0.46672310940381	0.13184742491844	3.53987277106491	0.000400319971622921	0.00471856439924768
SPAC22A12.05	55.5051267133698	0.815169045418814	0.263923530501087	3.08865618715818	0.00201063975477788	0.0178908246239965
SPAC22A12.06c	497.74200519079	0.309325181702743	0.148809889555637	2.07866011208276	0.0376486016516615	0.157665061997428
SPAC22A12.07c	2255.35745433094	-0.0583399272248301	0.071857610180878	-0.811882375130183	0.416859128610695	0.693130771294268
SPAC22A12.08c	816.356074082305	-0.435910677692987	0.153435021277854	-2.84101161561806	0.00449706743674888	0.0331374537632691
SPAC22A12.09c	269.478496704614	0.203179750653286	0.141291077101226	1.43802251933942	0.150427664714566	0.402577574713053
SPAC22A12.10	596.922907757541	-0.0128851744608796	0.131580138148881	-0.0979264396751148	0.921990705060287	0.973465804494749
SPAC22A12.11	4834.3555088383	-0.921827323703329	0.175128006973171	-5.26373445136363	1.41158295700234e-07	4.2604140156798e-06
SPAC22A12.12c	165.879922079377	0.38636209324058	0.158138126822615	2.44319381418983	0.0145579167908034	0.0808532627712278
SPAC22A12.13	91.0844427517714	-0.0307934135927247	0.221718659496437	-0.138885079238085	0.889540961734592	0.957345437304818
SPAC22A12.14c	255.833656932571	0.384865312663008	0.133373070245581	2.88562984982164	0.00390631282845043	0.029928365977974
SPAC22A12.15c	8219.29419809039	0.481357014082219	0.0856656020311958	5.61902330303976	1.92039956662716e-08	7.17269238135246e-07
SPAC22A12.16	2528.70426477933	-0.0719802855228971	0.112449500318966	-0.640112097596907	0.522099724602717	0.772224896481972
SPAC22A12.17c	52.8374177177791	-0.252498497110838	0.690355507479178	-0.365751405435777	0.714550583838009	0.879823731505444
SPAC22E12.01	155.992369056653	0.34211661526544	0.168060634227981	2.03567371286571	0.0417831304194925	0.169285415177551
SPAC22E12.02	118.892479752531	-0.000264098780171471	0.197701973272489	-0.00133584291446332	0.998934151879889	1
SPAC22E12.03c	273.996164047721	0.0415950193902661	0.248643075590741	0.16728806660488	0.867143393298561	0.949789024624671
SPAC22E12.04	442.004853940236	-0.152056383796907	0.204501415102139	-0.743546853800312	0.457150665845714	0.724458334418984
SPAC22E12.05c	280.731949565082	0.127645117802049	0.17799313637908	0.717135055872031	0.473290767021203	0.739096122522101
SPAC22E12.06c	351.515575633396	-0.225984851887156	0.124718761935802	-1.81195554204972	0.0699930662059023	0.240805160418234
SPAC22E12.07	517.870130603402	-0.0523675915126239	0.137761430285523	-0.380132460907871	0.703847090866927	0.878119042801828
SPAC22E12.08	55.3001549405441	-0.550958767573338	0.256575422453094	-2.14735597940626	0.0317649523640091	0.139668189000316
SPAC22E12.09c	902.834080689067	0.0889088633540386	0.154138571286505	0.576811258933882	0.564066962953546	0.795578043571015
SPAC22E12.10c	1259.73382622392	-0.180639512093799	0.0703345283502784	-2.56829065795653	0.0102201421529556	0.062307151429571
SPAC22E12.11c	930.602805127837	-0.0434482441543927	0.112086125498544	-0.387632670512437	0.698287888136442	0.875643564538599
SPAC22E12.13c	278.824646315895	0.355940564629836	0.137711829091923	2.58467676289626	0.00974703279398202	0.059999014861949
SPAC22E12.14c	648.638713300253	-0.086622322017827	0.0879319924803739	-0.985105870734827	0.324572069967823	0.61657547275589
SPAC22E12.16c	829.323917989979	0.0903733587422605	0.0866144309383736	1.04339840097271	0.296763813816306	0.592533911805563
SPAC22E12.17c	894.347492001414	0.0832085226895185	0.0983485922989921	0.846057078646881	0.397520903213721	0.679907938716203
SPAC22E12.18	209.690925064584	0.134511260288783	0.161215040182779	0.834359251694384	0.404078572082077	0.68365911668069
SPAC22E12.19	402.828813144494	0.137021889052988	0.137498022623992	0.996537160593897	0.318989220910172	0.613063620641233
SPAC22F3.02	5.59985723311797	-0.891682640569445	1.36298883407075	-0.654211258581126	0.512975709080057	NA
SPAC22F3.03c	81.5414609165296	-0.273984306591138	0.21139486958692	-1.29607831602783	0.194948504719924	0.468137553659736
SPAC22F3.04	11.0455038786965	-0.438119150599557	0.663212163739527	-0.660601802188335	0.508867712973196	0.762153747550832
SPAC22F3.05c	69.5214126987839	-0.160824015506771	0.286399775787748	-0.561536806599872	0.574431646208409	0.803370820908367
SPAC22F3.06c	2535.58007275356	0.224322211665894	0.0606840666306865	3.69655865403818	0.000218541785391382	0.0027846603614049
SPAC22F3.07c	299.130620572303	-0.153042211357281	0.130033696111457	-1.17694271511057	0.239218371421583	0.525576833682125
SPAC22F3.08c	196.467970052046	0.41013356656241	0.145723730188491	2.81445970420816	0.00488593027407862	0.0349262192797773
SPAC22F3.09c	301.848399353642	0.232245996814117	0.172214762607484	1.34858355519415	0.177470765664079	0.442272234076973
SPAC22F3.10c	1431.18725064722	0.157082621404288	0.09485227013334	1.65607656183101	0.0977063151644035	0.301909482638301
SPAC22F3.11c	63.8182241229019	-0.0612592102715496	0.290829144169986	-0.210636421760208	0.833170989414652	0.935971549101118
SPAC22F3.12c	337.046397174976	-1.53973135556499	0.433497545917793	-3.55188021262057	0.000382488945332692	0.00453522606608764
SPAC22F3.13	753.171134465744	-0.0038485173143432	0.0922179645193853	-0.0417328373533358	0.96671167633323	0.991090920872771
SPAC22F3.15	36.1540657225975	-0.172288050296087	0.317728774877903	-0.54224881067915	0.587647114198244	0.812159841454372
SPAC22F8.02c	280.275213786071	-0.225995935468075	0.138749948384268	-1.62880014082729	0.103355334892971	0.313528670721011
SPAC22F8.03c	0.878693280474983	-1.32698127671345	2.81399027336858	-0.471565694193015	0.637236818266071	NA
SPAC22F8.04	749.383777613251	-0.0880390478013962	0.121738044138913	-0.723184345732844	0.469566635027573	0.737034988371463
SPAC22F8.05	4151.03002978808	0.141441611776658	0.470965700311304	0.300322532369484	0.763931147696754	0.903831427170027
SPAC22F8.06	457.692614101598	0.271850827930195	0.119955723620485	2.26625974755715	0.0234354844000248	0.112473735328391
SPAC22F8.07c	217.640137777095	0.0942641925252639	0.138821702720059	0.679030660755922	0.49711843499918	0.756129674387573
SPAC22F8.08	2587.66657921253	0.0204943203913784	0.0620506931053768	0.33028350475593	0.741185755564754	0.896145900264354
SPAC22F8.09	420.664359724889	0.430520452761167	0.108476063925139	3.96880599445679	7.22336591358307e-05	0.00109560494161351
SPAC22F8.10c	358.452951350967	0.0208855606765108	0.146492010630323	0.142571329225702	0.886628742085494	0.956998579579033
SPAC22F8.11	597.965479062715	-0.282868891285018	0.12675711243747	-2.23158200629223	0.0256426019798312	0.120000148341011
SPAC22F8.12c	83.18637759344	-0.0658004618313482	0.242840056834832	-0.270962141456352	0.786420150067366	0.916467787988022
SPAC22G7.01c	1018.56563085136	0.145210683709968	0.149410514382496	0.971890661846084	0.331104945895661	0.623261213574502
SPAC22G7.02	627.247556454028	0.218399856199926	0.125469144345455	1.74066586123042	0.081742165672561	0.266062735326375
SPAC22G7.03	24.0958049425753	-0.019318212630857	0.416147085113122	-0.046421597848284	0.962974222473953	0.989903093303158
SPAC22G7.04	793.061054005813	0.0967632062884751	0.113579714787409	0.851940916294696	0.394246885772999	0.67779614193885
SPAC22G7.05	539.747069280281	0.499535263829194	0.151584443217968	3.29542565994649	0.000982727007483343	0.0100733732362272
SPAC22G7.06c	20298.7382705843	0.142983078514056	0.122510625562385	1.16710757012048	0.243166931122748	0.529011217604844
SPAC22G7.07c	138.100908152549	-0.174338711728687	0.255633463903216	-0.681987049217831	0.495247139988738	0.754229589340647
SPAC22G7.08	356.477696192274	-0.328645674924293	0.272936658957126	-1.20410968676772	0.228547186389002	0.512077119638725
SPAC22G7.09c	367.339265427755	0.126158410942888	0.17788771030454	0.70920251166822	0.478198815080667	0.74300182561351
SPAC22G7.10	420.0805497449	0.0743975818028789	0.107921177642224	0.689369625390104	0.490590693014137	0.750389040556048
SPAC22G7.11c	1559.92258522107	-0.36601073473856	0.880793058313489	-0.415546797609173	0.677741664322607	0.864810875241383
SPAC22H10.02	97.1395919058701	0.275639146205731	0.28223782311627	0.976620153749484	0.328757237792755	0.6207435238703
SPAC22H10.03c	878.849184896172	0.0934889625307143	0.0969618757123086	0.964182693908494	0.334954339296594	0.627488129039637
SPAC22H10.04	186.966391887208	-0.129542197230295	0.160663355703451	-0.806295851739841	0.420072281814359	0.695654137717117
SPAC22H10.05c	690.947275260126	-0.164601661923577	0.101168855069772	-1.62699935479213	0.103737234822848	0.314208674759929
SPAC22H10.06c	0.706239492367299	3.67715017794922	4.31933507088639	0.851323205447596	0.39458983778218	NA
SPAC22H10.07	295.475355017123	-0.184031261464583	0.134810641303196	-1.36510930951428	0.172218696482376	0.43553911560672
SPAC22H10.08	309.103006097266	0.165212631801017	0.124021533092241	1.33212860445887	0.182817932257467	0.450709555763459
SPAC22H10.09	330.161986223935	-0.0494801548916217	0.140647657687001	-0.351802196391607	0.724986611254132	0.8863584265251
SPAC22H10.10	112.33384540067	-0.419784737810012	0.206646935195047	-2.03141042190532	0.0422133780891335	0.170220747274401
SPAC22H10.11c	913.299246587791	0.0779950098903117	0.133866029485341	0.582634819230615	0.560139160420087	0.794538718886883
SPAC22H10.12c	1074.42596391155	0.145140554896296	0.131983944531997	1.09968341536504	0.271470083214988	0.565054407828297
SPAC22H10.13	135.769187288395	0.763513424131678	0.93981062161099	0.812411997241413	0.416555264416514	0.693130771294268
SPAC22H12.01c	566.957187416347	0.142003353112814	0.244385753351042	0.581062321210011	0.561198451774206	0.794720840711529
SPAC22H12.02	361.86511268362	0.267024565750442	0.115788440929199	2.30614181871331	0.0211027092818835	0.10462144103503
SPAC22H12.03	135.646524970905	-0.77932789761607	0.180017736734905	-4.32917284569415	1.4967043192304e-05	0.00028945970911718
SPAC22H12.04c	7645.2539454126	0.392418212973643	0.115438095623205	3.39938224773314	0.000675382543551183	0.00735170506422927
SPAC22H12.05c	538.928614521486	-0.113729605088355	0.150676539800706	-0.754793050323427	0.450373164429553	0.719826164918697
SPAC23A1.02c	254.548062962566	0.308662876206422	0.194852396188695	1.58408560656095	0.113174239360957	0.333167120404471
SPAC23A1.03	383.529743003691	0.934357623861035	0.15989954639009	5.84340384294513	5.11448259297592e-09	2.07919373983837e-07
SPAC23A1.04c	347.632187535213	-0.0741897595722344	0.111497933933372	-0.665391339148656	0.505800223014712	0.760558161784657
SPAC23A1.05	69.8669098886989	-0.00456815722676564	0.249707420578097	-0.0182940387441827	0.985404283065101	0.995157198293622
SPAC23A1.06c	365.923689098567	0.288550500770056	0.197196679690481	1.46326247086393	0.143395572648028	0.389582692965554
SPAC23A1.07	68.1955302130229	0.43206393335816	0.230370231438217	1.87551981287146	0.0607212463888585	0.218596486999891
SPAC23A1.08c	3877.98692614939	0.372857348886349	0.151771952825726	2.45669467872293	0.0140221803990288	0.0792777200232696
SPAC23A1.09	72.0315519500303	0.18085209884149	0.229682278710592	0.787401186790604	0.431047052235559	0.702983146959108
SPAC23A1.10	15604.8858460918	0.480604906454507	0.131231265610761	3.66227441469633	0.000249985861594578	0.00313847795985126
SPAC23A1.11	3663.96892622012	0.337268076211719	0.137561989531804	2.45175340484403	0.0142162048876681	0.0798785869463436
SPAC23A1.12c	1625.33850368688	0.0681893643565667	0.0975964001953309	0.698687289900974	0.484747478764405	0.746726522913243
SPAC23A1.14c	614.095253087211	-0.0179356646224604	0.112103851575143	-0.159991511178705	0.872887761177946	0.95245262603425
SPAC23A1.15c	179.974526859805	0.0853951471292231	0.197743914521404	0.43184715613577	0.665852503819941	0.857202620169748
SPAC23A1.16c	75.6656400127358	-0.0759785124668896	0.293403203959466	-0.258955974036964	0.79566920966362	0.919713577746575
SPAC23A1.17	3060.30298104109	-0.103021089796595	0.0885232665754997	-1.1637741554502	0.244515548383174	0.530998322727183
SPAC23A1.18c	450.059196335175	-0.0340613304723203	0.12975549382593	-0.262503956233363	0.792932935645264	0.919003877333567
SPAC23A1.19c	452.889684736487	0.153977278603393	0.1175970517909	1.30936342585511	0.190411274301287	0.462372115085124
SPAC23A1.20	43.1179437602663	-0.280247898137449	0.28485787895222	-0.983816558517783	0.325205716256058	0.6168661208204
SPAC23C11.01	251.796795512856	0.0321666760381746	0.133693661899608	0.240599857772831	0.809865260425966	0.926446170808876
SPAC23C11.02c	3792.58019297252	0.533262413792218	0.12389388078635	4.30418686062314	1.67600162346978e-05	0.000315955384916574
SPAC23C11.03	597.298929280079	0.451586279715682	0.129188824522237	3.49555219954765	0.000473081908689204	0.00543680285832054
SPAC23C11.04c	122.331928316622	-0.189284275998926	0.208410978025011	-0.90822603392903	0.363758812110131	0.653781251479743
SPAC23C11.05	3013.70450021165	0.0934294924857844	0.188211031658993	0.496408163019174	0.619606466936273	0.831335484151587
SPAC23C11.06c	2761.67430334006	-0.662377576866563	0.500481091599669	-1.32348172185572	0.185675230797991	0.455125176065954
SPAC23C11.07	1.1988630990861	-2.86523457237862	2.0980661847806	-1.36565499847577	0.172047275298682	NA
SPAC23C11.08	152.878387901683	0.142581993787833	0.213469426031464	0.66792700218727	0.504180190159329	0.760558161784657
SPAC23C11.09	3239.78425597781	0.104054593620115	0.128370621982447	0.810579492513042	0.41760719766749	0.693130771294268
SPAC23C11.10	44.1059656984566	0.121471538151468	0.322296050839233	0.376894280383411	0.706252172131203	0.878809277781488
SPAC23C11.11	897.084644106494	0.271502914004995	0.0881042662060678	3.08160916260258	0.00205884969457997	0.0181274774022554
SPAC23C11.12	21.2758785245863	-0.389405120601174	0.443431528357584	-0.878162908360356	0.379855317746293	0.666279829425256
SPAC23C11.13c	377.28766293773	0.584592247107133	0.115008038174202	5.08305555322712	3.7141101431201e-07	1.05692962929932e-05
SPAC23C11.14	975.312906717633	-0.235796297181325	0.100860620506415	-2.33784301541479	0.0193953932543434	0.0987281687290937
SPAC23C11.15	872.601062729187	0.014475231167562	0.115954753998218	0.124835167756765	0.900654045311332	0.963362909393327
SPAC23C11.16	659.488602335172	-0.351355984264831	0.164060819690121	-2.14162031451795	0.0322240476724724	0.141077588930912
SPAC23C11.17	908.852889312013	0.0977827446113819	0.0748737663314219	1.30596802328008	0.191563432061567	0.46385051458668
SPAC23C4.02	848.095603979448	0.0686764760898106	0.159583320466434	0.430348709934607	0.666941999121142	0.858050675295575
SPAC23C4.03	979.406376571966	0.125417250126659	0.131027563647393	0.957182188506291	0.338475305565958	0.629982235175084
SPAC23C4.04c	9.42215345052737	0.0116227488807577	0.624223257072831	0.0186195383607785	0.985144616179543	0.995157198293622
SPAC23C4.05c	1035.92305497137	-0.0676891604126712	0.206311182433702	-0.328092542605747	0.742841692341399	0.896965818065924
SPAC23C4.06c	153.370107387826	0.373817341903634	0.199778740676525	1.87115676391667	0.0613233556103278	0.219837056465098
SPAC23C4.07	17.6100836246694	0.348546909156183	0.466427096473955	0.747269855870488	0.454900684480778	0.723498546340133
SPAC23C4.08	242.57704499131	-0.0380547733452266	0.169075723404392	-0.22507532470648	0.82192067653828	0.930617272260849
SPAC23C4.09c	101.072861573724	0.0633536034686057	0.195679463220905	0.323762148698685	0.746118114891345	0.898022090053322
SPAC23C4.10	244.068205515295	-0.0195623898523961	0.163008517703923	-0.120008390530413	0.904476501316053	0.965784635869433
SPAC23C4.11	89.6951252002527	-0.254132202252805	0.280902945329829	-0.904697535137658	0.365625647290809	0.65516607742425
SPAC23C4.12	387.875817010726	-0.346660815634356	0.160756088556296	-2.1564397264677	0.0310493454570591	0.13754698921526
SPAC23C4.13	89.0403103778434	-0.287504850278336	0.236486369441096	-1.21573539717243	0.224085735427714	0.508041359578724
SPAC23C4.14	205.714436778431	0.235233821930507	0.189614750461741	1.24058819979815	0.214757913340436	0.494945349063805
SPAC23C4.15	306.994278591517	0.036193300262612	0.127125311133166	0.284705696607489	0.775869625936507	0.910628677954525
SPAC23C4.16c	417.360911117313	-0.23223099677681	0.122476916878433	-1.89612053189839	0.0579441082054889	0.212177690340687
SPAC23C4.17	363.370055067011	0.327162223293991	0.161259796752314	2.02878975344669	0.0424797093987577	0.170833609264452
SPAC23C4.18c	279.861001686398	-0.0667985525023118	0.133106001753873	-0.501844782520246	0.615776709160821	0.828686060427231
SPAC23C4.19	1883.11265872308	-0.0960089907924545	0.0782956927336234	-1.22623591975992	0.220109907781704	0.502052217138726
SPAC23D3.01	168.884549798856	0.118183101172586	0.191338111965949	0.617666286963351	0.536795339419945	0.779559890248747
SPAC23D3.02	237.564641381961	0.417100986309826	0.151475449210417	2.75358804667035	0.00589459124541113	0.0406298469233874
SPAC23D3.03c	585.626908324591	0.0785165591393766	0.135669541300515	0.578733873400946	0.56276875614137	0.794779638917441
SPAC23D3.04c	1341.93658047196	-0.818188413145192	0.086964856378648	-9.40826498445271	5.04393824109714e-21	6.02851498575931e-19
SPAC23D3.05c	23.4274963978637	1.11921728845201	0.493540399024594	2.26773186280995	0.0233455545768455	0.112386552047249
SPAC23D3.06c	1874.92009495138	0.237074548750926	0.0937318402180683	2.52928512018295	0.0114295136501653	0.0681664406920038
SPAC23D3.07	708.915323532614	0.0517521098178722	0.0994476849808191	0.520395319688477	0.602788071516035	0.822674587897386
SPAC23D3.08	285.338905343084	0.235257053485833	0.157259375320528	1.49598110132594	0.134658580088715	0.372544070041289
SPAC23D3.09	337.714994441325	0.120140955438819	0.140557436696037	0.854746346140552	0.392691587019344	0.676289603466168
SPAC23D3.10c	692.37677123291	-0.380670205125733	0.155104550382485	-2.45428134885152	0.0141166484731234	0.0797363811676609
SPAC23D3.11	322.882352263321	-0.0955313035993701	0.286267719798827	-0.33371315377963	0.73859602278527	0.894828612895114
SPAC23D3.12	9076.07860307353	1.60494699296673	0.115077572118817	13.9466532306541	3.29718250709677e-44	1.31359751082735e-41
SPAC23D3.13c	1377.24602123696	-0.0292452317147961	0.0847165052863397	-0.345212914720077	0.729934310351043	0.889133191736207
SPAC23D3.14c	155.067738826786	0.0301248770781595	0.206097933807344	0.146167778209361	0.883788941592214	0.95640920952319
SPAC23D3.16	16.5548385066688	0.555292233950774	0.420749107407711	1.31977043842588	0.186911674260086	0.457389402336362
SPAC23D3.17	54.4342316781341	-0.66431436947236	0.481118594455021	-1.38077051506365	0.16734953199021	0.429359289844234
SPAC23E2.01	596.846317233573	-0.204798400410537	0.146559268480807	-1.39737597310236	0.162300540458092	0.420856632879984
SPAC23E2.02	708.361641735112	-0.181923206775981	0.0996820508529917	-1.82503475018062	0.0679957855250616	0.236320253735106
SPAC23E2.03c	1234.44553504087	-0.624971791275949	0.302050818448315	-2.06909484465738	0.0385371874195129	0.160151760792079
SPAC23G3.01	3503.18282848162	0.0756340778230416	0.0607441003746454	1.24512631443319	0.213085322741785	0.492610401820079
SPAC23G3.02c	3854.39082358538	0.198217605740981	0.0718539039164452	2.75861985135111	0.00580460155621391	0.0401484940971462
SPAC23G3.03	255.295066310774	0.275535155644275	0.17454531586117	1.57858808347186	0.114430569737017	0.335378658532816
SPAC23G3.04	52.2713497906447	0.617769080062117	0.268421552379942	2.30148836628321	0.0213640422214517	0.105639242067601
SPAC23G3.05c	133.507486039644	0.0210263134692559	0.224333611318311	0.0937278785184858	0.925325323901127	0.974919628990327
SPAC23G3.06	1931.91879271771	0.345936115215553	0.135606448938747	2.55102996887567	0.0107405089763049	0.064637745863442
SPAC23G3.07c	147.342047051574	-0.172227742374941	0.210894539361761	-0.816653398879654	0.414126529705548	0.691676954030284
SPAC23G3.08c	709.904329173448	-0.0473216671587328	0.094317087053926	-0.501729523640573	0.615857793853691	0.828686060427231
SPAC23G3.09	440.329568374775	0.098177450073336	0.141661349630264	0.693043305951686	0.488282374826825	0.748582727543639
SPAC23G3.10c	320.402234238494	0.0726973545253135	0.137772514046463	0.527662248369778	0.597733779909182	0.819467095374459
SPAC23G3.11	1086.63251687709	0.110753003091453	0.0794277846347328	1.39438615341944	0.16320102715103	0.422020483883408
SPAC23G3.12c	1291.55207438169	0.417942090650316	0.113151645554555	3.69364571413864	0.000221061740709879	0.00280480883754191
SPAC23H3.02c	173.472516907812	0.256945761285249	0.180732352270615	1.42169212128949	0.155115648329048	0.410527508598047
SPAC23H3.03c	162.236650406464	-0.0642390910087183	0.231736156976219	-0.27720788955394	0.781620481946402	0.913546645826657
SPAC23H3.04	122.493947922444	-0.227322301906973	0.366458719123741	-0.620321717137841	0.535045999820976	0.778759834287996
SPAC23H3.05c	198.227387769975	-0.00342884998877475	0.143525562972792	-0.023890169233649	0.980940215861538	0.994208501176864
SPAC23H3.06	492.727762197918	0.0847083809067974	0.103883231468518	0.815419194314037	0.414832401038261	0.692194999998364
SPAC23H3.07c	136.138750180813	0.498801895389722	0.198549835749938	2.51222517261578	0.0119972510957222	0.0706360320670307
SPAC23H3.08c	76.0452534158741	-0.0949601107199605	0.215735087770065	-0.440169986725438	0.659813995680197	0.85458353666772
SPAC23H3.09c	1190.72974959076	-0.609740242812856	0.0756518978906539	-8.05981422560165	7.64104826968701e-16	6.52327206566423e-14
SPAC23H3.10	360.225511908233	0.00342995136208113	0.123602108732399	0.0277499421106726	0.977861590977758	0.992982305468664
SPAC23H3.11c	179.8034068109	-0.219337797907931	0.183083731259721	-1.19801905062105	0.230909600575067	0.516049279370457
SPAC23H3.12c	65.8653361455271	-0.0182501114907315	0.230439858876645	-0.0791968524008719	0.936876048150773	0.980520361427148
SPAC23H3.13c	544.645468376384	-0.0198800958527175	0.147691771757849	-0.134605304114791	0.892923947701413	0.959002783322913
SPAC23H3.14	234.021483242821	0.0160862963986359	0.1338309385407	0.120198636982164	0.904325797479281	0.965784635869433
SPAC23H3.15c	11667.1495276381	0.0917598507169874	0.661260007238116	0.138765160016618	0.889635725849371	0.957345437304818
SPAC23H4.01c	1480.7982410236	-0.37306171446328	0.0751217902326567	-4.96609190632819	6.83155887960129e-07	1.89006462335636e-05
SPAC23H4.02	432.06673695539	-0.393816637514138	0.121123726575467	-3.25135833125782	0.00114854999688704	0.0113450161675983
SPAC23H4.03c	418.17773977676	0.0997151035417365	0.1704649871165	0.584959440812256	0.558574989031475	0.793449996304277
SPAC23H4.04	156.737945026062	-0.28580516981726	0.175641579149867	-1.62720678782668	0.103693186599872	0.314208674759929
SPAC23H4.05c	0.0933606569429236	0	8.89301782869216	0	1	NA
SPAC23H4.06	1031.12932840805	0.100481893939414	0.266878125936487	0.376508541443098	0.706538866716316	0.878809277781488
SPAC23H4.07c	297.512006569644	0.158515319189377	0.129853429651208	1.22072493283509	0.222190184290371	0.50529398278108
SPAC23H4.08	98.6263838443815	0.148036164030973	0.209941089136849	0.705131923624899	0.480728141517421	0.745222146227784
SPAC23H4.09	1043.73017956659	0.608368776331054	0.144924257197267	4.19783953422621	2.69473458145368e-05	0.000477855604117721
SPAC23H4.10c	2436.26649239111	0.118236807234239	0.162166266650972	0.729108523468189	0.465935281205811	0.732824009748012
SPAC23H4.11c	36.5932104736589	-0.0673820777307935	0.351070222162064	-0.191933332641605	0.84779442714503	0.942940535384087
SPAC23H4.12	309.006478540832	0.246846065239308	0.11277289882854	2.18887753887229	0.0286057420173421	0.129998413913032
SPAC23H4.13c	88.1899066293571	-0.121200846078553	0.231927183685198	-0.522581459200845	0.601265545754851	0.821669998040474
SPAC23H4.14	529.577650655082	-0.0425986876577418	0.137390248675606	-0.310056121656218	0.756518278861697	0.902926549725885
SPAC23H4.15	630.436436030954	0.405632903296203	0.131769446232462	3.07835325178951	0.00208148017327726	0.0182388937177492
SPAC23H4.16c	152.562861881138	0.0375459131518706	0.171640126672828	0.2187478760339	0.826846452331713	0.933188743934715
SPAC23H4.17c	144.718788119223	0.0111891878276345	0.191141763718136	0.0585386867316683	0.953319547758342	0.986158493578649
SPAC23H4.18c	73.5297145640214	-0.0278805392532201	0.329358376539754	-0.0846510708066201	0.932538796110671	0.978727469578046
SPAC23H4.21	39.5283658349537	-0.10281939805838	0.334094152712869	-0.307755754548469	0.758268191264031	0.903384524651725
SPAC24B11.05	337.651203858586	-0.94190130107564	0.208735988910795	-4.5124049091418	6.40966741137579e-06	0.000137784792986985
SPAC24B11.06c	625.537592651207	0.0144358721630228	0.0862249129431563	0.16742112772604	0.867038702267992	0.949789024624671
SPAC24B11.07c	284.833470117303	0.069762414082691	0.184437985028472	0.378243202298712	0.705249934434003	0.878809277781488
SPAC24B11.08c	358.107083591831	0.0680345951098789	0.181057715899687	0.375761920842814	0.707093899360069	0.878809277781488
SPAC24B11.09	252.42929995265	-0.497594127158072	0.133076712067588	-3.73915254913535	0.000184641659187436	0.00241977753356166
SPAC24B11.10c	576.899036088582	-0.120009178491157	0.100102345385696	-1.19886480210588	0.230580519977485	0.51550661705404
SPAC24B11.11c	616.221892663793	0.0698742603423838	0.120706574485413	0.578877005169488	0.562672166988786	0.794779638917441
SPAC24B11.12c	2588.8644822915	-0.0351580163776085	0.0648632913269458	-0.542032568165456	0.58779607019058	0.812177771074385
SPAC24B11.13	394.470844246862	-0.331795415623746	0.135410645632645	-2.45029047807565	0.0142741009375478	0.0798785869463436
SPAC24B11.14	2.16761855211536	0.143021996361116	1.55914790282045	0.0917308717809216	0.92691186865746	NA
SPAC24C9.02c	293.083954557573	-0.0930173056409746	0.154495423789455	-0.602071591244916	0.547126483809529	0.784836261940889
SPAC24C9.03	594.573362771382	-0.0360941396709043	0.130557953945539	-0.276460671909431	0.782194262215849	0.91403850430229
SPAC24C9.04	58.7926802043019	0.0121583023152614	0.286441370199112	0.0424460415994026	0.96614312551157	0.990848003785334
SPAC24C9.05c	428.706987405315	0.219850156070737	0.149398543214374	1.47156827195611	0.141137498679198	0.385307305667833
SPAC24C9.06c	11552.2560256288	-0.914789862276568	0.130727949979093	-6.99766088600693	2.60271113177755e-12	1.63724228668449e-10
SPAC24C9.07c	633.302205501573	-0.214320400631193	0.142357893804923	-1.5055041550761	0.132194509408294	0.367781372543745
SPAC24C9.08	2063.71883049777	-0.421646671949228	0.133249149332038	-3.16434794565587	0.00155430854995895	0.0145360686925738
SPAC24C9.09	195.238706540782	-0.137282314012811	0.166196197618296	-0.826025600947311	0.408789569449009	0.687511840308267
SPAC24C9.10c	302.752465231087	-0.1869326596921	0.121832472371989	-1.53434183886003	0.124945577895564	0.355728810625961
SPAC24C9.11	388.027139086812	0.280475767519471	0.15301472524019	1.83299853709637	0.0668027886382956	0.233321721158652
SPAC24C9.12c	16879.0647980221	-0.0289481877071541	0.121121544470048	-0.239001144130165	0.811104695560804	0.926547895613689
SPAC24C9.13c	92.9459891398105	-0.336012729531052	0.208143298627872	-1.61433364295716	0.106455076477279	0.318725218952014
SPAC24C9.14	342.367623436781	-0.142394664571961	0.183172428193864	-0.777380449536074	0.436934343470106	0.708520080415103
SPAC24C9.15c	30.6621121085232	0.32265156617356	0.355079897978559	0.908673140919519	0.363522685950299	0.65377196502058
SPAC24C9.16c	252.988800382868	-0.516918516763486	0.263551657841187	-1.96135558773443	0.0498375569925103	0.190306224017407
SPAC24H6.01c	263.941651278556	-0.38648736044874	0.147684155054828	-2.61698596105489	0.00887099897571117	0.0557445740050998
SPAC24H6.02c	60.3303438556331	-0.546357388165726	0.27359536665577	-1.99695409627729	0.0458301698001918	0.180184930740754
SPAC24H6.03	398.689175462523	-0.107359778685791	0.104144875356102	-1.03086952976512	0.302602007152292	0.598197021085708
SPAC24H6.04	2421.90111056453	-0.53656903035275	0.10034346329851	-5.34732420742267	8.92640390382009e-08	2.8224439010174e-06
SPAC24H6.05	512.372174717845	-0.433361939675456	0.164798062287935	-2.62965433973542	0.00854717244529166	0.0542669225274568
SPAC24H6.06	272.045593701596	0.0357977038576656	0.185455211992071	0.193026140776222	0.846938495681012	0.942795550684161
SPAC24H6.07	2936.84638325007	0.294842486110702	0.135001097756424	2.18400065637001	0.0289621998292706	0.130921411633677
SPAC24H6.08	71.3199480106877	0.183893982102114	0.274746997098219	0.669321172003107	0.503290623966009	0.760558161784657
SPAC24H6.09	964.809628849248	0.106939060805809	0.100744305281644	1.06148988279631	0.288467328333915	0.58298300781991
SPAC24H6.10c	1601.68414511457	0.179158433536182	0.116748084971111	1.53457278190486	0.124888802664794	0.355728810625961
SPAC24H6.11c	612.106694326166	0.349647729626677	0.133876602369304	2.61171648696432	0.00900889294899735	0.0563150044594228
SPAC24H6.12c	267.445629414274	0.272983966695624	0.294207919542144	0.927860701780057	0.353479831617543	0.64540038916787
SPAC24H6.13	1379.9675979203	0.438956845306635	0.133647791418517	3.2844302225096	0.00102188798936581	0.0103854044055402
SPAC25A8.01c	1876.74383277354	0.0531843492817614	0.0887247318342319	0.59943093861504	0.548885550740137	0.786126768672499
SPAC25A8.02	351.898632704894	-0.630632905340428	0.178828519642882	-3.52646717984242	0.000421143358986445	0.00491553264316991
SPAC25A8.03c	114.573102216858	0.0388596235167394	0.210679853742956	0.184448692299506	0.853661474102114	0.945068723459473
SPAC25B8.01	200.512060830766	0.317331080041984	0.143291515653429	2.21458387536004	0.026788639797057	0.123739426879851
SPAC25B8.02	124.389167733135	0.352795771831922	0.169840722251889	2.0772154472394	0.0377816787782276	0.157890428236845
SPAC25B8.03	531.738639156333	-0.307884552489393	0.307509110802556	-1.00122091240112	0.316720018434395	0.610554461343208
SPAC25B8.04c	197.503593214823	-0.0674729264333369	0.149426176655233	-0.451546897228156	0.651595432828348	0.849966891013524
SPAC25B8.05	148.312249017273	0.193758509086482	0.187207070270119	1.03499568048851	0.300670928458255	0.596352296205288
SPAC25B8.06c	187.762079361247	-0.0595547730336178	0.169546949530378	-0.351258298651651	0.72539457696556	0.886463664812769
SPAC25B8.07c	40.4797645424006	0.0957983698839028	0.312041326156347	0.307005392727704	0.758839267512364	0.903384524651725
SPAC25B8.08	507.960485010293	-0.125634179118043	0.153537782515806	-0.818262300389221	0.41320742791683	0.69091426671264
SPAC25B8.09	152.321666593469	-1.04430346682586	0.19037352476834	-5.4855498846105	4.12185215949781e-08	1.38383081489657e-06
SPAC25B8.10	479.819464845657	-1.34345071701554	0.130055105758015	-10.3298575568053	5.16372077156525e-25	7.91240905919845e-23
SPAC25B8.11	834.748740824955	-0.0590162883705367	0.105642612510866	-0.558640940126947	0.576406793553267	0.80443881323548
SPAC25B8.12c	2339.39728861293	0.206111150644424	0.195097921175838	1.05644975303791	0.290762785594396	0.585620983732613
SPAC25B8.13c	720.833951017003	-0.445622133691373	0.177174187612103	-2.51516397336049	0.0118977033659527	0.0702575843032937
SPAC25B8.14	103.780435654202	0.00720012110995537	0.20331956556828	0.0354128295023204	0.971750554665682	0.992714102103786
SPAC25B8.15c	66.7707313500989	0.312644484702187	0.232140306913369	1.34679103710697	0.178047542194255	0.443338380063694
SPAC25B8.16	260.86340312405	0.19833677595449	0.17656494751302	1.12330776152421	0.261306808576598	0.552376897083037
SPAC25B8.17	145.16650799216	0.121798514369946	0.234536931854513	0.519314861872159	0.603541191147606	0.822898051174559
SPAC25B8.18	74.0253861055769	0.316103337734701	0.445500521068546	0.709546505078193	0.477985402978493	0.74300182561351
SPAC25B8.19c	322.432624803631	-0.302504158150928	0.175503482770438	-1.72363621151957	0.0847735371123732	0.273545711546189
SPAC25B8.20	3.88500279283356	-0.201714072802454	0.877968507885915	-0.229750920438099	0.818285324317774	NA
SPAC25G10.01	350.379639884093	-0.213500145575073	0.139117856139849	-1.53467104438736	0.12486465183521	0.355728810625961
SPAC25G10.02	14.1555553563462	-0.00679311914203421	0.533080231532484	-0.0127431458534967	0.989832715841941	0.997006625631458
SPAC25G10.03	2297.73818266282	-0.592139268273048	0.0806327409823576	-7.34365793670102	2.07833884885622e-13	1.46119446597233e-11
SPAC25G10.04c	60.1552862477565	0.527047791409026	0.309785174671724	1.70133316407906	0.0888804438384877	0.28226362837811
SPAC25G10.05c	1222.746084428	0.0972585526481345	0.180967361506707	0.537436982218088	0.590965803567424	0.81413500553561
SPAC25G10.06	613.412932648885	0.407798807984617	0.129615071838271	3.14622984966943	0.00165389973131486	0.0153235733245544
SPAC25G10.07c	398.59320961748	0.00135104741970067	0.119780800985702	0.0112793319846136	0.991000585976281	0.99734378770798
SPAC25G10.08	4132.47775400617	0.356172059821003	0.107688251980103	3.30743654272344	0.000941540409651264	0.009751551972402
SPAC25G10.09c	3914.64724894547	0.0279852738849904	0.0852948311130385	0.328100466579298	0.74283570122495	0.896965818065924
SPAC25H1.02	168.715190848022	0.205117067397457	0.415022456213345	0.494231250204965	0.621142872172072	0.832887867617471
SPAC25H1.03	109.157551067534	0.108540002652564	0.426174368550383	0.254684492222652	0.798966794778922	0.921564478980667
SPAC25H1.04	115.124216770619	0.547857417315717	0.261696004484692	2.09348789407201	0.0363056236183097	0.153874047335475
SPAC25H1.05	109.284515010565	0.199315840971195	0.220928148744001	0.902174947395003	0.366963940843472	0.656383271619452
SPAC25H1.06	215.015634521856	0.109225504859448	0.144566484245545	0.755538224710024	0.449926105985081	0.719304015346936
SPAC25H1.07	1523.4162875367	0.146366461204024	0.09023061876386	1.62213739869252	0.10477393203595	0.315756145973382
SPAC25H1.08c	663.004908592574	0.30607940331233	0.116880519115541	2.61873754179479	0.00882558212215074	0.055576057704924
SPAC25H1.09	15.0316054167037	-0.070524216688414	0.795631501746864	-0.0886392966261054	0.929368576792957	0.976940477557557
SPAC25H1.10c	196.449510125276	0.0386597515510191	0.182915173953556	0.2113534416824	0.832611484214508	0.935971549101118
SPAC26A3.01	2418.50836774259	-0.249344318456751	0.0649922108435044	-3.83652618091652	0.000124786898527339	0.00175053170328493
SPAC26A3.02	170.848096383917	0.056873353717434	0.170587438962239	0.333397078140223	0.738834568432764	0.894828612895114
SPAC26A3.03c	30.9553891916775	0.5891924454096	0.421479187291293	1.39791587147196	0.162138331963033	0.420780037142097
SPAC26A3.04	2906.01202640105	0.40695270864489	0.137800001477059	2.95321265807563	0.00314485234423841	0.0252213939493252
SPAC26A3.05	9617.69140690895	0.0081407499826557	0.128184237981622	0.063508198128251	0.949361831261821	0.985424492339513
SPAC26A3.06	159.565971094026	0.653683730898459	0.1667802333448	3.91943168437137	8.87580147502078e-05	0.00130323807407185
SPAC26A3.07c	2635.67668913984	0.447264755869859	0.119045015026272	3.75710613141718	0.000171889609051819	0.00227259359224264
SPAC26A3.08	193.973256745471	0.391063245209663	0.142496563706108	2.74436965382697	0.00606272259108732	0.0415431740483295
SPAC26A3.09c	821.72018758792	-0.228774374660672	0.0842764782647193	-2.71456970404094	0.00663619332695984	0.0446095515432081
SPAC26A3.10	1216.94480894391	-0.243631963327952	0.100238598099904	-2.43052045764978	0.0150771548691229	0.0827374449016332
SPAC26A3.11	441.630271550013	-0.164358233440304	0.181822629278658	-0.903948172415941	0.366022883811032	0.655652370402944
SPAC26A3.12c	1206.46860735871	0.133900236400807	0.0950764082820458	1.40834344523817	0.159029396917006	0.416276686805094
SPAC26A3.14c	65.467253845402	-0.0758007442560986	0.317310240030134	-0.238885275964936	0.811194543147728	0.926547895613689
SPAC26A3.15c	937.642231328981	0.111321289099311	0.121572509546255	0.915678137391385	0.359835735125191	0.651865935571501
SPAC26A3.16	947.911667204468	0.176010539263855	0.08792143580691	2.00190701674167	0.0452947328672403	0.178549685761628
SPAC26A3.17c	229.779480277059	0.29122825526751	0.187458133259198	1.55356425567745	0.120288391044152	0.347435198105294
SPAC26F1.01	530.661206175839	-0.370386882016378	0.138774464846772	-2.66898440159968	0.00760809834475749	0.0497984618929581
SPAC26F1.02	103.087246623443	-0.123143800024653	0.208132734258259	-0.591659935009799	0.554078330536896	0.789690461075242
SPAC26F1.03	2463.97402592225	-0.457640588032861	0.103426838350109	-4.42477596079761	9.65424216187854e-06	0.00019623724884145
SPAC26F1.04c	1086.97025730702	-0.104644556425894	0.300610673610916	-0.348106589725874	0.727760135592722	0.887932741997164
SPAC26F1.05	3.44394349888456	1.40774292044605	1.14062233077074	1.23418846227112	0.21713268571587	NA
SPAC26F1.06	8467.58070083463	0.343089790728408	0.161080892941023	2.12992232948463	0.0331780263024665	0.144074556851543
SPAC26F1.07	3471.01190898119	-0.751859930994101	0.24015340018241	-3.13074863992357	0.0017436132929593	0.0159324664200685
SPAC26F1.08c	213.980565147054	0.0119432387006643	0.173416097185603	0.0688704156908904	0.945092767446231	0.984808086880327
SPAC26F1.09	688.516100710811	0.12361916408456	0.08987618701826	1.37543845801385	0.168995552934271	0.431498065790988
SPAC26F1.10c	1319.31821045315	-0.453615107490611	0.160666413157454	-2.82333499936957	0.00475268825368098	0.034385066590796
SPAC26F1.11	5.33753588144195	-0.40164231579282	1.48951891681726	-0.269645662944	0.787432867108528	NA
SPAC26F1.12c	198.40630518594	0.484238322799433	0.139729323391978	3.46554546350314	0.000529157052743433	0.0060118679604463
SPAC26F1.13c	5452.30714941998	-0.0187594930989435	0.0886234173180319	-0.211676480851823	0.832359437880124	0.935971549101118
SPAC26F1.14c	1851.45919603033	-0.654974017377894	0.450998061052987	-1.45227679216329	0.146424657799837	0.394514767814169
SPAC26H5.02c	158.963913114822	-0.112615490037026	0.171249473840143	-0.657610721432928	0.510788303458323	0.763850099888536
SPAC26H5.03	183.50409860246	-0.366167235970254	0.161795658582881	-2.26314623752826	0.0236266760806424	0.112954413006335
SPAC26H5.04	700.145653814925	0.0118178599894327	0.224182019566825	0.0527154676020306	0.957958614797384	0.987879323904947
SPAC26H5.05	2090.28686638298	-0.125184414549711	0.0692235200148242	-1.80840868136874	0.0705429177808171	0.241456311420404
SPAC26H5.06	137.719120044567	-0.0498579760872748	0.162862970684966	-0.306134512207305	0.759502231613809	0.903384524651725
SPAC26H5.07c	1461.38671475863	-0.203405770545048	0.109621603140825	-1.85552632617261	0.0635211034026421	0.225283153670142
SPAC26H5.08c	1208.18075400758	-1.13847326891889	0.165869901054679	-6.86365194456579	6.71220576155453e-12	4.05173147788382e-10
SPAC26H5.09c	1936.12755728503	-3.03282800662063	0.146326948555831	-20.7263804552273	2.00300257394338e-95	3.98998112729521e-92
SPAC26H5.10c	2576.49626903222	0.511039955318805	0.134053313807074	3.812214266141	0.000137727402241123	0.00190082899721236
SPAC26H5.11	722.237197765911	-0.190183163202434	0.0948510419378325	-2.00507194562063	0.0449553561611251	0.178507115228494
SPAC26H5.12	955.872442951034	0.114967619443428	0.0971492822820869	1.18341192793996	0.236645932325044	0.523927771523965
SPAC26H5.13c	131.031051619144	0.213384002574099	0.196381282771854	1.08658014431038	0.277222404043414	0.571269340194291
SPAC27D7.02c	540.899390957206	-0.153408116508143	0.120106947882163	-1.27726263312137	0.201509541137451	0.47805518770838
SPAC27D7.03c	2178.24170111042	-4.23141025959035	0.523261135907558	-8.08661291508163	6.13468431622722e-16	5.31317006866288e-14
SPAC27D7.04	17.2774456988887	0.353756630849393	0.485778243060414	0.728226584666942	0.466474894681358	0.733400150122545
SPAC27D7.05c	20.4973758303621	0.739962928332252	0.473212676032889	1.56370056384716	0.117887905281468	0.342488148741882
SPAC27D7.06	640.465728191076	-0.0774891101701029	0.0975938707348457	-0.793995663730095	0.427197955757515	0.700546990646457
SPAC27D7.07c	167.81773162626	0.124530839875714	0.153291462239045	0.812379489743	0.416573911430187	0.693130771294268
SPAC27D7.08c	132.729380541291	0.119291276474738	0.191829086364454	0.621862298025533	0.534032417922951	0.778656141667403
SPAC27D7.09c	1035.92093371964	-1.47531587381071	0.264261891004506	-5.58277952300567	2.36704740994564e-08	8.57301534656674e-07
SPAC27D7.11c	14057.0491732456	-1.89097735621962	0.250975377327114	-7.53451345051658	4.90158984398599e-14	3.57218303751955e-12
SPAC27D7.12c	123.197617581595	-0.299852529514944	0.254424952730101	-1.17855000579693	0.238577409095703	0.525250066102705
SPAC27D7.13c	138.931856657729	-0.745098628807056	0.194952590933551	-3.82194781428178	0.000132401712934568	0.00184436512003957
SPAC27D7.14c	1782.71021691536	0.0438803828702308	0.0697989263681163	0.628668450268242	0.529566137140896	0.775791414603422
SPAC27E2.01	167.520662451575	-0.154298171979746	0.214744744279866	-0.718518967703611	0.472437356902262	0.738917814764081
SPAC27E2.02	92.0182997210001	0.255797357974384	0.230820158162966	1.10821065200806	0.267770851568656	0.56069131439556
SPAC27E2.03c	1811.89077871475	0.36678806439867	0.0975127842367921	3.76143566476362	0.000168940877473699	0.00224353485285073
SPAC27E2.04c	3.99734465899376	1.03959786686151	1.02524160803573	1.014002805498	0.31058141360515	NA
SPAC27E2.05	203.527830377488	0.386503040328502	0.172150365386182	2.24514795226526	0.0247586360978219	0.117147750847651
SPAC27E2.06c	310.461848331665	0.0837474109489476	0.200703010854663	0.417270326899044	0.676480690117428	0.863813804303792
SPAC27E2.07	218.06814470972	0.108968958560581	0.194456310493138	0.560377589620196	0.575221914232229	0.8038098960236
SPAC27E2.08	2800.46756085949	-0.775745840525561	0.112048295396909	-6.92331675174206	4.41189749304937e-12	2.73925892260158e-10
SPAC27E2.09	2606.75785822494	-0.00718435102649016	0.110962806030651	-0.0647455781219666	0.948376572834132	0.985424492339513
SPAC27E2.10c	220.158323174843	-0.141104421759393	0.153522577610191	-0.919111859349258	0.358037066803525	0.650541049321333
SPAC27E2.11c	1332.42916677627	-0.343415110407698	0.205509271441186	-1.6710443669982	0.0947129147349386	0.295607761964389
SPAC27E2.12	0.353591963823919	1.74568816453692	8.58470990632143	0.203348532866727	0.83886262411821	NA
SPAC27E2.14	0	NA	NA	NA	NA	NA
SPAC27F1.02c	950.989878412779	0.122789548448285	0.11581190356837	1.06024980735936	0.289030967197882	0.583530087829238
SPAC27F1.03c	144.40001019	0.306032439535498	0.223580742555008	1.36877816952506	0.171068626803326	0.433916007545278
SPAC27F1.04c	118.938622590212	0.200335446697009	0.194955389302205	1.02759635121686	0.304139741294679	0.599751800838169
SPAC27F1.05c	99.2252846141977	-0.082386070889419	0.284996120461061	-0.28907786799391	0.772521789693628	0.90870516581292
SPAC27F1.06c	346.211888084729	0.717877427960023	0.164693874545627	4.3588593075521	1.30742127561415e-05	0.00025616883747771
SPAC27F1.07	1483.03467642702	0.268079728561899	0.109711458194638	2.4434979989629	0.0145456502612363	0.0808532627712278
SPAC27F1.08	571.672445796906	-0.0899208826239885	0.124429466395249	-0.722665500616677	0.469885415863173	0.737034988371463
SPAC27F1.09c	1515.76566662361	0.146780176952185	0.0778149757714853	1.88627157557982	0.0592583675837995	0.214768061078362
SPAC27F1.10	0.231119987193155	-1.38280412198636	8.88611181724137	-0.155614080761775	0.876337225317289	NA
SPAC29A4.02c	4836.38113065962	0.36053088894115	0.144113701811133	2.50171138767666	0.0123594634072963	0.0722702087299441
SPAC29A4.03c	343.09403615354	0.106306620671765	0.118520940281972	0.896943784101378	0.369748914972618	0.659098863173766
SPAC29A4.04c	2346.61283423935	0.435563267459909	0.10501041947396	4.1478099948731	3.35670794517949e-05	0.000581440193634569
SPAC29A4.05	270.08638957411	0.232130087751891	0.140651261281214	1.6503946401716	0.0988622466481953	0.304599463536398
SPAC29A4.06c	159.32471048585	-0.165617163507438	0.165664764532304	-0.999712666570947	0.317449580396151	0.611369220898291
SPAC29A4.07	37.0825672624742	0.338404722012709	0.312130067834797	1.08417854249088	0.278285643639531	0.571489692917471
SPAC29A4.08c	715.241569423786	0.102564789705548	0.0873211583325849	1.1745697338886	0.24016689792416	0.526314620478404
SPAC29A4.09	213.109041173658	-0.16670942525798	0.138537558881544	-1.20335183183446	0.228840199329646	0.512196814286258
SPAC29A4.10	273.667074057891	0.181919164365956	0.130785784149006	1.39097047549672	0.164234379936062	0.424142028737211
SPAC29A4.11	1215.92802035898	-0.0568541240159181	0.154269571052396	-0.368537512797052	0.712472479190369	0.878971002403312
SPAC29A4.12c	2004.15436186389	-1.11630491039714	0.766975444397706	-1.45546368994089	0.145540935370952	0.393553226143352
SPAC29A4.13	97.2426768438914	-0.132266392451175	0.24197449386837	-0.546612952202828	0.584644668786354	0.809508002934952
SPAC29A4.14c	155.141259470617	0.0563641130767811	0.163085138381053	0.345611584454034	0.729634638762514	0.888949358051943
SPAC29A4.15	1266.73617832153	0.257556660753274	0.104605056505166	2.46218174683127	0.0138094669033601	0.0785955944899809
SPAC29A4.16	1702.08055854284	0.438919202730263	0.0907562992282547	4.83623953888169	1.32318456312585e-06	3.48341451508373e-05
SPAC29A4.17c	78.5943286835322	-0.0305208734168607	0.362311533206291	-0.0842393095984689	0.932866164704625	0.978727469578046
SPAC29A4.18	386.412247179167	-0.222964822047261	0.14022215356572	-1.59008271073772	0.111816162568683	0.329493780823692
SPAC29A4.19c	386.485663452019	-0.168062592664947	0.125884137248075	-1.33505774705952	0.181857447053228	0.449640092507278
SPAC29A4.20	553.758782270167	0.321376915889085	0.113242668203643	2.83794899031482	0.00454044381363203	0.0333337742386548
SPAC29A4.22	38.0429656919218	-2.29810735823533	1.79121822892693	-1.28298569159385	0.199497089006875	0.475143825440366
SPAC29A4.23	0.904658034388484	-1.49366386466732	2.40533540081211	-0.620979454326004	0.534613141486248	NA
SPAC29B12.01	2457.83005098276	-0.0219208757622142	0.0592915838646009	-0.369713108225832	0.711596263838396	0.878809277781488
SPAC29B12.02c	742.773304308793	-0.00541879871709038	0.101471632620912	-0.0534021043825564	0.957411528552414	0.987879323904947
SPAC29B12.03	462.508060921204	-0.383015759522761	0.191850438327739	-1.99642889983109	0.0458872577232008	0.180256657842923
SPAC29B12.04	6949.17191734928	-0.125354205879155	0.153172997178222	-0.81838318886782	0.413138417942745	0.69091426671264
SPAC29B12.05c	25.5226843473182	-0.0420752238205532	0.364027365904553	-0.115582584611469	0.907983365855081	0.96706473707368
SPAC29B12.06c	220.983349033738	0.164639057976866	0.146975826294245	1.12017780153356	0.262638001587393	0.553810527642711
SPAC29B12.07	2528.35185594779	0.201603111540591	0.0625462873081509	3.22326264622773	0.00126739285574234	0.0122953566654484
SPAC29B12.08	701.202578134883	0.133338102937499	0.132164331799223	1.00888114911411	0.313031636835883	0.607291241374104
SPAC29B12.10c	959.267468141161	0.943637331606265	0.151769101900096	6.21758526467017	5.04863834949775e-10	2.41365302212788e-08
SPAC29B12.11c	208.311138156923	-0.0319010810292679	0.187543380557783	-0.170099744039961	0.864931694808887	0.949406887531163
SPAC29B12.12	4.25788295813293	1.62487648930846	0.99520901832157	1.63269871895738	0.102532377005146	NA
SPAC29B12.13	188.877821327238	-1.21776343710389	0.374436162115683	-3.25225915740388	0.00114491578891237	0.0113279710511041
SPAC29B12.14c	531.582274830624	-0.666756280168758	0.183065228940031	-3.64217871427225	0.00027034027932579	0.00333792047365892
SPAC29E6.01	366.591939901586	-0.390890884937363	0.211827510304099	-1.84532634300522	0.0649900806606133	0.228137339832304
SPAC29E6.02	342.889257397811	-0.00591713067179261	0.113205775099967	-0.0522688057792762	0.958314508709403	0.988075828855658
SPAC29E6.03c	1071.17022780195	0.0837280942152674	0.101772584033283	0.822697930003286	0.410679792771997	0.688844931408736
SPAC29E6.04	72.9226052098658	0.242257957587488	0.26755043846063	0.905466494397603	0.365218302529479	0.655021540358214
SPAC29E6.05c	111.171339953329	-0.122520262181508	0.211530416103078	-0.579208722975347	0.562448345692232	0.794779638917441
SPAC29E6.06c	1077.64633813466	0.152589809167187	0.121839560874482	1.25238311819249	0.210430294790663	0.489502312833398
SPAC29E6.07	0	NA	NA	NA	NA	NA
SPAC29E6.08	1346.34810635913	-0.41147463863058	0.186161282165478	-2.21031265923933	0.0270834706499142	0.124788604937461
SPAC29E6.09	171.966033273039	0.0261665372315431	0.197618230139031	0.132409531312642	0.89466037615906	0.959372292598036
SPAC29E6.10c	988.32604093	0.0250451324487736	0.0947847343559811	0.264231710084369	0.791601377976138	0.918691262991158
SPAC2C4.03c	111.456213281117	-0.163848588879288	0.179656976824828	-0.912007937432043	0.361764539183056	0.652864929731384
SPAC2C4.04c	109.988988073845	0.243397298630429	0.192543307589224	1.26411715721482	0.20618797930775	0.485651588752129
SPAC2C4.05	205.181647612016	0.192261021227889	0.144698609494428	1.32869985343772	0.183947013311474	0.452373395699328
SPAC2C4.06c	117.746597532787	0.250164254071491	0.188654144966678	1.3260469528283	0.184824145478938	0.453950962080845
SPAC2C4.07c	688.143910164521	0.140643079592027	0.21070790057931	0.667478908979442	0.504466277253127	0.760558161784657
SPAC2C4.08	43.7290980210136	-0.0399327656979091	0.327634424693912	-0.121882081637837	0.902992406599672	0.965275494476251
SPAC2C4.09	173.601735024579	-0.12349251027715	0.166579286494631	-0.741343734121048	0.458485050751922	0.725803089614169
SPAC2C4.10c	77.1562188813096	-0.00457851294726812	0.253881545264835	-0.018034051835048	0.985611688387622	0.995157198293622
SPAC2C4.11c	222.383992275347	0.305096346979116	0.163078005796094	1.87086140457589	0.0613642938212457	0.219851930381154
SPAC2C4.12c	105.070358475656	0.267114278289206	0.228007165267393	1.17151703533505	0.24139101444138	0.527549587470574
SPAC2C4.13	173.917758961345	0.284192316013698	0.179661946673582	1.58181696945559	0.113691359960976	0.333867109153215
SPAC2C4.14c	178.550302145544	-0.106167280671193	0.146032464004533	-0.727011499771019	0.467218911105187	0.73399059220941
SPAC2C4.15c	369.723868234861	0.333168294814124	0.135504689279542	2.45872151425557	0.0139432729234265	0.0790124816833546
SPAC2C4.16c	4445.83547520277	0.442229956129042	0.116146683691855	3.80751255285348	0.000140371615950785	0.00192841557913078
SPAC2C4.17c	1289.820181213	-0.268043886533498	0.170713634265674	-1.57013754458741	0.116383115663767	0.339768196974437
SPAC2E12.02	997.805063115712	0.0326321846868721	0.205123128483656	0.159085837506969	0.873601246150555	0.952845600838788
SPAC2E12.03c	171.343346399854	-0.929707271008305	0.209193932028703	-4.44423632173396	8.82046100336482e-06	0.000182391262823904
SPAC2E12.05	198.237100520108	-0.622780556946818	0.32357260993624	-1.92470109589788	0.0542667633274379	0.202559761177245
SPAC2E1P3.01	302.516119575457	-0.407878754077174	0.328501183611143	-1.24163556914301	0.214371052040482	0.49461025214881
SPAC2E1P3.02c	41.3054039238762	0.396986779392752	0.400359784305689	0.991575065615577	0.321404857579176	0.614628937245809
SPAC2E1P3.04	680.088795593104	-0.625489821855338	0.0907394569023375	-6.89325066744172	5.45316584593494e-12	3.32531827503135e-10
SPAC2E1P3.05c	341.151960307775	-0.801595373992951	0.277379691431132	-2.88988487173356	0.00385382936767084	0.0296784591510321
SPAC2E1P5.01c	290.866460183387	-0.024660897046981	0.145141253998266	-0.169909631945689	0.86508120607027	0.949406887531163
SPAC2E1P5.02c	19.747514757696	0.630282830914854	0.51616921490125	1.22107791925451	0.222056519100778	0.50529398278108
SPAC2E1P5.03	267.862912830867	0.35423213831014	0.239924424934017	1.47643216570201	0.139827913041392	0.382781313941988
SPAC2E1P5.04c	140.561967339837	-0.299498843133389	0.181659051719239	-1.64868659336764	0.0992118581384594	0.305455983634948
SPAC2E1P5.05	422.408314261585	0.310507305592517	0.172823719362125	1.79667065804722	0.0723879197740857	0.245567417433341
SPAC2F3.01	231.332687127457	0.314666615666006	0.14587571446194	2.15708705747662	0.0309988818554566	0.137425310065437
SPAC2F3.02	194.067041066849	0.43651207575851	0.173306115378949	2.51873440705792	0.0117777459012223	0.0696869401046576
SPAC2F3.03c	551.611311468857	0.381932764559138	0.146538777321039	2.6063597058845	0.00915103035320478	0.0569651639486997
SPAC2F3.04c	91.906631352031	0.028885707312857	0.209890949556183	0.137622452868674	0.890538809555883	0.957501730052372
SPAC2F3.05c	515.958908316196	-0.245968488236763	0.35285757855662	-0.69707582657827	0.485755341433587	0.747112049429204
SPAC2F3.06c	1966.38031808442	0.140388688571961	0.0742534009488697	1.89067014814085	0.0586683897493571	0.21365477263849
SPAC2F3.07c	1.37059352037504	1.56690822569629	2.3273948210498	0.673245558306053	0.500791081754464	NA
SPAC2F3.08	1056.73742087262	-0.358693678586198	0.24250985669865	-1.47908907072557	0.139116510826777	0.381532936530895
SPAC2F3.09	1684.68344620075	-0.0256238753637171	0.145494734664842	-0.176115482273249	0.860203217939379	0.947396688242855
SPAC2F3.10	661.421198357099	0.0287702316441542	0.0845900027079966	0.340113851792494	0.733770790725936	0.891990914892069
SPAC2F3.11	365.468365288519	0.297736471896884	0.124278524330546	2.39571940124578	0.0165877834695369	0.0892246570782651
SPAC2F3.12c	174.241770859321	0.255673255104626	0.163616348799994	1.56263880094992	0.118137576494255	0.342895622022937
SPAC2F3.13c	193.183530310386	0.1274056240249	0.171295033275259	0.743778856799473	0.457010273394457	0.724458334418984
SPAC2F3.14c	177.657050023235	-0.126262390739993	0.170300927894209	-0.741407532543965	0.458446378659908	0.725803089614169
SPAC2F3.15	320.643761386016	0.218963303330711	0.119867356482249	1.82671337515596	0.0677428761697293	0.235778350605884
SPAC2F3.16	726.443921672084	-0.392533398811112	0.144019389046542	-2.72555939453582	0.00641926258192683	0.0434701324400706
SPAC2F3.17c	117.617973423835	-0.0732003709093802	0.208609611255074	-0.350896444650748	0.725666038866142	0.886463664812769
SPAC2F3.18c	93.3732260072642	-0.196053313850665	0.230342496108868	-0.851138270890333	0.394692548223521	0.678332050444546
SPAC2F7.02c	198.731926452459	0.0902280644510289	0.167167317930768	0.539747036489494	0.589371497089486	0.813612647447915
SPAC2F7.03c	881.025672425589	0.0946212349195722	0.154181775844221	0.613699215756689	0.539414106707573	0.780706878586693
SPAC2F7.04	224.873986158597	0.392179130864663	0.179702189713807	2.18238370656054	0.0290812258138224	0.131116261478321
SPAC2F7.05c	1368.72168779863	0.322961500732039	0.119875299090467	2.69414552607963	0.00705693455995939	0.0467541473728574
SPAC2F7.06c	100.627881105951	-2.41922429823223	0.623127518718918	-3.88239040253894	0.000103434639074721	0.001478768906963
SPAC2F7.07c	743.655018237492	-0.00160410598625583	0.0892466767158302	-0.0179738455849001	0.98565971824019	0.995157198293622
SPAC2F7.08c	457.785531894659	-0.184716352352401	0.122658598710711	-1.50593887663801	0.132082865350598	0.367641920510096
SPAC2F7.09c	188.792767101056	-0.425784707722533	0.192934789890806	-2.20688403560348	0.0273221620259854	0.125308703198226
SPAC2F7.10	222.58299202494	0.0318737643956063	0.139997717029969	0.227673458337776	0.819900107748085	0.930290212739188
SPAC2F7.11	581.718685383791	0.00627127778841896	0.196876985204667	0.0318537882012951	0.974588651593075	0.992883093005494
SPAC2F7.13c	786.917606761919	0.275266072757876	0.112395054986465	2.44909415980112	0.0143216003210372	0.0799868070266524
SPAC2F7.14c	153.666133072162	0.143698399969046	0.135225027689	1.06266127228706	0.287935589576866	0.582690156650115
SPAC2F7.15	225.580060748764	0.286365158423165	0.14079332812227	2.0339398339563	0.0419576620624116	0.169595582608333
SPAC2F7.16c	1159.54271601997	0.0713823701622974	0.0808659638104504	0.882724533273572	0.377385123523299	0.664678307743953
SPAC2F7.17	182.915498626971	-0.0723968621867451	0.148475393774799	-0.487601752358735	0.625831954105564	0.834586136685489
SPAC2G11.02	691.764202778692	0.154850134295691	0.10507518762521	1.47370790188852	0.140560254383095	0.38408234119496
SPAC2G11.03c	539.318827669677	0.0264377095491056	0.102700515240848	0.257425286398081	0.79685048473859	0.920159300872677
SPAC2G11.04	101.52536004764	0.101606971581893	0.223589739150253	0.454434858987929	0.649515867316841	0.848231386163776
SPAC2G11.05c	132.650993998387	-0.0301777994864	0.19438523618226	-0.155247384416092	0.87662629373373	0.953686934819154
SPAC2G11.06	360.197735499429	0.0613089546530881	0.111890754434711	0.547935841194659	0.583735957690035	0.808835457187032
SPAC2G11.07c	2545.30056028678	0.0652723786193569	0.0809245688453101	0.806582964243246	0.419906791855132	0.695654137717117
SPAC2G11.08c	42.678790588995	0.156401292959791	0.275299315642259	0.568113627870504	0.56995781472731	0.800109913274702
SPAC2G11.09	1074.76274308905	-0.233784267806947	0.0928114590520538	-2.51891598510296	0.011771674107716	0.0696869401046576
SPAC2G11.10c	189.783923909568	-0.105895092654335	0.157857897231244	-0.670825435481448	0.502331741840424	0.760175864583026
SPAC2G11.11c	414.071509866625	0.254571354779628	0.10339163961367	2.46220444642188	0.0138085928745023	0.0785955944899809
SPAC2G11.12	642.965689784144	-0.00800872403706143	0.0889004354337133	-0.0900864433114386	0.928218522084203	0.97607494069597
SPAC2G11.13	419.696150477064	-0.117749853858884	0.218865830050758	-0.538000170385556	0.590576930961234	0.813950124405982
SPAC2G11.14	927.463808262155	-0.100697283498414	0.156549389395276	-0.643230126207394	0.520074787888893	0.771016356344338
SPAC2G11.15c	137.828023116775	-0.136057848510954	0.190071411995024	-0.715824894879591	0.474099478438936	0.739257566654784
SPAC2H10.01	141.669066577591	-0.277154304362922	0.246033993029142	-1.12648785214852	0.259959079627588	0.550696724514167
SPAC2H10.02c	149.497763244064	0.138053429773351	0.175187732617824	0.788031374745391	0.430678354085631	0.702821912620352
SPAC2H10.04	0.091888505200714	0	8.89301782869215	0	1	NA
SPAC30.01c	2636.89886037185	-0.0859557235601989	0.103971073990267	-0.826727283477377	0.408391653541979	0.687511840308267
SPAC30.02c	145.775439364368	0.0253362754132903	0.176707855477977	0.143379451608182	0.885990510534505	0.956927397606037
SPAC30.03c	172.870416023753	-0.203382092991764	0.150811841616135	-1.34858172151652	0.177471354972654	0.442272234076973
SPAC30.04c	3314.59188907182	-0.309328640009612	0.0831196463449844	-3.72148647896981	0.000198053472200617	0.002556281669213
SPAC30C2.02	246.647515710678	0.608469863220543	0.15281752589665	3.98167592133411	6.8431043763789e-05	0.0010479673665993
SPAC30C2.03	32.4362060394416	-0.117971130018631	0.395151355841989	-0.298546691728433	0.765285945059957	0.905075956397843
SPAC30C2.04	1582.88324833281	0.379394521850149	0.120171630062734	3.15710556353518	0.00159343649584271	0.0148323621482181
SPAC30C2.05	86.2719100933746	0.143944058824484	0.219249896076642	0.656529655887115	0.511483392846583	0.764347275731727
SPAC30C2.06c	216.347709312198	0.183039644741421	0.166260853063829	1.10091847460419	0.270932140653834	0.564733335384482
SPAC30C2.07	776.591953921503	0.0225615107919806	0.0933758976301773	0.241620282798643	0.809074404282188	0.925901275507414
SPAC30C2.08	882.837429176404	0.0226299180167582	0.0760725678130169	0.297478035346218	0.76610157466817	0.905502968792917
SPAC30D11.01c	944.418931608997	-0.620467375145218	0.206092842290325	-3.01062069041273	0.00260714313441034	0.0218469485777888
SPAC30D11.02c	0.757153937951499	-2.22692265776666	3.05180851250331	-0.729705893617809	0.465569977842831	NA
SPAC30D11.03	614.142330155197	0.439671082864224	0.108941840358965	4.03583307768166	5.44088903528208e-05	0.00087877710472556
SPAC30D11.04c	1787.10445367039	0.065184892953944	0.116142213030818	0.561250653426478	0.574626676409455	0.803455549420427
SPAC30D11.05	62.8669630156458	0.46125448300725	0.261445274351413	1.76424869086473	0.0776901183060423	0.257787977233153
SPAC30D11.06c	299.578820908198	0.0533308082465457	0.14509953123362	0.367546385526769	0.713211498556156	0.879338129847656
SPAC30D11.07	63.4056211201951	0.484688793808497	0.275706959174087	1.75798534523916	0.0787500028634855	0.260005534316127
SPAC30D11.08c	464.970552848721	0.0358964533610589	0.115922357983584	0.309659447801626	0.756819943863504	0.902934914240406
SPAC30D11.09	330.631971858119	0.423545250523519	0.160697978405955	2.63566010428307	0.00839738000845958	0.0534997259387574
SPAC30D11.10	367.43391861714	-0.0387419232914176	0.130837253937373	-0.296107737861588	0.767147804876187	0.906039055218498
SPAC30D11.11	776.142413469196	-0.311110189527027	0.0884431767907912	-3.51762793712109	0.000435422399450612	0.00504279895177686
SPAC30D11.12	2063.6770525463	0.403880631756007	0.15735866175903	2.56662472368052	0.0102693686072888	0.0624946505062705
SPAC30D11.13	152.415243763703	-0.0557079993276621	0.196573356735009	-0.283395472575459	0.776873698560897	0.91091322197111
SPAC30D11.14c	592.26141486149	0.200388091103066	0.105337238517973	1.90234805774669	0.0571256668015547	0.210106290099231
SPAC31A2.02	61.1512987622498	0.212750140193167	0.244962089069678	0.868502309892743	0.385119408324646	0.669616986950272
SPAC31A2.03	264.416081818139	-0.303752680505878	0.134275115860079	-2.26216658656547	0.0236871128775892	0.113152826983592
SPAC31A2.04c	451.945183540058	0.116405717621247	0.131658086040558	0.884151677439602	0.376614339795554	0.664103657308419
SPAC31A2.05c	650.039480930587	-0.396347121668282	0.119716122068506	-3.31072469455265	0.000930547100911136	0.00970497290583761
SPAC31A2.06	518.621685160692	-0.13508237188273	0.108814862261799	-1.24139634122527	0.214459370085173	0.49461025214881
SPAC31A2.07c	568.18471205955	0.433283866384468	0.136637728610039	3.17104119625006	0.00151893600378933	0.0142562276042589
SPAC31A2.08	119.747726717539	-0.168000695533814	0.194666315240239	-0.863018829562185	0.38812711428181	0.672376133328108
SPAC31A2.09c	230.109333633322	0.134207105703226	0.126420165788203	1.06159571035581	0.288419261949449	0.58298300781991
SPAC31A2.10	248.04620880441	0.145645059608278	0.146657932583268	0.99309363661993	0.320664324757339	0.613998719881402
SPAC31A2.11c	202.803632461937	0.216867242154617	0.149522666209324	1.45039710468388	0.146947814035365	0.39520172701777
SPAC31A2.12	704.118590370849	0.139166050818971	0.187667673669863	0.741555794333478	0.458356515265477	0.725803089614169
SPAC31A2.13c	54.1650801531473	0.360127073482234	0.327521526140179	1.0995523797361	0.271527200006763	0.565054407828297
SPAC31A2.14	750.539970176442	-0.017935614646054	0.100031810891887	-0.179299109814562	0.85770284579198	0.947082043775747
SPAC31A2.15c	132.247985926222	-0.085782544458604	0.178153592045908	-0.481508924257328	0.63015483859017	0.83624597393415
SPAC31A2.16	554.089877549929	-0.0114601686989649	0.09885689289074	-0.115926855111976	0.907710511882815	0.96706473707368
SPAC31F12.01	795.521054662505	-0.264509209611356	0.0856437628985465	-3.08848187724648	0.00201181963643334	0.0178908246239965
SPAC31G5.01	233.612147524754	0.351772965393013	0.150923106206508	2.33080920632313	0.0197634224587183	0.0998361898675408
SPAC31G5.02	151.267347482995	0.0749212082586321	0.236576521306249	0.316689111180421	0.751479511873132	0.90076586319607
SPAC31G5.03	3331.0971659214	0.455322916989738	0.138361713045501	3.29081584036187	0.000998972885663372	0.010204892247392
SPAC31G5.04	1440.19081721244	-0.690679754621051	0.14762894128363	-4.67848477822578	2.89002620443583e-06	6.93606289064599e-05
SPAC31G5.05c	916.858645351648	-0.271775062401216	0.119736491118365	-2.26977640536128	0.023221152850025	0.112031079085198
SPAC31G5.06	24.4440686440869	-0.0124723935121179	0.402370643883752	-0.0309972750291427	0.975271712841742	0.992883093005494
SPAC31G5.07	21.7070241231558	0.0513549411390478	0.469116956536473	0.109471509020278	0.912828518441365	0.968927748881989
SPAC31G5.08	109.752698717772	-0.0865500180840749	0.162999673023996	-0.530982771182206	0.595430718233324	0.817810611850688
SPAC31G5.09c	481.517798043453	-2.10968139561019	0.248968134193262	-8.47370046952493	2.3771819952509e-17	2.29129671026119e-15
SPAC31G5.10	52.5306130291995	0.352522482071999	0.350220469915433	1.00657303714178	0.314139996969695	0.608328134118891
SPAC31G5.11	841.423326197593	0.00571751390659574	0.101098271782978	0.0565540221980177	0.954900460858333	0.986729664929881
SPAC31G5.12c	127.00097003979	-0.438631170543771	0.216266019478344	-2.02820198754199	0.0425396371500333	0.170959563960053
SPAC31G5.13	717.158869452704	0.387278831429597	0.124166679579252	3.11902382138204	0.00181451290711374	0.0164047339378392
SPAC31G5.14	1390.0216139362	-0.856829759216199	0.22524625914011	-3.80396887605234	0.000142396079236112	0.00194727452978263
SPAC31G5.15	565.616112806292	-0.116948746900405	0.147381141388421	-0.793512289283935	0.42747941216012	0.700546990646457
SPAC31G5.16c	556.508092725078	-0.0952239824226194	0.132753645632968	-0.717298436277156	0.473189971898161	0.739096122522101
SPAC31G5.17c	1583.74028832951	0.448749571238764	0.0992775877641013	4.5201498278248	6.17958811336348e-06	0.000133318478575668
SPAC31G5.18c	241.791124415337	0.292029689084879	0.314029672102527	0.929942980004562	0.352400608008475	0.645204054368459
SPAC31G5.19	981.831164188557	0.0524397744782891	0.111554952398232	0.470080201290286	0.638297718781096	0.840561297363558
SPAC31G5.21	167.198180765386	0.0290337409626282	0.187449531529227	0.15488830900653	0.876909370478692	0.953686934819154
SPAC323.01c	111.45414978335	0.0460726548167389	0.250557780081329	0.183880360058203	0.854107312490106	0.94521209248905
SPAC323.02c	645.523569551467	0.0614999891198663	0.104279360653577	0.589761854449541	0.55535031978629	0.790523421818201
SPAC323.03c	183.458969400225	-0.714038773791483	0.150760231868215	-4.7362541496729	2.17704549721639e-06	5.33197700465786e-05
SPAC323.04	516.02516436157	-0.999488528445256	0.0946235751606948	-10.5627855082401	4.43308125168032e-26	7.35891487778934e-24
SPAC323.05c	57.4258423596237	0.459933589588549	0.299616668783641	1.53507343718809	0.124765790225891	0.355728810625961
SPAC323.06c	171.310944533379	0.11533002105658	0.202869936128236	0.568492420600354	0.569700650821302	0.799936816096828
SPAC323.07c	493.332673081275	-0.185183089342696	0.187744670376294	-0.986356038611037	0.323958429616035	0.61657547275589
SPAC323.08	60.8233668440927	0.0642642812061544	0.258311600124787	0.248785889503642	0.803526406549699	0.923957447929545
SPAC328.01c	1468.35121434155	0.161209206116498	0.0710274497164149	2.26967470689352	0.023227327139652	0.112031079085198
SPAC328.02	458.466107408436	0.0115597375267533	0.127825501938194	0.0904337346732474	0.927942550118351	0.975956472986143
SPAC328.03	3161.35444784556	0.113268950488138	0.267428422796588	0.423548661371318	0.67189500299434	0.861437738072647
SPAC328.04	356.825040609606	0.218944815027994	0.234932060857551	0.93194949309515	0.35136262790948	0.644092964535906
SPAC328.05	192.420216056257	-0.322030198028785	0.155109073246102	-2.07615319522824	0.0378797845686331	0.158189792160832
SPAC328.06	1532.1443464586	0.0924459771329331	0.109371032292777	0.845251024836844	0.397970699037175	0.680055773672828
SPAC328.07c	366.015562510541	-0.259141001014334	0.137559494946438	-1.88384670295015	0.0595857141914707	0.215677909150956
SPAC328.08c	80.3012206089096	-0.547792545022662	0.213150998475518	-2.56997409789558	0.010170611918374	0.0620833266845794
SPAC328.09	301.858840071817	-0.620443590344277	0.131234108542251	-4.72776168662374	2.27008396967568e-06	5.51464300926092e-05
SPAC328.10c	2865.32083285319	0.471371415706251	0.126540647931996	3.72505928655881	0.000195269323888401	0.00253130038949476
SPAC32A11.01	399.92488787205	-0.704791749340143	0.137002143575891	-5.14438483183099	2.68398844845275e-07	7.71130527305463e-06
SPAC32A11.02c	4407.48723686355	-0.251813707211482	0.540694915728498	-0.46572235078668	0.641414251760122	0.842436281682628
SPAC32A11.03c	801.912559734333	-0.100638339534834	0.150167008348751	-0.67017609687681	0.502745539584052	0.760416943698884
SPAC32A11.04c	2176.52425129346	-0.0104077442925759	0.0757292779022176	-0.137433560452201	0.890688105314782	0.957501730052372
SPAC343.01c	285.9966998945	0.118931262547641	0.140543875348948	0.846221596297626	0.397429136409574	0.679907938716203
SPAC343.02	155.888587338778	0.0104213665478707	0.183424499720247	0.0568155647896821	0.954692115056874	0.986729664929881
SPAC343.03	27.6544432417434	-0.279815411613074	0.429087542236102	-0.652117304909095	0.514325501396823	0.766331911023318
SPAC343.04c	602.715154797674	0.147101475234751	0.138694330399212	1.06061635548721	0.288864286612571	0.583530087829238
SPAC343.05	2159.33770578276	-0.131824936743017	0.108750415786459	-1.21217869182098	0.225443986230334	0.50915884003773
SPAC343.06c	497.612384322313	-0.0572676116916119	0.256940644587736	-0.222882649739976	0.823626840252212	0.931224797710064
SPAC343.07	9.80660631785838	-0.59077898997444	0.854494184667348	-0.69137859633817	0.489327651164783	0.749416207934583
SPAC343.08c	32.0322206713187	0.235679627709434	0.328022313568386	0.718486572287098	0.472457324332924	0.738917814764081
SPAC343.09	470.435659215317	0.471477197191544	0.137694509168026	3.42408132350585	0.000616881576189548	0.00686496145122671
SPAC343.10	715.896660679903	-0.00326029534837861	0.134431865956232	-0.0242523997207633	0.980651281470279	0.994208501176864
SPAC343.11c	1394.57269123368	0.0287961852063914	0.0880400901241108	0.327080369474829	0.743607098852198	0.896965818065924
SPAC343.12	2259.60978932068	-1.10962449851734	0.616160988392853	-1.80086782418927	0.071723715499016	0.244106358518405
SPAC343.13	154.361561380757	0.228109677994441	0.189357605378124	1.2046502042468	0.228338366918426	0.511982731410729
SPAC343.14c	535.26297658268	0.262717996831485	0.117307039766931	2.23957570963738	0.0251184811205765	0.118009467906105
SPAC343.15	207.789638009312	-0.0121588719432137	0.163399442941057	-0.0744119546821207	0.940682596715679	0.982954921834743
SPAC343.16	2996.42353123718	-0.497097498437809	0.0800505872493785	-6.20979202674953	5.30547695222026e-10	2.51631192591018e-08
SPAC343.17c	268.036602545785	0.00548498015280138	0.153110601137834	0.0358236471677337	0.971422977453237	0.992714102103786
SPAC343.18	77.9798795325529	0.0690850101028793	0.226207970690395	0.305404844453664	0.76005783259545	0.903384524651725
SPAC343.19	377.736980197285	-0.00132781388345659	0.124839926771009	-0.0106361315470183	0.991513754856593	0.997355024242215
SPAC343.20	38.9125289421975	0.0151763373170604	0.42128827277059	0.036023640575736	0.971263508732045	0.992714102103786
SPAC343.21	0.853797680094539	-1.40498509721356	2.47130503429811	-0.568519497882462	0.569682270065956	NA
SPAC3A11.02	421.561705428992	0.0851940686153994	0.112717803302712	0.755817325383856	0.449758727646428	0.719304015346936
SPAC3A11.03	75.4174831278389	0.474290008571499	0.226934264883243	2.089988520753	0.0366188308912187	0.154762470584104
SPAC3A11.04	74.3871656679919	0.0828490118788335	0.286008570047832	0.289673179600799	0.772066276576062	0.90870516581292
SPAC3A11.05c	238.155420274781	0.0261479550501845	0.183251123728109	0.142689193486095	0.886535651730764	0.956998579579033
SPAC3A11.06	355.303934194957	-0.182657903496281	0.234616698680495	-0.778537523217934	0.436252194584198	0.70785857041411
SPAC3A11.07	4028.08259146942	-0.386333929484088	0.0992043540336214	-3.89432432928454	9.84728243875226e-05	0.00142143381289815
SPAC3A11.08	349.324080338799	0.122657953152931	0.124638641583725	0.984108552487205	0.325062142247502	0.6168661208204
SPAC3A11.09	599.469780162648	0.709425363530327	0.154947968530524	4.57847476322721	4.68378660523279e-06	0.00010380278763901
SPAC3A11.10c	2133.3380722552	-0.860573801107525	0.265198388130265	-3.24501897305957	0.00117442798406708	0.011519484000533
SPAC3A11.11c	237.177558772187	-0.0933844574276289	0.145950038521903	-0.639838525384249	0.522277583418272	0.772224896481972
SPAC3A11.12c	1243.10952040783	0.330056937676826	0.0758844169000173	4.34946924757553	1.36467418682518e-05	0.000266512841191741
SPAC3A11.13	184.381451790464	0.152771832085036	0.154640154134177	0.987918260560449	0.323192681579112	0.616303836040233
SPAC3A11.14c	307.572622270087	-0.184877614273144	0.134815282665673	-1.37134018204464	0.170268935179019	0.432980826525936
SPAC3A12.02	144.372102427028	-0.204594440558597	0.181119943428124	-1.12960746721848	0.258641663135527	0.548489204718918
SPAC3A12.03c	136.547510880358	0.49503247852215	0.194197370252108	2.54912040198844	0.0107995008377317	0.0648122132348397
SPAC3A12.04c	146.180739895396	0.333300997708547	0.15304247334044	2.17783331929774	0.0294184483111981	0.13214502303518
SPAC3A12.05c	992.601307714915	0.0659117486848168	0.0755637608947472	0.87226665142601	0.383062926056048	0.668529593525201
SPAC3A12.06c	802.228322366088	0.0871864808764463	0.25583894068814	0.34078659269749	0.733264244429491	0.891735271613886
SPAC3A12.07	207.640323811413	0.285095592146298	0.141497800027161	2.01484116425536	0.0439212943569365	0.175216058128874
SPAC3A12.08	90.6958017388732	-0.401804444496142	0.294908424779211	-1.36247190902383	0.173049003499012	0.436714883830277
SPAC3A12.09c	57.7732952055062	0.344970430755343	0.251416975548288	1.37210476740098	0.170030825580886	0.432753072262084
SPAC3A12.10	3628.71856386322	0.422224147281497	0.140254444593493	3.01041545246749	0.00260890569766949	0.0218469485777888
SPAC3A12.11c	378.488907802633	0.129771012827137	0.135996262969184	0.954224844079294	0.339969841464471	0.632128118416825
SPAC3A12.12	141.573967022489	-0.0211608909870179	0.197008809956244	-0.107410886811192	0.914463018047562	0.969383360873886
SPAC3A12.13c	432.028932941807	0.479669581177888	0.147220001483758	3.25818215149798	0.00112128408304257	0.0111308865120638
SPAC3A12.14	443.256808860584	-0.0179393196722356	0.119144317363424	-0.150567984014845	0.880316518463981	0.955288090492237
SPAC3A12.15	408.795059341391	0.125678332969673	0.12231627233063	1.02748661788806	0.304191383591113	0.599751800838169
SPAC3A12.16c	141.817399475484	0.193695478949906	0.189928266820211	1.01983492079808	0.307806758443622	0.603891394766607
SPAC3A12.17c	189.767674303531	-0.201477968179376	0.165805430061675	-1.21514698345182	0.22431003674573	0.508303045133414
SPAC3A12.18	3175.0749848633	-0.261034421577794	0.0869580760677339	-3.00184219087905	0.00268351248866408	0.0222731536559119
SPAC3A12.19	54.7873421552239	0.229940969911618	0.283125159729403	0.812153077922796	0.416703799872117	0.693130771294268
SPAC3C7.01c	536.719890785133	-0.0254462319416509	0.154816422019704	-0.164363906681762	0.86944467540593	0.95108275782726
SPAC3C7.02c	695.648684764384	-0.227712341619734	0.709268102428999	-0.321052562267917	0.748170558600532	0.898544553719547
SPAC3C7.03c	148.584776204216	-0.110536202755627	0.221377245414914	-0.499311492237858	0.617559960290795	0.829622517269345
SPAC3C7.04	977.508308087083	-0.193442596857781	0.109755242203138	-1.76249072914214	0.077986421388189	0.258484112155196
SPAC3C7.05c	955.079205891021	-0.205944063512081	0.557843802755394	-0.369178724393545	0.711994513007473	0.878925678523582
SPAC3C7.06c	259.19473508189	-0.114218900843658	0.161410479231963	-0.707630021217606	0.479175044586868	0.743586098792812
SPAC3C7.07c	146.946433046612	-0.417154642248457	0.186739143591442	-2.23388966140452	0.0254903339891859	0.119474694838725
SPAC3C7.08c	1810.50012005446	0.518194249628565	0.134170699378462	3.86220130050057	0.000112369914388445	0.00158752389689208
SPAC3C7.09	89.3435181775318	0.198157177298304	0.247512936381962	0.800593214216923	0.423367180433489	0.69793575860062
SPAC3C7.10	138.989830548645	0.00822425740551055	0.177072083435497	0.046445815997339	0.962954920006872	0.989903093303158
SPAC3C7.11c	4354.68420391594	-0.00192569190786258	0.0833228456849397	-0.0231112114814706	0.981561562606671	0.994208501176864
SPAC3C7.12	389.384404641061	-0.0181128656260183	0.143215078861935	-0.126473174263165	0.899357382352347	0.962535232121637
SPAC3C7.13c	1764.24561207659	-1.06503371165167	0.337936738298178	-3.15157717688551	0.00162391240816224	0.0150691002347477
SPAC3C7.14c	3516.77661655246	-0.251946004852777	0.219099267986697	-1.14991714562951	0.250177998339905	0.538285273918192
SPAC3F10.02c	439.509613209751	0.121526829905276	0.144421608395261	0.841472624876704	0.400083214755474	0.681465276204756
SPAC3F10.03	2497.21160600274	-0.00393965183554374	0.135781368012389	-0.0290146718449933	0.976852889080792	0.992982305468664
SPAC3F10.04	746.178609573275	0.195495783213894	0.0952154901822713	2.05319305545406	0.0400538576760423	0.164963122691627
SPAC3F10.05c	250.643116983715	-0.0723711926098257	0.149594909861475	-0.483781117130532	0.628541217523969	0.836182217060003
SPAC3F10.06c	230.170261480629	0.441235723169059	0.131955716811091	3.34381665176914	0.000826343303767299	0.00874022581117413
SPAC3F10.07c	33.9114706695089	-0.691847391897826	0.386065715689175	-1.79204566420199	0.0731256515709884	0.246502761280029
SPAC3F10.08c	114.378330330624	0.49436819635061	0.184205213219425	2.68379047319208	0.0072792710407416	0.0479085063210042
SPAC3F10.09	225.493585978089	0.373276178027337	0.130150679513504	2.86803095782998	0.00413035116464432	0.0312047769404734
SPAC3F10.10c	24.1384741090044	-0.312113763663583	0.399257516494553	-0.781735473395503	0.434370049671276	0.705635145933625
SPAC3F10.11c	2405.59662433412	0.0427827872934618	0.0739375161647753	0.5786343592895	0.562835915645684	0.794779638917441
SPAC3F10.12c	92.8639876090272	0.504015323580391	0.235973009858115	2.13590242326206	0.032687368049951	0.142272186064462
SPAC3F10.13	685.290062680729	0.0763516433111632	0.131108636924528	0.582354031756996	0.560328237890768	0.794618307934321
SPAC3F10.15c	45.554695070359	0.0803586671175383	0.40133788055906	0.200226968372882	0.841303076504184	0.939936540942332
SPAC3F10.16c	511.557492629837	0.639097968994858	0.115664652073497	5.52543890927675	3.28662927141209e-08	1.14859044011454e-06
SPAC3F10.17	305.77799672062	0.396767381858943	0.159989937613847	2.47995210059137	0.0131400033072954	0.0753595583151607
SPAC3F10.18c	0	NA	NA	NA	NA	NA
SPAC3F10.19	453.392994789945	-0.575879298384556	0.146188122910993	-3.93930291269407	8.17187010774183e-05	0.00121480337721058
SPAC3G6.01	1200.90573205762	0.0184982386158142	0.0961811160740546	0.19232713624961	0.847485963511186	0.942940535384087
SPAC3G6.02	154.559115484254	0.163450622627153	0.175867007335089	0.929399010672431	0.352682340338651	0.64540038916787
SPAC3G6.03c	200.766026769086	0.153475586913479	0.147679070517159	1.03925076435016	0.298688126676119	0.594392355982845
SPAC3G6.04	174.379565473187	0.451407351858633	0.193286237372882	2.33543452443431	0.0195207326265359	0.0991625536396369
SPAC3G6.05	369.013088489394	0.0935624929418227	0.252774182725875	0.370142598950812	0.711276243203246	0.878809277781488
SPAC3G6.06c	163.867077141527	0.39235777066957	0.186588564704974	2.10279644569832	0.0354835668660749	0.151248071035424
SPAC3G6.07	55.5640183053838	1.1135580663343	1.87949930796565	0.592475911863786	0.553531946329021	0.789425775911278
SPAC3G6.08	88.2970428348989	-0.242216435136852	0.210944251815656	-1.14824856829246	0.250865964483477	0.539271584083906
SPAC3G6.09c	761.323081434541	0.000521717334407867	0.0881427407931478	0.00591900512411142	0.995277344772248	0.998539333692954
SPAC3G6.10c	50.6362265925979	-0.36601564393607	0.318016736346554	-1.15093201741813	0.24976020459846	0.538055869747801
SPAC3G6.11	186.52122791206	0.22130823279196	0.17682586935361	1.25156027000436	0.21073013923582	0.489758206270371
SPAC3G6.13c	0	NA	NA	NA	NA	NA
SPAC3G9.01	103.893972156165	0.13722411923504	0.252222981321211	0.544058747209406	0.586401047042668	0.811000383505434
SPAC3G9.02	83.0153006510389	-0.464995348275394	0.234553296483273	-1.98247202340452	0.0474264355661862	0.183800505151445
SPAC3G9.03	1719.77726623206	0.511520475374356	0.107030871563393	4.77918630300408	1.7600604884154e-06	4.47579637394487e-05
SPAC3G9.04	99.1229852020735	-0.0336721702619632	0.194306225161254	-0.173294346251741	0.862420067498926	0.948963786296001
SPAC3G9.05	408.962055334162	-0.033610776512348	0.145828959775731	-0.230480808229296	0.817718174905649	0.929980893749374
SPAC3G9.06	1245.39706284481	0.121952509362658	0.145517737318056	0.838059411933467	0.40199733684994	0.683063999151335
SPAC3G9.07c	150.626031950996	0.0432954443727494	0.187096171956282	0.231407430307372	0.816998293258132	0.92980038097707
SPAC3G9.08	76.3511605709187	0.387947727023299	0.224450882749354	1.72843039096676	0.0839110907916001	0.271862389781199
SPAC3G9.09c	1279.71699579799	0.482895344890631	0.118578418561615	4.07237126914213	4.65369215463771e-05	0.000761930529208629
SPAC3G9.10c	118.9180369634	-0.139402870325073	0.206576655434623	-0.674823929314661	0.49978763534846	0.758245978380909
SPAC3G9.11c	20336.7844498412	0.128797593437148	0.370422479165199	0.347704582420085	0.728062054890295	0.888051933434439
SPAC3G9.12	761.013694069733	0.0226183039912332	0.120447242635065	0.187785984107272	0.851044423368161	0.943744938587517
SPAC3G9.13c	174.909508730492	0.0101967824985737	0.153043792814257	0.0666265668869637	0.946878995416002	0.985302403854843
SPAC3G9.14	735.40567757909	0.128531266364287	0.100088559509292	1.28417540420645	0.199080589103756	0.474742857336011
SPAC3G9.15c	323.79275515569	0.265076318214623	0.136367036180648	1.94384453632527	0.0519142012890207	0.195814380657771
SPAC3G9.16c	59.6803870862588	0.0536875423722961	0.253385401520706	0.211880960979154	0.832199904317147	0.935971549101118
SPAC3G9.17	15.5573064885909	0.482603653782089	0.531300473822676	0.908344105755797	0.363696446693325	0.653781251479743
SPAC3H1.01c	285.370769490634	0.0519323243384606	0.123127182995284	0.421777897253198	0.673187140172519	0.862145000649931
SPAC3H1.02c	727.26875632434	0.1643360020335	0.106652750201492	1.54085104906372	0.123353041803689	0.35304491274849
SPAC3H1.03	64.5357813167783	0.0644154025782125	0.258390933507936	0.249294360694873	0.803133093167309	0.923791010609823
SPAC3H1.04c	405.311545993845	0.0640132705120147	0.124472595245547	0.514276017027973	0.607059026933955	0.823934759245359
SPAC3H1.05	1146.88559565708	0.089250934833932	0.0978620148759306	0.912007942479871	0.361764536525818	0.652864929731384
SPAC3H1.06c	706.604515853683	-1.1050104825855	0.100733372113273	-10.9696564247143	5.34752039059835e-28	1.14131363765056e-25
SPAC3H1.07	1298.54019594782	0.280012434665681	0.158055210513102	1.77161153850394	0.076459063006282	0.25426786896246
SPAC3H1.08c	131.502732086862	-0.25348367941408	0.174215384498614	-1.455001693126	0.145668792768462	0.393671239548658
SPAC3H1.09c	788.871038066121	0.335897457604902	0.0810242576007565	4.14564067047701	3.38864885336464e-05	0.00058527646091639
SPAC3H1.10	134.376603619645	0.214247487717428	0.188298319329943	1.13780881571235	0.255200323023001	0.544087452866733
SPAC3H1.11	809.893006940921	-0.284266021555708	0.186310888174677	-1.52576172193003	0.127069216790669	0.359548124782687
SPAC3H1.12c	637.661686410976	-0.030722172624839	0.105983505463547	-0.289876924625842	0.771910395530144	0.90870516581292
SPAC3H1.13	171.249609729378	-0.0697171505908797	0.161319736641539	-0.432167520492517	0.66561966360708	0.857087504786881
SPAC3H1.14	87.5985059675151	-0.347005806283457	0.231397165200779	-1.49961131106497	0.133715116004639	0.370975642174431
SPAC3H5.04	300.185585074569	-0.195626485815967	0.196785637268823	-0.994109572888834	0.320169525335998	0.613926312536604
SPAC3H5.05c	820.05812191657	0.415468909045346	0.168987441176046	2.45857861480086	0.0139488233226136	0.0790124816833546
SPAC3H5.06c	649.060470563453	0.36823539056532	0.299591903362317	1.22912330551199	0.219025578397762	0.50053417074762
SPAC3H5.07	2513.26239912851	0.528757528397669	0.123317336260202	4.28777935392619	1.80468223121076e-05	0.00033389414903144
SPAC3H5.08c	551.70915186549	0.189180894123648	0.104601199787652	1.80859200953431	0.0705144107799342	0.241456311420404
SPAC3H5.09c	2570.34071097369	0.0637210936896674	0.105264904914863	0.60534034340509	0.544952880663284	0.784356762015435
SPAC3H5.10	2594.80046072019	0.417609630666909	0.129784653286751	3.21771195662269	0.00129217513622035	0.0124750219936233
SPAC3H5.11	212.248967546706	0.259291991582042	0.214817367827733	1.20703458106783	0.227418826596443	0.51127001461764
SPAC3H5.12c	5229.53167158459	0.35214940643	0.138027524977578	2.55129842027671	0.0107322387722246	0.064637745863442
SPAC3H5.13	39.5494363360252	0.305641642568327	0.337171736874496	0.906486544220921	0.364678383780009	0.654449856297098
SPAC3H8.02	634.994511755903	-0.0430579175812005	0.163999860115819	-0.262548501875504	0.792898597289734	0.919003877333567
SPAC3H8.03	72.4480687291876	-0.332319235237059	0.216006002579575	-1.53847222423662	0.123933194806918	0.354365919696718
SPAC3H8.04	351.888672238196	-0.258232190957092	0.283359434445509	-0.911323780210151	0.362124800292577	0.653117764156798
SPAC3H8.05c	701.8073506989	-0.168228676919859	0.0931375278907829	-1.80623944750962	0.0708809456274755	0.242426855819846
SPAC3H8.06	758.436616202385	-0.167584883842619	0.0992701624169137	-1.68816973562306	0.0913786509983589	0.287868078522521
SPAC3H8.07c	164.06456964198	-0.0232416854025017	0.15935559296397	-0.145847942768827	0.884041427670252	0.95640920952319
SPAC3H8.08c	225.533514229422	0.0353223404308436	0.136816910702722	0.258172328620931	0.796273912740703	0.919800163878878
SPAC3H8.09c	210.726166728112	0.590551243420782	0.419563445457242	1.40753740540289	0.159268093619314	0.416536598454714
SPAC3H8.10	1036.27784366543	-0.00364237163659843	0.0846353480861468	-0.0430360566709197	0.965672791400977	0.990705682645878
SPAC458.02c	1970.02286348656	0.196833199622887	0.0746232421822445	2.63769294748923	0.00834721243818766	0.0532368639600954
SPAC458.03	489.834095462678	0.127505003076441	0.108327212504081	1.17703576164334	0.23918123283368	0.525576833682125
SPAC458.04c	33.364827196175	-0.477959831723882	0.409712281183525	-1.16657433441637	0.243382313144274	0.529276820724228
SPAC458.05	563.473066383883	-0.008924090104569	0.158153181867066	-0.0564268767736208	0.955001746490488	0.986729664929881
SPAC458.06	96.8383373106175	0.00534518229514311	0.251816130973887	0.0212265285566531	0.9830649523195	0.994265518205218
SPAC458.07	234.161941697242	0.0904499404742818	0.156657415514069	0.577374139471609	0.563686739899944	0.795578043571015
SPAC4A8.02c	120.216857680945	0.0214508767987427	0.211427575544237	0.101457327614555	0.919187430338055	0.971891816912326
SPAC4A8.03c	300.663793982344	0.0393683773762773	0.119779410806396	0.328673994230192	0.742402112824397	0.896965818065924
SPAC4A8.04	7019.15671142057	-0.472253202630091	0.182444920874318	-2.58846999065222	0.00964033465373527	0.0595151238540517
SPAC4A8.05c	1657.21319006417	0.0615535609993059	0.265532606201384	0.231811685502091	0.816684280537739	0.929620049617815
SPAC4A8.06c	408.480103758004	0.157671641267484	0.100494618208403	1.56895607026945	0.116658175456375	0.340294223732843
SPAC4A8.07c	327.873440258094	0.0109964463926129	0.174801929957918	0.0629080376587387	0.949839734397994	0.985424492339513
SPAC4A8.08c	483.155384107843	-0.0929040545402376	0.134011794281341	-0.69325282180162	0.488150904533518	0.748582727543639
SPAC4A8.09c	228.249557752817	-0.329700600126214	0.164037021128404	-2.00991579741096	0.0444401014850181	0.17693141004295
SPAC4A8.10	623.144328776612	-0.681675335769068	0.144029487970151	-4.73288730923172	2.21348393040552e-06	5.39909386453199e-05
SPAC4A8.11c	13526.0082484363	-0.0415234435298374	0.170285855549202	-0.243845523140586	0.807350461899904	0.925163252217416
SPAC4A8.12c	268.906930671919	0.0690166464950462	0.1182004945952	0.583894735224307	0.559291135493782	0.794049950665592
SPAC4A8.13c	744.422686420197	-0.0177320296957013	0.0846960230075044	-0.20936083024973	0.834166568089517	0.936146368244686
SPAC4A8.14	681.527844975466	0.227106033220986	0.0922704411022859	2.46130863262297	0.0138431225379354	0.0787121791500492
SPAC4A8.15c	875.784187670871	0.0390091267723565	0.105515654356404	0.369699899131496	0.711606106958605	0.878809277781488
SPAC4A8.16c	5953.2939602269	0.333249871771538	0.0889751630863074	3.74542580437059	0.000180088066579649	0.00237049842704843
SPAC4C5.01	239.071326186542	-0.2100876533005	0.147754270568113	-1.42187195329594	0.15506342654715	0.410527508598047
SPAC4C5.02c	156.272467286755	-0.0541230465875483	0.166153212956813	-0.325741799537852	0.744619716101916	0.896965818065924
SPAC4C5.03	326.136150472271	0.173794940748924	0.1402649818079	1.23904725547924	0.215327998300916	0.495113550537235
SPAC4C5.04	134.112697554211	0.292131827663162	0.161798387708158	1.80552990546538	0.0709918001480472	0.242426855819846
SPAC4D7.01c	2045.39999046774	-0.0785150883865398	0.0738292980558515	-1.06346789762438	0.287569815893962	0.5823033473727
SPAC4D7.02c	901.082583891226	-0.879923780569198	0.21540535460222	-4.08496707147377	4.40830676850061e-05	0.000725731163872166
SPAC4D7.03	315.624530907854	0.181250697378764	0.134164283192115	1.35096087473016	0.176707966169337	0.441474417152156
SPAC4D7.04c	225.247791140654	0.326458182702221	0.167086900040988	1.9538227271087	0.0507221855383475	0.192332348208861
SPAC4D7.05	2161.77816694957	0.274315634297936	0.0829025979548655	3.30889068696353	0.00093666400045967	0.009751551972402
SPAC4D7.06c	161.921331808856	-0.172045378690615	0.158160404687174	-1.08779045571428	0.276687623916736	0.570810727325559
SPAC4D7.07c	213.995031928603	-0.249789112739546	0.165950285621946	-1.50520447616821	0.132271514722778	0.367824370397079
SPAC4D7.08c	1686.68814775657	0.0869286524628706	0.119488277967838	0.727507785209433	0.466914947920644	0.73389892918826
SPAC4D7.09	583.381466824205	0.0939281841831197	0.106028099956715	0.885880103684447	0.375682138619509	0.663289207786986
SPAC4D7.10c	296.860974803541	-0.228064596272789	0.179244433951564	-1.27236640628081	0.203242964226867	0.481021764047429
SPAC4D7.11	194.283406156782	0.208211142148996	0.196818053941063	1.05788639801989	0.290107237095518	0.585109972623292
SPAC4D7.12c	169.195309008006	0.238008827334407	0.160046213696143	1.48712563601337	0.136981631862871	0.377073288148552
SPAC4D7.13	891.956722347801	0.227942025679641	0.0907556987789866	2.51160013912447	0.0120185181977464	0.0706915991631225
SPAC4D7.14	44.3342628470748	-0.487608436871061	0.292316676430638	-1.66808285734858	0.0952992797023991	0.296229174356595
SPAC4D7.15	3.96466669847545	0.0956815180512025	0.963220728608852	0.0993349864774943	0.920872300586094	NA
SPAC4F10.02	614.698627687132	-0.120206933102597	0.112049594338563	-1.07280114499465	0.28336034697542	0.576561604877464
SPAC4F10.03c	202.063388374155	-0.317162816139192	0.18417536299564	-1.72206972192421	0.0850568891700438	0.274016156161823
SPAC4F10.04	133.025021492933	-0.120376921698374	0.189681221859507	-0.634627510927436	0.52567138113863	0.773497134574115
SPAC4F10.05c	52.1490675537003	0.257001869277593	0.32556207594315	0.78940972634193	0.429872572973226	0.701890299477595
SPAC4F10.06	285.871858567435	0.282660225869066	0.143072070275852	1.97564923275437	0.0481945184685528	0.186053257343716
SPAC4F10.07c	1009.14412254723	-0.588216229237077	0.204258814364759	-2.87975934388153	0.00397978826653038	0.0304133180061196
SPAC4F10.08	25.2361919317608	0.141694956833557	0.554461370212004	0.255554244977208	0.798295052567572	0.921189173388423
SPAC4F10.09c	795.163551752656	0.454157518161328	0.11469502504536	3.95969675216265	7.50449952677022e-05	0.00112680626060248
SPAC4F10.10c	532.819683319986	0.0426142159559301	0.141044546863612	0.302133027497599	0.762550655921206	0.903384524651725
SPAC4F10.11	378.451375300586	0.103378679064312	0.139903623357196	0.738927817475963	0.459950829738123	0.727160359395509
SPAC4F10.12	62.8843382037212	0.304765603925902	0.273538526998164	1.11415970273155	0.265210679657956	0.557082257165533
SPAC4F10.13c	1485.28922116512	0.28101348861575	0.125194549537277	2.24461439938387	0.0247928975588038	0.117217053648269
SPAC4F10.14c	2897.52965581578	0.501039439123688	0.143154589168385	3.49998866284576	0.000465277945940279	0.0053677625577975
SPAC4F10.15c	375.742519104409	0.052004787585996	0.128189457339571	0.405686931400581	0.684972645776132	0.869640223318072
SPAC4F10.16c	1151.90622521267	-0.289355693126468	0.183089411288801	-1.5804064860422	0.114013807158708	0.334485278144544
SPAC4F10.17	382.508368110109	0.143275781112947	1.02714475694526	0.139489375907492	0.889063450664955	0.957345437304818
SPAC4F10.18	316.142244458876	0.0605875075389946	0.12550072499838	0.48276619549231	0.629261755834225	0.836182217060003
SPAC4F10.19c	32.8024747616237	-0.272456847022361	0.37872766505642	-0.719400435090403	0.471894228853512	0.738617053857672
SPAC4F10.20	878.246732180251	0.0535002012880005	0.28662555098528	0.186655380527286	0.85193084233618	0.944377427898536
SPAC4F10.22	40.2039511170549	-0.729245088052919	0.624438055940529	-1.16784216002743	0.242870438520164	0.529011217604844
SPAC4F8.01	318.664885271376	-0.246792121891972	0.137533319897829	-1.79441696074311	0.0727466417776214	0.246308176353012
SPAC4F8.02c	250.296260948039	0.169849191799175	0.140239307477474	1.21113826682621	0.225842417531854	0.509344919707632
SPAC4F8.03	254.685999076297	0.165153289990105	0.151330550778636	1.09134136590627	0.275122702247054	0.568904245200137
SPAC4F8.04	251.716632982102	0.279134129025323	0.14682724517632	1.90110581105108	0.0572881546174031	0.210420413026184
SPAC4F8.05c	80.0668105805274	0.169945601259106	0.218432264380749	0.77802426185023	0.436554710313349	0.708157152234684
SPAC4F8.06	105.938600687496	-0.150117694904605	0.229510295095019	-0.654078261903047	0.513061385711886	0.765939255811699
SPAC4F8.07c	4940.44226259019	0.116910967984877	0.189036181859208	0.618458153539891	0.53627337413026	0.778991172533407
SPAC4F8.08	5.2792407535333	-3.89857568887006	1.7814933722555	-2.1883750731748	0.0286422924676851	NA
SPAC4F8.10c	285.265653300086	-0.131579347388849	0.15828144519258	-0.831299886280147	0.405804238829183	0.684796826037904
SPAC4F8.11	499.597437360441	-0.311233565996718	0.109325079573076	-2.84686338406624	0.00441523058092603	0.0326956851940694
SPAC4F8.12c	4927.88644879565	0.127805405829221	0.0589340457558121	2.16861754848414	0.0301117317670907	0.134579368052166
SPAC4F8.13c	1574.90483100537	-0.203356491180499	0.0672370610882313	-3.02447025329745	0.00249068963582412	0.0211425586131888
SPAC4F8.14c	1481.56606423137	0.21403075558207	0.161903458924131	1.32196530577131	0.186179704122224	0.455987668784593
SPAC4F8.15	425.899604641202	-0.145911078129541	0.120645044047169	-1.20942455019116	0.226499781547302	0.509977170632261
SPAC4G8.02c	227.603322279578	0.24399296984384	0.130672622953289	1.86720802207406	0.0618725437866408	0.22087832835661
SPAC4G8.03c	201.771699897485	0.309931092957333	0.212438766068798	1.45891966279338	0.144587220556333	0.391589313754887
SPAC4G8.04	787.819468572389	-0.369382043462937	0.131541247659608	-2.80810810323765	0.00498334952500442	0.0353913472967731
SPAC4G8.05	463.657283847853	-0.00899344383623024	0.101019893345946	-0.0890264633860963	0.929060878878192	0.976788848025348
SPAC4G8.06c	322.604088875777	0.261294133452727	0.108300876787277	2.41266868010641	0.0158362077680371	0.0857220811791576
SPAC4G8.07c	269.125871522547	0.159391883940912	0.123959661656119	1.28583671342284	0.198500054336229	0.473547435015291
SPAC4G8.08	147.263711817189	-0.152769708363741	0.178454768215445	-0.856069635412066	0.391959263047298	0.676000255992276
SPAC4G8.09	486.603011403064	0.204772035771598	0.119664219435304	1.71122192362863	0.0870401530066455	0.278603082146606
SPAC4G8.10	110.706691240953	-0.127361069640735	0.335449446736843	-0.379672916082191	0.704188227166757	0.878177972777241
SPAC4G8.11c	44.2065112824902	-0.102669979143939	0.307602662028432	-0.333774676938423	0.738549593527478	0.894828612895114
SPAC4G8.12c	234.458212474113	-0.471547035746531	0.139522139465486	-3.37972910645609	0.000725573058676425	0.00779860539325597
SPAC4G8.13c	556.0988414095	-0.0956189916746037	0.126751915134734	-0.754379068536861	0.450621636528858	0.719838251776652
SPAC4G9.02	110.512458297501	0.289353988774608	0.212067432295649	1.36444330768909	0.172428085507941	0.435689922211693
SPAC4G9.03	632.885392743629	0.299588723142062	0.157168764837983	1.90615942964807	0.0566295241153639	0.208771151211237
SPAC4G9.04c	625.853223924312	-0.200711352751315	0.0961212203306305	-2.08810658105383	0.0367882215415154	0.155039782744779
SPAC4G9.05	19.4196418416779	-1.16170178073637	0.622253326216205	-1.86692739402526	0.0619117277617525	0.220886259763721
SPAC4G9.06c	139.469249865881	0.0583112297905611	0.191063623443245	0.305192734962876	0.760219365291984	0.903384524651725
SPAC4G9.07	15.1830191481669	-0.360104349374319	0.459916104250722	-0.782978343324132	0.433639829641562	0.70515146175183
SPAC4G9.08c	1069.55409787925	0.222208042770902	0.0749666026566197	2.9640938083951	0.00303575727866733	0.0245157912125892
SPAC4G9.09c	2926.46481068695	-0.602165236848303	0.0771224443327212	-7.80791171828587	5.81432871413089e-15	4.75978471173236e-13
SPAC4G9.10	431.846259963225	-0.684136824932739	0.137603384144369	-4.97180232293536	6.63333229277887e-07	1.84375785030914e-05
SPAC4G9.11c	441.575842182779	0.0693517747957541	0.275785637933138	0.251469856499807	0.801450864575262	0.922826660250821
SPAC4G9.12	1260.24748651574	-1.46153363303731	0.188124485722917	-7.76897078241029	7.91264155713086e-15	6.38999269532622e-13
SPAC4G9.13c	212.935676822533	0.288381775470096	0.151614770788042	1.90206913199279	0.0571621173140295	0.210106290099231
SPAC4G9.14	140.093687683757	-0.237999609485268	0.176239996552147	-1.35042904074755	0.176878400761681	0.441531045510362
SPAC4G9.15	825.590959541292	0.0748422355731121	0.142962171048455	0.52351076529011	0.600618861494002	0.82097399732117
SPAC4G9.16c	3531.13815790086	0.352413147839136	0.126430680012075	2.78740213851162	0.00531324994050221	0.0372238940732019
SPAC4G9.17c	266.820175667772	-0.00744703351687699	0.160830991011004	-0.0463034734168086	0.963068370894338	0.989903093303158
SPAC4G9.19	106.921017862063	-0.20445020741803	0.278658531901449	-0.733694410944275	0.463135005623844	0.730898615752738
SPAC4G9.20c	305.648784671491	-0.0136424730577059	0.137354976864204	-0.0993227429333958	0.920882021448324	0.972810846769522
SPAC4G9.22	225.210995555369	-0.0176461287582167	0.390800849173641	-0.0451537625763351	0.963984748750016	0.990231967523196
SPAC4H3.01	387.978145456947	0.263940466674497	0.164157432024054	1.60784963202776	0.107868115329745	0.321185778380945
SPAC4H3.02c	104.619610082748	0.205633752452851	0.218991399813918	0.939003781096347	0.347728803034218	0.639196347872189
SPAC4H3.03c	1146.23234856534	-0.260754312854996	0.428483840194238	-0.608551101336266	0.542822024516092	0.78286898812335
SPAC4H3.04c	146.897969117398	-0.752184221692343	0.471294682590084	-1.59599556175465	0.110489784244596	0.326974561168058
SPAC4H3.05	212.201639869275	0.250769860046858	0.150367332644969	1.66771502583576	0.0953723111549681	0.296229174356595
SPAC4H3.06	52.4009281535779	0.233907977554492	0.263863027120245	0.886475002228706	0.375361618774399	0.663242447226361
SPAC4H3.07c	214.715394863442	0.21569491072449	0.130237589020884	1.65616480116123	0.0976884492696116	0.301909482638301
SPAC4H3.08	394.471839249996	-1.15500247022731	0.931948359902245	-1.2393417059594	0.215218979755535	0.4950533575901
SPAC4H3.09	202.056160109369	-0.33535375990143	0.15317564367414	-2.1893412807512	0.0285720440749375	0.129944090861359
SPAC4H3.10c	13513.3001293007	0.223782013523586	0.157036958652112	1.42502768421118	0.15414919872669	0.409040963739802
SPAC4H3.11c	474.747547973203	0.141915220129557	0.123985841913879	1.14460827090348	0.252371464588726	0.540444756035871
SPAC4H3.13	41.6297931453196	0.141983813158606	0.363327523258571	0.390787386227163	0.695954399403341	0.87477368579801
SPAC4H3.14c	160.53666002962	0.0196535935821431	0.164629519577933	0.119380738232911	0.904973720818562	0.965857204626813
SPAC4H3.16	30.8468175278798	-0.509960686581567	0.364253350243963	-1.40001646172922	0.161508388978355	0.419999296064976
SPAC4H3.17	2.19238993172264	-2.52538081446781	1.92868706222864	-1.30937821066196	0.190406268573736	NA
SPAC513.01c	11275.6596425992	0.115145643455894	0.109340237356869	1.05309487375701	0.292297512067138	0.586983098902641
SPAC513.02	168.602435399334	-0.992478663028886	0.640590469133516	-1.54931849730975	0.121305175328953	0.348686737742099
SPAC513.03	64.4336148527626	-1.45250170277329	0.362406257116057	-4.00793770596556	6.12512703884121e-05	0.000964645965041193
SPAC513.04	27.2739357480371	-0.877408481378786	0.487792998541615	-1.79873119130867	0.0720612124202043	0.244958933687793
SPAC513.05	1637.42028364595	-0.979476902054698	0.138148260572453	-7.09004151044667	1.34071779205844e-12	8.90236613926807e-11
SPAC513.06c	346.991453372612	-0.934485232183713	0.320951326026141	-2.91161044185124	0.00359570767185678	0.0281994081981839
SPAC513.07	334.783403267675	0.786586096544492	0.143068876325163	5.49795396978417	3.84223187023581e-08	1.29724167551012e-06
SPAC521.02	344.356403176865	0.319359572813659	0.119254565077514	2.67796517983255	0.0074070918140727	0.0486961283618245
SPAC521.03	827.133185688385	-0.715483366125847	0.150761853248137	-4.74578516190194	2.0769907274216e-06	5.10785867780718e-05
SPAC521.04c	700.930078732574	-0.233131394421795	0.132402880335922	-1.76077283085015	0.0782768600889747	0.25887244930366
SPAC521.05	3497.94068856659	0.32225141010596	0.140312711286442	2.29666583413173	0.0216378399059122	0.106426116277968
SPAC56E4.02c	60.6182405408266	-0.507719362770726	0.2858696694061	-1.77605187645658	0.0757243670743996	0.253375597780858
SPAC56E4.03	2476.07077964632	-0.766483727029033	0.164593565165923	-4.6568268100661	3.21120358523835e-06	7.61513993070809e-05
SPAC56E4.04c	16619.2578758457	-0.0272342236565781	0.170269448255863	-0.159947800004927	0.872922194241899	0.95245262603425
SPAC56E4.05	189.07184717712	-0.0348169213094391	0.16022476094971	-0.217300504011157	0.827974164335227	0.93375610607045
SPAC56E4.06c	532.860694749027	-0.138062715337273	0.116735856133471	-1.18269330358461	0.236930719081429	0.52401849638439
SPAC56E4.07	100.023612967508	0.369075440550068	0.181149288921422	2.03741037432482	0.0416089351091919	0.16903572896779
SPAC56F8.02	951.041993846802	0.0513573125256157	0.104515594217929	0.491384208355824	0.62315473117194	0.833910722743344
SPAC56F8.03	3152.96492505255	0.454492258788151	0.102537542732578	4.43244734246736	9.31694612156776e-06	0.000190678321994825
SPAC56F8.04c	270.443460239921	-0.0230797544851545	0.143611785459259	-0.160709334622833	0.872322337039723	0.952412110290774
SPAC56F8.05c	844.083754471609	-0.0437107518496469	0.158839568986977	-0.275188053760274	0.783171764508828	0.914108293887648
SPAC56F8.06c	136.814724141882	0.129089493553791	0.203863109327082	0.633216544081434	0.526592243411328	0.773577985896288
SPAC56F8.07	95.3754079834845	-0.196188341437366	0.197840355625465	-0.991649761329651	0.321368406036764	0.614628937245809
SPAC56F8.08	371.42028031849	-0.00772321270225401	0.117690905907952	-0.0656228503185661	0.947678096399408	0.985302403854843
SPAC56F8.09	129.517365036285	0.265845852535308	0.174532898696807	1.52318476642691	0.127712486197819	0.360685168959436
SPAC56F8.10	900.566859305434	0.477654802537989	0.22503353453494	2.12259387706425	0.0337878984912171	0.145998901940357
SPAC56F8.11	127.449589735351	0.399635970442711	0.185592894944711	2.15329347905136	0.0312956209594065	0.138228108539108
SPAC56F8.12	1.67867840696633	-0.826408877489933	1.81789051923283	-0.454597715729705	0.649398678430255	NA
SPAC56F8.13	4.7778738176479	-0.921519454959483	1.04157997698869	-0.884732306033459	0.376301027286129	NA
SPAC56F8.14c	13.2490325826247	1.12678134376637	0.639632463339934	1.76160749859806	0.0781356361218962	0.258707170159596
SPAC56F8.15	50.8430259852586	-0.346544689836596	0.33100963343237	-1.04693233922873	0.295130785306598	0.591241100540183
SPAC56F8.16	1032.28383822502	-0.274603930067396	0.110189625603438	-2.49210330431351	0.012698909678071	0.0736068712280818
SPAC57A10.02	847.948019689913	0.0748029675938265	0.0930129423803648	0.804221065149505	0.42126931516999	0.695976935725085
SPAC57A10.03	45.9316861939083	0.0927861842997284	0.26221199860847	0.353859414489552	0.723444244119692	0.885559771171503
SPAC57A10.04	37.9396604094613	0.624153658621917	0.382461850058788	1.63193703770972	0.102692750593002	0.312380894488031
SPAC57A10.05c	708.808889108384	-0.082050016516463	0.117841478261583	-0.696274501363002	0.48625693861383	0.747202742390396
SPAC57A10.06	14.3886472658613	-0.600329660142551	0.451810687240934	-1.32871947719647	0.183940536586527	0.452373395699328
SPAC57A10.07	199.095051906813	-0.0619118322576214	0.203235447294061	-0.30463107239379	0.760647151800659	0.903384524651725
SPAC57A10.08c	119.212873081994	0.195662466978781	0.226543684242786	0.863685375439952	0.387760749617736	0.672253623358163
SPAC57A10.09c	414.927582467838	0.0555164919951683	0.130320716903739	0.425998976326805	0.67010859193337	0.860827374332291
SPAC57A10.10c	730.929080708034	0.770763638075043	0.106039704891024	7.26863243223044	3.63145030897755e-13	2.52343570307556e-11
SPAC57A10.11c	474.586479028815	0.0803764306714651	0.119532495762857	0.672423261628585	0.50131427809815	0.759498410585195
SPAC57A10.12c	1269.23750443051	0.472812740459717	0.156220030865167	3.02658204483265	0.00247335688439108	0.0210252926616232
SPAC57A10.14	86.447245390017	-0.163548897694626	0.256792211839844	-0.636891970059544	0.524195213593218	0.77298701401521
SPAC57A7.04c	6470.19934404765	0.203964350725961	0.112652421349139	1.81056339742422	0.0702084624076958	0.24122901373846
SPAC57A7.05	2553.69031184007	-3.7993435890698	0.252118572530056	-15.0696696040387	2.56391996663241e-51	1.91524821507441e-48
SPAC57A7.06	1005.67627238107	0.591366043070195	0.0980476942326877	6.03141203572579	1.62533188627529e-09	7.35832072150085e-08
SPAC57A7.07c	166.278441610858	-0.0824101177483792	0.159593812674497	-0.516374139870073	0.605593123685001	0.823055820054893
SPAC57A7.08	1261.83262322934	-0.108166719403398	0.114663364573506	-0.943341579114894	0.34550621477057	0.637070391690505
SPAC57A7.09	388.955686751215	0.0923166835948391	0.185819919527862	0.496807252039505	0.619324980704723	0.831331106175073
SPAC57A7.10c	2875.29389926376	0.128388836972928	0.101613030198754	1.26350761040982	0.206406813323672	0.485651588752129
SPAC57A7.11	1392.68475988415	0.0332362469711855	0.104367058548583	0.318455338623097	0.750139567158875	0.899806112673914
SPAC57A7.12	2159.06906270235	0.482365839609947	0.129577102866593	3.72261633374045	0.00019716901364507	0.00255039399468168
SPAC57A7.13	225.084234631237	-0.196173520824147	0.20625324204288	-0.951129392590893	0.341538695653116	0.633075448270168
SPAC57A7.15c	50.6846286062734	-0.130720937452443	0.34881194348141	-0.374760497440965	0.707838595145042	0.878809277781488
SPAC589.02c	455.044444842041	-0.0147006280530435	0.105061504090035	-0.139924020509409	0.888720022367464	0.957345437304818
SPAC589.03c	48.9512678964985	0.139731523952414	0.261688397327179	0.533961480064065	0.593368184807189	0.815727690915059
SPAC589.04	168.646571888547	-0.126041868316975	0.143884617970006	-0.875992653663987	0.381034027507282	0.667563573258141
SPAC589.05c	136.482518785862	0.146620721345672	0.17750422429366	0.826012574794308	0.408796958608457	0.687511840308267
SPAC589.06c	1172.58261874696	0.233764397644734	0.10693949942726	2.18594998944932	0.0288192643625835	0.130373901461619
SPAC589.07c	190.869021160512	-0.699545991083142	0.235936302080053	-2.96497819502905	0.00302704384108125	0.0244820558881276
SPAC589.08c	47.6979903142286	-0.145215280324388	0.381915666157413	-0.380228655675347	0.703775689645028	0.878119042801828
SPAC589.09	185.518252137879	0.117371116207766	0.192195810006499	0.610685093518933	0.541408076355298	0.782077511312367
SPAC589.10c	3616.91397153588	0.404775931186502	0.104304006836365	3.88073232720125	0.000104142408943386	0.00148533421442882
SPAC589.11	14.8780766800734	-0.964041817339257	0.636683521082246	-1.51416172308113	0.12998482712069	0.364347714293265
SPAC589.12	1794.07685325641	0.0720311725130499	0.0803168611174932	0.896837494778059	0.369805637252617	0.659098863173766
SPAC5D6.01	589.430213290064	0.233077547065053	0.129396189279947	1.80127056571034	0.0716602447909436	0.244106358518405
SPAC5D6.02c	43.8066538784022	0.313164030725658	0.389470197802423	0.804077006386313	0.421352503086685	0.695976935725085
SPAC5D6.04	974.757086113005	-0.111288944468246	0.232638456418337	-0.478377247603993	0.632381724559162	0.836304972695404
SPAC5D6.05	145.944356208239	-0.042179831567921	0.212300875615932	-0.198679498827068	0.842513461879782	0.940522974051308
SPAC5D6.06c	84.5782742430144	0.100222752787195	0.28375906108477	0.35319666058965	0.723941011229458	0.885730516606253
SPAC5D6.07c	226.366791248369	0.0499775438898985	0.231458098887053	0.21592480077479	0.829046364854392	0.934198563693169
SPAC5D6.08c	25.5650950608468	-0.330218306160487	0.462381488927648	-0.714168525488179	0.475122976812707	0.73962797954326
SPAC5D6.09c	1315.35576738887	0.657711043202506	0.328495279891758	2.00219328393159	0.0452639477347958	0.178546106708343
SPAC5D6.10c	0.148777658336493	1.53517608427772	8.88829220607788	0.172718903551343	0.862872384220612	NA
SPAC5D6.12	256.521027434681	0.155149083578909	0.143977548996998	1.07759219864303	0.281215785243681	0.574328874907522
SPAC5D6.13	314.221767222157	0.0342430009805147	0.163052101935321	0.210012631386365	0.833657814456328	0.935971549101118
SPAC5H10.01	306.85654103055	1.76235676615103	0.426476165832635	4.13236871680807	3.5904384668767e-05	0.000618341794756632
SPAC5H10.02c	79.0096677212436	-1.48350194783237	0.747067413905698	-1.98576717471395	0.0470591821742328	0.183089630646625
SPAC5H10.03	801.357993348686	0.139211020978023	0.282176358544363	0.493347570633337	0.621767021191612	0.833082149525588
SPAC5H10.04	35.8922593231243	-0.875201356389478	0.878706803756989	-0.996010674604404	0.319244958660952	0.613063620641233
SPAC5H10.05c	136.522107676861	-0.239977006656168	0.203875442406944	-1.17707657098378	0.23916494547891	0.525576833682125
SPAC5H10.06c	514.018539364045	-0.0912722803669782	0.21934430480732	-0.416114202040281	0.677326438108561	0.864524304599906
SPAC5H10.07	1.06686410495809	-0.611222853557872	1.84621485963244	-0.331068104218141	0.740593043497126	NA
SPAC5H10.08c	217.81491938736	-0.197549955617812	0.195837986106629	-1.0087417642778	0.313098496582015	0.607291241374104
SPAC5H10.09c	59.9158856374911	-0.0943121133073801	0.294408990413663	-0.320343863055492	0.748707675709796	0.898544553719547
SPAC5H10.10	683.123120749561	-0.957503429468334	0.203944061132139	-4.69493165995136	2.66695870370464e-06	6.42651016666893e-05
SPAC5H10.11	24.6511069247301	-1.45105494449676	0.482330633110235	-3.00842377590627	0.00262606668841147	0.0219181208518812
SPAC5H10.12c	131.236895536611	0.494719502163941	0.20992314220662	2.35666966949745	0.0184396417069166	0.0961564562308324
SPAC5H10.13c	557.063378907148	-0.0835653866964207	0.135969053254842	-0.614591222752704	0.538824712391217	0.780389288309122
SPAC607.02c	123.458675312233	0.527619469755914	0.197815352292096	2.66723216192456	0.00764788209690927	0.0499494463509615
SPAC607.03c	675.871346266758	0.373698983122037	0.154804431594325	2.41400701047978	0.01577815877534	0.0855628646473975
SPAC607.04	86.3950824439832	0.27219640721066	0.198301394679752	1.37263990326566	0.169864320402255	0.432753072262084
SPAC607.05	725.062525381568	0.00352691651504352	0.103068659344962	0.0342190976137494	0.972702437764788	0.992714102103786
SPAC607.06c	320.335979194018	0.0691772275014595	0.167664928167471	0.412592116058775	0.679905478456252	0.865966568468577
SPAC607.07c	239.644072920339	-0.124681753050384	0.157606967320193	-0.791092901350491	0.428889781260434	0.701819642062528
SPAC607.08c	545.398611234855	-0.150278584593124	0.179997944891076	-0.834890557689778	0.403779331642555	0.683565236797708
SPAC607.09c	218.83896195926	-0.315530040396829	0.239980964280468	-1.31481278668448	0.188572829010771	0.458924420791477
SPAC607.10	212.044762692843	-0.0525082186671696	0.150674896094909	-0.348486841723754	0.727474594050272	0.887932741997164
SPAC630.03	1035.64286007476	0.171393069882816	0.0756365445798329	2.26600872415468	0.0234508490995942	0.112473735328391
SPAC630.04c	127.754777213155	-0.637809152751866	0.257343713465559	-2.47843300371597	0.0131960891018073	0.0755689399437762
SPAC630.05	618.591192943202	-0.0856892899642734	0.146893226223584	-0.583344053141343	0.55966171221611	0.794049950665592
SPAC630.06c	68.211317190092	-0.0329834734862024	0.224556986091406	-0.146882419738108	0.883224828424811	0.95640920952319
SPAC630.07c	200.446028774336	-0.585801426818005	0.190877338323308	-3.06899410880183	0.00214780826645952	0.0187103530617523
SPAC630.08c	1317.1381292617	0.0802412057713053	0.129454618939735	0.61984042306486	0.53536285247002	0.778946241033939
SPAC630.09c	310.81962453892	0.0725504555222788	0.126586515328588	0.573129415356408	0.566557071802172	0.797630639213604
SPAC630.10	126.572541730105	-0.0245836217714044	0.188400178489284	-0.130486191512832	0.896181778313568	0.960648023765065
SPAC630.11	140.108146934031	-0.353918395448332	0.195354884949002	-1.81166903269772	0.0700373512914353	0.240818878778836
SPAC630.12	236.912257103025	-0.160381575255414	0.15682601372909	-1.0226720136652	0.306462947951659	0.602639873958247
SPAC630.13c	1103.04207805254	-0.0630704629879108	0.0916564977596155	-0.688117749745616	0.491378633767298	0.750881870987718
SPAC630.14c	1126.00222151694	-0.0740399598091427	0.0717702084954386	-1.03162525734962	0.30224770360328	0.597892180315524
SPAC630.15	0.682756659960892	1.54143631348276	4.32923795974259	0.356052572719844	0.721801194214932	NA
SPAC631.01c	468.76398523109	-0.446259854033184	0.103638188419061	-4.30594031833838	1.66277886092574e-05	0.00031545290390134
SPAC631.02	1491.54649295034	-0.191095391086385	0.0873266717580803	-2.18828208197117	0.0286490612592412	0.130044732040131
SPAC637.03	1466.16967626392	-0.859086338487579	0.46664102202168	-1.84100046490912	0.0656214905738746	0.229732880884285
SPAC637.04	606.214261026296	0.0468255414200006	0.115115503632106	0.406770069561168	0.684176871462381	0.869183882623127
SPAC637.05c	1579.62622151294	-0.0688146178786243	0.119492626424412	-0.57589007738611	0.564689482927503	0.795892535371405
SPAC637.06	525.565464877274	-0.107201758346941	0.137144835746678	-0.781668210569405	0.434409588669647	0.705635145933625
SPAC637.07	2846.98197394694	0.159692658247429	0.101820500168061	1.56837432524734	0.116793799362934	0.340426046246462
SPAC637.08	351.416951601647	0.516933998165905	0.133521444174188	3.87154289232768	0.000108148621628888	0.00153514527993879
SPAC637.09	688.70220167131	-0.434645369985671	0.0877675759516624	-4.95223167864463	7.33671812587117e-07	2.02047131429521e-05
SPAC637.10c	381.699724371601	0.288548364676964	0.141251165191337	2.04280342952286	0.0410719009390046	0.167998412054409
SPAC637.11	177.773705018303	0.311442715781926	0.168225155828875	1.85134449272698	0.0641200090483362	0.226199040184685
SPAC637.12c	245.572117052004	0.168314381035208	0.139022728209975	1.21069686376023	0.226011604837056	0.509485232178894
SPAC637.13c	958.076348320201	0.0762533099682484	0.124395789496092	0.612989477193231	0.539883297584326	0.780967167307771
SPAC644.04	200.326151445336	0.113573147543289	0.168706152407889	0.673200982431854	0.500819436279674	0.759040565865415
SPAC644.05c	164.359946273359	0.277303022033586	0.436169360319799	0.635769146714633	0.524926899960603	0.773344728295277
SPAC644.06c	658.035404480677	-0.101190072522802	0.160722951847946	-0.629593168613116	0.528960794263343	0.775722627366316
SPAC644.07	257.026494473169	-0.127593002226238	0.137633509251552	-0.927048964457026	0.353901112252856	0.645774976129182
SPAC644.08	146.082797600675	-0.0850719122675676	0.165558576743001	-0.513847811096044	0.607358397765803	0.824153902145423
SPAC644.09	179.964954280024	-0.498660678756647	0.162798395193362	-3.06305647647427	0.00219088707412818	0.0190578473871762
SPAC644.10	33.1274138584024	0.367417431934349	0.338727238985918	1.08469998761931	0.278054553363449	0.571407844188436
SPAC644.11c	354.663075694002	-0.491674456952004	0.119911138887828	-4.10032346879756	4.12573053798351e-05	0.000690046511441106
SPAC644.12	575.026052915422	0.0773072864869935	0.112797415611753	0.685363987000235	0.493114263347051	0.752515535689983
SPAC644.13c	164.027788997217	-0.0697068787809116	0.190023945000347	-0.366832078877135	0.713744277721437	0.879450681167692
SPAC644.14c	264.323820959187	0.343279451672586	0.164440654469802	2.08755829134471	0.0368376976730539	0.155138887451846
SPAC644.15	458.943493181743	0.558560225793361	0.15966695356335	3.49828322848125	0.000468263570457254	0.00539179787486041
SPAC644.16	499.807027230659	0.0534479773907079	0.114165464540542	0.468162395745585	0.639668461492947	0.841376600567495
SPAC644.17c	340.629025820182	-0.182294598992358	0.13316108940311	-1.36897797854829	0.171006158637229	0.433916007545278
SPAC644.18c	224.14039652085	0.154741772684396	0.142827789722822	1.08341502017706	0.278624251698378	0.571753996904662
SPAC652.01	55.6294688717416	0.432815334142223	0.339455626146748	1.27502772322623	0.202299429570215	0.479168208922554
SPAC664.01c	320.588203643404	0.260239119992792	0.111246231696833	2.33930728280301	0.0193195360636608	0.0985939773838062
SPAC664.02c	404.951285008603	-0.0723748080939167	0.106578800076884	-0.679073211949343	0.497091474824014	0.756129674387573
SPAC664.03	689.782715505051	0.115194022443363	0.105206589904623	1.09493162498465	0.27354659282416	0.567806335087593
SPAC664.04c	2297.74366298374	0.582835629029132	0.134411010800351	4.33621937338789	1.44954281073503e-05	0.000281248955745212
SPAC664.05	6401.1114364792	0.352299187932543	0.142821586492843	2.46670826577184	0.013636140444544	0.0777572283364454
SPAC664.06	804.720536950557	0.334305601023954	0.101970951740984	3.27843954887389	0.0010438271883284	0.0105370122929907
SPAC664.07c	76.7920188655928	-0.588031526533952	0.216878671252738	-2.71133866293699	0.00670121436635573	0.0449960191610583
SPAC664.08c	275.428983894325	0.401181445077176	0.142917547284004	2.80708319377994	0.00499923288213313	0.0354209427107244
SPAC664.09	419.39930473423	0.279034268963077	0.132045993452503	2.11315967768038	0.0345871032238634	0.148166687359002
SPAC664.10	381.360398604354	0.110443145080699	0.134697992222037	0.819931635644897	0.412255080917654	0.69028757735049
SPAC664.11	8679.6367926403	0.109956332619449	0.0999325997559066	1.10030493440605	0.271199282926594	0.564896101348667
SPAC664.12c	7.27694685921061	0.468894109889466	0.70772405209301	0.662538045023011	0.507626460920974	0.761634360559862
SPAC664.13	30.3176703344457	-0.797962595030097	0.34683084863456	-2.3007255501395	0.0214071489531233	0.105639242067601
SPAC664.14	785.898199326177	-0.428480060469837	0.145106830235247	-2.95285935041918	0.00314845379621763	0.0252213939493252
SPAC664.15	507.032966639034	-0.213337283135898	0.193708981463851	-1.10132881564766	0.270753574233412	0.56471140187312
SPAC683.02c	55.796780345573	0.348135096422686	0.269965987538168	1.28955169352016	0.197206357136018	0.471402076097938
SPAC683.03	0.336939308778754	0	8.78283005007139	0	1	NA
SPAC688.02c	45.5851008099576	0.140618070594794	0.288654684294628	0.48714979609084	0.626152179943659	0.834683343150415
SPAC688.03c	198.687870796713	-0.308454702803313	0.267814317915312	-1.15174836507752	0.249424491522079	0.537914385180781
SPAC688.04c	979.966268393069	-0.16107690840944	0.336419177795668	-0.478798234586003	0.632082172734364	0.83624597393415
SPAC688.06c	48.9319630904448	-0.264303912849703	0.304036830561673	-0.869315445636741	0.384674616935384	0.669233045358327
SPAC688.07c	1251.28015855559	-0.02843810020812	0.0936267693113114	-0.303738988510461	0.76132675188823	0.903384524651725
SPAC688.08	586.193007292819	-0.0364150049616052	0.0999790274387521	-0.36422643722868	0.715688926807034	0.880757213055774
SPAC688.09	239.998915948004	0.143572357806086	0.148241214316264	0.96850500360704	0.332792221309949	0.625398212122092
SPAC688.10	430.47645812681	-0.338616051130626	0.158227711216783	-2.14005529452865	0.0323502983754156	0.141423103944026
SPAC688.11	2153.36273361989	0.044684184481808	0.0634583021582833	0.704150331194693	0.481339158803118	0.745358286379433
SPAC688.12c	228.857574899181	0.00539031610196193	0.160757641279972	0.033530699125986	0.973251385227644	0.992714102103786
SPAC688.13	117.338056962438	-0.0184383720764468	0.328159246127098	-0.0561872697297259	0.955192622426265	0.986729664929881
SPAC688.14	148.34543612304	0.203273681257473	0.170680345296009	1.19096127269334	0.233668788540152	0.520270000117715
SPAC688.16	67.8311784903057	-0.0993277136111768	0.234101497710231	-0.424293370963923	0.671351873132151	0.861437738072647
SPAC694.02	6995.21283458904	0.269648280913675	0.0719686852542452	3.74674457315821	0.00017914433517782	0.00236328156075641
SPAC694.03	52.0473160759292	-0.337371510099294	0.314094559991816	-1.07410809696317	0.282774235964491	0.575564997998569
SPAC694.04c	362.362985448166	0.351477283266548	0.184016028059677	1.91003624506319	0.0561285467360541	0.207436113354768
SPAC694.05c	5463.63208728335	0.479159877461414	0.139219842675022	3.4417498846045	0.000577964377337079	0.00650454824664102
SPAC694.06c	504.755540320502	-0.00658117216305964	0.265429244872716	-0.0247944500848638	0.980218917889803	0.994114778142789
SPAC6B12.02c	889.178682277045	0.0342376738043257	0.101124530697296	0.338569420972761	0.734934121941751	0.892857554934723
SPAC6B12.03c	134.858659894494	-0.443199808801479	0.773595827321915	-0.572908737545518	0.566706488193868	0.797630639213604
SPAC6B12.04c	377.360665394366	-0.239555757541113	0.176259527215585	-1.35910813631146	0.174112324979463	0.43822248872699
SPAC6B12.05c	343.902130392112	-0.132971377684643	0.137341991976408	-0.96817714503139	0.332955907115842	0.62550911692055
SPAC6B12.06c	29.9098737778267	-0.563353645018544	0.432442150706732	-1.30272602727987	0.19266831297983	0.465770970213375
SPAC6B12.07c	1214.29076546352	-0.0552544421747168	0.234016065961426	-0.236113883667391	0.813344300870244	0.928116391445595
SPAC6B12.08	231.102071090037	-1.00404005190897	0.196526938406584	-5.10891819742168	3.24008585362348e-07	9.26447514892532e-06
SPAC6B12.09	187.565960467724	-0.150055634998536	0.140828901847874	-1.06551732655439	0.286641889073276	0.581654305297758
SPAC6B12.10c	267.757045803953	-0.0339092390503235	0.164889551584628	-0.205648197380898	0.837065726029229	0.937463414308597
SPAC6B12.11	162.706680968655	0.0790425653458782	0.180291904309977	0.438414390531812	0.661085916533731	0.85550914756086
SPAC6B12.12	2928.46258830254	-0.0437814515943784	0.0529949837566572	-0.82614331566577	0.408722798710513	0.687511840308267
SPAC6B12.13	104.18774080864	-0.182345668819047	0.237682580347241	-0.767181459207698	0.442973634886535	0.714570121929216
SPAC6B12.14c	77.1154368184205	0.520165021144556	0.214310973363004	2.42715066327234	0.0152179346570016	0.0833568996427512
SPAC6B12.15	8088.96974248505	0.342915360727127	0.130310167862049	2.6315318777745	0.00850008925191094	0.0540964146639188
SPAC6B12.16	2.1186245436492	-0.63859144929362	1.56833824831979	-0.407177118824821	0.683877905685741	NA
SPAC6B12.18	42.1140831422487	-0.0218556576271226	0.378986985726041	-0.0576686230669711	0.954012587250875	0.986533867695315
SPAC6B12.19	12.6113571765051	0.247116082237313	0.673596888914274	0.366860486300082	0.713723086838645	0.879450681167692
SPAC6C3.02c	790.715209858254	-0.0371610451834291	0.141000705906493	-0.263552192483866	0.792125001145866	0.918691262991158
SPAC6C3.03c	4.67207237070423	-3.02529858803804	1.33653152974924	-2.2635444961075	0.0236021449232285	NA
SPAC6C3.04	5441.41991489543	-1.00077371018659	0.120402251003626	-8.31191860488098	9.41670098680513e-17	8.526394711689e-15
SPAC6C3.05	9.61045099523575	0.088958463351925	0.624294013096647	0.142494500164546	0.886689423277613	0.956998579579033
SPAC6C3.06c	755.731902142864	0.139492146476498	0.0961095774354779	1.45138653398143	0.146672257321181	0.394947862875518
SPAC6C3.07	3.54464013448387	-0.624027838343384	1.11793743419856	-0.558195672900734	0.57671077532841	NA
SPAC6C3.08	206.38399319298	-0.134820418617117	0.258810249139164	-0.520923800605067	0.602419854623619	0.822674587897386
SPAC6C3.09	240.997472618839	0.202859222056866	0.143149006497231	1.41711931518567	0.15644804626541	0.412228185397748
SPAC6F12.02	1151.79005654345	-0.299602966983354	0.156930250227288	-1.90914732213469	0.0562430895737811	0.207602657994389
SPAC6F12.03c	336.45581507228	-0.232994883277111	0.174020856049323	-1.33889057074327	0.180606299760681	0.447657920933151
SPAC6F12.04	357.499279034836	-0.29390678251362	0.158460765857087	-1.85476058331492	0.063630423090596	0.225405303461982
SPAC6F12.05c	457.843056516273	0.0721240944255609	0.101780047632797	0.708627045310207	0.478555948461719	0.74300182561351
SPAC6F12.06	258.75170392134	-0.129562354142127	0.155286136397063	-0.834345918755029	0.404086083123636	0.68365911668069
SPAC6F12.07	390.402239024409	-0.122675002305432	0.132167366866861	-0.928179211052968	0.353314616277212	0.64540038916787
SPAC6F12.08c	273.566143455276	0.0213353530013533	0.134519976207732	0.158603603738424	0.873981189366084	0.952912167059244
SPAC6F12.09	424.69243733634	-0.208848909756347	0.141559294740119	-1.47534579159752	0.140119601259932	0.383228712645014
SPAC6F12.10c	6112.01681218766	-0.166740399033928	0.091551010404645	-1.82128409393796	0.0685636830406116	0.237666223811308
SPAC6F12.11c	330.176782560835	0.00566384242658542	0.120750948128283	0.0469051590432921	0.962588816299868	0.989903093303158
SPAC6F12.12	523.316468310877	0.169093265697079	0.122054328862712	1.38539343317579	0.165932197882149	0.427418454544708
SPAC6F12.13c	1512.74363871713	0.067762648443142	0.140454496824335	0.482452680229184	0.629484405772503	0.836182217060003
SPAC6F12.14	229.002166816763	-0.210086819062652	0.154884536474063	-1.35640925714901	0.174968989517872	0.43880202587229
SPAC6F12.15c	321.968695865307	0.0698867713253509	0.138976742868569	0.502866665910018	0.615058018778579	0.828394572959384
SPAC6F12.16c	1151.56335896663	0.422737805851382	0.108202699297173	3.90690628419864	9.34853909425782e-05	0.00136260657627524
SPAC6F12.17	889.695992886139	0.16164119624484	0.108377110580768	1.49146988121977	0.135838173037356	0.375124270827745
SPAC6F6.01	1193.97895444436	-0.0196239132764118	0.103338491246069	-0.189899359278273	0.849387994555716	0.943053152622536
SPAC6F6.02c	144.542886453395	-0.137735038098479	0.190194510769838	-0.724179880591597	0.468955308723125	0.736331299245769
SPAC6F6.03c	945.691121033348	0.150310323695578	0.103477069822044	1.45259547795541	0.146336102348148	0.394454013366049
SPAC6F6.04c	65.254539604275	-0.125002390648184	0.226434647661647	-0.552046217039057	0.580916688888957	0.807526897604189
SPAC6F6.05	324.96716378463	0.00404893758495431	0.142907023197538	0.0283326703919759	0.977396823848111	0.992982305468664
SPAC6F6.06c	850.525863192615	0.10538031625265	0.175840645024955	0.599294413630562	0.548976572488634	0.786126768672499
SPAC6F6.07c	4668.43278466419	0.453449727975613	0.104794606357356	4.32703307677231	1.51131273399579e-05	0.000291342093495446
SPAC6F6.08c	120.870078522746	-0.275122030797446	0.208239558138469	-1.32118043880262	0.186441207048794	0.456441070595491
SPAC6F6.09	64.1328950356209	-0.00137950623103184	0.281319842934325	-0.00490369330738569	0.996087434499525	0.998804887806223
SPAC6F6.10c	870.079969882062	-0.101657768738341	0.080578045666963	-1.26160628365823	0.207090493976217	0.486172861840443
SPAC6F6.11c	186.835776498967	-0.39767942191582	0.164155197556446	-2.42258197020581	0.0154106486188086	0.0841041425990871
SPAC6F6.12	560.218413429531	-0.0672216272207798	0.165135305182064	-0.407069991160685	0.683956583018923	0.869183882623127
SPAC6F6.13c	702.359331951962	-0.0862515930837038	0.0968956833499247	-0.890148973636098	0.373385899267833	0.662426028227724
SPAC6F6.15	779.330202585177	-0.0271104579241831	0.114173610034896	-0.237449423872093	0.812308151141569	0.927288158781665
SPAC6F6.16c	210.800165391142	-0.363244302879671	0.138409968370275	-2.62440853904336	0.00867996012896755	0.0547744896839599
SPAC6F6.17	922.928079532062	0.0775021315507422	0.0969496733476009	0.799405803801608	0.424055146223123	0.698306297555631
SPAC6F6.19	35.6178435623083	-0.140673429390621	0.369636235481815	-0.380572616770797	0.70352040354491	0.878078097657557
SPAC6G10.02c	972.464988799548	-0.0609170530955324	0.0906063215036402	-0.672326743703914	0.50137570779093	0.759498410585195
SPAC6G10.03c	936.777739897351	-0.189693999906738	0.128448245675219	-1.47681269533551	0.139725852537992	0.382781313941988
SPAC6G10.04c	1009.51193933441	0.178174665090596	0.0768542365567809	2.31834539087456	0.0204305573781869	0.102084457267596
SPAC6G10.05c	1205.7848569553	0.0051418804279374	0.0852013867391804	0.0603497269789492	0.951877097686218	0.985424492339513
SPAC6G10.06	27.8225031545844	0.50614679510366	1.2184214637993	0.415411916271883	0.677840384811017	0.864810875241383
SPAC6G10.07	906.387741534266	0.140063383616613	0.111713215828856	1.25377631086361	0.209923321872654	0.489173298113429
SPAC6G10.08	2063.78531166553	-0.52200955802377	0.0932928141432188	-5.5953886997385	2.20128028269074e-08	8.17071488780115e-07
SPAC6G10.09	2812.47995156678	0.0310019452744979	0.104141086954036	0.297691777388313	0.765938419755406	0.905489217894819
SPAC6G10.10c	50.5569533684383	0.228094847754671	0.27693813987443	0.823631038534796	0.410149234247769	0.688629038360932
SPAC6G10.11c	6522.14337820478	0.442604180661876	0.122612140002508	3.6097908465901	0.00030644399801659	0.00369215591158698
SPAC6G10.12c	278.003952743828	-0.0548754402969733	0.801976026091188	-0.0684252876790282	0.945447092344263	0.985005548090884
SPAC6G9.01c	58.1724468213401	0.0943369336575144	0.292976011790811	0.32199541894533	0.747456165007514	0.898544553719547
SPAC6G9.02c	617.465361069892	0.494513925616157	0.114437047619161	4.32127476114089	1.55130355742102e-05	0.000297134296767564
SPAC6G9.03c	99.4979059652546	0.555984668117193	0.175358010318087	3.17056898118698	0.00152140704795409	0.0142562276042589
SPAC6G9.04	329.196814987287	0.0363153711013866	0.139539885409055	0.260250830756595	0.794670297404847	0.919713577746575
SPAC6G9.05	119.37960829631	0.229885788067465	0.19956481819764	1.15193544705759	0.249347600764911	0.537914385180781
SPAC6G9.06c	743.249228170104	0.0331025419146256	0.116586704870273	0.283930675898758	0.77646350752812	0.91091322197111
SPAC6G9.07c	374.182755647381	0.0588048267957671	0.125980352644356	0.466777759876365	0.640658889244262	0.842089454608381
SPAC6G9.08	546.153209717938	0.335922737600933	0.115112168985515	2.91822090193786	0.00352034861274456	0.0278643752447172
SPAC6G9.09c	1951.65990408748	0.544139839758706	0.130837889639266	4.15888578804625	3.19803744122057e-05	0.000555566039207388
SPAC6G9.10c	1023.50490110636	0.491439883035432	0.114004078546318	4.3107219434765	1.62722414684607e-05	0.000310680239666201
SPAC6G9.11	373.255786113029	0.174592412851701	0.152348022480879	1.14601036500893	0.251790863374089	0.539900322756926
SPAC6G9.12	778.781154757336	-0.0355988622506156	0.15936577094922	-0.223378345541708	0.823241056315322	0.931053851729819
SPAC6G9.13c	3.06289886362765	0.108274155547361	1.0204045165864	0.106109051643141	0.915495829520188	NA
SPAC6G9.14	707.489114549689	-0.0196730795849817	0.103009137253898	-0.19098383026441	0.848538261560967	0.943053152622536
SPAC6G9.15c	131.71151254524	0.0495208872864922	0.202394711221006	0.244674808880838	0.806708234862205	0.924781970369564
SPAC6G9.16c	123.986858803612	-0.678338070379672	0.286594007626385	-2.36689551186981	0.0179379963288607	0.0949490399125525
SPAC732.01	303.840095995143	0.10532576811347	0.159258994068049	0.6613489475418	0.508388557961484	0.762122510504056
SPAC732.02c	676.428317795358	-0.13723946703467	0.135077388783765	-1.01600621888217	0.309626425132949	0.604640949383611
SPAC750.01	28.1333043919467	0.886816279791147	1.1012892553364	0.805252821176631	0.420673800890115	0.695685588851273
SPAC750.02c	603.800129198074	-9.38316804497647	1.33243111840228	-7.04214117742	1.8930786883881e-12	1.22967806976166e-10
SPAC750.03c	0.291132686878341	2.59815542975348	8.83432578903525	0.294097760462738	0.768683202145698	NA
SPAC750.04c	0.938793131233137	-2.21004388688739	5.26339763476365	-0.419889212300911	0.674566388801433	NA
SPAC750.05c	2.64091399921921	6.77152699360206	8.77851954067376	0.771374599353268	0.440484926398376	NA
SPAC750.06c	0.364698747456208	-2.20489109618215	8.83833481257568	-0.249469062095827	0.802997969385115	NA
SPAC750.08c	0.74167285324343	-3.39000942160382	7.26236285980736	-0.466791523233492	0.64064904118431	NA
SPAC767.01c	1395.86205782235	0.00740825123587794	0.103563389584755	0.0715334952397937	0.942973167482904	0.983972000851725
SPAC7D4.02c	175.34056938335	0.132429543793236	0.163371657637702	0.810602926530352	0.417593735702636	0.693130771294268
SPAC7D4.03c	1161.73666005084	-0.0501231536537668	0.0898892670902226	-0.557609993676529	0.57711073074907	0.804857345847478
SPAC7D4.04	747.349198314218	-0.0803980816349271	0.112197936921197	-0.716573618384762	0.473637227587701	0.739257566654784
SPAC7D4.05	98.4424077275913	-0.671887664466625	0.211739363164289	-3.17318260726659	0.00150777658735795	0.014198633089502
SPAC7D4.06c	177.486548302762	-0.143671533294749	0.165260989881221	-0.869361446993696	0.384649463238597	0.669233045358327
SPAC7D4.07c	1340.11499604436	-0.196585603741067	0.151353698311289	-1.29884902671324	0.193995745698915	0.467844461782372
SPAC7D4.08	0.420116178590274	-1.26801779731737	7.14327266453401	-0.177512165203075	0.859106110523937	NA
SPAC7D4.09c	62.5501530215887	-0.452105101984187	0.309040059245483	-1.46293365037528	0.14348553512489	0.389582692965554
SPAC7D4.10	585.713250499269	0.0635895078598396	0.133137969264246	0.477621134010464	0.63291988602454	0.836471168776566
SPAC7D4.11c	367.900262035913	-0.189952722959658	0.127732755720278	-1.48711050574714	0.136985627270834	0.377073288148552
[truncated: 4,860 more rows]
