# Supplementary material for: Autotoxin-mediated latecomer killing in yeast communities
Source: PLoS Biol. 2022 Nov 7;20(11):e3001844. doi: 10.1371/journal.pbio.3001844 (PMC9639812; doi:10.1371/journal.pbio.3001844)
Supplement: S7 Data — (ZIP) [file pbio.3001844.s034.zip › S7_SFig20_DeSeq/result_glc3_24h-glc3VA25mM_24h.txt]

baseMean	log2FoldChange	lfcSE	stat	pvalue	padj
SPAC1002.01	48.7158252866576	0.922623605607443	0.315169490786258	2.92738869903226	0.00341821382208043	0.0203266302855012
SPAC1002.02	137.497497912833	0.328438726847056	0.173766621216621	1.89011401929498	0.0587427125345883	0.188218295380748
SPAC1002.03c	1929.45463477152	0.0721579233437605	0.0932998410802846	0.773398137748901	0.439286791750361	0.67319875302185
SPAC1002.04c	123.813411423108	0.313060273752849	0.209303153027547	1.49572650590527	0.134724940127475	0.329632146326496
SPAC1002.05c	201.552817588776	-0.419160265555053	0.21675986204034	-1.93375407056241	0.0531433723111348	0.173857960876797
SPAC1002.06c	3.7187363632814	0.667259185260842	0.995299078943577	0.67041073319296	0.502595994376389	0.724624722849046
SPAC1002.07c	226.406631730037	0.121678840660237	0.176637923124298	0.688860231755632	0.490911227546431	0.715279977879847
SPAC1002.08c	142.892774363421	-0.014820717763862	0.200588656789873	-0.0738861209853328	0.941100999510678	0.977816176884052
SPAC1002.09c	3771.10493806311	-0.592484361035525	0.112798474681922	-5.2525919584131	1.49973543302957e-07	3.31430894278024e-06
SPAC1002.10c	214.845172624112	-0.169335816126436	0.140917217093986	-1.20166875005412	0.229491893237427	0.459721465334505
SPAC1002.11	212.516210423925	0.0676198657493165	0.150283391975606	0.449949025373958	0.652747196451565	0.820612014611923
SPAC1002.12c	1063.08187335374	-0.618907491430498	0.157963122428345	-3.91805050391586	8.92680057107134e-05	0.000892966631764311
SPAC1002.13c	2756.54538586687	-0.108285127193045	0.156748238702653	-0.690821970883252	0.489677426629952	0.713840870820553
SPAC1002.14	287.180214347727	0.056846317322879	0.184206848059378	0.30860045607292	0.757625473888254	0.880049910836672
SPAC1002.15c	52.2565028018318	0.0542769426453457	0.259732506928129	0.208972466663038	0.834469732503234	0.922059463290807
SPAC1002.16c	263.042070919728	0.294784838519135	0.189515641467508	1.55546442624197	0.11983550054422	0.30657423620344
SPAC1002.17c	181.89978408331	-1.51661642836707	0.262295190519219	-5.78209774020214	7.37748208268972e-09	2.17220332149708e-07
SPAC1002.18	364.844381174492	-0.810096153193244	0.161276409942398	-5.0230294280644	5.086274761321e-07	9.63454842326823e-06
SPAC1002.19	457.765831282863	-1.369124955019	0.284429736042239	-4.81357882642651	1.48251085255612e-06	2.47694574614738e-05
SPAC1002.20	2.17009628559449	-1.21005643024103	2.26715950500577	-0.533732376380793	0.593526705801517	0.784332060989519
SPAC1006.01	1913.76402600784	-0.280425229319169	0.176041787574888	-1.59294695414222	0.111172091578982	0.292207707600259
SPAC1006.02	119.726784317002	-0.0708851693079622	0.183460012127789	-0.386379399444207	0.699215704679929	0.847105807069463
SPAC1006.03c	547.452713779368	-0.263568332254774	0.100695548957988	-2.61747748517403	0.0088582331878285	0.0443766151338804
SPAC1006.04c	30.9008619555882	-0.36093055041547	0.347163129586564	-1.03965692107138	0.298499321513011	0.53811043438504
SPAC1006.05c	325.123513897915	-0.320808914874682	0.160414425652837	-1.99987571921347	0.045513685643888	0.155249747636951
SPAC1006.06	1132.62887009093	-0.0259158951812825	0.104450698534202	-0.248116054224342	0.804044614451969	0.904297765155252
SPAC1006.07	6670.99669836307	0.46472195753909	0.129003231811975	3.6024055445094	0.000315285978854379	0.00267328193227278
SPAC1006.08	165.78457138942	0.192611931979045	0.322586228078816	0.597086655329828	0.550449526942501	0.759359695326367
SPAC1006.09	1855.87216640507	-0.164442762440738	0.109094239351354	-1.5073459737056	0.131721999206631	0.325681348554859
SPAC1039.01	149.001593158393	-1.41704032616474	0.219435066612978	-6.45767491967912	1.06323826144351e-10	4.19373471222528e-09
SPAC1039.02	361.64292866232	2.63073610498458	0.33725539890037	7.80042695702475	6.16980710662733e-15	3.84502378885015e-13
SPAC1039.03	143.220064298721	0.285480288010121	0.17141237975384	1.66545898505167	0.0958212198842182	0.266588322463593
SPAC1039.04	145.82608995493	0.20818561859597	0.152689135112365	1.36346059228618	0.172737396055456	0.387230018783309
SPAC1039.05c	351.735869738309	-0.517853402623004	0.120559179991326	-4.29542903875309	1.74355803855702e-05	0.000216883307311125
SPAC1039.06	377.426717191217	-0.36859625087981	0.134574261768346	-2.73898029263803	0.00616300675985303	0.0329681185642954
SPAC1039.07c	206.34528889781	0.0685419090216569	0.167665660053501	0.408801116458704	0.682685620511137	0.839281999911864
SPAC1039.08	60.448297881072	-0.361846427811602	0.287554219031352	-1.25835895933125	0.208261967262301	0.432485364871263
SPAC1039.09	627.404783960487	5.01225725154125	0.475017507374038	10.5517316177454	4.98694106669595e-26	7.39967064944028e-24
SPAC1039.10	50.8523935675639	2.14291965189972	0.40016459644561	5.35509555551346	8.55112143849905e-08	1.9959022024242e-06
SPAC1039.11c	2809.31907405953	-0.0529154110654845	0.230880601552067	-0.229189506219956	0.818721628355843	0.912097459405365
SPAC105.01c	308.666248498936	-0.00963285644333848	0.125596835213312	-0.076696649457593	0.938864870036852	0.976795637741179
SPAC105.02c	399.071324457201	-0.132065429070241	0.138886253251583	-0.950889133937637	0.341660658370478	0.580623410575295
SPAC105.03c	481.454013179439	0.118542357769835	0.111166646678892	1.06634823763505	0.28626625138282	0.526081584798272
SPAC1071.01c	873.069999534301	0.327846165151183	0.0831821182267627	3.94130580153588	8.1039231147573e-05	0.000823876816495392
SPAC1071.02	801.690245931741	0.0226539297955258	0.109787262079339	0.206343881489227	0.83652230351196	0.922502783497237
SPAC1071.03c	311.038258275673	0.135908718689695	0.122244814040982	1.11177492277204	0.266234936629812	0.502171950689162
SPAC1071.04c	90.2663617247606	0.285216021523189	0.211521454950358	1.34840232443619	0.177529016775312	0.393032817916948
SPAC1071.05	375.390071707257	0.205339707032182	0.110718137241208	1.85461670642844	0.0636509807099497	0.199033071642954
SPAC1071.06	488.676193367636	0.213860544352107	0.114303640966936	1.87098628305261	0.0613469823092665	0.194364206279283
SPAC1071.07c	2565.61948775235	0.780177682232019	0.152095725489986	5.12951747801346	2.90485801153206e-07	5.80226766918839e-06
SPAC1071.08	874.98127927133	0.798053083565693	0.177559098428242	4.4945772457175	6.9708295947007e-06	9.71861522017333e-05
SPAC1071.09c	189.657495679683	0.742000994844735	0.210991911597385	3.51672720165986	0.000436902561557091	0.00357271366102622
SPAC1071.10c	22397.0258550246	0.0267677434168195	0.14794114016478	0.180935089367332	0.856418526050043	0.931944718455367
SPAC1071.11	79.251200354545	0.466053455843599	0.254082797257897	1.8342582058814	0.0666156749487627	0.205621043229663
SPAC1071.12c	80.6227993085366	0.445800902039058	0.258081803666403	1.72736278073793	0.0841025305984338	0.243440302224542
SPAC1071.13	5.12865760587401	-2.226082646419	1.98318156530824	-1.12248050574886	0.261658191635846	0.498213825320682
SPAC1093.01	2194.80985127472	0.449224421081368	0.387999074114794	1.15779766254922	0.246946617498279	0.479878802697
SPAC1093.02	680.635389074243	-0.355428247677207	0.122594795433402	-2.8992115564179	0.00374102381096476	0.0218501034582309
SPAC1093.03	458.681262063136	-0.17667677215685	0.118667200653752	-1.48884250393972	0.13652884684573	0.332752355706917
SPAC1093.04c	290.552232990953	-0.244035864759628	0.129774194037776	-1.88046526945558	0.0600446954094764	0.191700072639271
SPAC1093.05	617.48194961146	0.253724182994104	0.123049684758082	2.061965323137	0.0392110375344633	0.139397139711794
SPAC1093.06c	887.824154866052	-0.0675814508505114	0.122449600600499	-0.551912382883152	0.581008384036755	0.775445309678952
SPAC1093.07	3.35784899017339	-0.40051417146273	1.57496894803605	-0.254299725694377	0.799264011702643	0.902597907840652
SPAC10F6.01c	7244.96289177305	-0.0457622524088755	0.134187311923634	-0.341032633807574	0.733079014558611	0.865991729397129
SPAC10F6.02c	806.037766927605	0.176042475446422	0.105692783779655	1.66560543824288	0.0957920272700326	0.266588322463593
SPAC10F6.03c	2077.11194056376	0.672493398792581	0.127613670241187	5.26975987385665	1.36602344127148e-07	3.0295580377238e-06
SPAC10F6.04	204.850169708584	-0.0605943378569791	0.169699499640609	-0.357068453267726	0.721040560470272	0.859675678754685
SPAC10F6.05c	216.733634071767	0.0648253619759832	0.178043942770176	0.364097542254845	0.715785172053619	0.857296136391893
SPAC10F6.06	4758.11677862752	-0.0253703210146737	0.228241911654838	-0.111155400122307	0.911493117938518	0.962457660283436
SPAC10F6.07c	47.1519314562145	0.0706309566916421	0.295259455926782	0.239216578076866	0.810937648349892	0.907944015891729
SPAC10F6.08c	247.128025919836	-0.125243059426743	0.172431906594026	-0.726333437358641	0.467634385728506	0.697033602453971
SPAC10F6.09c	944.992589787693	-0.11066043053563	0.158570016956321	-0.697864783391628	0.485261760026308	0.710728857458038
SPAC10F6.10	177.592294481276	0.454351218240057	0.150182702689894	3.02532322366196	0.00248367545761227	0.0156188349665385
SPAC10F6.11c	498.400615729368	0.064001376601887	0.187935360299027	0.340549944938799	0.733442417252657	0.865991729397129
SPAC10F6.12c	195.096225034142	-0.995809716086233	0.337622416828285	-2.94947748268949	0.00318311767641709	0.0192220827126272
SPAC10F6.13c	2247.43073166541	-0.5145325145838	0.0712663624106249	-7.21985095323301	5.204458518151e-13	2.59473483880936e-11
SPAC10F6.14c	564.56943904534	-0.281324634013289	0.102105178518234	-2.75524354490062	0.00586484617257018	0.031644780387409
SPAC10F6.15	2.05441072296639	1.85174997922017	1.57427143604197	1.17625838646722	0.239491639285802	NA
SPAC10F6.16	412.98748978098	-0.264787875032263	0.2181116620528	-1.21400145476019	0.224747168634842	0.45347823473026
SPAC10F6.17c	471.452133789955	-0.149430021055517	0.11834422016321	-1.26267274269446	0.20670681364783	0.431267781269928
SPAC110.01	1165.53304844893	0.127501570901891	0.109369670494345	1.16578545336738	0.243701200024347	0.476197047511563
SPAC110.02	382.221801632011	0.159611611934216	0.121098566645387	1.31803056267055	0.187493417080144	0.405433371007444
SPAC110.03	674.285936009529	0.207139433017799	0.110911489111326	1.8676102419821	0.0618164177843036	0.195460041511943
SPAC110.04c	5251.27229522795	1.0235479033857	0.122110648637247	8.38213468529135	5.19763097026027e-17	3.85614716745976e-15
SPAC110.06	0	NA	NA	NA	NA	NA
SPAC1142.01	590.127164798852	0.318157606370931	0.119566141843249	2.66093395225577	0.00779242410084013	0.0400349439377046
SPAC1142.02c	698.341322319301	0.193160241171348	0.0965323579739859	2.00098956687043	0.0453935142410282	0.155065724858212
SPAC1142.03c	669.875141669941	-0.326625564368776	0.113950042569818	-2.86639264894219	0.00415178943190753	0.0237375704033465
SPAC1142.04	682.44545444733	0.532952286104857	0.140863479095563	3.78346672627116	0.000154659008550975	0.00144070992718936
SPAC1142.05	164.957606579408	2.12203852036304	0.183366082823568	11.5726882948404	5.66784648089776e-31	9.81167201915412e-29
SPAC1142.06	639.902981692499	0.086476977781552	0.0998116575581417	0.866401579707038	0.386269977960593	0.624768882079007
SPAC1142.07c	326.189728429613	0.105794382806618	0.128192986541045	0.825274343481692	0.409215854444019	0.646265153639527
SPAC1142.08	528.003149132457	0.141672535016649	0.142082647023361	0.997113567241998	0.318709388289228	0.558705178008008
SPAC1142.09	0.985139864762459	-1.20409430803471	3.22744326662237	-0.373079930013716	0.709088955600005	NA
SPAC11D3.01c	1175.87192884332	-0.363791710091244	0.807263366556397	-0.450648109604053	0.65224318677521	0.820545904541074
SPAC11D3.02c	199.519075566892	-0.129443416716259	0.178944097318822	-0.723373492927414	0.469450451860962	0.698404205299001
SPAC11D3.03c	8.41909448634621	1.38518377434414	0.650182313252903	2.13045440657095	0.0331341161382064	0.12320513828956
SPAC11D3.04c	110.286519565399	0.674935955357582	0.254470425653861	2.65231589731238	0.00799417103109338	0.0407023479295539
SPAC11D3.05	81.4485744655198	-0.56184917214753	0.239952337320931	-2.34150322693489	0.0192062599264446	0.0820942468186576
SPAC11D3.06	120.309315943832	0.230724777335669	0.217515493330708	1.06072801437127	0.288813524794908	0.528864652064351
SPAC11D3.07c	231.083262522396	0.0375948929795611	0.137031689762828	0.274351816318033	0.783814267811046	0.893553515156831
SPAC11D3.08c	341.125821752403	-0.543461994469022	0.207248096996055	-2.62227736874885	0.00873443133190003	0.0439329911706223
SPAC11D3.09	83.6317791099576	-1.55027313106698	0.26564866973992	-5.83580234971536	5.3532325313763e-09	1.61165918529165e-07
SPAC11D3.10	38.2297766291133	0.0200855396990967	0.323309548306623	0.0621247958938962	0.950463450865682	0.981366334866007
SPAC11D3.11c	97.5884479406399	-0.140918319212212	0.223037207572828	-0.631815295509375	0.527507577716339	0.744314561369313
SPAC11D3.13	216.673702697474	0.145472898034087	0.377121749618609	0.385745182242092	0.69968539710829	0.847510086448758
SPAC11D3.14c	205.622244240592	1.51285371668334	0.234527915853838	6.45063386665738	1.11383296150183e-10	4.36566478998703e-09
SPAC11D3.15	941.384175043632	1.58060425680142	0.205857820222628	7.67813559422735	1.61420585350954e-14	9.58069607530612e-13
SPAC11D3.16c	179.707076105764	-1.38388386464302	0.222983112632153	-6.20622722639074	5.42716925422924e-10	1.98712894436361e-08
SPAC11D3.17	153.655764314128	-0.850684867603606	0.194027205899224	-4.38435869681823	1.16327961276276e-05	0.000152944273137923
SPAC11D3.18c	750.440336121956	0.905898301735287	0.27318508396059	3.31606063040387	0.000912960196051086	0.00668574376238586
SPAC11D3.19	45.0986405533371	-4.66473622483424	0.923629120444056	-5.05044299879973	4.40786631612242e-07	8.50458912757737e-06
SPAC11D3.20	0	NA	NA	NA	NA	NA
SPAC11E3.01c	888.464373421681	0.321334319209228	0.0806119059438784	3.98618932832254	6.71429424714252e-05	0.000692772876625698
SPAC11E3.02c	1059.53917148561	0.0114015142334859	0.130992863797226	0.0870392012433225	0.93064035224304	0.973159806461756
SPAC11E3.03	85.9038984958495	0.422101728485562	0.215654587485096	1.95730465745244	0.0503116602576141	0.166866560258356
SPAC11E3.04c	377.362540169908	-0.256254984957106	0.129006918814333	-1.98636621440365	0.0469926752484316	0.158301811972014
SPAC11E3.05	975.860671882283	-0.256777880941246	0.131338301960799	-1.95508756476757	0.0505727357553672	0.167506671249289
SPAC11E3.06	104.374135491486	-2.98056345726693	0.320134104846372	-9.31035904061911	1.2740094809381e-20	1.24056673206347e-18
SPAC11E3.07	740.581074037938	0.0906760485749212	0.120999886237069	0.74938953576588	0.453622456175403	0.684331916457301
SPAC11E3.08c	108.273863919653	0.059125070603252	0.193007819312048	0.306335105043909	0.759349513178807	0.881148424911203
SPAC11E3.09	146.017647163002	-1.20115116955329	0.209544491538589	-5.73220112222367	9.9135620845139e-09	2.83400545461884e-07
SPAC11E3.10	179.130657224079	-0.37133524629633	0.182368263575869	-2.03618348398567	0.0417319340872771	0.145292409626766
SPAC11E3.11c	648.044754692561	-0.126634759176564	0.126897911810153	-0.997926265059563	0.318315114719407	0.55862255603297
SPAC11E3.12	59.1544650416058	-0.183714330807903	0.315878289622372	-0.581598472714067	0.560837171911059	0.764800274693593
SPAC11E3.13c	1636.49014911239	0.0777804267326804	0.253973099926323	0.306254586628444	0.759410813574786	0.881148424911203
SPAC11E3.14	829.885592628847	-0.692583302344351	0.327204791426588	-2.1166661384289	0.0342881926046891	0.126966141599776
SPAC11E3.15	3894.45088880611	0.617813949992854	0.123811396247947	4.98996028407278	6.03917078776526e-07	1.13242741673137e-05
SPAC11G7.01	797.914073186975	-0.161719955532867	0.18030266025835	-0.896936047982561	0.369753043241482	0.608637339007109
SPAC11G7.02	2437.7781769317	0.000396752528576242	0.0568418311340096	0.00697993925707395	0.994430859452481	1
SPAC11G7.03	1603.54160864582	-0.511132727673511	0.108620160889322	-4.70568928906601	2.53009619702305e-06	3.95176929820744e-05
SPAC11G7.04	3807.26417544526	0.611286897380049	0.117307381394281	5.2109840839892	1.87841568439685e-07	4.09310718362278e-06
SPAC11G7.05c	92.3993532433365	0.0842072068400277	0.222213807142115	0.378946780683945	0.704727384347783	0.850476580026217
SPAC11G7.06c	33.0302629465971	0.0374845874420781	0.320161297298929	0.117080320945475	0.906796404083387	0.960011946369063
SPAC11H11.01	178.635260167233	-0.495784766831803	0.191532116852079	-2.58852027002187	0.00963892738610299	0.0475439888620745
SPAC11H11.02c	82.2053010141654	-0.505468919957837	0.295382336921991	-1.71123610580455	0.0870375359710194	0.249387551343169
SPAC11H11.03c	53.0096964242528	0.356457067344991	0.264511585786949	1.34760474209284	0.177785544561598	0.393032817916948
SPAC11H11.04	281.389485091981	-2.84698905353973	0.560231390812352	-5.08180923138118	3.73856779395576e-07	7.37302357339629e-06
SPAC11H11.05c	16.9296583051466	-1.12747327078351	0.578714738591657	-1.94823666237929	0.0513866518606732	0.16917148145574
SPAC11H11.06	1507.64729627104	0.0584983572128665	0.0641121129978932	0.912438453163894	0.361537954911982	0.601469443409363
SPAC1250.01	1425.55454392313	0.0756866977595529	0.0837464956317402	0.903759580488851	0.366122898623228	0.606023347734384
SPAC1250.02	0.964113011464779	0.273249871701475	2.86905774155572	0.0952402831576711	0.924123974059537	NA
SPAC1250.03	200.623061644353	-0.0661621606560581	0.173763055112918	-0.380760804493588	0.7033807457562	0.849735560539483
SPAC1250.04c	9.01134952354878	0.275631041505092	0.53346223336385	0.516683326890916	0.60537723692359	0.792845117140266
SPAC1250.05	192.873229382954	0.199830063463302	0.154357760134333	1.29459032891768	0.195461590353981	0.416450130285815
SPAC1250.07	156.019236297924	0.00185553231806439	0.192373374774894	0.00964547365369891	0.992304144821123	0.999943116972645
SPAC1296.01c	806.766313300427	-0.0369135225975167	0.0966003536603312	-0.382126164126822	0.702367785615588	0.849603268625067
SPAC1296.02	859.313385050871	-0.447768469597753	0.0848404489132708	-5.27777110250194	1.3076466194599e-07	2.91044776159788e-06
SPAC1296.03c	79.1689635055951	-0.384441070207727	0.370922851636368	-1.0364448254178	0.299994667259532	0.539246255079724
SPAC1296.04	117.946293727723	-0.302736499375447	0.256724247528622	-1.17922830542797	0.238307277844022	0.47049060054909
SPAC1296.05c	164.318743625624	0.179166540115369	0.178253454926706	1.00512239826734	0.314837916056262	0.553934851346646
SPAC1296.06	275.603524478375	-0.00682952808789388	0.137881539738839	-0.0495318524933045	0.960495453725735	0.985804951847625
SPAC12B10.01c	2754.70342954431	-0.213581192042759	0.128340842957154	-1.66417164732245	0.0960781323277533	0.266848624086019
SPAC12B10.02c	385.849001003576	0.0663584601616617	0.113480349342643	0.584757277767083	0.558710934456983	0.763857215445292
SPAC12B10.03	251.234714023981	-0.0178029119158323	0.13516530396625	-0.131712143526697	0.895211980058623	0.952541769626749
SPAC12B10.04	257.499742734742	0.309438236822316	0.155125346134136	1.99476258737723	0.0460687795962165	0.156410941432143
SPAC12B10.05	353.2876017478	-0.395427927604273	0.121474160361891	-3.25524314328438	0.00113295326016917	0.00797803922867146
SPAC12B10.06c	145.284149637736	-0.148050412554825	0.16991395866516	-0.871325779929473	0.38357629813758	0.622779234825337
SPAC12B10.07	412.748703683669	-0.0750900289671221	0.178237875208399	-0.421291091353762	0.673542534677516	0.834257622916665
SPAC12B10.08c	55.108760689189	-0.0464475510569128	0.316084424610546	-0.146946661842455	0.883174120838402	0.947485130154057
SPAC12B10.09	130.754706189088	0.207996236019888	0.202626026606638	1.02650305838388	0.304654522759804	0.54416938545116
SPAC12B10.10	96.537488826488	-0.122946385233766	0.202967149875255	-0.605745241578894	0.544683936652645	0.756858858091887
SPAC12B10.11	149.857302184175	-0.0769038927218026	0.166761617200361	-0.461160631642255	0.644683364178807	0.817902410376133
SPAC12B10.12c	219.277928023119	0.414697943580469	0.153989292554125	2.69303103288632	0.00708056782149372	0.0370185391472726
SPAC12B10.13	208.185131208109	0.0513159048241292	0.195672859696444	0.262253563952292	0.793125959957365	0.898520447637575
SPAC12B10.14c	389.724522971418	-0.139705735285502	0.121412618490605	-1.15066899159507	0.249868437993612	0.483146169896429
SPAC12B10.15c	37.4774553230651	0.382626330809551	0.284016662518859	1.34719677154204	0.177916867470768	0.393183658892847
SPAC12B10.16c	574.337021732625	-0.0986138000348102	0.137965717784971	-0.714770318438864	0.474750978688087	0.702354507069484
SPAC12G12.01c	634.808523516391	-0.0208293225030406	0.0964843179671657	-0.215882984322167	0.829078960909346	0.917730032750807
SPAC12G12.02	104.231590566859	0.595477759287093	0.20737083604153	2.87155981358843	0.00408451476289535	0.023503874425082
SPAC12G12.03	1148.68141267604	0.0344827389368554	0.0747611468227713	0.461238763747166	0.64462731345218	0.817902410376133
SPAC12G12.04	5422.50857614707	0.332439037478157	0.0982267407840479	3.38440464200096	0.000713327920501154	0.00542791160019926
SPAC12G12.05c	118.200228700604	0.441969464863513	0.204331407102393	2.16300308959374	0.0305409419860339	0.115984857073104
SPAC12G12.06c	361.712333451239	0.136113159697927	0.118874717888486	1.14501352445364	0.25220355501636	0.484861358483463
SPAC12G12.07c	860.084196074457	0.61715668876106	0.119966084650969	5.14442636480656	2.683394770192e-07	5.46500529667861e-06
SPAC12G12.08	147.377063684873	0.197093131307866	0.159562958085531	1.23520605078165	0.216753827924462	0.443615716133087
SPAC12G12.09	555.521278875707	-0.208221524057907	0.108881887337032	-1.91236145102244	0.0558298488567998	0.180688491920989
SPAC12G12.10	353.399944682629	0.130543963181689	0.157521710056077	0.8287363255212	0.407253625886013	0.644415281815773
SPAC12G12.11c	389.851495820079	-0.379455374954237	0.136279483768346	-2.78439105037448	0.0053628334388558	0.0294979505657099
SPAC12G12.12	310.433998035566	-0.0885595945287002	0.161312265991677	-0.548994795803497	0.583009021287575	0.777345361716767
SPAC12G12.13c	589.28214983954	0.0824561034338951	0.118140185894634	0.69795136015306	0.485207613043936	0.710728857458038
SPAC12G12.14c	244.895166229779	-0.209910656956525	0.128255733873542	-1.63665709607567	0.101702138338168	0.276651124453715
SPAC12G12.15	307.357723370617	-0.134401090475764	0.128283187652428	-1.04769060494437	0.29478117753887	0.533723222378656
SPAC12G12.16c	103.247045646492	-0.104591423230315	0.260175650358263	-0.40200312014707	0.68768173000452	0.842386767074953
SPAC12G12.17	11.935574516211	0.416519834580669	0.48442027470774	0.859831547785575	0.389881906237687	0.628003111830774
SPAC1327.01c	1019.8883549277	-0.0478971556459684	0.100962011950219	-0.474407697714909	0.635209204843076	0.811193394381567
SPAC139.01c	732.931767521456	0.241158355163097	0.106516711236888	2.26404244331928	0.0235715044336192	0.0955742456931132
SPAC139.02c	714.282529012861	-0.761997042251492	0.099713397867284	-7.64187219119431	2.14085638837384e-14	1.24689878620054e-12
SPAC139.03	335.461728278723	-0.398389443963969	0.160246153065089	-2.4861092534443	0.0129148310075804	0.060288559430143
SPAC139.04c	223.697741173098	-0.137918147510349	0.167298866857823	-0.824381838925169	0.409722630684408	0.646504185354819
SPAC139.05	487.529057116317	-0.0508017051057896	0.838024137844431	-0.0606208136635085	0.951661197100745	0.981629362870975
SPAC139.06	269.959681652824	0.0991530655133185	0.145909572849636	0.679551475457325	0.496788503589745	0.719494760486008
SPAC1399.01c	856.1510316139	-2.08308727119741	0.169167205111957	-12.3137771875985	7.63638385276456e-35	1.64103255760099e-32
SPAC1399.02	236.826349236963	-0.230047810299918	0.134008269164867	-1.71666876778251	0.0860397098033021	0.246957698111439
SPAC1399.03	523.140330053089	0.764207957694587	0.154461016131374	4.94757820992583	7.51425155548721e-07	1.36926361677767e-05
SPAC1399.04c	103.758148055704	-0.588907084822564	0.284190129888762	-2.07222919759062	0.0382440717167221	0.136975318930237
SPAC1399.05c	148.688734358125	0.122158380901946	0.191194123451231	0.638923303168916	0.52287282750072	0.740755115585913
SPAC1399.06	7.45778192905346	0.810798374908045	0.77272387218858	1.04927310270825	0.294052441704071	0.533723222378656
SPAC13A11.01c	869.005458461834	-0.0572230077859347	0.11775586036427	-0.485946156810532	0.627005341659639	0.805835695859532
SPAC13A11.02c	1573.7197631865	0.0514581821058856	0.146139638004323	0.352116529153872	0.724750872757764	0.861791154174086
SPAC13A11.03	116.478470666912	0.227029552045265	0.245091827297641	0.926304049174022	0.354287992214302	0.593208231620231
SPAC13A11.04c	387.485385248495	-0.775921585636809	0.138785091928226	-5.5908136447255	2.26008041844314e-08	5.99010159770016e-07
SPAC13A11.05	1486.50943737456	-0.510875278417427	0.0840208119715926	-6.08034207750996	1.19926417154128e-09	4.01817974034692e-08
SPAC13A11.06	53.6525104365083	0.751115213542268	0.760835783113087	0.98722382702474	0.323532923474029	0.564449685050631
SPAC13C5.01c	683.319448509337	0.185662677978938	0.0892714447531292	2.07975437714006	0.0375480676830537	0.13510387901148
SPAC13C5.02	195.926465224583	0.114123301003883	0.141894153164691	0.80428473237671	0.421232553077154	0.657316492123701
SPAC13C5.03	47.0412974762043	0.185342122465738	0.367082806033384	0.504905485681839	0.613625220992415	0.797716169438168
SPAC13C5.04	476.419975299394	0.344654181923105	0.589530482946143	0.584624869948568	0.558799981385274	0.763857215445292
SPAC13C5.05c	374.792837906259	-0.25882136414434	0.152141541069459	-1.70118800115333	0.088907690243911	0.253532281627189
SPAC13C5.06c	64.9871112019094	-0.510173493550678	0.480850173229029	-1.06098223927993	0.288697972731939	0.52885531042488
SPAC13C5.07	276.166032445503	0.103348018430158	0.136550279229545	0.756849557637495	0.449139998590887	0.680535003943206
SPAC13D1.01c	1278.29618379248	-0.216184267869595	0.155602734549806	-1.38933463152216	0.164731017659125	0.375357843528946
SPAC13D6.01	138.381233088169	-0.480860264345757	0.203537690880401	-2.36251213357978	0.0181515472357584	0.0785013479342443
SPAC13D6.02c	897.663637313826	0.671296894016565	0.17280686887838	3.88466557130328	0.000102470841139668	0.00100408534902895
SPAC13D6.03c	98.2569132709089	0.217547926068954	0.246763490232211	0.881604997012467	0.377990451926097	0.616820239959004
SPAC13D6.04c	233.380400688226	-0.175072534458884	0.168266229918134	-1.04044961691993	0.298131060172313	0.538069147695875
SPAC13D6.05	317.110167931336	0.0986319906213002	0.167988184130547	0.587136477078956	0.557112050868675	0.76351900496519
SPAC13F5.01c	280.598706423645	0.129823934058452	0.121541795708697	1.06814230694439	0.285456324394095	0.525232894485977
SPAC13F5.02c	344.641948092273	0.00954114509662806	0.124219153546625	0.0768089688604007	0.938775515700435	0.976795637741179
SPAC13F5.03c	14089.7229010454	-0.773318723871595	0.27832871868492	-2.77843668998823	0.00546211561978651	0.0299120426559838
SPAC13F5.04c	105.876349115673	0.0806455232532637	0.245446594014807	0.32856647930669	0.742483388166723	0.870761656188032
SPAC13F5.05	215.970647229072	0.0241316568672529	0.208016439096143	0.116008412470226	0.907645874627258	0.960184873650836
SPAC13F5.06c	452.336946159211	-0.0971726442644321	0.127647149427931	-0.761259806426742	0.446501902705557	0.678351988703323
SPAC13F5.07c	41.2304755503225	-0.784140072905422	0.592221420628785	-1.32406570514263	0.185481224116358	0.402754836875649
SPAC13G6.01c	521.859605000014	0.291415969759812	0.12765227444974	2.28288897331438	0.0224369091735814	0.0920518880643576
SPAC13G6.02c	4244.99604098586	0.532251021371532	0.13076635512939	4.07024437474673	4.69638478195726e-05	0.000508122742381209
SPAC13G6.03	493.380895384097	-0.559945080183194	0.114101817594097	-4.90741595524033	9.22841795832401e-07	1.63136860608105e-05
SPAC13G6.04	160.720220539332	-0.112620426009449	0.187457005065743	-0.600780034706903	0.547986503674105	0.758394067463102
SPAC13G6.05c	158.957263653881	0.141612316709304	0.190354354912703	0.743940514385643	0.456912463527252	0.687298690007684
SPAC13G6.06c	4219.51074676079	0.22653788838851	0.179111974371381	1.264783603573	0.205948910614587	0.430551362277795
SPAC13G6.07c	5246.30529880163	0.716640996216162	0.138596540614103	5.1706990163017	2.33219945451355e-07	4.87727080554646e-06
SPAC13G6.08	8.07633851899148	-0.0684902235205357	0.747424704266917	-0.0916349474797086	0.926988084177757	0.970596394589346
SPAC13G6.09	147.901561855432	0.397426501390688	0.191839181101566	2.07166491802464	0.0382967011851383	0.137085032616762
SPAC13G6.10c	3265.82334887067	-0.158409409843388	0.28138586960996	-0.562961495056469	0.573461103917992	0.772715589106363
SPAC13G6.11c	361.552368362248	0.186875874427877	0.11275470616278	1.65736651522191	0.0974453969493755	0.268826787865652
SPAC13G6.12c	177.679974669145	-0.173996572410949	0.229815925932323	-0.757112770601409	0.448982303737505	0.680535003943206
SPAC13G6.13	0.0229421332873944	0	8.89301782869216	0	1	NA
SPAC13G6.14	279.653496131478	-0.16780821616605	0.138532509361551	-1.21132734070451	0.2257699742436	0.454603709042364
SPAC13G6.15c	91.02514422579	0.043777137774041	0.283938648094069	0.154178158091172	0.877469263577768	0.943380897657787
SPAC13G7.01c	674.586070432516	0.172920261742064	0.115123233962151	1.50204485915427	0.133085523950623	0.327046129834496
SPAC13G7.02c	5837.90470201367	2.39627716766442	0.551766738106011	4.34291703753267	1.40603240301755e-05	0.000181416023511498
SPAC13G7.03	132.600552914458	-0.33102670753966	0.177474451515622	-1.86520766630188	0.0621523013917634	0.1960187966971
SPAC13G7.04c	995.708144390877	0.0603830531285591	0.212102281223502	0.284688371950751	0.775882900015404	0.889987526761642
SPAC13G7.05	307.136317545737	0.303971201940416	0.264134503067474	1.15081974679683	0.249806399212775	0.483146169896429
SPAC13G7.06	292.886635393444	0.230750589340292	0.134269902720467	1.71855780532355	0.0856949203408284	0.246560823436769
SPAC13G7.07	86.1233530056894	-0.0418425171339312	0.250338301458254	-0.16714388845092	0.867256833719122	0.937835257285714
SPAC13G7.08c	290.610174102891	0.471471688005189	0.145131563375193	3.24858133572464	0.00115982045120531	0.0081304848727913
SPAC13G7.09c	62.5220157368262	-0.193319740687026	0.253244272658789	-0.763372607235614	0.445241211640817	0.67731726060013
SPAC13G7.10	240.422071257919	-0.262163453061993	0.158772539010305	-1.65118889384881	0.098700010193716	0.270729957538397
SPAC13G7.11	262.496914190127	-0.0921542429066524	0.164708985428388	-0.559497362375044	0.575822330830027	0.773388958132053
SPAC13G7.12c	366.378596981036	0.329766428865363	0.134307651443258	2.45530634570498	0.0140764573050093	0.0639857636213115
SPAC13G7.13c	238.282101532479	-0.392861943272077	0.293465944167422	-1.33869687805393	0.180669373036445	0.396728158379746
SPAC140.01	1838.25916769971	-0.522554792634178	0.158602140288585	-3.29475246477357	0.000985084121887909	0.00708465660952979
SPAC140.02	1938.74126871954	0.822602433312195	0.159282582837844	5.16442173812334	2.41183359079199e-07	5.01018231260523e-06
SPAC140.03	107.174104386606	-0.146622963808307	0.197367153908189	-0.742894452825282	0.457545584393277	0.687421427661259
SPAC140.04	104.523165332918	0.222470350688965	0.224731514081734	0.989938378682631	0.322204239251128	0.562931544438752
SPAC1420.01c	1338.97819464691	-0.310179884422693	0.0958453230612805	-3.23625477504389	0.00121109236279825	0.00841418908022149
SPAC1420.02c	1205.38326398465	0.397881853051707	0.104218740673549	3.81775725248895	0.00013467033354689	0.00127936816869546
SPAC1420.03	1300.80111233755	0.22622172977182	0.0647809464551121	3.49210288133985	0.000479233622007889	0.00384373736467589
SPAC1420.04c	630.088244629464	-0.400334525697293	0.226471882632396	-1.76770078936072	0.0771109379685364	0.22796744090129
SPAC144.01	44.7181876823013	0.573854649699694	0.316935965467616	1.81063278461633	0.0701977137785737	0.213297002568538
SPAC144.02	135.498284683216	0.101944451399809	0.187548335892222	0.543563614760054	0.586741803711391	0.779986117903026
SPAC144.03	1976.86757962206	-0.596085760617701	0.128021946701609	-4.65612167269294	3.22221553267391e-06	4.93610966940894e-05
SPAC144.04c	1947.75086242148	-0.195640163910215	0.139071778778853	-1.40675675272203	0.159499530587617	0.367788372343483
SPAC144.05	591.885219072079	-0.284358828386433	0.125246189694223	-2.27039903633531	0.0231833829084248	0.0944923755953586
SPAC144.06	695.845298580984	0.186059043544785	0.0826669209869765	2.25070731222827	0.0244040813350147	0.0979394595784077
SPAC144.07c	148.613607392641	0.163285778218867	0.174391186040439	0.936318984498468	0.349108976438834	0.588012740855895
SPAC144.08	143.387688453788	-0.0692669855996151	0.195764991157963	-0.353827235349365	0.723468361301398	0.861581277972542
SPAC144.09c	146.465026826746	0.022869015859258	0.174010811598044	0.131422959580719	0.895440727063476	0.952609527323247
SPAC144.10c	468.622795585218	-0.557910298376571	0.133402278739815	-4.18216467999551	2.88746695414975e-05	0.000332619113831076
SPAC144.11	2451.00308229929	0.500736543906745	0.146432219499098	3.41957900808729	0.000627181164570199	0.00486246341381122
SPAC144.12	735.555098562317	0.00455613937023808	0.252896647118756	0.0180158156391001	0.985626236403312	0.997308443783965
SPAC144.13c	217.168608135841	-0.348102726213862	0.225133515668792	-1.54620570455613	0.122054896258974	0.310349499718447
SPAC144.14	213.414031345975	-0.168445486727046	0.2520052121424	-0.668420646124823	0.503865120109279	0.725863945566581
SPAC144.15c	357.270027578351	0.100476045103658	0.166259485673271	0.604332707374729	0.545622465123765	0.757140771020107
SPAC144.16	221.589694531373	-0.099935928212457	0.239311493741118	-0.417597695163632	0.676241282216527	0.835598147652615
SPAC144.17c	242.826120683432	-0.265148179663197	0.148158718777375	-1.78962252003281	0.0735146156641678	0.220685493650816
SPAC144.18	667.764169376575	-0.160950031674108	0.0988895614054727	-1.62757352127563	0.103615347444572	0.280033372935161
SPAC1486.01	959.342367290303	-0.362345643683118	0.205545799227213	-1.76284626124894	0.0779264226155429	0.2299419818845
SPAC1486.02c	326.083952650797	-0.106420428364323	0.142092327437367	-0.748952672418093	0.453885731517633	0.684397744693417
SPAC1486.03c	592.688000193488	0.370549943193192	0.113685662853748	3.25942545340911	0.00111638114754631	0.00787023451528124
SPAC1486.04c	1795.95312829009	0.193038611170257	0.0704335439672888	2.74071983741028	0.00613047557994587	0.0328787640397786
SPAC1486.05	4304.39349264811	0.195129463931778	0.0573867023778458	3.4002557360241	0.000673228559619385	0.00516059087767282
SPAC1486.06	457.360779836021	-0.164034039957347	0.111726964436288	-1.46816877004554	0.142058385070158	0.34327563232153
SPAC1486.07c	143.896990185365	0.0936979553063089	0.238881702266789	0.392235798795777	0.694883995468682	0.845196331008525
SPAC1486.08	62.4751182087275	0.335030669646761	0.246860997845505	1.3571632318218	0.174729350670435	0.389918050776373
SPAC1486.09	332.156795368238	0.36291078381898	0.124018169242266	2.92627109427849	0.0034305185734825	0.0203803543850743
SPAC1486.10	633.344213972728	-0.0242077526000127	0.0997892099076268	-0.242588879322939	0.808323896937024	0.906462684428686
SPAC1486.11	32.4606987117215	0.406975104757479	0.355455177523866	1.14494071402337	0.252233716977437	0.484861358483463
SPAC14C4.01c	480.816158732723	-0.950741326042523	0.30283677789958	-3.13945133294803	0.00169264527456912	0.0111507033309881
SPAC14C4.02c	592.433500107127	-0.303283169594333	0.0916550120473256	-3.30896437434032	0.000936417517038748	0.00680157804916722
SPAC14C4.03	15.6508119756111	-0.932009317341911	0.535773812620234	-1.73955743149122	0.0819367594364897	0.239339353972634
SPAC14C4.04	370.114562855339	-0.317337144053434	0.124619704585675	-2.54644436133507	0.0108826558402706	0.0524116778953373
SPAC14C4.05c	486.609322387607	0.333054339331252	0.107937932131823	3.08560978289354	0.00203135218796143	0.0130778789621649
SPAC14C4.06c	216.013812410252	0.12835629274	0.206985810373717	0.620121217528149	0.535177984204919	0.750164012047921
SPAC14C4.07	1016.6779856672	-0.38948191293463	0.164145596085789	-2.37278320114705	0.0176546230843916	0.0767249728465332
SPAC14C4.08	2.98117621020031	0.375054674896435	0.978667113989861	0.383230078476225	0.701549177912967	0.849107492086544
SPAC14C4.09	429.614026930622	0.608940952686462	0.459555325335473	1.32506559953785	0.18514939462268	0.402653126113058
SPAC14C4.10c	111.724818165477	-0.517278218717084	0.245398932395748	-2.10790737215956	0.0350390024229289	0.128752984390082
SPAC14C4.11	1862.60869736417	0.151606304831636	0.0871785726571356	1.73903173923124	0.0820291802148858	0.239339353972634
SPAC14C4.12c	122.421894680281	0.036861541020357	0.219250006350978	0.168125609817993	0.866484462389264	0.937813680029506
SPAC14C4.13	111.77638162477	0.257323921702563	0.165244948281358	1.55722716112583	0.119416561885497	0.306025827202767
SPAC14C4.14	6159.1033496772	-0.573673911597828	0.0613383965626363	-9.35260691094224	8.55135562036604e-21	8.59549164937438e-19
SPAC14C4.15c	258.745645401814	0.28790933446012	0.127599126829087	2.25635818688446	0.0240482080360809	0.0969394776719639
SPAC14C4.16	14.586792084396	0.374061816008799	0.560291393559854	0.667620135358796	0.504376101408358	0.726144779800459
SPAC1527.01	858.983339677577	0.0639868970927619	0.0925493753363878	0.691381188259669	0.489326022753182	0.713829535065035
SPAC1527.02	119.527453623447	-0.0753519416827123	0.186590785734766	-0.403835277213653	0.686333853239809	0.841246373014758
SPAC1527.03	400.452507613974	0.336114871900538	0.116624969306534	2.88201466546244	0.00395141341971374	0.022822250631748
SPAC1556.01c	1031.91364668054	0.0487334129389485	0.12070941383353	0.403725040088063	0.686414924066117	0.841246373014758
SPAC1556.02c	6556.66987836457	-0.262818453216497	0.134492597562667	-1.95414809424019	0.0506837057414619	0.167616325782879
SPAC1556.03	204.427063442578	-0.0597766857319832	0.157009275120328	-0.380720729308327	0.703410485496327	0.849735560539483
SPAC1556.04c	32.3724197979681	-0.648369707914476	0.393481439085168	-1.64777710842451	0.0993984181625105	0.271808223777431
SPAC1556.05c	154.027727109002	0.576024804456278	0.173145845011361	3.32681852353132	0.000878435613800487	0.00646937877311446
SPAC1556.06	66.5945195734871	-0.239689079110966	0.280697166676783	-0.853906300333139	0.393156908409798	0.630832608962374
SPAC1556.07	883.638642783446	0.385605481134974	0.28938950948139	1.33247912761596	0.182702795728958	0.398950183245573
SPAC1556.08c	941.363245406517	-0.00511431215755972	0.0951984685284172	-0.0537226305907755	0.957156152231541	0.983705001275156
SPAC1565.01	549.490735121699	-0.293352875548203	0.116694017139872	-2.5138638872684	0.0119416512568936	0.0565504336116723
SPAC1565.02c	165.198619948309	0.0408912648676581	0.158012189802482	0.258785508376112	0.795800739732967	0.899914754130984
SPAC1565.03	18.3427501934388	0.320954907352737	0.514026961294649	0.624393137948187	0.532369430494665	0.747909443382045
SPAC1565.04c	241.732647148297	-1.37129412998848	0.232034468920782	-5.90987251319395	3.42372598431207e-09	1.06683301671164e-07
SPAC1565.05	628.642898164703	0.448024382223861	0.0977619130138641	4.58281112154919	4.58766396504504e-06	6.75894133100726e-05
SPAC1565.06c	198.942320822805	-0.30642889574908	0.168928456525797	-1.81395664206691	0.0696844012356618	0.212245428722039
SPAC1565.07c	666.077467064886	0.0745555313901779	0.126889908824217	0.587560760985815	0.556827155420314	0.76351900496519
SPAC1565.08	7548.61126523667	0.475447623749726	0.0685176744592413	6.93905079969626	3.94743179937595e-12	1.79564926815408e-10
SPAC15A10.01	809.097221920977	-0.45498007426887	0.153113288772245	-2.97152571091103	0.00296324061384613	0.0181582256691141
SPAC15A10.02	381.381569933443	0.107960786039328	0.136435114325292	0.791297655103111	0.42877031646693	0.665172833018128
SPAC15A10.03c	571.318833566461	-0.570181420209218	0.106343566565674	-5.36169171886006	8.24461565840856e-08	1.93159566854143e-06
SPAC15A10.04c	748.727950871907	0.802776655873958	0.135783605371717	5.91217661128013	3.37616248631149e-09	1.05729872435644e-07
SPAC15A10.05c	245.907540854765	-1.01601018595014	0.459984971128841	-2.20878995993449	0.0271892537132658	0.106434314787106
SPAC15A10.06	416.246432379438	0.033063205152001	0.118111129181491	0.279933020547078	0.779528892849409	0.892149049714691
SPAC15A10.07	98.2106078499227	0.196775207641719	0.215219139762693	0.914301617684603	0.360558380808582	0.60032055281835
SPAC15A10.08	361.57779564641	0.0947105058311354	0.182171155379062	0.519898474783571	0.603134338517268	0.791979181972106
SPAC15A10.09c	190.73341593118	-0.307465649311079	0.367508778353263	-0.836621238515102	0.402805503542083	0.64049673422246
SPAC15A10.10	79.6497540370625	-0.198800334336554	0.293232893087343	-0.677960552936123	0.497796704814109	0.719784005661608
SPAC15A10.11	3397.73613194148	0.0869615695196563	0.0656966894132718	1.32368267406316	0.185608454991473	0.402754836875649
SPAC15A10.12c	101.421837181131	-0.0375177863199544	0.243737908067861	-0.153926759351314	0.877667484632981	0.943380897657787
SPAC15A10.13	344.730983006985	-0.00927384719930022	0.139163933906662	-0.0666397315666591	0.946868514813984	0.980074006477402
SPAC15A10.15	317.995021928542	0.0217155995604649	0.113104843795388	0.191995310119073	0.847745879069779	0.929225374800709
SPAC15A10.16	1290.89935785909	0.00727586049799994	0.0788721167459413	0.0922488301085738	0.926500342592104	0.970248720388841
SPAC15A10.17	58.175219533405	-0.4895811920132	0.288048601918216	-1.69964786759216	0.0891971808009192	0.253825036872753
SPAC15E1.02c	1052.47220793927	-0.610842708859496	0.500740419426054	-1.2198789735401	0.222510757757671	0.450515608299482
SPAC15E1.03	2294.65722463762	0.654054564304521	0.114552218584624	5.70966300247904	1.13200094248228e-08	3.14938833640606e-07
SPAC15E1.04	872.550341053117	-0.0738947113336739	0.0880491217156808	-0.839244161597513	0.401332310278065	0.638851330179541
SPAC15E1.05c	248.905436270371	-0.23863512531471	0.132377614418334	-1.80268489021555	0.0714377164912332	0.216431623322006
SPAC15E1.06	195.381524475921	0.142994953271918	0.177542323999453	0.805413323711807	0.420581205652922	0.656907787876945
SPAC15E1.07c	1.45992353663215	-0.74245470189276	2.04027415055303	-0.363899479729974	0.715933073174888	NA
SPAC15E1.08	197.056982399914	0.253314784349033	0.150322464027606	1.685142576578	0.0919610668457863	0.259674385402329
SPAC15E1.09	47.7148503960942	0.190797592353658	0.302095231631479	0.631580946588421	0.527660740072148	0.744314561369313
SPAC15E1.10	234.475942832401	-0.17581625549729	0.324629477215686	-0.541590545027666	0.588100606702828	0.780918354579369
SPAC15F9.01c	2.47319629213172	0.229747701356551	1.5337738041373	0.149792427499293	0.880928383930254	0.945890022166324
SPAC15F9.02	284.463245714954	0.461904733755818	0.115223948927117	4.00875632242033	6.10393613499137e-05	0.000641017228576885
SPAC15F9.03c	507.583633104412	0.183735482632914	0.092364634827037	1.9892406111601	0.0466746513390092	0.157485883673365
SPAC16.01	96.5910036110982	-0.178511284266256	0.231280836143916	-0.771837767635776	0.440210519772669	0.674052078433236
SPAC16.02c	1394.84769101366	0.524633606763378	0.144327781931075	3.63501468493379	0.000277964801905077	0.00239298724031066
SPAC16.03c	222.065838580338	0.448950936481792	0.135745136656793	3.30730770574038	0.0009419735910856	0.00683396905663034
SPAC16.04	488.975932572005	0.260096183265598	0.121757995615809	2.13617333260229	0.0326652882319809	0.121752437955565
SPAC16.05c	1538.48723089361	-1.40889860808478	0.249931357820696	-5.63714221524594	1.72895324785441e-08	4.68471158288202e-07
SPAC1610.01	68.745580516275	0.240141153378602	0.25531583941999	0.940565042592498	0.346927803240163	0.585605110994771
SPAC1610.02c	266.282386312497	-0.0256836282206733	0.125671503489018	-0.20437113830597	0.838063482486736	0.923084415492637
SPAC1610.03c	12.4528103222739	1.70422289399459	0.957494540861165	1.77987740009653	0.0750960270412963	0.223281698722022
SPAC1610.04	402.865838860207	-0.27244185140749	0.156929786801295	-1.73607482021534	0.0825506059276903	0.240399708477274
SPAC1635.01	2410.66812734624	-0.609007274798921	0.102089949695435	-5.96539891160463	2.44037095493249e-09	7.79917527750731e-08
SPAC1639.01c	1199.92111876859	0.218101438911614	0.0717329304134772	3.04046464649432	0.00236213421482828	0.0149027848796505
SPAC1639.02c	565.971066517313	0.0729780744845787	0.099593026184788	0.732762897968106	0.463703054020872	0.693495904165605
SPAC167.01	509.969661516869	-0.10839766525256	0.12627564783759	-0.858420979094688	0.390660047350216	0.628606613758468
SPAC167.02	153.16147983045	-0.159686177792777	0.18980734181578	-0.841306644227506	0.400176169392377	0.637792173712899
SPAC167.03c	333.493807016531	0.242537433546649	0.129196974540577	1.87726867760727	0.0604812789072565	0.192600577491069
SPAC167.04	323.404418958592	0.12529150900679	0.168719930986807	0.742600523091649	0.457723571741049	0.687523089681903
SPAC167.05	792.6552043971	-0.0757970505914284	0.164873118630696	-0.459729586126216	0.645710330398506	0.817902410376133
SPAC167.06c	192.667244236813	-0.360595932439807	0.398726559553634	-0.904368981197255	0.36579978030657	0.605810319125842
SPAC167.07c	614.731934110317	-0.0365294029897607	0.159179959470977	-0.229484937118741	0.818492026711147	0.912004704177341
SPAC167.08	3242.80611889412	-0.287454659535133	0.107824162303285	-2.6659577352114	0.00767693436253347	0.0395720884593123
SPAC167.09	54.3726204959215	-0.0661783023545169	0.276828193610021	-0.239059112771385	0.811059745903282	0.907944015891729
SPAC1687.01	88.7092889659971	0.555557784628474	0.243767823916403	2.2790447717948	0.0226644039987293	0.0928019485677275
SPAC1687.02	91.4502119992076	-0.199212988334695	0.218885854364905	-0.910122716302108	0.362757795754315	0.603015893075724
SPAC1687.03c	318.463690291198	0.296101315024359	0.1128720984168	2.62333490010041	0.0087073635145841	0.0438322208585526
SPAC1687.04	195.564936080176	-0.204498647587441	0.159983121896092	-1.27825138779491	0.201160802263483	0.424672804778465
SPAC1687.05	627.833513340462	-0.0704170344868072	0.098390546992571	-0.71568902337868	0.474183390069463	0.702093344479186
SPAC1687.06c	2930.13771809589	0.687179322863425	0.149724787352348	4.58961628875975	4.44061553419843e-06	6.55780000216223e-05
SPAC1687.07	79.1318287916932	-0.110428597683701	0.320625753190605	-0.344415869857008	0.730533555698054	0.86547099842926
SPAC1687.08	34.1324189705209	0.267631665106877	0.369266685444727	0.724765259515773	0.468596051813098	0.698133061176004
SPAC1687.09	1888.61245185088	-0.168371576593191	0.0887820814433366	-1.89645899100317	0.0578993777544025	0.185898465824542
SPAC1687.10	200.045512691346	0.0923169612555522	0.164898304896061	0.559841784387908	0.575587360014931	0.773369503798654
SPAC1687.11	911.127796012942	0.517821027908496	0.111818636499843	4.63090093134183	3.64078054310806e-06	5.52052173835752e-05
SPAC1687.12c	372.594313163883	-0.32445185257056	0.112416952144551	-2.88614703015043	0.00389989920560913	0.0226085319528894
SPAC1687.13c	133.701319243324	-0.0362657400212144	0.18128200227084	-0.200051519549263	0.841440288642725	0.92500886134781
SPAC1687.14c	24.8805244136436	0.111729657157061	0.552729495766229	0.202141658827479	0.83980598099495	0.924350207269609
SPAC1687.15	648.310158958139	0.258828612569834	0.115748205791202	2.23613498628856	0.0253429303089772	0.100800030541458
SPAC1687.16c	263.057677926557	0.0695519160083267	0.27816389709042	0.250039335570993	0.802556929161413	0.903561493513673
SPAC1687.17c	131.790557094214	-0.169378185722564	0.199012466120968	-0.85109334618068	0.394717501310902	0.632685048397516
SPAC1687.18c	414.657981377178	-0.0905999266582188	0.119317929786911	-0.759315274913171	0.447663982225326	0.679454928696598
SPAC1687.19c	315.139768906189	0.113986523709232	0.138146778914223	0.825111700794762	0.409308177377281	0.646265153639527
SPAC1687.20c	152.26914211025	-0.606668119313964	0.162933053482089	-3.72341956618798	0.000196542495904968	0.00177258007884191
SPAC1687.21	464.301809539575	-0.539999340311624	0.111833343126025	-4.82860768727176	1.37490975606405e-06	2.32837978255195e-05
SPAC1687.22c	856.161332054372	-0.1721034590871	0.151188522818789	-1.1383367988414	0.25497987363755	0.489084202065008
SPAC1687.23c	0.228811683986882	0	8.89301782869216	0	1	NA
SPAC16A10.01	640.033877108448	-0.306128154935838	0.233444186431839	-1.31135480225472	0.189737921375727	0.407984760210176
SPAC16A10.02	91.9987156972349	0.381946919166931	0.201481521785535	1.89569205047742	0.058000777114225	0.186128137474691
SPAC16A10.03c	521.582375554749	-0.465510132995636	0.121746859603242	-3.82359047709877	0.000131522297542693	0.00125136940196346
SPAC16A10.04	190.201598430992	-0.0823069289265532	0.174051587301671	-0.472888125885901	0.636292996844807	0.811745743364757
SPAC16A10.05c	29.9077466788739	-0.419729570041216	0.393402013026896	-1.06692278163945	0.286006706490165	0.525779880485755
SPAC16A10.06c	139.277327995937	-0.235378932725716	0.241812923252845	-0.973392693655166	0.330358168804234	0.569671308242387
SPAC16A10.07c	435.336715331766	0.235077969153188	0.109893374528758	2.13914596909271	0.032423848444346	0.121142340230914
SPAC16A10.08c	92.3696609628705	-0.303442316719092	0.27151319852795	-1.11759692848911	0.263739181200194	0.500494085639344
SPAC16C9.01c	318.19574959257	-0.627074209081216	0.215380243064492	-2.91147507384626	0.0035972660802976	0.0211542973389266
SPAC16C9.02c	384.971585658664	0.335869042290388	0.166614008036976	2.01585116550254	0.0438155414252867	0.151027906063267
SPAC16C9.03	547.610692146747	0.478473280053865	0.105757907398118	4.52423172720965	6.06152841557919e-06	8.62453084152728e-05
SPAC16C9.04c	534.905294761281	-0.0578034916647452	0.104528165847644	-0.552994412520328	0.580267236222164	0.775445309678952
SPAC16C9.05	266.317384541295	0.0481278629587104	0.141158074325519	0.340950124097928	0.733141129531297	0.865991729397129
SPAC16C9.06c	747.198680593525	0.454767153060633	0.140498835737912	3.23680371208883	0.00120876524208791	0.00840739396059357
SPAC16C9.07	536.091064608433	0.0611420006695971	0.0895735545421714	0.682589866865352	0.494866038920273	0.718045437613769
SPAC16E8.01	2264.04789516847	0.121180092293769	0.0899097486974707	1.34779703034781	0.177723673325806	0.393032817916948
SPAC16E8.02	161.130186248329	-0.401617869219819	0.334826675608453	-1.19947990550631	0.230341393675711	0.460978665827562
SPAC16E8.03	103.301116432	-0.815886775342239	0.401216951060315	-2.03353017160929	0.0419989885200249	0.145904038228075
SPAC16E8.04c	199.1405686253	0.182357062850124	0.171071364120872	1.06597070636134	0.286436884211598	0.526081584798272
SPAC16E8.05c	2.20149234889945	1.14355869650304	1.60644897790876	0.711854974685654	0.476554586043997	0.703523702195472
SPAC16E8.06c	317.445631903421	0.537472782983431	0.164622866728398	3.26487318356675	0.00109513095836696	0.00774443152673031
SPAC16E8.07c	2323.94330134108	-0.0797219661850869	0.0705720939586826	-1.1296528374482	0.258622537441581	0.493942891000899
SPAC16E8.08	103.08058057167	-0.235295712069442	0.230617148655211	-1.02028714447955	0.30759229842653	0.546752767767866
SPAC16E8.09	564.491374990663	-0.226230708883331	0.105317134459733	-2.1480902423321	0.0317065872340304	0.119123618536654
SPAC16E8.10c	288.13016340712	0.27707429010094	0.155427906120919	1.78265471765015	0.0746425268045669	0.222464001456748
SPAC16E8.11c	309.954695151963	0.108873044593813	0.109689206702381	0.992559321622385	0.320924756808333	0.561168093274279
SPAC16E8.12c	126.362922822598	-0.228107880816118	0.166832738494235	-1.36728487990383	0.171536029114499	0.384952298682593
SPAC16E8.13	277.864661766818	0.0604573096424684	0.164503829817951	0.367513082883077	0.713236334858289	0.855115205624635
SPAC16E8.14c	99.7965643612506	0.292131524919732	0.202818544737429	1.440359042601	0.1497658450182	0.35403361533816
SPAC16E8.15	772.969544675711	0.465353293700654	0.094329564678435	4.93327087098325	8.0863889916945e-07	1.45648486116301e-05
SPAC16E8.16	780.175900072999	-0.307883702882225	0.204858146570126	-1.50291168809746	0.132861818582469	0.326867253817113
SPAC16E8.17c	348.541155773447	0.192566322739588	0.132901118986964	1.44894432949414	0.147353130063979	0.351030249599132
SPAC16E8.18	22.6643374865098	0.63092200493549	0.395017559392724	1.59719989639304	0.110221155817489	0.290812126610749
SPAC16E8.18c	77.0037149918729	-0.0726601342119217	0.241227441443229	-0.301210068710286	0.763254312439067	0.883416854017526
SPAC1705.02	61.3568470650475	0.428909193297446	0.232546475617299	1.84440203687843	0.0651245706968233	0.202624225952373
SPAC1705.03c	4948.85791482477	-0.118338433325034	0.266134556386917	-0.444656398370864	0.656568083381344	0.822641468411649
SPAC1751.01c	366.610227295181	-1.45896421369355	0.246679423406409	-5.91441391238328	3.33059377085423e-09	1.04829597878604e-07
SPAC1751.02c	117.709813433927	0.0885156672180609	0.202597787256842	0.436903425336259	0.662181387700033	0.826358308336862
SPAC1751.03	1866.20094890897	0.351824712321667	0.0785043278336007	4.48159639131491	7.4086756997335e-06	0.000102374427850863
SPAC1751.04	56.2540537047644	0.1641394021414	0.284366100741786	0.577211565349148	0.563796545240176	0.765819544450039
SPAC1782.01	2245.61469849635	0.0401960007998685	0.0692735807927775	0.580250080042916	0.561745986079253	0.765099772941501
SPAC1782.02c	130.751669381196	0.426366543233749	0.167048933864175	2.55234519233999	0.010700044836091	0.0517321019538548
SPAC1782.03	109.515257468225	0.059331300737464	0.200415366171445	0.296041675201238	0.767198254849718	0.885239682322429
SPAC1782.04	143.280783669074	0.0111642378462763	0.191826468125344	0.0581996736705873	0.953589580656576	0.982276077132526
SPAC1782.05	276.665232762264	-0.111072208896755	0.159050560893503	-0.698345282611906	0.484961286716862	0.710622793044788
SPAC1782.06c	618.857314105044	-0.0893846673445995	0.104645425581211	-0.854166981959776	0.39301247490954	0.630763261302151
SPAC1782.07	557.51572057821	-0.324323217154952	0.131096972104364	-2.47391844333951	0.0133640200697287	0.0618756114966932
SPAC1782.08c	427.997029667429	-0.0644355218513192	0.108993627046644	-0.591186141770877	0.554395707129425	0.762523515080684
SPAC1782.09c	381.805357923538	-0.0137137092646496	0.164144846930809	-0.0835463891865597	0.933417093057306	0.974070451919792
SPAC1782.10c	575.901413935237	0.721256287314553	0.115048568913614	6.26914610173135	3.63033384172807e-10	1.37116609100905e-08
SPAC1782.11	552.965100845238	0.447937704635483	0.152810447159583	2.93132906134156	0.00337515057996252	0.0201816025230552
SPAC1782.12c	75.7233513975625	-0.22557785715834	0.342800858010928	-0.65804344384444	0.510510215670308	0.732052384734781
SPAC1783.01	382.938208788256	0.171314310386614	0.135926711308885	1.26034323009046	0.207545571393528	0.431861102145065
SPAC1783.02c	191.504110026007	-0.227888678529593	0.189132639419418	-1.20491459977054	0.228236271841226	0.457794800809309
SPAC1783.03	36.7030717325856	-0.505188105395643	0.266060697879757	-1.89877012810045	0.0575947064057591	0.185302122003454
SPAC1783.04c	448.74616443769	0.214764824260346	0.107207849106999	2.0032565343793	0.045149760305663	0.154515818904389
SPAC1783.05	1386.82785894231	0.255417698162852	0.0719837736408478	3.54826768928815	0.000387773900938363	0.00320930537934645
SPAC1783.06c	24.9693226552026	-0.40574669815501	0.446658983818784	-0.908403755110918	0.363664942508581	0.603738987225403
SPAC1783.07c	1359.79671235151	-0.643713166784226	0.117803507102087	-5.46429544093616	4.64748955703086e-08	1.1402816897408e-06
SPAC1783.08c	2155.91684218169	0.608580507033647	0.144968830587376	4.19800935530649	2.69271510268012e-05	0.000313663561119673
SPAC1786.01c	2191.05986766895	0.0997295846615275	0.149872156682502	0.665431037152553	0.505774838901115	0.727274024166621
SPAC1786.02	908.018993117721	0.959413463916549	0.167512250932587	5.72742267252233	1.01967890974195e-08	2.88847225705083e-07
SPAC1786.03	373.696576158491	0.390264118516159	0.124511702938252	3.13435692635012	0.00172231220342568	0.0112983680544724
SPAC1786.04	0.331074461578821	0	8.8851523728792	0	1	NA
SPAC17A2.01	2261.98304975708	-0.315663711358309	0.310151225757702	-1.01777354123666	0.308785588806064	0.548092221429619
SPAC17A2.02c	688.196815387839	0.160790811216475	0.123144679699446	1.30570652024034	0.191652379806961	0.410439048438824
SPAC17A2.03c	656.281485226225	-0.0793059710258268	0.0953025461699357	-0.832149551224107	0.405324535560552	0.642253370356817
SPAC17A2.04c	134.050939110617	0.328098735447733	0.17588781081071	1.86538642976705	0.0621272581094542	0.1960187966971
SPAC17A2.05	547.500904494007	-0.212668694390006	0.154668424475619	-1.3749974832357	0.169132224962694	0.38203407972726
SPAC17A2.06c	980.782648503292	-0.0237853556313151	0.101687283739613	-0.233906883501985	0.815057269177116	0.909967198407701
SPAC17A2.07c	75.7527284625118	-0.0712870956744429	0.259310021834434	-0.274910684786255	0.783384858048481	0.893553515156831
SPAC17A2.08c	114.992504401131	0.000386913495230651	0.187973265656368	0.00205834321109238	0.998357680890726	1
SPAC17A2.09c	3195.37378670944	-0.237947276200588	0.131922450380775	-1.80369054329864	0.0712798328656572	0.216163463950743
SPAC17A2.10c	284.794866339051	-0.923402460336973	0.230382289529585	-4.00813127702854	6.120109932658e-05	0.000641017228576885
SPAC17A2.11	3.89507472831973	-2.23012873285941	1.3319727865617	-1.67430502736935	0.0940706669775537	0.263245800001848
SPAC17A2.12	372.019099158111	0.0305416462193977	0.111489359888056	0.273942251081752	0.784129001402828	0.893553515156831
SPAC17A2.13c	2635.04810562566	0.0540515751390997	0.0888436607113179	0.60838977937583	0.542928988548334	0.755792226683988
SPAC17A2.14	526.055970958576	0.0348308117862345	0.105140647740784	0.331278269010736	0.740434304273059	0.869654463669375
SPAC17A5.01	392.795580773648	0.323324059071682	0.107267338908893	3.0141892430677	0.00257667027403421	0.0161353822830075
SPAC17A5.02c	211.744785139254	0.123317286575719	0.181416269761434	0.679747669477959	0.496664246720813	0.719494760486008
SPAC17A5.03	8537.60448137847	0.535810919700694	0.148625990412752	3.60509570508282	0.00031203791480223	0.0026565850888627
SPAC17A5.04c	146.006740807808	-0.0842690335487545	0.170780939271666	-0.493433482144665	0.621706329344788	0.8025361904221
SPAC17A5.05c	81.400656700483	0.0634592835028155	0.215942340355519	0.293871426040575	0.768856153233402	0.885316120868186
SPAC17A5.06	701.323213337206	-0.0416691629270563	0.110284268759599	-0.377834149835895	0.705553803054884	0.850907046145377
SPAC17A5.07c	425.007957554029	-0.0301201225829272	0.0948335312869473	-0.317610471466993	0.750780430065332	0.876519977550983
SPAC17A5.08	435.063071876226	-0.130108124967086	0.118702123975192	-1.0960892746475	0.273039707819976	0.510550267726154
SPAC17A5.09c	269.675834276035	-0.0868114806612047	0.144756108193674	-0.599708583938003	0.548700466480582	0.758470424446334
SPAC17A5.10	104.104871398243	0.183136064916453	0.246768739622748	0.742136403486217	0.45800469563194	0.687779581488735
SPAC17A5.11	33.0285962980775	-0.311397530584453	0.369856479053646	-0.841941531972695	0.399820681463383	0.637792173712899
SPAC17A5.12	407.362171012913	0.19909259153663	0.126376230065563	1.57539587494691	0.115165095970609	0.299045365870347
SPAC17A5.13	274.022151205206	0.35861228224404	0.138177305109646	2.59530522729095	0.00945069504788458	0.0468549972461549
SPAC17A5.14	2006.53022678001	-0.00636374329252328	0.0603515286650646	-0.105444608169586	0.916023021130135	0.965338616875828
SPAC17A5.15c	2731.29177730893	0.487777227850847	0.145141845108664	3.36069330995249	0.000777471032621026	0.00584463145391343
SPAC17A5.16	653.384753139374	-0.226069118698231	0.0879741166897854	-2.56972308679605	0.0101779835931865	0.0496316070052727
SPAC17A5.18c	16.1874462174248	-0.619443894634925	0.50698233155558	-1.22182540905178	0.22177365764254	0.449607493307843
SPAC17A5.19	24.0799519799439	-0.261976582805308	0.373454626206485	-0.701495079781018	0.482994104117561	0.70857327138904
SPAC17C9.01c	316.407752580944	-0.0231051998103894	0.116814380532422	-0.197794138915769	0.84320613204898	0.925966628181365
SPAC17C9.02c	68.2388542492905	0.44761624170218	0.25714298340358	1.74072897411965	0.0817310969879705	0.239130608652128
SPAC17C9.03	7529.794443982	0.377251882275585	0.102532420030462	3.67934241836392	0.0002338361255388	0.002058286347963
SPAC17C9.05c	76.1716899954782	-0.737885039534415	0.306279626818925	-2.40918747093374	0.0159880829421668	0.0707654352951589
SPAC17C9.06	523.574700272968	-0.315392223002206	0.10795392966477	-2.92154462539342	0.00348300374878978	0.0206135606481082
SPAC17C9.07	478.815939190295	-0.138457533276863	0.124667430229389	-1.11061512234672	0.266734050713175	0.502511725098957
SPAC17C9.08	310.452549503419	-0.612230659864184	0.128726981463352	-4.75603989858556	1.97427466565914e-06	3.20256252948576e-05
SPAC17C9.09c	224.130517258985	0.0421014480192091	0.158244898971152	0.266052481267558	0.790198790831286	0.896018716241007
SPAC17C9.10	473.385758397167	-0.368459662731497	0.113490538020947	-3.24661129603149	0.00116787774905613	0.00815943288354013
SPAC17C9.11c	431.624638900421	-0.197296566463684	0.178319423854765	-1.10642218440755	0.268543827796932	0.504085883985084
SPAC17C9.12	873.723506212074	-0.116424993786788	0.15794365693521	-0.737129911045091	0.461043351074666	0.691109129476094
SPAC17C9.13c	294.523604970246	0.131096161837132	0.129437517328175	1.01281424847443	0.311148893597381	0.54943556571426
SPAC17C9.14	247.168256067407	0.0266078553853415	0.139585878522404	0.190619965765885	0.848823346595181	0.929375558366721
SPAC17C9.15c	29.6505808813063	-0.371172095214077	0.365098081843634	-1.01663666196155	0.309326306786342	0.548513172885758
SPAC17C9.16c	697.162633987351	0.438931276113277	0.219570692746389	1.99904309005509	0.0456036918057915	0.155324320066873
SPAC17D4.01	2081.25467814514	0.294956762924628	0.150290732871042	1.96257451999864	0.0496956338091894	0.165107136042328
SPAC17D4.02	292.171886034639	-0.0419172281262347	0.144672765803131	-0.289738209493245	0.772016522569193	0.887194924262687
SPAC17D4.03c	450.447055820275	0.0233196876084581	0.098990657917648	0.235574629960113	0.81376276180483	0.909662696245327
SPAC17D4.04	463.871606097422	0.304790023019425	0.123660610167546	2.46473005920374	0.0137116508087471	0.0629705289905026
SPAC17G6.02c	154.625274547869	-2.10081501569272	0.309333911542986	-6.79141515785857	1.11038878404013e-11	4.77237441526767e-10
SPAC17G6.03	416.468954434957	-0.330517952563255	0.127283327478097	-2.59671049706122	0.00941212155684151	0.0467753919794548
SPAC17G6.04c	420.772430281875	-0.172642404579596	0.13393095462162	-1.28904034968871	0.197384059273346	0.418889622661954
SPAC17G6.05c	668.86062052252	0.0618117197302934	0.110266704828321	0.560565583478083	0.575093719078908	0.773161905748468
SPAC17G6.06	2334.8310947787	0.347817619716683	0.108418863555602	3.20809136260967	0.00133619043848842	0.00917085772319365
SPAC17G6.07c	181.727938665816	0.0657706288475278	0.159792183732026	0.411601038995914	0.680631869946904	0.838280200298242
SPAC17G6.08	200.263135273488	0.0899642913681711	0.145602404328684	0.617876413394143	0.53665680797674	0.751223096880288
SPAC17G6.09	370.179997845841	0.202847385843799	0.103549452536235	1.95894213707038	0.0501195635626375	0.166317955336718
SPAC17G6.10	488.021401336804	0.362140707237875	0.0980894760056616	3.6919425200821	0.00022254776843409	0.00197566622917557
SPAC17G6.11c	689.633892974028	0.211217307311782	0.157939280056379	1.33733234212784	0.181114178412443	0.39729093976288
SPAC17G6.12	700.492904228922	-0.0206892760582685	0.130218359706154	-0.158881405855175	0.873762310576847	0.941487739200775
SPAC17G6.13	1370.57013191315	1.52080798970068	0.206999940774516	7.34690060301654	2.0285560157356e-13	1.06234967143397e-11
SPAC17G6.14c	2459.96936805301	0.364940874128135	0.158927640378997	2.29627063774342	0.0216604118635375	0.0894333911454537
SPAC17G6.15c	356.899948090628	0.115144816279664	0.136912340883919	0.841011230516391	0.40034164292392	0.637792173712899
SPAC17G6.16c	942.206523728016	0.210399310815957	0.0857493387708917	2.45365519818304	0.0141412502731553	0.064186650912093
SPAC17G6.17	140.270657574381	-0.0779271053727667	0.161909633137977	-0.481299993474497	0.630303301703743	0.807908304446262
SPAC17G8.01c	395.340183052177	0.0119371253468663	0.116384606844374	0.102566186977185	0.918307280149192	0.966231378333165
SPAC17G8.02	119.222045822501	-0.289691604719163	0.196822398058812	-1.47184267429056	0.141063366807702	0.341268207277018
SPAC17G8.03c	139.663917233156	0.248189561089146	0.174550752971491	1.42187619855001	0.155062193920509	0.36179243448619
SPAC17G8.04c	326.467391443825	0.0762472604983795	0.137987498248253	0.552566438745076	0.580560328489054	0.775445309678952
SPAC17G8.05	53.6983487541299	0.397483635232726	0.264234235578425	1.50428514443865	0.132507962470819	0.326270099612067
SPAC17G8.06c	3631.45451707061	-0.0696878555376668	0.132233620634984	-0.527005576970716	0.598189715634527	0.78808641081972
SPAC17G8.07	196.114013488762	-0.172674845481194	0.180635899081746	-0.955927622133688	0.339108802569887	0.578517946240223
SPAC17G8.08c	322.575411693366	0.42570696422162	0.137901903444374	3.08702747089593	0.00202168912490746	0.0130291278453188
SPAC17G8.09	30.7683202596362	0.1136533829085	0.387285343234579	0.293461616593274	0.769169334114052	0.885316120868186
SPAC17G8.10c	161.788286987149	0.0815280887987169	0.242178693392471	0.336644349908164	0.736385019237547	0.866695267212161
SPAC17G8.11c	423.123947712274	-0.117919125318068	0.129622616771711	-0.909711038512246	0.362974921197167	0.603123712540604
SPAC17G8.12	356.331832176058	0.125273489751172	0.181897175659161	0.688704974649575	0.491008945020858	0.715279977879847
SPAC17G8.13c	255.769122396679	0.100803408571521	0.170310082312602	0.591881626752418	0.553929857972793	0.762163746438306
SPAC17G8.14c	942.731167795753	0.136767988649571	0.096784322365834	1.41312131248492	0.157620057732547	0.365434598135875
SPAC17G8.15	6.65333547639514	0.0788582392263049	0.731704619631018	0.107773324249437	0.914175503779627	0.964148981949077
SPAC17H9.01	655.970456972517	-0.24435632887696	0.0995776208770727	-2.45392816904729	0.014130520451721	0.0641846963958637
SPAC17H9.02	674.865152066805	0.256508870515192	0.107503394686925	2.38605368009268	0.0170302650269175	0.0745460522312198
SPAC17H9.03c	60.794096433034	0.0879276357450531	0.253997150629521	0.346175677668541	0.72921069239926	0.864784212185003
SPAC17H9.04c	715.201468908628	0.376614350993159	0.12771219092384	2.94893031173311	0.00318875871513187	0.0192375065950647
SPAC17H9.05	459.515138268997	0.498217484736608	0.166267553300469	2.9964805209845	0.00273115686283088	0.0169190552377356
SPAC17H9.06c	197.079010745247	-0.365013301179136	0.15100249853804	-2.41726663275829	0.0156375576809318	0.0697589545222381
SPAC17H9.07	180.85687407573	0.0939068088990385	0.171289029224839	0.548235980576279	0.58352987931989	0.777707059008032
SPAC17H9.08	121.847015055324	-0.621412885098683	0.18445370348963	-3.36893688411964	0.00075458705857216	0.00569320405450569
SPAC17H9.09c	178.45916596297	-0.177190860224979	0.149537650353177	-1.18492473170798	0.236047207933986	0.468152922662457
SPAC17H9.10c	742.010758685924	0.0840428594682934	0.0902314412885651	0.931414352559434	0.351639269408089	0.590837402790837
SPAC17H9.11	139.452574475812	0.169802038998853	0.169027961840182	1.00457958050399	0.315099333765061	0.553934851346646
SPAC17H9.12c	548.77492508706	-0.0969790999249586	0.171809760040188	-0.564456291087736	0.572443638663966	0.772513806009925
SPAC17H9.13c	432.21424477109	-0.227395082041034	0.104608527089754	-2.17377195117114	0.0297222660058312	0.113847057005741
SPAC17H9.14c	2015.79020390084	0.0842413028618711	0.067232226217906	1.25298993653486	0.210209369108928	0.434646578728214
SPAC17H9.16	290.15557084449	0.183509353827637	0.133158627330963	1.37812590521475	0.168164418666853	0.38081419227174
SPAC17H9.17c	109.141787922163	0.0405806599981155	0.172012221182918	0.235917307032284	0.813496838195372	0.909639676463377
SPAC17H9.18c	7.93939750812707	1.20920299174541	0.942070089364947	1.28355947757617	0.199296136043674	0.421736339498871
SPAC17H9.19c	156.606489657032	0.340200060597234	0.287142140081507	1.18477928910283	0.236104723351749	0.468152922662457
SPAC17H9.20	331.042479763321	-0.00539038975613245	0.213878175007019	-0.02520308468106	0.979892976519303	0.994106358193493
SPAC1805.01c	627.315049410577	-0.0110052921068955	0.0906673346509357	-0.121381003966481	0.903389262261621	0.957757866480978
SPAC1805.02c	551.948482877253	0.14281834789095	0.0947977358967204	1.50655863813611	0.131923826147587	0.325739985537077
SPAC1805.03c	53.1326517783426	-0.0496759530556816	0.264289467991449	-0.18796039597495	0.850907697215988	0.930102655101576
SPAC1805.04	778.793990039198	0.249164896166962	0.107043785128872	2.32769138224128	0.0199284970765447	0.0842567121987967
SPAC1805.05	701.269835961962	0.108159616416013	0.177215122115504	0.610329497420185	0.541643560738484	0.754879435616077
SPAC1805.06c	448.18466803082	0.283663798777441	0.121779018789885	2.32933227411586	0.0198414698798555	0.0840027447630837
SPAC1805.07c	22.0277894225595	-0.637371831786208	0.395688579420668	-1.61079157937637	0.107225157062271	0.285811453726293
SPAC1805.08	190.74329914335	0.0350968295658504	0.178820626806034	0.196268351099786	0.844400131763264	0.926787886782082
SPAC1805.09c	38.6359499494314	-0.505639535141927	0.31794670388315	-1.5903279668147	0.111760897832763	0.293384126071516
SPAC1805.10	269.471977866866	-0.229521555098739	0.158212679702395	-1.45071530000301	0.146859153274664	0.351030249599132
SPAC1805.11c	4113.38881770578	0.598244432246275	0.148533845146461	4.02766407653677	5.63337531494419e-05	0.000597061138821976
SPAC1805.12c	718.978857278987	0.689024883595117	0.120018078370816	5.74100912919352	9.41140166253919e-09	2.71536366485853e-07
SPAC1805.13	4856.82865678344	0.339866899813604	0.152540416487316	2.22804491845519	0.0258775197883844	0.102319499304398
SPAC1805.14	254.70690559523	0.405198708396683	0.146697407538062	2.76213953059498	0.00574239320929198	0.0311187778089632
SPAC1805.15c	421.511514037826	-0.592359194844496	0.207349256768992	-2.8568185103477	0.00427910435198151	0.0243760313725309
SPAC1805.16c	298.090623754305	-0.524530409759328	0.204294413362947	-2.56752204392126	0.0102428276587716	0.0499087583811294
SPAC1805.17	2171.99927164434	0.450522665752221	0.0919806163887286	4.8980174675958	9.68084308957218e-07	1.69469140826443e-05
SPAC1805.18	57.3425329796681	-0.169616350818648	0.288856595298816	-0.587199162418927	0.557069954847345	0.76351900496519
SPAC1834.01	1084.63290932255	0.444020129466653	0.110543034485581	4.0167173945688	5.90144236348094e-05	0.000622297610984995
SPAC1834.02	7541.20275477964	-0.449683709767549	0.0600749427833776	-7.48537891062251	7.13410079723397e-14	3.93448815649222e-12
SPAC1834.03c	1033.98425824168	0.335714865297257	0.134419585828592	2.4975145045109	0.0125067348575391	0.0586912436989336
SPAC1834.04	990.985774497537	0.431157734719761	0.141617318876894	3.04452688512315	0.00233046599752958	0.0147446336006135
SPAC1834.05	586.389321722324	-0.0700308837182635	0.11491683118453	-0.609404932214063	0.542256069468068	0.755159737413408
SPAC1834.06c	391.808294898844	0.0946673338835074	0.117914626375968	0.802846405005459	0.422063516663595	0.658219488735981
SPAC1834.07	261.277525360651	-0.294685331901813	0.136213963693017	-2.16340031456643	0.0305104034100245	0.115984857073104
SPAC1834.08	2020.72710038941	-0.167874527567623	0.102921842623668	-1.63108746684077	0.102871864856296	0.278775489699487
SPAC1834.09	150.699876001608	-0.320322855401683	0.204377968944949	-1.56730618791874	0.117043139699731	0.301784380061532
SPAC1834.10c	106.822146054917	0.0209199446616775	0.209679815443188	0.0997709036392474	0.920526208295815	0.967406295126395
SPAC1834.11c	1827.65129498897	0.0572119810355808	0.111816523200038	0.511659452451669	0.608889368716166	0.794903927592249
SPAC1834.13	0.705068783744071	-2.24446901908146	2.80934322399616	-0.798930155600143	0.424330912152104	NA
SPAC1851.02	395.872047173645	-0.0563185683177972	0.149380060051874	-0.377015301093331	0.70616223392138	0.850907046145377
SPAC1851.03	301.761498701981	0.0809698135884993	0.111842342687885	0.723963855214112	0.469087925620475	0.698404205299001
SPAC1851.04c	775.003940788406	0.0713331722263845	0.103509133518509	0.689148578503261	0.490729772335569	0.715207656968023
SPAC186.01	8.60301731219451	0.0768953088668797	0.652077476981575	0.117923577460186	0.906128211477774	0.960011946369063
SPAC186.02c	17.6005660320478	0.70507457645136	1.08277118339139	0.651175970755858	0.514932899929436	0.734843561337359
SPAC186.03	1.13981222182923	1.68316708253449	8.74009961326076	0.192579851147318	0.847288025988688	NA
SPAC186.04c	1.81622951536729	0	2.37376181867904	0	1	NA
SPAC186.05c	1.70877323142248	0.77397561980677	1.64842552297909	0.469524166556226	0.638695015083091	NA
SPAC186.06	0.405499128592228	-0.686334374326647	4.68482952380103	-0.146501461972045	0.883525535884502	NA
SPAC186.07c	0.10531062842163	-1.20028386903084	8.89182909101206	-0.134987285151948	0.89262192729461	NA
SPAC186.08c	0.278518278153572	2.84131759030512	8.82813689498744	0.321847930554679	0.74756790127383	NA
SPAC186.09	0.534350062168673	0.0743318943438133	4.4043049558535	0.016877099812315	0.986534661868286	NA
SPAC18B11.02c	206.116943256659	0.636952377838816	0.215512892933979	2.95551866604074	0.0031214380832182	0.0189229592749181
SPAC18B11.03c	139.333084758152	-0.682924198594891	0.193268576912329	-3.53355009647885	0.00041001837745808	0.00337102180516986
SPAC18B11.04	360.002600240015	-0.411426860358901	0.173539447853801	-2.37079733424938	0.0177497608202268	0.0769773900011504
SPAC18B11.05	396.112022603896	-0.511341207377819	0.143733044559599	-3.5575758444732	0.000374293049543778	0.0031101257130091
SPAC18B11.06	198.61869024792	0.388480504897931	0.178631172356409	2.17476322734324	0.0296478640521351	0.113631911914456
SPAC18B11.07c	181.063392970785	0.31363509526909	0.151666097964703	2.06793145915894	0.0386464686951692	0.137940889409103
SPAC18B11.08c	137.696738346774	0.283379301134299	0.210648522286643	1.34527077644858	0.178537807266917	0.393488082145419
SPAC18B11.09c	91.7339115263996	0.248101545825479	0.368862975326099	0.672611680817628	0.501194368515409	0.723186687795329
SPAC18B11.10	540.943462241589	0.071079283900397	0.121047469940154	0.587201731151742	0.557068229860931	0.76351900496519
SPAC18B11.11	588.878605840889	-0.00489534612901887	0.118489894571349	-0.0413144610072306	0.967045204696939	0.988079000077179
SPAC18G6.01c	187.114977227706	-0.594441532912054	0.184200805738453	-3.22713861391086	0.00125034872995453	0.00865797031675179
SPAC18G6.02c	232.822118227107	0.380306015168451	0.12867033064936	2.95566206482226	0.00311998733290365	0.0189229592749181
SPAC18G6.03	766.850617001868	0.380993793738104	0.105135194163627	3.62384638910871	0.000290254031194119	0.00249154700055337
SPAC18G6.04c	915.252477720176	-0.157671492693524	0.162241455361735	-0.971832336821549	0.3311339658159	0.570051473053919
SPAC18G6.05c	5269.50330257945	0.255814690622583	0.0802745727777797	3.18674621079258	0.00143882966644615	0.00977070623952306
SPAC18G6.06	216.227760818851	0.378798560248339	0.158071769058334	2.39637072770755	0.016558333179764	0.0727213054096469
SPAC18G6.07c	444.033630068292	0.400457523070419	0.173111744116462	2.31328917118997	0.0207067456674291	0.086840133916163
SPAC18G6.09c	1106.8024030994	-0.481075528435931	0.175260590757608	-2.74491559315395	0.00605264630239076	0.0325173204797407
SPAC18G6.10	441.228096548277	0.0991172697830685	0.116970830242599	0.847367412691677	0.396790362332229	0.635154028105882
SPAC18G6.11c	597.519582615288	0.202478132002907	0.12447838481517	1.62661278344472	0.103819362585354	0.280208864284073
SPAC18G6.12c	145.571743288064	0.15641402612565	0.242920263727155	0.643890401425434	0.519646506480717	0.737853048163096
SPAC18G6.13	26.9598315912697	0.345735672179222	0.406514321982238	0.850488293975355	0.395053665896285	0.633061055763859
SPAC18G6.14c	5892.63729000565	0.568835220009189	0.126615693267481	4.49261229259711	7.03547995678971e-06	9.78685515417711e-05
SPAC18G6.15	342.724798563815	0.363893733394701	0.13256611548409	2.74499808692345	0.00605112504474444	0.0325173204797407
SPAC1952.01	138.837553943729	-0.0600517807261199	0.14941633349506	-0.401909077283745	0.687750942053492	0.842386767074953
SPAC1952.02	125.107899540682	0.605315618131053	0.204691495718006	2.95720941413692	0.00310437202193711	0.0188745818933776
SPAC1952.03	178.898916084079	-0.0735066858434641	0.152458630849389	-0.482141846833716	0.629705184370823	0.807908304446262
SPAC1952.04c	94.4347028695354	-0.203841682108011	0.296838677930267	-0.68670863086076	0.492266357018437	0.715829390508182
SPAC1952.05	239.924623757214	-0.0162468696744684	0.15317520273493	-0.106067231408099	0.915529009995659	0.965084030834396
SPAC1952.06c	204.641359000408	0.271461133039267	0.157350959177594	1.7251952861176	0.084492284925879	0.244114937254556
SPAC1952.07	93.3302620820411	0.065699756818048	0.211547138698883	0.310567929314162	0.756129111009465	0.879469320606753
SPAC1952.08c	254.201073242969	0.0613648806136755	0.124209712965282	0.494042528146149	0.621276144999082	0.8025361904221
SPAC1952.09c	1629.10308833015	-0.483097187476507	0.177172949501147	-2.72669834100933	0.00639714929467007	0.0339872416064654
SPAC1952.10c	67.8632876921531	-0.326989543254851	0.243286662249798	-1.344050431006	0.178932079601558	0.393890752411484
SPAC1952.11c	1044.72627313148	-0.201337390719166	0.0961954900551819	-2.0930023913145	0.0363489410890232	0.131903974380662
SPAC1952.12c	49.0720703306449	0.0617050984833957	0.342495115921771	0.18016344062988	0.857024258900467	0.931944718455367
SPAC1952.13	966.2938282746	-0.0351384602460998	0.142423270469334	-0.246718532233576	0.805126063198483	0.904551221534694
SPAC1952.14c	109.108078086205	0.0385770153357016	0.215398587146589	0.179095953444895	0.857862359321701	0.932578816392984
SPAC1952.15c	4.30865909888679	0.309164287112221	0.905411283502242	0.341462816673033	0.732755192545581	0.865991729397129
SPAC1952.16	241.709851762164	0.0122517450729698	0.154403536523445	0.0793488630431045	0.93675514170314	0.976393718530518
SPAC1952.17c	267.670526992313	0.256720698347184	0.162396252342012	1.58082895784147	0.113917151460183	0.296670157918873
SPAC19A8.01c	549.797263731215	-0.468678889373231	0.121890725741566	-3.84507423778024	0.000120515946927982	0.00116262349299796
SPAC19A8.02	1087.98550911499	0.082450035171376	0.135092558590258	0.610322552417198	0.541648160397276	0.754879435616077
SPAC19A8.03	465.338056108201	-0.149505453310245	0.141502732422469	-1.05655523925774	0.290714617820221	0.530833137490659
SPAC19A8.04	4281.39197281462	-0.367843056449586	0.0760861061841407	-4.83456277233252	1.33438594245526e-06	2.26591095187498e-05
SPAC19A8.05c	572.894978003238	-0.29495750102376	0.125700657121704	-2.34650723216332	0.0189502984386574	0.0812789125049641
SPAC19A8.06	368.167127894129	0.00149103884527578	0.138006201933814	0.0108041437586324	0.991379708209709	0.99972141449238
SPAC19A8.07c	168.056851067591	0.27101937703825	0.178502108992163	1.5182978989349	0.128939317117669	0.322064057826577
SPAC19A8.08	827.711955724004	-0.0804824641389678	0.0893909750557074	-0.900342166407873	0.367938187863322	0.607093139201541
SPAC19A8.09	28.2036036457982	-0.214234224307748	0.47563227837565	-0.450419860147818	0.652407727375004	0.820545904541074
SPAC19A8.10	168.063370767515	0.119675687862893	0.192946498064332	0.620253225964177	0.53509108417455	0.750164012047921
SPAC19A8.11c	115.560178270471	0.353335370451193	0.191085105401134	1.84909948742188	0.0644434483975412	0.200906238325901
SPAC19A8.12	632.925739972685	-0.0647321564351484	0.0802381970168896	-0.806749887731434	0.419810595753006	0.656197550221403
SPAC19A8.13	147.955236065634	0.296158867235982	0.177751411507398	1.666140733986	0.0956853869705671	0.266448316175413
SPAC19A8.14	155.92462519547	0.230421737414288	0.175633075747762	1.31194956549763	0.189537152103869	0.407871385328491
SPAC19A8.15	3552.93722843231	-0.214877909739721	0.115335254854408	-1.86307222376167	0.0624521055432997	0.196336563914269
SPAC19A8.16	1000.61249937973	-1.57541919670382	0.859037044780092	-1.83393627350158	0.0666634543131149	0.205666657068976
SPAC19B12.01	432.830602262505	0.241300545398646	0.155363345726299	1.55313690156841	0.120390431831854	0.307389375767388
SPAC19B12.02c	3281.84952686537	-0.228347759027654	0.494278400487336	-0.46198207083804	0.644094177846233	0.817680773342376
SPAC19B12.03	3084.07650598506	0.0122695473757988	0.13240417779058	0.0926673733453121	0.926167817744143	0.970063502551512
SPAC19B12.04	804.349616587033	0.408323698471919	0.183849866893665	2.22096270925279	0.0263534872350129	0.103618253910789
SPAC19B12.05c	740.053053175083	0.027016107475637	0.0839298106877912	0.321889293616229	0.747536564346312	0.87355107238069
SPAC19B12.06c	421.6154130805	-0.0508448294777303	0.227592901813011	-0.223402527375411	0.823222237471823	0.914797446019517
SPAC19B12.07c	159.704323661368	-0.0342463121586157	0.182752824417858	-0.187391424825877	0.851353745514549	0.930160684089528
SPAC19B12.08	205.034208000523	-0.394062409847064	0.308985256810054	-1.27534372971494	0.202187606031824	0.425667402807201
SPAC19B12.09	179.183666021209	0.255558665739899	0.192844841466397	1.32520353563323	0.185103653014929	0.402653126113058
SPAC19B12.10	318.186406788462	-0.383793956936388	0.184538173125602	-2.07975374653333	0.0375481255532548	0.13510387901148
SPAC19B12.11c	165.738247068081	0.347733986452225	0.187728131616605	1.85232753055039	0.0639788047120112	0.199757470423474
SPAC19B12.12c	105.493887024984	-0.210648382314267	0.195216375450901	-1.07905078059011	0.280565090897331	0.519816300822987
SPAC19B12.13	657.723018070745	-0.136433007403969	0.175196938786066	-0.778740817900752	0.436132406318278	0.67047684590425
SPAC19D5.01	1353.52109914861	0.14814625066821	0.58707852020256	0.252344866266092	0.8007745116586	0.902597907840652
SPAC19D5.02c	179.250070628689	-0.142313504046713	0.168568815088771	-0.844245740066266	0.398532099705638	0.636997190398957
SPAC19D5.03	144.216464564246	-0.472890459483127	0.184645822563528	-2.56106773994536	0.0104351007379896	0.0506476228965354
SPAC19D5.04	7101.39729025797	0.222802401976226	0.0727722158814354	3.06164102985717	0.0022012726695915	0.0140556672918998
SPAC19D5.05c	127.482175622595	0.203644611925019	0.1654388011332	1.23093621647475	0.218346720916664	0.445558862067011
SPAC19D5.06c	137.429982575223	0.0272751291783121	0.199802598801484	0.136510382457095	0.891417817370452	0.950927052011752
SPAC19D5.07	96.638567788928	-0.300483694614119	0.220528369168448	-1.36256253899287	0.173020421789168	0.387585646509739
SPAC19D5.10c	1.00737853124712	0.836271155239672	2.81912833163213	0.296641747683587	0.766740034637834	NA
SPAC19D5.11c	15.1794054383152	0.180102270175185	0.595732643427836	0.302320633529295	0.762407650533554	0.882817628785787
SPAC19E9.01c	637.536552355748	0.0328672235189613	0.101400549182645	0.32413259872745	0.745837647840497	0.872547441588507
SPAC19E9.02	712.37411990065	-0.171985408154258	0.110278821358668	-1.55955065565034	0.118866105037721	0.30528916266104
SPAC19E9.03	2608.82250849449	-1.2732178500056	0.102975429303805	-12.3642878559824	4.0780947602768e-35	9.41284686890556e-33
SPAC19G12.01c	176.592523717733	0.017037783905646	0.179597719997019	0.0948663708310372	0.92442096820408	0.969239754518945
SPAC19G12.02c	379.056156535684	-0.0857872146925512	0.145397511225043	-0.590018453340456	0.555178277967687	0.76343138311885
SPAC19G12.03	644.959871038084	-1.39344887979309	0.148944432981819	-9.35549487749688	8.32092628743588e-21	8.50627492248148e-19
SPAC19G12.04	58.4621676856481	-1.42394171145632	0.302775527614324	-4.70296170458709	2.5641452757854e-06	3.99493833967365e-05
SPAC19G12.05	240.125233837117	0.0460204046884788	0.179644587515263	0.256174735487473	0.797815916020127	0.901702718287528
SPAC19G12.06c	738.318042537934	0.574584477756136	0.110300568502398	5.2092612536593	1.8959399565252e-07	4.11689819131187e-06
SPAC19G12.07c	378.116265814307	-0.204897139484804	0.123727651767266	-1.65603352652501	0.0977150295078608	0.269332182172927
SPAC19G12.08	1177.08170880023	-0.435165934065346	0.176658118829341	-2.46332258573258	0.0137656002707052	0.0631168398865407
SPAC19G12.09	3211.19057565857	-0.844890902653741	0.290456742975603	-2.9088355601533	0.0036277762116207	0.0212683926160115
SPAC19G12.10c	18299.6405710558	-1.06750172801227	0.132507820434801	-8.05614132440978	7.87405912087354e-16	5.22033366396637e-14
SPAC19G12.11	307.020875626297	-0.197990032853645	0.130647069431538	-1.51545712977049	0.129656679060565	0.322949809714405
SPAC19G12.12	149.877574101149	0.125336466595106	0.188354998274754	0.665426815020205	0.505777538629354	0.727274024166621
SPAC19G12.13c	93.4188550758397	-0.127030551101513	0.219384989404721	-0.579030276621009	0.56256874417956	0.765099772941501
SPAC19G12.14	659.033816184878	0.228407259369318	0.0902996281898361	2.52943742901288	0.0114245542506932	0.0545995568177299
SPAC19G12.15c	2219.04848187011	0.117281416062918	0.0926650238322024	1.26564923001899	0.205638692441131	0.430335907082986
SPAC19G12.16c	2243.6104398018	0.511078406139868	0.319603830337678	1.59909975296569	0.10979843957845	0.290362343827986
SPAC19G12.17	55.5609426367795	0.421363913819001	0.265976506877246	1.58421478184714	0.113144850579476	0.295864320960395
SPAC1A6.01c	223.97025230775	0.211368882701538	0.165414026402123	1.27781716761853	0.201313899701601	0.424708267752328
SPAC1A6.02	248.504613831255	0.359640827754007	0.167203064534347	2.15092246518082	0.0314823200299719	0.118494497157296
SPAC1A6.03c	1417.96556367265	-0.877247460072671	0.141734949007856	-6.18935178806215	6.04121245624175e-10	2.12705288289822e-08
SPAC1A6.04c	18641.1739842422	-0.608162839218271	0.114962572027603	-5.29009423234066	1.22253356877379e-07	2.76044536253561e-06
SPAC1A6.05c	314.075835489161	0.0601755896434176	0.116250765403595	0.517636072627154	0.604712208616602	0.792714868342167
SPAC1A6.06c	8.39083828921401	-0.469814734965316	0.797989503105523	-0.588748013773296	0.556030323988926	0.76351900496519
SPAC1A6.07	730.146747655387	0.200838190597537	0.155239156375549	1.29373410218538	0.195757281641688	0.416937586873205
SPAC1A6.08c	20.2697480083507	-0.147761915960643	0.440313097182588	-0.335583740084319	0.73718478717496	0.867145261169187
SPAC1A6.09c	357.434613000958	0.0448473646179363	0.148325942975288	0.30235684815709	0.762380046348044	0.882817628785787
SPAC1A6.10	531.423588351119	0.174189347048399	0.124555792093633	1.3984845194309	0.161967618190664	0.371779814572455
SPAC1A6.11	0.348806333331331	2.68091659488587	7.34663268324526	0.36491773993274	0.715172811594478	NA
SPAC1B1.01	358.991875511313	0.134490215207157	0.124225229982633	1.08263204846519	0.278971776221027	0.517888623595306
SPAC1B1.02c	314.333803620872	0.0441972745478039	0.127372593949347	0.346992026914205	0.728597308685768	0.864221246237096
SPAC1B1.03c	1373.15319413418	0.519802360303825	0.0975139495673962	5.33054360540044	9.79192177100123e-08	2.22712614879123e-06
SPAC1B1.04c	463.14640475511	-0.0402486548957701	0.127756215388865	-0.315042636268311	0.752729281837902	0.877379706303536
SPAC1B2.02c	329.192109676036	0.121099247760096	0.125513010311668	0.964834222837844	0.334627851633467	0.574157993166997
SPAC1B2.03c	1336.65668867766	0.346219533160891	0.175154491370137	1.9766523281967	0.0480809428615814	0.161010443800847
SPAC1B2.04	472.42839942593	-0.348724981822562	0.149398099390474	-2.33419958650958	0.0195852735550636	0.0833010448253326
SPAC1B2.05	375.224667229929	0.110822466935903	0.125451002207606	0.883392439962381	0.377024274023177	0.615888669911518
SPAC1B2.06	2.70141588479045	0.0116496721710623	0.955118870217724	0.01219709141377	0.990268370369048	0.999679244367621
SPAC1B3.01c	231.163791390803	0.318882657388879	0.221048256668002	1.44259295321119	0.1491351696169	0.353510141057319
SPAC1B3.02c	118.459283967538	0.179327086239401	0.174150971594788	1.02972199693871	0.30314052655079	0.54255363626207
SPAC1B3.03c	971.863236973962	1.32514744956528	0.172452639875768	7.68412388769399	1.54047539182312e-14	9.32062392411817e-13
SPAC1B3.04c	201.757375478549	-0.414775913944152	0.149323690526306	-2.77769664332721	0.00547457027963739	0.0299539262359089
SPAC1B3.05	507.622525178607	0.251042004060321	0.111487004054191	2.25176024945738	0.0243374269413334	0.0978521578699289
SPAC1B3.06c	343.241890127393	-1.37542098586866	0.132039287468201	-10.4167555902625	2.07925416523346e-25	2.87953599060776e-23
SPAC1B3.07c	132.079455105811	0.00891185396056702	0.209392828657806	0.0425604545183873	0.966051919630125	0.988079000077179
SPAC1B3.08	646.282144368115	-0.0109251524604321	0.157879563724378	-0.0691992820521407	0.944830994578915	0.979448932343607
SPAC1B3.09c	523.39773366927	0.271141000101308	0.108746221210433	2.49333721285476	0.0126548597411512	0.0592655682411544
SPAC1B3.10c	271.64137276427	-0.0283861460497613	0.126575049239254	-0.224263361700183	0.822552383263935	0.91466800332541
SPAC1B3.11c	47.7536918401928	0.23360712388317	0.303558903981244	0.76956109940891	0.441560287901755	0.675123580521034
SPAC1B3.12c	75.4174017061554	0.436561246068753	0.257714871446723	1.69396994289871	0.090270994735957	0.255945786712686
SPAC1B3.13	848.922250666209	0.344701728258631	0.108701454790749	3.17108661445409	0.00151869853082664	0.0101878678623376
SPAC1B3.14	514.414829245572	0.239638777253252	0.124349302507299	1.92714211034023	0.0539619220326453	0.175884256332346
SPAC1B3.15c	169.486008621822	0.233111331070024	0.158273849064845	1.47283542067974	0.140795418844969	0.341149708492164
SPAC1B3.16c	5191.57189352124	-0.6210046380822	0.14231768737924	-4.36350990181132	1.27992144672898e-05	0.000166176467833646
SPAC1B3.17	151.950134819553	-0.134418339082573	0.132640796139614	-1.01340117817965	0.310868576882531	0.54943556571426
SPAC1B3.18c	143.423343626583	0.163421449444147	0.172360641152919	0.948136699602781	0.343059867206161	0.581913198810233
SPAC1B3.20	152.06176878738	-0.215728744079218	0.258244384312364	-0.835366641770917	0.403511305845074	0.640846701841616
SPAC1B3.21	29.9284198036217	-0.543649585753986	0.466196738724516	-1.16613768522143	0.24355878220974	0.476197047511563
SPAC1B9.02c	1045.03288297939	-0.151707536234936	0.0765789510960271	-1.98106051419666	0.0475844876920927	0.159605235359054
SPAC1B9.03c	349.197797640402	0.3527295326728	0.149271315771884	2.36300946936007	0.0181272064150783	0.0784505210963665
SPAC1D4.01	123.662028947185	0.294007016101341	0.210640963667083	1.39577321990426	0.162782797196978	0.373222088974288
SPAC1D4.02c	330.94999987536	-0.215360079435134	0.145334219426205	-1.48182637430743	0.13838649945925	0.336621648957864
SPAC1D4.03c	186.075506245494	0.0596827546992148	0.162534247300799	0.367201101862311	0.713469017479031	0.85522964357171
SPAC1D4.04	1516.75946357422	0.302307197590011	0.0875880069396497	3.4514679366812	0.000557545998092475	0.00438715487387917
SPAC1D4.05c	202.733581545994	0.342784420238933	0.15212286435175	2.25333924456169	0.0242377670997832	0.0975143735092635
SPAC1D4.06c	133.138418783472	-0.00784025428687204	0.189345014122725	-0.0414072391776333	0.966971241719256	0.988079000077179
SPAC1D4.08	307.666399886781	0.110615365172172	0.136765079395391	0.808798310659262	0.418631168098186	0.655011204671054
SPAC1D4.09c	248.24323504043	0.137169667828849	0.152883766712172	0.897215386425511	0.369603996444647	0.608637339007109
SPAC1D4.10	350.970243853848	0.349764787214586	0.20079565331093	1.74189421656942	0.0815269561409831	0.238757514412879
SPAC1D4.11c	567.973708351251	-0.483666792438528	0.116759342295119	-4.14242477673452	3.43653100342424e-05	0.000387979369806882
SPAC1D4.12	459.746290487239	-0.0761189706824295	0.170434430077041	-0.446617333410989	0.655151378269593	0.821524625788742
SPAC1D4.13	332.149344490197	-0.973381627372077	0.182076720727794	-5.34599713506094	8.99206302536284e-08	2.07550136200227e-06
SPAC1D4.14	1509.36671185149	-0.0382561271634137	0.0760131264616932	-0.503283168897058	0.614765198191979	0.798303954930197
SPAC1F12.02c	3777.77769413524	0.515417340485357	0.0990567197297519	5.20325467965754	1.95828206339208e-07	4.20828062726187e-06
SPAC1F12.04c	138.270327552297	0.270197364008925	0.207513212587106	1.30207306147076	0.192891410980839	0.412237345491313
SPAC1F12.05	273.670649785834	-0.0419441203462401	0.161695442793252	-0.259401994401728	0.795325091059085	0.899540102990965
SPAC1F12.06c	41.7124094353582	-0.781007848251423	0.292418591682223	-2.67085565168223	0.00756581746168791	0.0390963303658699
SPAC1F12.07	1528.07215422848	-0.300078034620525	0.0913146434902202	-3.28619839218519	0.00101549459655992	0.00725752560293742
SPAC1F12.08	100.106366689171	-0.112423063990262	0.196958338323122	-0.570796164038639	0.568137823494544	0.7690345169457
SPAC1F12.09	354.696011112609	-0.180215807207368	0.134974962135193	-1.33517953520047	0.181817593134377	0.398181772318123
SPAC1F12.10c	135.942697759491	-0.256128055909502	0.186345506027431	-1.37447938171259	0.169292906920201	0.382258476785035
SPAC1F3.01	654.845686235989	0.108609687260483	0.105988122874018	1.02473451095629	0.305488474499527	0.544722224057526
SPAC1F3.02c	1007.53154697496	-0.381626885752158	0.108546358101959	-3.51579631436083	0.000438437206272559	0.00357636213284108
SPAC1F3.03	801.846967029848	-0.173293365832645	0.142408649354773	-1.21687388103044	0.223652204606248	0.452201711854152
SPAC1F3.04c	276.436695387379	0.191675188967741	0.141558705158943	1.3540332171909	0.175725780453966	0.390418204559399
SPAC1F3.05	518.884750264397	-0.143536095100054	0.122709270864773	-1.16972494489216	0.242111676278706	0.474776578530174
SPAC1F3.06c	3383.44284208089	0.057857852411416	0.0910191032417517	0.635667133060435	0.524993402926021	0.742568971183605
SPAC1F3.07c	193.168572601545	0.249665914178866	0.195128654868212	1.27949385162055	0.200723203361078	0.424049155866558
SPAC1F3.08c	0.122213324282682	0	8.89301782869216	0	1	NA
SPAC1F3.09	989.390789825171	0.146803192336456	0.222420147673332	0.66002650331869	0.509236821580132	0.730730801770062
SPAC1F3.10c	373.427578173185	-0.178063968132835	0.13085836068761	-1.36073818437872	0.173596442997161	0.388306905259379
SPAC1F5.02	3087.53766630938	0.024487022264144	0.0529299756458899	0.46263052203096	0.643629226942266	0.817423546424333
SPAC1F5.03c	564.609946810792	0.100527404231462	0.112618373263387	0.892637687070408	0.372051230104329	0.611128957830833
SPAC1F5.04c	1352.44439506579	-0.0925837765784844	0.0737746907873058	-1.25495309557319	0.209495787601295	0.433884745605804
SPAC1F5.05c	54.5821787519001	-0.0106178947301383	0.306799738365643	-0.034608552102101	0.972391881995177	0.989901208298088
SPAC1F5.06	1921.49584294465	0.0888426111262094	0.072454876667383	1.22617848808241	0.220131514679754	0.447151108045707
SPAC1F5.07c	402.295225108258	0.130651810527838	0.104990546017619	1.24441500195563	0.213346864376728	0.439239398346802
SPAC1F5.08c	339.886639196605	0.185098752159496	0.136423271444762	1.35679748916183	0.174845565536796	0.389918050776373
SPAC1F5.09c	59.8598306184045	0.358019848572632	0.282821581064902	1.26588588899259	0.205553939108691	0.430303039477784
SPAC1F5.10	435.568365779675	0.324049923103302	0.0997040586814001	3.25011767212797	0.00115357265127666	0.00810492081483216
SPAC1F5.11c	3548.73245064996	0.114043154128116	0.0703948376955028	1.62004996192216	0.105221544914902	0.281955651419541
SPAC1F7.01c	2660.64671508736	0.170631776086731	0.0833618503342688	2.04688086219923	0.0406697835840408	0.142952110149883
SPAC1F7.02c	742.853899758621	0.708031960936363	0.12860309774428	5.5055591455833	3.6799838166238e-08	9.47671865504113e-07
SPAC1F7.03	1471.54123149454	-0.28142730043086	0.101331191389539	-2.77730180186072	0.00548122576951034	0.0299640342066566
SPAC1F7.04	1094.94392114393	-0.116773874494792	0.0743702643142765	-1.57016887826732	0.11637582779139	0.300896036627805
SPAC1F7.05	2597.92710724864	0.313656353904144	0.40381725119521	0.776728465601187	0.437318988822523	0.671439255565893
SPAC1F7.06	117.003677755977	0.616915878580277	1.29701999626464	0.475640992704019	0.63433016585338	0.810735355536969
SPAC1F7.07c	566.587871360305	-0.735930636484658	0.441120407600354	-1.66832144649131	0.0952519327503794	0.265716224216815
SPAC1F7.08	1090.0486560698	-0.708946350331314	0.314172830601442	-2.2565488841735	0.0240362774582365	0.0969394776719639
SPAC1F7.09c	533.021088978613	-2.59871817024669	0.216048247822863	-12.02841585819	2.51948551954059e-33	4.61806875228734e-31
SPAC1F7.10	114.913514180283	-1.02670196244753	0.207156573350128	-4.95616405428874	7.18985148781828e-07	1.32565545775395e-05
SPAC1F7.11c	543.907386947297	-0.0910667098368307	0.0912981630515775	-0.997464864494414	0.31853892013589	0.558689237275841
SPAC1F7.12	1824.02210165254	-2.11400717400698	0.192292752867505	-10.9936913507271	4.09814934614009e-28	6.38491668128626e-26
SPAC1F7.13c	4415.26673807852	0.610950568125154	0.164637411043375	3.71088541937892	0.000206535579003587	0.00184932432234246
SPAC1F7.14c	13.0445415899038	0.12217934451462	0.565736908883974	0.215964952252527	0.829015066929512	0.917730032750807
SPAC1F8.01	7569.04820424373	-2.3821401996223	0.32219283650475	-7.39352316291235	1.42988527142626e-13	7.61627778763114e-12
SPAC1F8.02c	31.5951273266568	-4.29624556565453	1.47654450612157	-2.90966208457845	0.00361819720423026	0.021232208076048
SPAC1F8.03c	487.297828375666	3.69852966776101	0.303456428762164	12.1880089436489	3.60112415164191e-34	6.80066839788861e-32
SPAC1F8.04c	268.81505082099	-3.63113762409709	0.379700908323789	-9.56315232462031	1.14223452326435e-21	1.29425555436063e-19
SPAC1F8.05	288.092504331777	-2.84726953903407	1.19414610269503	-2.38435609563031	0.0171090379755915	0.0747710551640154
SPAC1F8.06	47.6348150368613	-0.219456044507729	0.373255086885968	-0.58795191872301	0.556564566233339	0.76351900496519
SPAC1F8.07c	20550.5106953405	0.367771708066608	0.245726621926278	1.49667018243121	0.134479098535123	0.32917271880239
SPAC1F8.08	3.38439310531559	2.6977603558518	1.89237723989854	1.42559332197234	0.153985765007429	0.360363207021008
SPAC20G4.01	181.834521070441	0.0275516082550524	0.170902102472197	0.161212810471624	0.871925791793751	0.940890778018071
SPAC20G4.02c	381.764794290749	-0.268828015705349	0.289622692369776	-0.928200803278642	0.353303417846762	0.5921965841907
SPAC20G4.03c	959.512961579708	-0.201026358158626	0.157536793037492	-1.27605973361908	0.201934404224969	0.425667402807201
SPAC20G4.04c	44.4972640146689	0.179633436792988	0.249545940737219	0.719841149338301	0.471622805904251	0.700352127736757
SPAC20G4.05c	645.212333555173	-0.60214207136483	0.223071087685103	-2.69932817207956	0.00694796246213712	0.0365090236627644
SPAC20G4.06c	907.852026714082	0.0401019879708515	0.101385197923713	0.395540855983987	0.692443775875898	0.845148979921831
SPAC20G4.07c	472.086936942961	0.179173565067406	0.175594981008383	1.02037976278406	0.307548387847815	0.546752767767866
SPAC20G4.08	1377.04333029723	0.225500007544031	0.095252400659039	2.36739448017925	0.0179138275042218	0.0775809402406606
SPAC20G4.09	0	NA	NA	NA	NA	NA
SPAC20G8.01	526.054554595164	0.0740778977735023	0.102249434385902	0.724482225436312	0.468769735573073	0.698224902507503
SPAC20G8.02	471.295195231175	-0.106387574159412	0.137152140568433	-0.775690220498815	0.437931915503986	0.672049174444925
SPAC20G8.03	4379.4005598287	-0.412119400967957	0.195602324355732	-2.10692486567008	0.0351240928369407	0.128760792094008
SPAC20G8.04c	1794.70206373663	-0.559648656379064	0.0767950012072342	-7.2875662163066	3.15604203187964e-13	1.62549206137801e-11
SPAC20G8.05c	835.612630313469	0.209402049665913	0.283027875617016	0.739863694377825	0.459382705830818	0.689018778035537
SPAC20G8.06	3433.18172090045	0.136855109295668	0.063985206325315	2.13885548168535	0.0324473744594726	0.12115760193615
SPAC20G8.07c	309.52127319318	0.244905359524199	0.197164831617504	1.2421351085538	0.214186716893637	0.440241299367132
SPAC20G8.08c	322.753996465448	0.177810312879893	0.16461564281605	1.08015441204812	0.280073425145412	0.519469519495896
SPAC20G8.09c	1194.77960950786	0.486656862223493	0.143813413354097	3.383946259764	0.000714519870251795	0.00543035101391364
SPAC20G8.10c	183.521986304482	0.24649945288032	0.272255014998655	0.905399126923478	0.365253978118775	0.605389040328779
SPAC20H4.01	581.213850410854	0.470740012415845	0.124826955442472	3.77114070232043	0.000162503009564057	0.0015073892922189
SPAC20H4.02	384.482667334429	-0.2748069175848	0.140626193507018	-1.95416593972649	0.0506815959387706	0.167616325782879
SPAC20H4.03c	248.123793320057	0.00657162665405345	0.137557531308304	0.047773659439443	0.961896629301494	0.98643077074328
SPAC20H4.04	271.868394091503	0.0406281466443557	0.13702302482193	0.296505982824086	0.766843698651646	0.884994431480937
SPAC20H4.05c	105.808207573359	0.209349640943208	0.189144869307802	1.10682167435653	0.268371035339301	0.504029791810586
SPAC20H4.06c	215.514774005279	-0.0152938289590643	0.188432347166529	-0.0811635007950528	0.935311925863307	0.975215646976766
SPAC20H4.07	175.598357439534	-0.0786661356976802	0.168265484676588	-0.467512014415073	0.640133598342106	0.81464418723055
SPAC20H4.08	110.854113008822	0.191619883982467	0.175189147795583	1.09378855022491	0.274047726922036	0.512103578464206
SPAC20H4.09	348.862829397437	0.202775307992375	0.114411744601062	1.772329481553	0.0763398801172237	0.226009564318545
SPAC20H4.10	1479.37910235395	0.0324274628886744	0.0915304855104977	0.354280464129684	0.723128706909089	0.861454349250182
SPAC20H4.11c	156.031012409678	-0.665446071640541	0.313758155392189	-2.12088852577792	0.0339311844879778	0.125868536743499
SPAC212.01c	49.6158610785999	2.09683240121441	0.541585730790393	3.87165370504552	0.000108099457277776	0.00105579948438795
SPAC212.02	1.58982216504201	-2.17180221631477	8.83609021721597	-0.245787691493156	0.805846585606507	NA
SPAC212.03	0.0556283952863353	0	8.89301782869216	0	1	NA
SPAC212.04c	41.4845818651856	0.640404275983676	0.393476569609178	1.62755377434484	0.10361953754629	0.280033372935161
SPAC212.05c	0	NA	NA	NA	NA	NA
SPAC212.06c	0.28027414910116	-1.45180147500105	8.80876719323348	-0.164813241530127	0.869090981341628	NA
SPAC212.07c	1.33262583121918	-2.19200395102784	2.30078464225169	-0.952720176749187	0.340731867585263	NA
SPAC212.08c	1.70428423009705	0.586003326208921	1.49269407534608	0.392580995588837	0.694628978232145	NA
SPAC212.09c	2.03207940230233	-0.0126864775078657	2.75063146295601	-0.00461220548034886	0.996320005503061	NA
SPAC212.10	0.740840952994587	-1.36090207843099	3.12796432104239	-0.435075959554892	0.663507292662537	NA
SPAC212.11	15.57608823413	0.583360565203651	0.556522929205391	1.04822377406189	0.294535519574303	0.533723222378656
SPAC212.12	7.70292386388832	2.37853208490877	0.927999174419918	2.56307564755708	0.01037494406534	0.0504342054720739
SPAC21E11.03c	239.845687401954	0.396148496416904	0.270478248284897	1.46462238249797	0.143023971898942	0.344407029704098
SPAC21E11.04	554.786986060956	-1.22459805655633	0.144652770227467	-8.46577673300451	2.54451187012463e-17	1.98217474682709e-15
SPAC21E11.05c	209.267201873218	0.204174664476429	0.134556574711654	1.51738898611207	0.129168503030208	0.322120092390658
SPAC21E11.06	689.850465841439	0.177530543926155	0.0873026180004899	2.03350767699954	0.0420012587582104	0.145904038228075
SPAC21E11.07	130.461553045736	-0.134849239423467	0.205858486837691	-0.655057955078571	0.512430440925709	0.733455047424581
SPAC21E11.08	1589.48999501889	-0.0246854428589135	0.0779504799558709	-0.316681088723102	0.751485599806617	0.876522226837888
SPAC222.03c	117.392281445513	0.172181944296345	0.182330580502097	0.944339363271895	0.34499625685559	0.584066391448372
SPAC222.04c	92.6629560803404	0.130605229059315	0.200535386572015	0.651282705221767	0.514864010486392	0.734843561337359
SPAC222.05c	281.167200122955	0.00344045425122767	0.165668043444995	0.0207671568981254	0.983431397084608	0.996219841780117
SPAC222.06	275.185006889958	0.574741300871282	0.141347485206166	4.06615865880442	4.77944036940218e-05	0.000515319591386062
SPAC222.07c	243.406737394792	0.43040322177179	0.140196823305519	3.06999268331387	0.00214064015004009	0.0136965805082647
SPAC222.08c	460.616500378122	-0.70955651075134	0.143601115448561	-4.94116294664512	7.76579716821012e-07	1.40687348698504e-05
SPAC222.09	771.563504023922	0.488685790900278	0.122264752456642	3.99694745281213	6.41645370524003e-05	0.000668684606873844
SPAC222.10c	325.773660125351	-0.0860755770716487	0.120460875368806	-0.714552146563085	0.474885823082668	0.702354507069484
SPAC222.11	620.949709183259	0.202539848632388	0.246069513857061	0.823100129136845	0.410451055385457	0.646922351330846
SPAC222.12c	15051.5966170347	-0.567677779533012	0.0637564403114806	-8.90384997593396	5.39423461449178e-19	4.42327238388326e-17
SPAC222.13c	402.961594088188	-0.150142041804131	0.122837229224485	-1.22228450407121	0.221600057140197	0.449401742954022
SPAC222.14c	953.72460168501	-0.0122343908495506	0.0884537287631699	-0.13831402045591	0.889992245289502	0.950078533434302
SPAC222.15	7.96597361035978	-1.35909417092201	0.77453506305895	-1.7547225887417	0.0793067702932215	0.233241997389031
SPAC222.16c	152.153938078687	-0.221968609694039	0.174708719527027	-1.27050676288484	0.203904175402347	0.428143807650749
SPAC222.17	63.6044017120323	-0.0436220558875292	0.258046291381765	-0.169047404843315	0.865759354257277	0.937191644212497
SPAC222.18	48.7564122856821	-0.202347207699292	0.278701488700842	-0.726035618404936	0.467816935421315	0.697138962588626
SPAC222.19	70.2939863139346	-0.333638772442382	0.285659288601665	-1.16796052414603	0.24282268859502	0.475572280114446
SPAC227.01c	161.066330297889	0.00401365455347434	0.161955024380591	0.0247825256970252	0.980228429252088	0.994106358193493
SPAC227.02c	107.351970691456	0.335876872772202	0.258867799762066	1.29748417176998	0.194464647737721	0.414893421671166
SPAC227.03c	201.917484243264	-0.113788550604722	0.261431576204417	-0.435251748303537	0.663379704469095	0.826836463650279
SPAC227.04	62.8318632983975	-0.404856578446174	0.33037319338122	-1.22545226597427	0.220404864643096	0.447560481086926
SPAC227.05	88.3892390278337	-0.0728174173729731	0.190252297287897	-0.382741330386056	0.701911566404596	0.849216245745183
SPAC227.06	319.869819089281	-0.485693511410349	0.180105710554277	-2.69671355736374	0.00700274788608224	0.0367040578856724
SPAC227.07c	650.57950055599	0.133318539412936	0.080112960496683	1.66413197797697	0.096086057838419	0.266848624086019
SPAC227.08c	187.490307733098	-0.249830897440876	0.188488595568761	-1.32544304172364	0.185024249186375	0.402653126113058
SPAC227.09	207.653558904412	0.180624346973774	0.135389110555513	1.33411281182554	0.182166887647284	0.398355562556422
SPAC227.10	121.811360409493	-0.0994861903993767	0.164164462798833	-0.606015386663112	0.544504535866527	0.756858858091887
SPAC227.11c	247.506004000878	-0.243970040863216	0.155072489903559	-1.57326448433854	0.11565758938238	0.299575268923938
SPAC227.12	156.931908226452	0.152131259017933	0.161180932185011	0.943853946962594	0.345244288488883	0.584066391448372
SPAC227.13c	964.192833916855	-0.940433773630078	0.120316712303528	-7.81631874429553	5.43905434520772e-15	3.42385724033682e-13
SPAC227.14	239.921265989799	-0.707471823087479	0.172421677692138	-4.10314893438564	4.07564698836423e-05	0.000451144441056587
SPAC227.15	1228.36432017791	-0.13780111572787	0.118785998058437	-1.16007878016126	0.246016732794655	0.478818325664051
SPAC227.16c	111.501383066005	-0.218247027159832	0.196616189238014	-1.11001554859571	0.266992326399614	0.502511725098957
SPAC227.17c	120.298684175165	-0.441353566860199	0.213201639044162	-2.0701227665927	0.0384408494049373	0.137443128796081
SPAC227.18	2469.24383982737	-0.356139658380107	0.120584826116074	-2.95343676191305	0.00314256988209784	0.0190325515114031
SPAC227.19c	8.09621890702151	0.198723031559852	0.677422454583689	0.293351704265513	0.769253336729979	0.885316120868186
SPAC22A12.01c	281.851658692984	-0.151242704412599	0.122553313317943	-1.23409722934399	0.217166675847648	0.443936368010081
SPAC22A12.02c	4.09828042934444	0.0991050441946604	0.919594526309861	0.107770372005527	0.914177845689521	0.964148981949077
SPAC22A12.03c	153.651227202319	-0.0466329859381702	0.188504911309255	-0.247383400327781	0.804611519643588	0.904297765155252
SPAC22A12.04c	2486.40128032188	0.73041830755911	0.131986031820411	5.53405763840953	3.12906072293531e-08	8.12512767722202e-07
SPAC22A12.05	55.5051267133698	0.709720335767446	0.259897595648212	2.73076914773809	0.0063186715053177	0.0336276352016566
SPAC22A12.06c	497.74200519079	0.439088984486201	0.148945838883735	2.9479775183847	0.00319860325261061	0.0192782354644771
SPAC22A12.07c	2255.35745433094	0.00085476249315717	0.0718055897377191	0.0119038433676169	0.990502331468918	0.999679244367621
SPAC22A12.08c	816.356074082305	-0.511521537691263	0.153016663439392	-3.34291394279337	0.000829036055050809	0.0061800869558333
SPAC22A12.09c	269.478496704614	0.12043858887758	0.139988954862707	0.86034351064124	0.389599714872587	0.627873137596577
SPAC22A12.10	596.922907757541	0.032581310398887	0.131465439396065	0.247831753718402	0.80426458527477	0.904297765155252
SPAC22A12.11	4834.3555088383	-1.66226435278312	0.174616906145253	-9.51949263950645	1.74026610176463e-21	1.93666756182093e-19
SPAC22A12.12c	165.879922079377	0.503029484669585	0.158502758345642	3.17363237031273	0.00150544238073159	0.0101316597372778
SPAC22A12.13	91.0844427517714	-0.242957802766859	0.217586574116945	-1.11660291427852	0.264164145023348	0.500961037635299
SPAC22A12.14c	255.833656932571	0.541231518002046	0.134064462625105	4.03709907461112	5.41162188196437e-05	0.00057649961655388
SPAC22A12.15c	8219.29419809039	0.723334097223056	0.0857518066923686	8.43520533413354	3.30621819579937e-17	2.54374713533601e-15
SPAC22A12.16	2528.70426477933	0.0132259646194662	0.112449468435315	0.117616959897629	0.906371166169428	0.960011946369063
SPAC22A12.17c	52.8374177177791	-0.671124880888255	0.679656272600145	-0.987447490656929	0.323423312655709	0.564449685050631
SPAC22E12.01	155.992369056653	-0.0702752519597876	0.161886101372907	-0.434103059890902	0.664213603592318	0.827361735545681
SPAC22E12.02	118.892479752531	-0.0595452941388339	0.195423214503841	-0.304699184741245	0.760595270587807	0.881629080071717
SPAC22E12.03c	273.996164047721	-0.0175694292050728	0.247481781142418	-0.0709928186388884	0.943403470966849	0.979065850302315
SPAC22E12.04	442.004853940236	-0.0157548385221584	0.204701530598958	-0.0769649277954085	0.938651445742873	0.976795637741179
SPAC22E12.05c	280.731949565082	0.246869615866814	0.178250093323846	1.3849620567564	0.166064069787012	0.377198535975155
SPAC22E12.06c	351.515575633396	-0.107076599891857	0.124999191148673	-0.856618342149921	0.391655845392789	0.629721163180563
SPAC22E12.07	517.870130603402	0.149147126924592	0.138139164962453	1.0796874801229	0.280281370952021	0.519700536677476
SPAC22E12.08	55.3001549405441	-0.460407673009049	0.256714156525912	-1.79346429211268	0.0728987153415252	0.219259070467367
SPAC22E12.09c	902.834080689067	-0.0681551585893207	0.153437220845721	-0.444189214413952	0.656905789456408	0.82271641476936
SPAC22E12.10c	1259.73382622392	-0.111471005963464	0.0702823547661971	-1.58604540690599	0.112729009610835	0.295179490712069
SPAC22E12.11c	930.602805127837	-0.0455204257796349	0.11174755276006	-0.407350538381583	0.683750549143104	0.839289111172459
SPAC22E12.13c	278.824646315895	0.496600710452902	0.13806140845914	3.59695526791524	0.000321963825464649	0.00272249465440392
SPAC22E12.14c	648.638713300253	-0.044321102748522	0.087675934402938	-0.505510469324828	0.613200347055027	0.797716169438168
SPAC22E12.16c	829.323917989979	0.291684270533139	0.0872292508618998	3.34388141192373	0.000826150438611469	0.00616595153703793
SPAC22E12.17c	894.347492001414	0.084726061609054	0.0980536122931879	0.864078942402617	0.387544525883381	0.626180317683493
SPAC22E12.18	209.690925064584	0.302413194898391	0.162087431112528	1.86574117945297	0.0620775853374226	0.195981515614396
SPAC22E12.19	402.828813144494	0.172895842601631	0.137178734852818	1.26036912927601	0.207536232653713	0.431861102145065
SPAC22F3.02	5.59985723311797	0.200246936276399	1.54329095793621	0.129753197377753	0.896761692859742	0.953038688591732
SPAC22F3.03c	81.5414609165296	-0.386890944600607	0.208932842977607	-1.85174785872259	0.06406203813614	0.19991718661213
SPAC22F3.04	11.0455038786965	-0.499821290926691	0.654894311703508	-0.76320908884757	0.445338709228564	0.67731726060013
SPAC22F3.05c	69.5214126987839	-0.00211836398844575	0.287922998487084	-0.00735739763609323	0.994129698979692	1
SPAC22F3.06c	2535.58007275356	0.349829744232229	0.0607758989009768	5.75606038838212	8.60995961412077e-09	2.50734898669162e-07
SPAC22F3.07c	299.130620572303	-0.122789727554627	0.129617049180657	-0.947326978440045	0.343472187628042	0.582295612975505
SPAC22F3.08c	196.467970052046	0.347842435769418	0.144361966131366	2.40951578238336	0.0159737051653504	0.0707520473279771
SPAC22F3.09c	301.848399353642	0.344196075338699	0.172524638210893	1.99505461311535	0.0460369237653202	0.156410941432143
SPAC22F3.10c	1431.18725064722	0.200832257272522	0.0947618564201812	2.11933645940848	0.0340620425148484	0.126278791762365
SPAC22F3.11c	63.8182241229019	0.16989757907592	0.293676322927678	0.57851983906023	0.562913207177453	0.765286890735141
SPAC22F3.12c	337.046397174976	-1.80171051772919	0.432459383314563	-4.16619591860876	3.09724549826674e-05	0.000353517105223412
SPAC22F3.13	753.171134465744	0.0244698452151495	0.0919078842894701	0.266243156442162	0.790051948029502	0.896015239330274
SPAC22F3.15	36.1540657225975	0.16267341422695	0.323318606552108	0.503136568481817	0.614868257969343	0.798303954930197
SPAC22F8.02c	280.275213786071	-0.310230798996859	0.137867018276123	-2.25021765811691	0.0244351319071991	0.0979394595784077
SPAC22F8.03c	0.878693280474983	-2.7886964769548	2.57375540713987	-1.08351262486663	0.278580950199038	NA
SPAC22F8.04	749.383777613251	-0.277156283856414	0.12070681322112	-2.29611134997572	0.0216695155053972	0.0894333911454537
SPAC22F8.05	4151.03002978808	0.152059461784116	0.47091512105248	0.322902058112444	0.746769417591767	0.87330962852916
SPAC22F8.06	457.692614101598	0.216727358523131	0.119015755764504	1.82099720436989	0.0686072818300488	0.209794200375301
SPAC22F8.07c	217.640137777095	-0.104198809659271	0.136136165197634	-0.76540138697165	0.444032567323659	0.676414314241272
SPAC22F8.08	2587.66657921253	0.085754027071986	0.0620064505860968	1.38298558071656	0.166669287222532	0.378131013092781
SPAC22F8.09	420.664359724889	0.538836323220229	0.108640712524834	4.95980107914939	7.05654008965543e-07	1.30493643438376e-05
SPAC22F8.10c	358.452951350967	-0.0201304645773074	0.145738545258557	-0.138127250698115	0.890139849256781	0.950078533434302
SPAC22F8.11	597.965479062715	-0.176090246039743	0.126855651215658	-1.38811510841078	0.165101996671897	0.375571646462175
SPAC22F8.12c	83.18637759344	0.0648963116579288	0.243505360428125	0.266508759987171	0.789847413801871	0.896015239330274
SPAC22G7.01c	1018.56563085136	0.251127210883283	0.149460629082758	1.68022316261115	0.0929139043355752	0.261417359737835
SPAC22G7.02	627.247556454028	0.207077139272263	0.125069945818496	1.65569064507933	0.0977844827520216	0.269404463532537
SPAC22G7.03	24.0958049425753	0.121124398246806	0.418062703263502	0.289727826235822	0.772024466678468	0.887194924262687
SPAC22G7.04	793.061054005813	0.119237631042486	0.113390098122367	1.05157004903381	0.292996855260897	0.532680874879982
SPAC22G7.05	539.747069280281	0.595601090215401	0.151625816771333	3.928098149101	8.56202698246326e-05	0.000860621808946952
SPAC22G7.06c	20298.7382705843	0.297239540778729	0.122517998061036	2.42608878273257	0.0152625359989177	0.0686263523414538
SPAC22G7.07c	138.100908152549	-0.183571949635265	0.25439285608361	-0.721608116129376	0.470535447811625	0.699350563024576
SPAC22G7.08	356.477696192274	-0.555894986249423	0.270941006758576	-2.05171964517264	0.040196916416054	0.141930415356855
SPAC22G7.09c	367.339265427755	0.0522906351743666	0.177275409204886	0.294968351272746	0.768018056634103	0.885316120868186
SPAC22G7.10	420.0805497449	0.0906835028011547	0.107492104547646	0.843629429182486	0.398876513848563	0.637384213924165
SPAC22G7.11c	1559.92258522107	-0.875577458438287	0.870912653271178	-1.00535622619512	0.314725349900117	0.553902394966826
SPAC22H10.02	97.1395919058701	0.0769057437322367	0.277635258594253	0.277002799001944	0.781777956921675	0.89291561327138
SPAC22H10.03c	878.849184896172	0.0521691178554019	0.0963554318500972	0.541423735576868	0.588215550788988	0.780918354579369
SPAC22H10.04	186.966391887208	-0.0974264035128434	0.160147582604128	-0.608353881642246	0.542952791858828	0.755792226683988
SPAC22H10.05c	690.947275260126	-0.179777961186578	0.100703461475892	-1.78522126798607	0.0742254335371214	0.221963964396997
SPAC22H10.06c	0.706239492367299	3.76014076110038	4.31933507088639	0.870536945939864	0.384007037773364	NA
SPAC22H10.07	295.475355017123	-0.0866776600879593	0.134917537320605	-0.642449171615007	0.520581581698212	0.738858149769493
SPAC22H10.08	309.103006097266	0.155105447735312	0.123291377856667	1.25803969776078	0.208377399839413	0.432580931312199
SPAC22H10.09	330.161986223935	-0.0779570128598876	0.140020898133136	-0.556752698341957	0.577696406068568	0.77407095304651
SPAC22H10.10	112.33384540067	-0.454216652434567	0.205554100213285	-2.20971827836694	0.0271247203908139	0.106248433359869
SPAC22H10.11c	913.299246587791	0.164572596366197	0.133871616537589	1.22933150896843	0.21894753817295	0.446039345673209
SPAC22H10.12c	1074.42596391155	0.295875482813555	0.132193701371317	2.238196523316	0.0252082422860641	0.1004461418969
SPAC22H10.13	135.769187288395	-0.369981229865938	0.873950905494344	-0.423343265096408	0.672044832282277	0.832972035557507
SPAC22H12.01c	566.957187416347	0.328795537053462	0.245122506304131	1.34135188975881	0.179806229889535	0.395501154096014
SPAC22H12.02	361.86511268362	0.252700410377551	0.114981407238324	2.19775019672332	0.0279669122840284	0.108747399085326
SPAC22H12.03	135.646524970905	-0.309137866562788	0.184587000753427	-1.67475426384839	0.0939824558318118	0.263117100064623
SPAC22H12.04c	7645.2539454126	0.594829140424013	0.11547457874649	5.15116960703433	2.58866944303002e-07	5.31656315543042e-06
SPAC22H12.05c	538.928614521486	-0.173035088782121	0.1497870247622	-1.15520746244095	0.248005479541976	0.481036460786054
SPAC23A1.02c	254.548062962566	0.171439791141522	0.193364831144841	0.886613093634925	0.375287241956752	0.614178070345189
SPAC23A1.03	383.529743003691	1.02799624469474	0.15994679976011	6.42711355423515	1.30049674412307e-10	5.03397249029501e-09
SPAC23A1.04c	347.632187535213	0.0265428144477317	0.111645881956592	0.23774109696273	0.812081906587334	0.908761795987119
SPAC23A1.05	69.8669098886989	0.0212184223014409	0.248716138976381	0.0853118032017046	0.932013508146043	0.973894732187482
SPAC23A1.06c	365.923689098567	0.148508586012685	0.195784049788835	0.758532608620878	0.448132199418288	0.679946154829449
SPAC23A1.07	68.1955302130229	0.359219234910158	0.227422411149235	1.57952434456619	0.114215837074794	0.297081790993138
SPAC23A1.08c	3877.98692614939	0.511928930076051	0.151799330414022	3.37240571931247	0.000745145930545097	0.00563561825140418
SPAC23A1.09	72.0315519500303	0.526931543682105	0.234415835675722	2.24784960522477	0.0245857815341521	0.0983431261366082
SPAC23A1.10	15604.8858460918	0.63860182874427	0.13124168651619	4.86584594952987	1.13968265960018e-06	1.96201721951059e-05
SPAC23A1.11	3663.96892622012	0.4709962770507	0.137585326170259	3.42330312513016	0.000618650473152857	0.00480726901332743
SPAC23A1.12c	1625.33850368688	0.200946130425112	0.0976823991580619	2.05713754122641	0.0396729974636991	0.140594561883278
SPAC23A1.14c	614.095253087211	-0.194698822302201	0.110445107585871	-1.76285601560778	0.0779247770225115	0.2299419818845
SPAC23A1.15c	179.974526859805	0.287573205841543	0.199618281134708	1.44061557993018	0.149693316416505	0.35403361533816
SPAC23A1.16c	75.6656400127358	-0.383802302360014	0.284319566989933	-1.34989760438684	0.177048830243296	0.392486159775449
SPAC23A1.17	3060.30298104109	-0.0607584539054792	0.088461818688526	-0.686832520586194	0.492188273922348	0.715829390508182
SPAC23A1.18c	450.059196335175	-0.183667090084253	0.12786140477348	-1.43645449860056	0.150873054988476	0.355478593076816
SPAC23A1.19c	452.889684736487	0.234700793158983	0.117576528548074	1.99615345049943	0.0459172225162164	0.156113546492668
SPAC23A1.20	43.1179437602663	-0.162079980755856	0.28546440605184	-0.567776497944274	0.570186740139773	0.770803419642314
SPAC23C11.01	251.796795512856	0.178035021952178	0.134386202905088	1.32480134197941	0.185237049611415	0.402653126113058
SPAC23C11.02c	3792.58019297252	0.678059104417682	0.123931587876971	5.47123712391068	4.46904863140235e-08	1.10960601876093e-06
SPAC23C11.03	597.298929280079	0.296908186350015	0.128213620933862	2.31573045193985	0.020572990639982	0.0864537273556089
SPAC23C11.04c	122.331928316622	-0.280626756071092	0.206140569028871	-1.36133686538815	0.173407257877319	0.388173143351814
SPAC23C11.05	3013.70450021165	0.269375002230501	0.188243123153761	1.43099518174945	0.152431596043628	0.357932820853011
SPAC23C11.06c	2761.67430334006	-0.834438994188641	0.499822838049051	-1.66946952133218	0.0950243658086562	0.265551619883951
SPAC23C11.07	1.1988630990861	-2.21399887116523	2.17727817867961	-1.01686541152398	0.309217459582044	NA
SPAC23C11.08	152.878387901683	-0.29566682247946	0.206854273347445	-1.42934838954398	0.152904124350564	0.358636997724018
SPAC23C11.09	3239.78425597781	0.20277628362793	0.128378914394151	1.57951393018766	0.114218223879903	0.297081790993138
SPAC23C11.10	44.1059656984566	-0.11571473739544	0.314319199916605	-0.368144031373652	0.712765840514579	0.855044604059067
SPAC23C11.11	897.084644106494	0.281336790321957	0.0877564519609313	3.20588155099076	0.00134649402479807	0.00922126457422149
SPAC23C11.12	21.2758785245863	-0.475823175852081	0.438895333976499	-1.08413815098239	0.278303549509027	0.517573178316996
SPAC23C11.13c	377.28766293773	0.636607015506524	0.114788787290914	5.54589895521018	2.92447687069979e-08	7.65770582277357e-07
SPAC23C11.14	975.312906717633	-0.25960683851708	0.100590410505134	-2.58083088848545	0.00985628507920242	0.0484419310832725
SPAC23C11.15	872.601062729187	0.0396678788548197	0.115763959270573	0.342661732587297	0.731852954569095	0.865737415883701
SPAC23C11.16	659.488602335172	-0.436442715672079	0.163405314011492	-2.67092118951152	0.00756434046066918	0.0390963303658699
SPAC23C11.17	908.852889312013	-0.0186041856622911	0.0738693275586979	-0.251852646790481	0.801154962301341	0.902597907840652
SPAC23C4.02	848.095603979448	0.161590985191706	0.159598221863383	1.01248612487694	0.311305677557293	0.54943556571426
SPAC23C4.03	979.406376571966	0.106503878648878	0.130807176502159	0.81420516440182	0.415527427412649	0.65211959900167
SPAC23C4.04c	9.42215345052737	0.483402221514671	0.644584849892083	0.749943504870776	0.453288731070871	0.684325429271722
SPAC23C4.05c	1035.92305497137	0.0271738197261446	0.20633636153325	0.131696708831253	0.895224188816411	0.952541769626749
SPAC23C4.06c	153.370107387826	0.686551137790547	0.201723264343687	3.40343063564961	0.000665453074474995	0.00511749104310015
SPAC23C4.07	17.6100836246694	0.154921896352865	0.456735178148249	0.339194140860725	0.734463482835165	0.865991729397129
SPAC23C4.08	242.57704499131	0.164700442786452	0.170199817050193	0.967688718125242	0.333199854215674	0.572512128886706
SPAC23C4.09c	101.072861573724	0.102816376867114	0.195139786499379	0.526885771023641	0.598272915530824	0.78808641081972
SPAC23C4.10	244.068205515295	-0.072334323141426	0.16178009970888	-0.447115085672404	0.654791967327013	0.821524625788742
SPAC23C4.11	89.6951252002527	-0.466675822118244	0.275143351418866	-1.69611884027609	0.0898633763513424	0.255022113579948
SPAC23C4.12	387.875817010726	-0.289434457300961	0.160593727645863	-1.80227747088114	0.071501761264465	0.21652039659871
SPAC23C4.13	89.0403103778434	-0.122354605198827	0.238266563518559	-0.51351983002557	0.607587743129313	0.794752896641075
SPAC23C4.14	205.714436778431	0.153216641305914	0.188413349456114	0.813194191113309	0.416106729364826	0.652864334693251
SPAC23C4.15	306.994278591517	0.0972801151584118	0.126976777995093	0.766125245059939	0.443601783121888	0.676253990316928
SPAC23C4.16c	417.360911117313	-0.248428401490677	0.121565622593601	-2.04357445954259	0.0409956045582042	0.143739727887551
SPAC23C4.17	363.370055067011	0.325334610779636	0.160922293981082	2.02168762780552	0.0432086328294599	0.149489000056612
SPAC23C4.18c	279.861001686398	-0.0220224800821805	0.132772601740699	-0.16586614853861	0.868262287984133	0.938759642386731
SPAC23C4.19	1883.11265872308	-0.00520756889047515	0.078314719712392	-0.0664954035409916	0.946983417055257	0.980074006477402
SPAC23D3.01	168.884549798856	0.0478595128039982	0.189700636457032	0.252289679665037	0.800817164625415	0.902597907840652
SPAC23D3.02	237.564641381961	0.374256731770132	0.150450988701011	2.48756578472134	0.0128620663431318	0.0601323311705908
SPAC23D3.03c	585.626908324591	0.0051788776463696	0.134890659665219	0.0383931523444463	0.969374220596021	0.988406436968979
SPAC23D3.04c	1341.93658047196	-0.773947762125858	0.0869093408434109	-8.90523106739839	5.32749592826009e-19	4.42327238388326e-17
SPAC23D3.05c	23.4274963978637	1.08742680709123	0.487078590590904	2.23254897278899	0.0255787022920078	0.101403608577476
SPAC23D3.06c	1874.92009495138	0.337324560189831	0.0937675760371958	3.59745419947745	0.000321347058020766	0.00272097128476279
SPAC23D3.07	708.915323532614	0.102205417170081	0.0992785016788064	1.02948186608158	0.303253296803998	0.542599639874395
SPAC23D3.08	285.338905343084	0.426944323506678	0.157870657425215	2.70439314353857	0.00684292745917336	0.0360482873419851
SPAC23D3.09	337.714994441325	0.158701534386463	0.140274533678194	1.13136383508173	0.257901986567118	0.49286880720217
SPAC23D3.10c	692.37677123291	-0.437940910102825	0.154715890000111	-2.83061364997809	0.00464588024267633	0.0260838970021251
SPAC23D3.11	322.882352263321	-0.0714383681575808	0.285846488660663	-0.249918648615577	0.802650261247063	0.903561493513673
SPAC23D3.12	9076.07860307353	2.60509491365306	0.117170243191662	22.2334173139145	1.63223751797779e-109	3.39070140401253e-106
SPAC23D3.13c	1377.24602123696	0.0354487838089742	0.0846502074321937	0.418767831577605	0.675385816684533	0.835451450888846
SPAC23D3.14c	155.067738826786	-0.0621536463630547	0.204017519910154	-0.304648573271679	0.760633821269487	0.881629080071717
SPAC23D3.16	16.5548385066688	0.223481510839681	0.403605641704253	0.553712554403389	0.579775581959228	0.775445309678952
SPAC23D3.17	54.4342316781341	-0.481861019685113	0.4839860586876	-0.995609297077173	0.319440015760163	0.55951382187109
SPAC23E2.01	596.846317233573	-0.403804526129836	0.145513976633721	-2.77502227257708	0.0055197927513304	0.0301220213890464
SPAC23E2.02	708.361641735112	-0.239842018952706	0.0989674622013246	-2.42344315614366	0.015374159128075	0.0690286453070343
SPAC23E2.03c	1234.44553504087	-0.329063833728225	0.303225975100742	-1.08520991191107	0.277828695180115	0.517153055066451
SPAC23G3.01	3503.18282848162	0.0666550831855552	0.0605581800356426	1.10067844090301	0.27103663253337	0.50784735235958
SPAC23G3.02c	3854.39082358538	0.0621627557730032	0.0715545979445071	0.868745790748659	0.384986189497199	0.623636879514348
SPAC23G3.03	255.295066310774	0.330370667586687	0.174304456274697	1.89536558414798	0.0580439849009763	0.18617092841116
SPAC23G3.04	52.2713497906447	0.2455035473222	0.260119516181407	0.943810564183065	0.345266461183537	0.584066391448372
SPAC23G3.05c	133.507486039644	-0.145804527178374	0.222644491946513	-0.654875967977694	0.51254761417427	0.733455047424581
SPAC23G3.06	1931.91879271771	0.483811788433775	0.13566253662611	3.56628882568499	0.000362072316708798	0.00302066221918237
SPAC23G3.07c	147.342047051574	-0.335892755940097	0.2076768188013	-1.61738203560153	0.105795841048947	0.283091318770733
SPAC23G3.08c	709.904329173448	-0.210412059311339	0.093208857725671	-2.257425575696	0.0239814950957788	0.0967957755420295
SPAC23G3.09	440.329568374775	0.261143005988718	0.14222473264563	1.83612935057777	0.0663385283646794	0.205172063905053
SPAC23G3.10c	320.402234238494	0.133780932761052	0.137610357221615	0.972171975003339	0.330965000167339	0.570051473053919
SPAC23G3.11	1086.63251687709	0.0828688165319811	0.0789720489477691	1.04934363026074	0.294019992105501	0.533723222378656
SPAC23G3.12c	1291.55207438169	0.457619123115497	0.113054659929944	4.04776878192429	5.17081880698105e-05	0.000551790116525786
SPAC23H3.02c	173.472516907812	0.10422644461401	0.177495769834355	0.587205231489613	0.557065879276053	0.76351900496519
SPAC23H3.03c	162.236650406464	-0.0944847447399123	0.230563907609234	-0.409798505410689	0.68195376269015	0.838946449849822
SPAC23H3.04	122.493947922444	-0.780339976890968	0.355368888425265	-2.19585901385139	0.0281020361321056	0.109064529485713
SPAC23H3.05c	198.227387769975	0.067979916016813	0.143406235922825	0.474037377659065	0.635473253338964	0.811364334113588
SPAC23H3.06	492.727762197918	0.150423515190832	0.103772053825382	1.44955707867121	0.147182072429695	0.351030249599132
SPAC23H3.07c	136.138750180813	0.314726765793338	0.195325576126429	1.6112931651594	0.107115839774894	0.285764517755625
SPAC23H3.08c	76.0452534158741	-0.0372081796968833	0.215320189903457	-0.172803951703583	0.86280553076564	0.935131142214169
SPAC23H3.09c	1190.72974959076	-0.707960599276945	0.075350401235198	-9.39557836018847	5.69043248414602e-21	6.11427159331e-19
SPAC23H3.10	360.225511908233	0.125421222805821	0.12383691232484	1.01279352376637	0.311158794732471	0.54943556571426
SPAC23H3.11c	179.8034068109	-0.341569971425497	0.181597303067993	-1.88091984657728	0.0599828230215763	0.191600693526634
SPAC23H3.12c	65.8653361455271	-0.266709501377239	0.22563118575585	-1.18205956540883	0.237182066855645	0.469393026562205
SPAC23H3.13c	544.645468376384	-0.148696760864282	0.146649690561776	-1.01395891320783	0.310602357951329	0.54943556571426
SPAC23H3.14	234.021483242821	-0.0605333987100655	0.132432533041598	-0.457088581784143	0.647607376989666	0.818140923048773
SPAC23H3.15c	11667.1495276381	-0.271099501725973	0.660162881109219	-0.410655475313103	0.681325179533885	0.838471271495888
SPAC23H4.01c	1480.7982410236	-0.505142543981618	0.0745281469326887	-6.77787607463051	1.2195538465096e-11	5.20565724071769e-10
SPAC23H4.02	432.06673695539	-0.536101843220421	0.119876290777704	-4.47212572012721	7.74458718655311e-06	0.000106779352536723
SPAC23H4.03c	418.17773977676	0.0898925492057951	0.170058093956161	0.528599063499844	0.597083610089987	0.787185330670784
SPAC23H4.04	156.737945026062	-0.230178908348487	0.175391453703561	-1.31237243028686	0.189394504412836	0.407732020083284
SPAC23H4.05c	0.0933606569429236	0	8.89301782869216	0	1	NA
SPAC23H4.06	1031.12932840805	0.20050301765481	0.266885534964398	0.751269706998383	0.452490356343705	0.683616945632477
SPAC23H4.07c	297.512006569644	0.187051900993969	0.129400386375556	1.44552814897394	0.148309592209915	0.352503958296031
SPAC23H4.08	98.6263838443815	0.0204074669211202	0.207394833141364	0.0983991096210683	0.921615381669709	0.968224386137159
SPAC23H4.09	1043.73017956659	0.815428520445859	0.14516458690667	5.6172689071207	1.93999379542816e-08	5.21122471254668e-07
SPAC23H4.10c	2436.26649239111	0.265403235553206	0.162195941365393	1.63631243370825	0.101774215176967	0.27672640007978
SPAC23H4.11c	36.5932104736589	-0.317650734517617	0.34449758994571	-0.922069540653901	0.356492303662778	0.595459672052113
SPAC23H4.12	309.006478540832	0.195699434607121	0.111765520075843	1.75098218551054	0.0799489786603264	0.234909021693142
SPAC23H4.13c	88.1899066293571	-0.367245758389207	0.226628829460238	-1.62047237884022	0.10513084301417	0.281955651419541
SPAC23H4.14	529.577650655082	-0.135757039222429	0.136505478049209	-0.994517151710866	0.319971159405599	0.559971992534595
SPAC23H4.15	630.436436030954	0.427255594818551	0.131572450807004	3.24730285251938	0.00116504346730898	0.00814979357623781
SPAC23H4.16c	152.562861881138	-0.107742113098855	0.168996622818936	-0.637540036609431	0.523773139906854	0.74134776468306
SPAC23H4.17c	144.718788119223	-0.0981002603115809	0.188885913635402	-0.519362499952958	0.603507976705892	0.792302867249025
SPAC23H4.18c	73.5297145640214	-0.0583050273272124	0.327634511690136	-0.177957526594009	0.858756332103804	0.932688996457112
SPAC23H4.21	39.5283658349537	-0.297001430297722	0.326921866337434	-0.908478327329657	0.363625559119931	0.603738987225403
SPAC24B11.05	337.651203858586	-1.27777118776356	0.206268839745055	-6.19468839473216	5.84004504017901e-10	2.08870525265102e-08
SPAC24B11.06c	625.537592651207	0.190955440268197	0.0867373266070888	2.20153707449626	0.0276980250651543	0.108018831167736
SPAC24B11.07c	284.833470117303	-0.0966522537865239	0.1832539025073	-0.527422622187672	0.597900137273186	0.78792845326422
SPAC24B11.08c	358.107083591831	0.100999847213996	0.180816803574533	0.558575559446629	0.576451423891879	0.773900317469666
SPAC24B11.09	252.42929995265	-0.302144570850739	0.133835082126236	-2.25758871329231	0.02397131297424	0.0967957755420295
SPAC24B11.10c	576.899036088582	-0.166930872669618	0.0994630308378533	-1.67832079178999	0.0932844912199561	0.261750990221867
SPAC24B11.11c	616.221892663793	0.116238676946709	0.120496437672733	0.964664841481966	0.334712710589187	0.574157993166997
SPAC24B11.12c	2588.8644822915	-0.06282313571486	0.064532937349363	-0.973504977384702	0.330302387637596	0.569671308242387
SPAC24B11.13	394.470844246862	-0.146210238644286	0.135857104706157	-1.07620605459333	0.281835112551729	0.521340582197203
SPAC24B11.14	2.16761855211536	1.40333052432832	1.65039263900756	0.850301007869368	0.395157756378476	NA
SPAC24C9.02c	293.083954557573	-0.116844444809132	0.153605015042431	-0.760681184640068	0.446847515701388	0.67862856470516
SPAC24C9.03	594.573362771382	0.00040173276426555	0.130419159975089	0.00308032013350097	0.997542264009802	1
SPAC24C9.04	58.7926802043019	-0.0701208818476808	0.282825900005078	-0.247929492477252	0.804188960462149	0.904297765155252
SPAC24C9.05c	428.706987405315	-0.0362226283097758	0.147745030558843	-0.245169858998062	0.806324913322096	0.905408443211405
SPAC24C9.06c	11552.2560256288	-0.914112101155945	0.130706945750012	-6.99360004099753	2.67920656123214e-12	1.2460309917611e-10
SPAC24C9.07c	633.302205501573	-0.139446845854068	0.142313972490373	-0.979853512721675	0.327158432746694	0.566131293786229
SPAC24C9.08	2063.71883049777	-0.329211474139991	0.133259280665012	-2.47045813617713	0.0134940112191768	0.0622462456831309
SPAC24C9.09	195.238706540782	-0.136407024849051	0.1654869834484	-0.824276459734877	0.409782491046719	0.646504185354819
SPAC24C9.10c	302.752465231087	0.0236033783046919	0.122992795209779	0.191908625740503	0.847813780667015	0.929225374800709
SPAC24C9.11	388.027139086812	0.34403296461117	0.152891519279977	2.25017689817819	0.0244377181714416	0.0979394595784077
SPAC24C9.12c	16879.0647980221	0.379813359255441	0.121162656663136	3.13473944625879	0.00172006812881574	0.0112955369639406
SPAC24C9.13c	92.9459891398105	0.00174017223498438	0.212202377650266	0.00820053127704529	0.993456996038513	0.999943116972645
SPAC24C9.14	342.367623436781	0.108722578363484	0.184477560238876	0.589353947562521	0.555623862644888	0.76351900496519
SPAC24C9.15c	30.6621121085232	0.574372245911734	0.360095611670119	1.59505483348659	0.110699974417207	0.291704964299381
SPAC24C9.16c	252.988800382868	-0.570141602447918	0.262579986628172	-2.17130638846163	0.0299080197253146	0.114417912171983
SPAC24H6.01c	263.941651278556	-0.30887751714598	0.147632699211733	-2.09220260006892	0.0364203960178959	0.132035501467153
SPAC24H6.02c	60.3303438556331	-0.509351297577077	0.27270472792476	-1.86777582278518	0.0617933247891753	0.195460041511943
SPAC24H6.03	398.689175462523	0.00502164921653845	0.104387487996163	0.0481058536126767	0.961631881100399	0.986321573900211
SPAC24H6.04	2421.90111056453	-0.567470590361512	0.100238533664876	-5.66120203093471	1.50316331002687e-08	4.09070469348797e-07
SPAC24H6.05	512.372174717845	-0.170671329131772	0.165461975331247	-1.03148369158591	0.302314052073268	0.542008392554835
SPAC24H6.06	272.045593701596	0.10217122637421	0.185327513696783	0.551300906898121	0.581427416910009	0.775734459897918
SPAC24H6.07	2936.84638325007	0.447044213336478	0.135044647666094	3.31034380897362	0.000931814401609315	0.00677604124950905
SPAC24H6.08	71.3199480106877	0.263931262083514	0.274685123541005	0.960850222542595	0.336627482186581	0.575441756002825
SPAC24H6.09	964.809628849248	-0.00164247603552133	0.0998007768880378	-0.0164575475936821	0.986869369609449	0.997432681058398
SPAC24H6.10c	1601.68414511457	0.362945027837946	0.116888646346858	3.10504945673625	0.00190247211178397	0.0123759981217512
SPAC24H6.11c	612.106694326166	0.631285517706881	0.135028805771827	4.67519144599139	2.93679523127128e-06	4.54146597550437e-05
SPAC24H6.12c	267.445629414274	0.535593672636742	0.295112869738341	1.81487738271673	0.0695427550098863	0.211926870035018
SPAC24H6.13	1379.9675979203	0.708367181409329	0.134071967636603	5.28348463811118	1.26749496918099e-07	2.83119306377631e-06
SPAC25A8.01c	1876.74383277354	0.0938673303358027	0.0886275462676202	1.0591213938425	0.289544497904194	0.529472215651097
SPAC25A8.02	351.898632704894	-0.564206043980404	0.178695658009631	-3.15735732062385	0.00159206126972011	0.0105662681926472
SPAC25A8.03c	114.573102216858	0.0825646677049137	0.210214077758604	0.392764692951371	0.694493284239089	0.845196331008525
SPAC25B8.01	200.512060830766	0.270053962420631	0.141562684762791	1.90766346988365	0.0564347260394825	0.181945790314566
SPAC25B8.02	124.389167733135	0.376463210074392	0.168878017152821	2.22920197916418	0.0258004689203782	0.102087950674157
SPAC25B8.03	531.738639156333	-0.295280150066015	0.307380010878692	-0.960635498781826	0.336735473154521	0.575441756002825
SPAC25B8.04c	197.503593214823	-0.0268941134981797	0.148962893777356	-0.180542367405781	0.856726796438262	0.931944718455367
SPAC25B8.05	148.312249017273	0.0765494138698762	0.185431715550119	0.412817266144455	0.679740500264847	0.837513404043204
SPAC25B8.06c	187.762079361247	-0.255534292431472	0.16713958915878	-1.52886753950746	0.126297284791586	0.318414341087346
SPAC25B8.07c	40.4797645424006	-0.0480976239807624	0.307393565198882	-0.156469195930122	0.875663198242196	0.942835703428708
SPAC25B8.08	507.960485010293	-0.133251839235627	0.15295072830221	-0.871207615123868	0.383640802710923	0.622779234825337
SPAC25B8.09	152.321666593469	-1.47630913941051	0.187070813176012	-7.89171284577395	2.98066936251222e-15	1.89546239460981e-13
SPAC25B8.10	479.819464845657	-1.77137729783029	0.128526358019198	-13.7822103195805	3.26131777213437e-43	1.01622661779707e-40
SPAC25B8.11	834.748740824955	-0.159651292436202	0.104793897086352	-1.52347891313409	0.127638932380114	0.320445383277435
SPAC25B8.12c	2339.39728861293	0.420575463283381	0.195148153872222	2.15515983594066	0.0311493286774179	0.117792849707323
SPAC25B8.13c	720.833951017003	-0.528343333912717	0.176672511101	-2.99052371316936	0.00278499504763821	0.0172012776381381
SPAC25B8.14	103.780435654202	-0.180094767484304	0.199580080300412	-0.902368448861337	0.366861175658421	0.606535550118981
SPAC25B8.15c	66.7707313500989	0.355594131018318	0.231547571038811	1.53572818502473	0.124605059408265	0.315153705451424
SPAC25B8.16	260.86340312405	0.101747297187764	0.175604031732325	0.579413218387026	0.56231038709994	0.765099772941501
SPAC25B8.17	145.16650799216	0.226031835027355	0.234665707085503	0.963207781122436	0.335443261022004	0.574357250998508
SPAC25B8.18	74.0253861055769	0.0437328280333333	0.436243332267227	0.100248702498321	0.92014688172268	0.967170748337956
SPAC25B8.19c	322.432624803631	-0.0810783308643949	0.176507996530378	-0.459346502471012	0.645985358814077	0.817902410376133
SPAC25B8.20	3.88500279283356	0.112228517528056	0.892430894172073	0.125755975348851	0.899925091606524	0.954817580382032
SPAC25G10.01	350.379639884093	-0.081772983932553	0.139468650554023	-0.586318026364488	0.557661819420964	0.763812848050867
SPAC25G10.02	14.1555553563462	-0.414788489940177	0.520108547577507	-0.79750369778025	0.425158556132731	0.661074880693408
SPAC25G10.03	2297.73818266282	-0.732179367879856	0.0802486686503592	-9.12388180631304	7.24806029550315e-20	6.45284453736795e-18
SPAC25G10.04c	60.1552862477565	0.29473725720412	0.303798956750726	0.970172051795287	0.331960739153259	0.57069774521465
SPAC25G10.05c	1222.746084428	0.185589474398963	0.180970104791114	1.02552559503229	0.305115254861292	0.54452413181431
SPAC25G10.06	613.412932648885	0.391938895434767	0.129196634136226	3.03366181367776	0.00241605102833735	0.0152242972786636
SPAC25G10.07c	398.59320961748	0.0578611306229364	0.119601786120948	0.483781492731421	0.628540950933518	0.8072149945695
SPAC25G10.08	4132.47775400617	0.463608106478012	0.107702703548934	4.30451688956328	1.67350525583657e-05	0.000209423388642039
SPAC25G10.09c	3914.64724894547	0.0822331574173022	0.0852611792782088	0.96448533920665	0.334802655193978	0.574157993166997
SPAC25H1.02	168.715190848022	0.0965754018492247	0.413831578639883	0.233368855433009	0.815474995313023	0.910043600612249
SPAC25H1.03	109.157551067534	-0.0100062043234786	0.421936049215304	-0.0237149784714713	0.981079958273682	0.994808054012624
SPAC25H1.04	115.124216770619	0.264999975564378	0.255050217863366	1.03901097511057	0.298799632021958	0.538340360439677
SPAC25H1.05	109.284515010565	0.180255495959609	0.219788138296663	0.820132957841	0.412140315665863	0.648273207276541
SPAC25H1.06	215.015634521856	0.270099141237789	0.145267075303106	1.85932800446499	0.0629806598535406	0.197531692102297
SPAC25H1.07	1523.4162875367	0.189300228729571	0.0901524638909075	2.09977875877737	0.0357483076163549	0.130511688966095
SPAC25H1.08c	663.004908592574	0.389595639153332	0.116876620286249	3.33339241158029	0.000857938454056836	0.00636508624485977
SPAC25H1.09	15.0316054167037	-0.690893920998778	0.758910352058283	-0.910376198091074	0.362624145868024	0.603015893075724
SPAC25H1.10c	196.449510125276	-0.138867348272124	0.180164816886263	-0.770779504412289	0.440837637632632	0.674515138160216
SPAC26A3.01	2418.50836774259	-0.328329465229043	0.0646479660277592	-5.07872846437368	3.7996931590342e-07	7.44644269405697e-06
SPAC26A3.02	170.848096383917	0.0421682089377298	0.169621950986475	0.248601131472024	0.80366933318328	0.904297765155252
SPAC26A3.03c	30.9553891916775	0.615390092257867	0.420400068177182	1.46382015332715	0.143243094420715	0.344668326034709
SPAC26A3.04	2906.01202640105	0.56523032524176	0.137849764905069	4.10033579405094	4.12551080066041e-05	0.000455047492207357
SPAC26A3.05	9617.69140690895	0.00772903108670857	0.128163356942649	0.0603060911565168	0.951911850736547	0.981629362870975
SPAC26A3.06	159.565971094026	0.602978920933676	0.165144704184078	3.65121560459831	0.000261002011174206	0.00226856978192141
SPAC26A3.07c	2635.67668913984	0.567391837955009	0.119077604304269	4.76489127632429	1.88955508617684e-06	3.11526648070213e-05
SPAC26A3.08	193.973256745471	0.268501873591074	0.139783695360423	1.92083828445627	0.0547520982591841	0.177994301696002
SPAC26A3.09c	821.72018758792	-0.274615637932641	0.0837272647089589	-3.27988306900055	0.00103850119097175	0.00739650219672683
SPAC26A3.10	1216.94480894391	-0.376523092511592	0.0995632425986838	-3.78174798935857	0.000155730976346375	0.00144853051431434
SPAC26A3.11	441.630271550013	-0.00763315404385515	0.182029357697843	-0.0419336426848558	0.966551596992073	0.988079000077179
SPAC26A3.12c	1206.46860735871	0.179114805721024	0.0949585608707876	1.88624178882355	0.0592623795858695	0.189688315140801
SPAC26A3.14c	65.467253845402	-0.275148796824098	0.311029462752647	-0.884639012616358	0.376351358419456	0.61504325935763
SPAC26A3.15c	937.642231328981	0.242472801912662	0.121693626748635	1.99248562468685	0.0463178008955623	0.156961683078382
SPAC26A3.16	947.911667204468	0.230149678427854	0.0877898074649167	2.62159907936725	0.00875183189813604	0.0439850132170837
SPAC26A3.17c	229.779480277059	0.343552534131362	0.187271328128948	1.83451752899838	0.0665772082049893	0.205604143475468
SPAC26F1.01	530.661206175839	-0.266693228386217	0.138888624045245	-1.92019490595096	0.0548332848344107	0.178072449759274
SPAC26F1.02	103.087246623443	0.0111421044504506	0.20886075341373	0.0533470471035757	0.957455395375846	0.983705001275156
SPAC26F1.03	2463.97402592225	-0.363212378241121	0.103435232012818	-3.51149575606995	0.000445592577451138	0.00360630489562428
SPAC26F1.04c	1086.97025730702	0.157658404056401	0.301170169934914	0.523486121120405	0.600636006787197	0.789899704356622
SPAC26F1.05	3.44394349888456	3.04712384802321	1.4078370887776	2.16440089006958	0.0304335955860831	0.115788869165122
SPAC26F1.06	8467.58070083463	0.59039896329061	0.161104490844965	3.66469587653375	0.000247632660244497	0.00216748137449959
SPAC26F1.07	3471.01190898119	-0.898374319457745	0.240060729904362	-3.74227937995376	0.000182358611559774	0.00165906403976717
SPAC26F1.08c	213.980565147054	-0.0679267168948214	0.172003595471818	-0.394914517388392	0.692905975684532	0.845196331008525
SPAC26F1.09	688.516100710811	0.0577569807580952	0.0889963691752182	0.648981315680214	0.516350453153191	0.735556887223721
SPAC26F1.10c	1319.31821045315	-0.497671090065667	0.160380975919139	-3.1030556287211	0.00191533634291168	0.01244669039523
SPAC26F1.11	5.33753588144195	-0.332080161049985	1.48753352270257	-0.223242136047232	0.823347059487078	0.914797446019517
SPAC26F1.12c	198.40630518594	0.390616412242528	0.137737257118377	2.83595317936973	0.00456891435235976	0.0257212956132846
SPAC26F1.13c	5452.30714941998	0.0947050742331291	0.0886391417864742	1.06843401599338	0.285324779821692	0.525145903085878
SPAC26F1.14c	1851.45919603033	-0.530961384625021	0.451041385053657	-1.17718994801742	0.239119699846787	0.471431182994361
SPAC26H5.02c	158.963913114822	-0.158499619393297	0.169967086324013	-0.932531249557017	0.351062044735701	0.590185773615563
SPAC26H5.03	183.50409860246	-0.23726450833604	0.162234079206361	-1.46248254063957	0.143609025324436	0.345282193604123
SPAC26H5.04	700.145653814925	-0.0208959932599978	0.223727619514836	-0.0933992562264408	0.925586381381681	0.969762710381422
SPAC26H5.05	2090.28686638298	-0.0959515013340703	0.0690818088082445	-1.38895467546905	0.164846532939069	0.375435831476645
SPAC26H5.06	137.719120044567	0.0216155143117712	0.16273229848013	0.132828667164746	0.89432888212119	0.952239465808859
SPAC26H5.07c	1461.38671475863	-0.0871320384404605	0.109671598805338	-0.794481336914913	0.426915269632145	0.663144556417629
SPAC26H5.08c	1208.18075400758	-1.6604746747425	0.164641191260516	-10.0854146039012	6.40940261984995e-24	8.17132522438471e-22
SPAC26H5.09c	1936.12755728503	-3.20475046572749	0.146252098000731	-21.9125093556707	1.9740075833227e-106	2.46040305185342e-103
SPAC26H5.10c	2576.49626903222	0.632541780813157	0.134086396707338	4.71741948733073	2.38854875683701e-06	3.76846477281221e-05
SPAC26H5.11	722.237197765911	-0.235825305409238	0.0942510660612894	-2.502096955125	0.0123460109393523	0.0581374243977828
SPAC26H5.12	955.872442951034	0.0833374281823686	0.0966535385671804	0.862228423478192	0.388561831490162	0.627011220571385
SPAC26H5.13c	131.031051619144	0.205526808541543	0.195415377445547	1.0517432723472	0.292917351893938	0.532680874879982
SPAC27D7.02c	540.899390957206	-0.157848964992521	0.119709478581059	-1.31860038873727	0.187302743687392	0.40530232592355
SPAC27D7.03c	2178.24170111042	-4.80979057226409	0.523097041998585	-9.19483420110241	3.75573336859476e-20	3.54632278077008e-18
SPAC27D7.04	17.2774456988887	-0.151994540837432	0.462721588405693	-0.328479467234561	0.742549166588249	0.870761656188032
SPAC27D7.05c	20.4973758303621	0.722809325334583	0.468392712414257	1.54316945199462	0.122789667082954	0.311446969988186
SPAC27D7.06	640.465728191076	-0.145437394809138	0.0969184423168749	-1.50061630513654	0.133454831598514	0.327695236612269
SPAC27D7.07c	167.81773162626	0.0845448964088166	0.152193212400066	0.555510295600935	0.578545669956461	0.774757183260109
SPAC27D7.08c	132.729380541291	0.125827438164217	0.190796143182331	0.659486277162178	0.509583555350635	0.730992935376633
SPAC27D7.09c	1035.92093371964	-1.64295960171691	0.264059420280297	-6.22193141215309	4.91071719750118e-10	1.81086328845132e-08
SPAC27D7.11c	14057.0491732456	-1.77845335945747	0.250979291819104	-7.08605617048003	1.37987822164382e-12	6.71828209162836e-11
SPAC27D7.12c	123.197617581595	-0.497093053810825	0.248059419206247	-2.00392734692941	0.0450778436340207	0.154439319146353
SPAC27D7.13c	138.931856657729	-0.382930647533103	0.198834887754795	-1.92587252597913	0.0541202927278372	0.176216125538078
SPAC27D7.14c	1782.71021691536	0.0417892336521513	0.0695521640648835	0.600832974990787	0.547951238744366	0.758394067463102
SPAC27E2.01	167.520662451575	-0.151322188102138	0.213975882687864	-0.707192727522841	0.479446717347701	0.705861550321492
SPAC27E2.02	92.0182997210001	0.232717527064947	0.229671199904775	1.01326386225803	0.310934143816759	0.54943556571426
SPAC27E2.03c	1811.89077871475	0.435205968468092	0.0974882680305225	4.46418812499401	8.03729245636637e-06	0.000109842996903674
SPAC27E2.04c	3.99734465899376	0.25728714590664	0.927954797912449	0.277262584864521	0.78157848667884	0.89291561327138
SPAC27E2.05	203.527830377488	0.266247623331378	0.170579210479984	1.5608445049206	0.118560443780163	0.304939614378033
SPAC27E2.06c	310.461848331665	0.10388131234517	0.20021992316401	0.518836041406706	0.603875082181565	0.792450939598972
SPAC27E2.07	218.06814470972	-0.202271268062599	0.191418414181496	-1.05669702116961	0.290649884937697	0.530833137490659
SPAC27E2.08	2800.46756085949	-0.362719211362646	0.112258238844218	-3.23111439389313	0.00123308578840415	0.00854793173897071
SPAC27E2.09	2606.75785822494	-0.00929330440036613	0.110825422763661	-0.0838553480656189	0.933171441544674	0.974070451919792
SPAC27E2.10c	220.158323174843	-0.119701520026342	0.153086190791537	-0.781922388998132	0.434260186290592	0.669215994303405
SPAC27E2.11c	1332.42916677627	-0.275339416433673	0.205485990740192	-1.33994252085925	0.180264032698369	0.396054425740263
SPAC27E2.12	0.353591963823919	1.8286765206448	8.58470990632142	0.213015528841369	0.831314850381808	NA
SPAC27E2.14	0	NA	NA	NA	NA	NA
SPAC27F1.02c	950.989878412779	0.127271509034389	0.115619162464868	1.10078213957882	0.270991486861813	0.50784735235958
SPAC27F1.03c	144.40001019	-0.121314827733878	0.217687058171219	-0.557290032549659	0.577329284699273	0.773911830984269
SPAC27F1.04c	118.938622590212	0.0847147652703332	0.192204646147056	0.440752952483355	0.659391856980126	0.82500101439473
SPAC27F1.05c	99.2252846141977	-0.436197360838457	0.274560827983794	-1.58870937286146	0.112126021873825	0.294218681396916
SPAC27F1.06c	346.211888084729	1.007771737753	0.165786545558894	6.07873054086284	1.21137724924944e-09	4.03706043707085e-08
SPAC27F1.07	1483.03467642702	0.276254591621169	0.109553506520641	2.52164079813474	0.0116808918551755	0.0555719613229299
SPAC27F1.08	571.672445796906	0.120340328322646	0.12527576753163	0.96060340075156	0.336751618122963	0.575441756002825
SPAC27F1.09c	1515.76566662361	0.178997938002368	0.0776397498796864	2.30549349115305	0.0211389508683508	0.0881742396665006
SPAC27F1.10	0.231119987193155	0	8.89301782869215	0	1	NA
SPAC29A4.02c	4836.38113065962	0.574700676319157	0.144154997102436	3.9866857748315	6.7002668472597e-05	0.000692772876625698
SPAC29A4.03c	343.09403615354	-0.0313959292203208	0.116826423853484	-0.268739966394038	0.788129794021652	0.895597787722576
SPAC29A4.04c	2346.61283423935	0.515129041391262	0.105003323726718	4.90583557842356	9.30304342326074e-07	1.63775611903279e-05
SPAC29A4.05	270.08638957411	0.227398684575039	0.139788757987762	1.62673084623118	0.103794274460437	0.280208864284073
SPAC29A4.06c	159.32471048585	-0.149103765387599	0.164761182006691	-0.9049690198359	0.365481799922593	0.605605577537251
SPAC29A4.07	37.0825672624742	0.47739967092829	0.313738307070249	1.52164928594899	0.128096981127461	0.32085826330758
SPAC29A4.08c	715.241569423786	0.223243380323342	0.0875087735602034	2.55109712136186	0.0107384396729863	0.0518774853039152
SPAC29A4.09	213.109041173658	-0.00234129046296915	0.13943780519256	-0.016790930262678	0.986603405480419	0.997325616050928
SPAC29A4.10	273.667074057891	0.068334485701783	0.128975112056348	0.529826914761106	0.596231942424442	0.786728237389186
SPAC29A4.11	1215.92802035898	-0.0819433901042352	0.153973578921942	-0.532191241367308	0.594593548565073	0.78523140382656
SPAC29A4.12c	2004.15436186389	-1.78599213346965	0.746535325703753	-2.39237457622787	0.0167397484375204	0.0734582567754694
SPAC29A4.13	97.2426768438914	-0.216768994838284	0.240397687602222	-0.90170998315493	0.367210948427297	0.606535550118981
SPAC29A4.14c	155.141259470617	0.00448258813373846	0.161402382429072	0.0277727507257109	0.977843399347393	0.993142122674862
SPAC29A4.15	1266.73617832153	0.391789614901937	0.104708502584049	3.74171729356411	0.000182767051091294	0.00166035606763986
SPAC29A4.16	1702.08055854284	0.614126811001447	0.0910062946388356	6.74817949064566	1.49711675796636e-11	6.34696029635805e-10
SPAC29A4.17c	78.5943286835322	-0.0920000542433197	0.357909981039452	-0.257048026367218	0.79714169861854	0.90126760990398
SPAC29A4.18	386.412247179167	-0.185631280693492	0.139999657105186	-1.32594096679838	0.184859251966675	0.402653126113058
SPAC29A4.19c	386.485663452019	-0.088577023183316	0.125855360529969	-0.703800162427123	0.481557232551746	0.707517280715709
SPAC29A4.20	553.758782270167	0.32571825853644	0.112803463674399	2.88748454991246	0.00388335677312996	0.022533593491756
SPAC29A4.22	38.0429656919218	-2.7975879567212	1.69257218266025	-1.65286183087576	0.0983589868234164	0.269955564883584
SPAC29A4.23	0.904658034388484	-2.38805996833175	2.33434248021089	-1.02301182820269	0.306302253324083	NA
SPAC29B12.01	2457.83005098276	-0.039358536034912	0.0590152732308141	-0.666921186333869	0.504822477290663	0.726571288331504
SPAC29B12.02c	742.773304308793	0.0665788090431487	0.101419129593964	0.656471903374637	0.511520539692453	0.732826667439855
SPAC29B12.03	462.508060921204	-0.10380461122775	0.193090867906023	-0.53759461725695	0.59085694717535	0.782951412884707
SPAC29B12.04	6949.17191734928	-0.407321983415806	0.153102330389765	-2.66045580350641	0.00780349679358169	0.0400588072632629
SPAC29B12.05c	25.5226843473182	0.15641357809888	0.36662268045377	0.42663366572217	0.669646172858263	0.831321703038386
SPAC29B12.06c	220.983349033738	0.167530805226434	0.146268875233671	1.14536195727762	0.252059250376135	0.484861358483463
SPAC29B12.07	2528.35185594779	0.305985241147617	0.0625964483204786	4.88822048786294	1.0175153425751e-06	1.77623406580617e-05
SPAC29B12.08	701.202578134883	0.390426617395119	0.132763318245209	2.94077176252867	0.00327395669715318	0.019694303220713
SPAC29B12.10c	959.267468141161	1.35609275585094	0.152515373969843	8.8915151341994	6.02812205949808e-19	4.87886450321974e-17
SPAC29B12.11c	208.311138156923	0.0652691415456897	0.187732424984231	0.347671115158567	0.728087191690602	0.864109575055387
SPAC29B12.12	4.25788295813293	2.09115915996789	1.03523415475666	2.01998663815282	0.0433847735403695	0.149874672230367
SPAC29B12.13	188.877821327238	-1.35588875462664	0.372213738369333	-3.642769234061	0.000269720626771117	0.00233134389186907
SPAC29B12.14c	531.582274830624	-1.16316548568623	0.179599786845417	-6.47643021251117	9.39180239739281e-11	3.75190465003538e-09
SPAC29E6.01	366.591939901586	-0.456702349305275	0.210576817066317	-2.16881590133184	0.0300966635146849	0.114857567068902
SPAC29E6.02	342.889257397811	0.0691744998334616	0.113139996930789	0.611406237493339	0.540930674292131	0.754663076379798
SPAC29E6.03c	1071.17022780195	0.0503388324177087	0.101443082338919	0.496227354858245	0.619734013253657	0.801757518909243
SPAC29E6.04	72.9226052098658	0.235593882110123	0.265926302683168	0.885936741619785	0.375651615916215	0.614612987763153
SPAC29E6.05c	111.171339953329	-0.00770498033017078	0.212012486899466	-0.0363421062733177	0.9710095761486	0.989426369940823
SPAC29E6.06c	1077.64633813466	0.239425945803809	0.121842856349642	1.96503884574692	0.0494097416867853	0.164575900690564
SPAC29E6.07	0	NA	NA	NA	NA	NA
SPAC29E6.08	1346.34810635913	-0.483587283632878	0.185660269107422	-2.60468912362223	0.00919576543794416	0.0458831146591417
SPAC29E6.09	171.966033273039	-0.0455322393705059	0.195448167163627	-0.232963245607654	0.81578994632637	0.910043600612249
SPAC29E6.10c	988.32604093	0.124070955578996	0.0948413367031648	1.30819492735867	0.190807202187276	0.409896754233404
SPAC2C4.03c	111.456213281117	-0.0283919446571873	0.180334189974142	-0.157440719706332	0.874897523912842	0.942174074481567
SPAC2C4.04c	109.988988073845	0.0309134121371987	0.187269526736631	0.165074439370342	0.868885391414871	0.939107485136573
SPAC2C4.05	205.181647612016	0.296017886540708	0.144877592872058	2.04322753210099	0.0410299194871072	0.143739727887551
SPAC2C4.06c	117.746597532787	0.202822483224761	0.187199358786672	1.08345714717908	0.278605561846675	0.51767139577474
SPAC2C4.07c	688.143910164521	0.305381119733486	0.211019155829933	1.44717250210024	0.147848615976221	0.351542378772915
SPAC2C4.08	43.7290980210136	0.00617460623181845	0.326944020362493	0.018885820957889	0.984932190761489	0.997118789932582
SPAC2C4.09	173.601735024579	-0.166145638951309	0.164983463712616	-1.00704419226352	0.313913537895782	0.553098436009757
SPAC2C4.10c	77.1562188813096	0.189365470531488	0.255904801821729	0.739984045564748	0.459309675196096	0.689018778035537
SPAC2C4.11c	222.383992275347	0.304318576892985	0.162470602347328	1.87306855822702	0.061058918453563	0.193549938861956
SPAC2C4.12c	105.070358475656	0.226023924123989	0.226774773208605	0.996689009654856	0.318915485965518	0.558909254369265
SPAC2C4.13	173.917758961345	0.26966550378889	0.17857730559966	1.51007712252886	0.131023746284095	0.324797130804486
SPAC2C4.14c	178.550302145544	-0.101022657146981	0.145288824988239	-0.695322968956206	0.486852922978392	0.712520912573156
SPAC2C4.15c	369.723868234861	0.29035108590807	0.134304408950051	2.16188796911392	0.030626812562321	0.116240131478919
SPAC2C4.16c	4445.83547520277	0.618718758586436	0.116197646654406	5.32470989216008	1.01114285691441e-07	2.29143355792386e-06
SPAC2C4.17c	1289.820181213	-0.390910016284848	0.170039597838033	-2.2989351965958	0.0215086194146674	0.0890445456066984
SPAC2E12.02	997.805063115712	0.037603768005812	0.204936127829244	0.183490184986534	0.85441341928429	0.931520205834785
SPAC2E12.03c	171.343346399854	-0.578170720462636	0.211179504962874	-2.73781643992527	0.00618485864714606	0.0330398068077851
SPAC2E12.05	198.237100520108	-0.602883849634222	0.323049214172723	-1.86622911675582	0.0620093170527604	0.195921670153931
SPAC2E1P3.01	302.516119575457	-0.471973942805742	0.327576566462391	-1.44080496325713	0.149639790885686	0.35403361533816
SPAC2E1P3.02c	41.3054039238762	0.326931407887209	0.393233497394688	0.831392569690135	0.405751895219337	0.642767110067847
SPAC2E1P3.04	680.088795593104	-0.666426462069561	0.0902429071355046	-7.38480710809643	1.52674564762208e-13	8.06328718303458e-12
SPAC2E1P3.05c	341.151960307775	-0.768060216347159	0.277335394063944	-2.76942731720017	0.00561549318743535	0.0305373067575018
SPAC2E1P5.01c	290.866460183387	-0.145628467775379	0.14400179330497	-1.01129620981152	0.311874679581413	0.550283975977171
SPAC2E1P5.02c	19.747514757696	0.489463703783724	0.508026553374061	0.963460867415194	0.335316293331873	0.574357250998508
SPAC2E1P5.03	267.862912830867	0.476934806737148	0.240048162110929	1.98682965344576	0.0469412773205505	0.158214191596361
SPAC2E1P5.04c	140.561967339837	-0.0839350437906947	0.183192737849909	-0.458178881847725	0.646823930692691	0.817980263002607
SPAC2E1P5.05	422.408314261585	0.357179490219995	0.172685191155696	2.06838518016264	0.0386038176517759	0.137867616966113
SPAC2F3.01	231.332687127457	0.30380413302123	0.144759920799746	2.09867573388284	0.0358454951931962	0.130560564607831
SPAC2F3.02	194.067041066849	0.181821088287597	0.169900596046525	1.07016156810779	0.28454658998234	0.52435607574397
SPAC2F3.03c	551.611311468857	0.491262678619851	0.146609864283838	3.35081599740629	0.000805738213772567	0.00603528912046952
SPAC2F3.04c	91.906631352031	0.116050502286102	0.209945967081326	0.552763665334651	0.5804252518134	0.775445309678952
SPAC2F3.05c	515.958908316196	0.01345240589774	0.353431734132093	0.0380622468176903	0.969638052159202	0.988499042876147
SPAC2F3.06c	1966.38031808442	0.245577102560428	0.0743101271218104	3.30475955394174	0.000950579127313075	0.00688598466996157
SPAC2F3.07c	1.37059352037504	0.201285268974682	2.31977041528916	0.0867694784139194	0.930854748792722	NA
SPAC2F3.08	1056.73742087262	-0.256019013430496	0.242580529716529	-1.05539803103601	0.291243323023434	0.531487083186542
SPAC2F3.09	1684.68344620075	-0.031417297646953	0.145414986386542	-0.216052680866328	0.828946683751566	0.917730032750807
SPAC2F3.10	661.421198357099	-0.0728670652069582	0.0832689652735681	-0.875080709452364	0.381529992435817	0.620714416767439
SPAC2F3.11	365.468365288519	0.351954193997605	0.124071513961101	2.83670427450372	0.00455818094769671	0.0256840720307829
SPAC2F3.12c	174.241770859321	0.226151572883038	0.162566956600248	1.39112878540959	0.16418637740707	0.375000194644304
SPAC2F3.13c	193.183530310386	0.267143582955266	0.171722236898711	1.55567262446528	0.119785959447892	0.306573346726597
SPAC2F3.14c	177.657050023235	0.112031019706077	0.172159429100981	0.65073995825326	0.515214364456494	0.735076904600016
SPAC2F3.15	320.643761386016	0.184902857462177	0.118911534464602	1.55496149549075	0.119955239915476	0.306754638963169
SPAC2F3.16	726.443921672084	-0.200523024939004	0.144465321975141	-1.38803570432986	0.165126173187798	0.375571646462175
SPAC2F3.17c	117.617973423835	0.0121780455375321	0.20863524157962	0.0583700310902877	0.953453885783756	0.982276077132526
SPAC2F3.18c	93.3732260072642	-0.416493124155921	0.225386831927889	-1.84790353807881	0.0646162986191408	0.201243764614935
SPAC2F7.02c	198.731926452459	0.251759024438803	0.167857024027482	1.49984205842696	0.133655319809849	0.327901494745037
SPAC2F7.03c	881.025672425589	-0.0119771125168801	0.153707267425246	-0.0779215759769137	0.9378904364431	0.976795637741179
SPAC2F7.04	224.873986158597	0.220578956234341	0.177750498234331	1.24094704895594	0.214625310482801	0.440851989099807
SPAC2F7.05c	1368.72168779863	0.420886958018401	0.119908731195989	3.51006097571383	0.000448003945655678	0.00361652926078521
SPAC2F7.06c	100.627881105951	-3.13205743319352	0.609729121283655	-5.13680144815724	2.79453932108435e-07	5.63610648834876e-06
SPAC2F7.07c	743.655018237492	-0.0271410784383024	0.0887241273202632	-0.305904146459875	0.75967762879034	0.881271377195093
SPAC2F7.08c	457.785531894659	-0.0143844290502525	0.123143382331328	-0.116810410579352	0.907010293783397	0.960011946369063
SPAC2F7.09c	188.792767101056	-0.432142915754164	0.19213344792642	-2.24918107918231	0.0245009777495778	0.0981298800355841
SPAC2F7.10	222.58299202494	0.122556001174901	0.140063451398484	0.875003435594525	0.381572036366505	0.620714416767439
SPAC2F7.11	581.718685383791	0.0188879508312605	0.196695265781716	0.0960264638612171	0.923499554558679	0.968734089212201
SPAC2F7.13c	786.917606761919	0.370389694423574	0.112423300455247	3.29459901038055	0.000985622156685226	0.00708465660952979
SPAC2F7.14c	153.666133072162	0.241356435233637	0.135384072689096	1.78275354286248	0.0746264312294313	0.222464001456748
SPAC2F7.15	225.580060748764	0.226967777116746	0.139593250033008	1.62592229253978	0.103966187148863	0.280436920782378
SPAC2F7.16c	1159.54271601997	0.131060106803563	0.0807707966345093	1.62261748384895	0.104671200629337	0.281532551714299
SPAC2F7.17	182.915498626971	-0.148364165674455	0.146954815606136	-1.0095903632862	0.312691588490724	0.551569198832208
SPAC2G11.02	691.764202778692	0.250288786807696	0.105111603220411	2.38117181300011	0.0172576606788095	0.0752853217537592
SPAC2G11.03c	539.318827669677	-0.0586690089118971	0.101539466587221	-0.5777951262084	0.563402446169015	0.76574174826411
SPAC2G11.04	101.52536004764	0.129013353477616	0.22266606615317	0.579402850674468	0.562317381069088	0.765099772941501
SPAC2G11.05c	132.650993998387	-0.14837134396075	0.191861461672068	-0.773325412345433	0.439329819927438	0.67319875302185
SPAC2G11.06	360.197735499429	0.0205064625784292	0.110957247216625	0.184814089145469	0.853374856686756	0.93122607369495
SPAC2G11.07c	2545.30056028678	0.16627965843982	0.0809604918246105	2.05383705919229	0.0399914647946628	0.141365177878808
SPAC2G11.08c	42.678790588995	0.118134858626652	0.27197808130603	0.43435433494998	0.664031152973168	0.827317502064931
SPAC2G11.09	1074.76274308905	-0.297135638830189	0.0922113932255082	-3.2223310855257	0.00127152113436301	0.00877532636694384
SPAC2G11.10c	189.783923909568	-0.114176185969103	0.156800858411843	-0.728160464971533	0.466515363930642	0.696031541301355
SPAC2G11.11c	414.071509866625	0.104962623268795	0.101780156657806	1.03126804590888	0.302415138638657	0.542021315928391
SPAC2G11.12	642.965689784144	0.0362148481879658	0.0886815049241571	0.408369797275518	0.683002203679839	0.839289111172459
SPAC2G11.13	419.696150477064	-0.188237184179828	0.217684143967722	-0.864726207195595	0.387189081706173	0.62609298318445
SPAC2G11.14	927.463808262155	0.0298619753913998	0.156680450729674	0.190591584670136	0.848845583797076	0.929375558366721
SPAC2G11.15c	137.828023116775	0.0365702475249053	0.191178806837577	0.191288187900319	0.848299814909789	0.929375558366721
SPAC2H10.01	141.669066577591	0.00482155012180426	0.247572233601772	0.0194753266618739	0.984461919781571	0.99693966267123
SPAC2H10.02c	149.497763244064	-0.0145259436956457	0.171581535769873	-0.084659130893478	0.932532388094475	0.973947065747846
SPAC2H10.04	0.091888505200714	0	8.89301782869216	0	1	NA
SPAC30.01c	2636.89886037185	-0.0256941287181777	0.103941690659782	-0.247197525411422	0.804755360325903	0.904297765155252
SPAC30.02c	145.775439364368	0.0582910418701431	0.17615916716519	0.330899849313444	0.740720135793957	0.869826245763698
SPAC30.03c	172.870416023753	-0.0992796666441614	0.151025057523395	-0.657372149179828	0.510941655064543	0.732502506179487
SPAC30.04c	3314.59188907182	-0.116811859855648	0.0832587058484819	-1.40299874547928	0.160617213041228	0.36976966075838
SPAC30C2.02	246.647515710678	0.801537895871977	0.153552939174429	5.21994499214026	1.78976281828864e-07	3.91361469599115e-06
SPAC30C2.03	32.4362060394416	-0.234396638895736	0.39138642857584	-0.598888008837323	0.549247568253739	0.758728059164329
SPAC30C2.04	1582.88324833281	0.553936648194877	0.12029375962397	4.60486603732766	4.12731460758317e-06	6.18303476789864e-05
SPAC30C2.05	86.2719100933746	-0.120797357100216	0.213256563877963	-0.566441449227059	0.571093724644141	0.771360227997895
SPAC30C2.06c	216.347709312198	0.192908544265613	0.165673432571737	1.16439033869889	0.244265861088173	0.476601392079366
SPAC30C2.07	776.591953921503	0.0699467550080902	0.093191516339997	0.750569984856761	0.452911490585364	0.684087350782353
SPAC30C2.08	882.837429176404	0.0934626657508803	0.0760083646962074	1.22963658176879	0.218833224798212	0.446039345673209
SPAC30D11.01c	944.418931608997	-0.882553272347028	0.205002861963704	-4.30507781156384	1.66927052060144e-05	0.000209313760249259
SPAC30D11.02c	0.757153937951499	0	3.20955364511252	0	1	NA
SPAC30D11.03	614.142330155197	0.417123683728627	0.108444920810122	3.84641051524188	0.000119860877810806	0.00115809765971619
SPAC30D11.04c	1787.10445367039	0.231234174075007	0.116293450324956	1.988367990019	0.0467710063070722	0.157725601355884
SPAC30D11.05	62.8669630156458	0.213349365581341	0.253615916448909	0.841230190000007	0.40021899064778	0.637792173712899
SPAC30D11.06c	299.578820908198	-0.0302936674509335	0.143634796047893	-0.210907581480692	0.832959388029121	0.921344623344153
SPAC30D11.07	63.4056211201951	0.333064473224732	0.27132319926938	1.22755619173594	0.219613615636852	0.446535743115453
SPAC30D11.08c	464.970552848721	0.195070918239617	0.116430427978846	1.67542902337402	0.0938500860950002	0.262864600693951
SPAC30D11.09	330.631971858119	0.451812095376398	0.160218002487827	2.81998332497452	0.00480261450842606	0.026867049925055
SPAC30D11.10	367.43391861714	-0.0744976506891087	0.130082944222519	-0.57269345442915	0.566852270153823	0.768820423477983
SPAC30D11.11	776.142413469196	-0.120305710474069	0.0889097314055357	-1.3531219650786	0.176016669564146	0.39078585134441
SPAC30D11.12	2063.6770525463	0.585246071532713	0.157445415569256	3.71713631303085	0.000201493740307406	0.00181198988397656
SPAC30D11.13	152.415243763703	-0.138958220218775	0.194404842343479	-0.714787854786356	0.474740140998858	0.702354507069484
SPAC30D11.14c	592.26141486149	0.201744981974941	0.10488493345526	1.92348867781852	0.0544187070647637	0.177095238865591
SPAC31A2.02	61.1512987622498	0.12356572727902	0.242238626594941	0.510099190273398	0.609981972458384	0.795439977476596
SPAC31A2.03	264.416081818139	-0.238031347603313	0.134138205039161	-1.77452313107828	0.0759766594561945	0.225255252964322
SPAC31A2.04c	451.945183540058	0.158284420132748	0.131437544596547	1.20425575978773	0.228490740228864	0.458157751964697
SPAC31A2.05c	650.039480930587	-0.461522871694225	0.119146553400383	-3.87357299495953	0.000107251263131595	0.00104927766379294
SPAC31A2.06	518.621685160692	-0.122935851029951	0.108384083090823	-1.13426111587745	0.256685034612609	0.49144735351944
SPAC31A2.07c	568.18471205955	0.401398234757669	0.136218215084861	2.94672951416672	0.00321153989396359	0.0193375039798851
SPAC31A2.08	119.747726717539	-0.297318305050408	0.192291130903746	-1.54618834292068	0.122059087969714	0.310349499718447
SPAC31A2.09c	230.109333633322	0.182821369528087	0.126039309139938	1.45051072380209	0.146916150929331	0.351030249599132
SPAC31A2.10	248.04620880441	0.0062017442048577	0.144469817543477	0.0429276115268251	0.96575923821764	0.988079000077179
SPAC31A2.11c	202.803632461937	0.201512485988356	0.148238066510589	1.35938420361116	0.17402487401324	0.388857301846724
SPAC31A2.12	704.118590370849	0.0418948155767645	0.186935739005351	0.224113461661632	0.822669017994087	0.91466800332541
SPAC31A2.13c	54.1650801531473	0.319303238446385	0.324322842130508	0.984522817908387	0.324858517903476	0.564541388782178
SPAC31A2.14	750.539970176442	-0.0893968044952058	0.0992474695317209	-0.90074643632736	0.36772315273569	0.606915038709361
SPAC31A2.15c	132.247985926222	-0.0998291129374038	0.1770580154364	-0.563821483547933	0.572875629406996	0.772594876101364
SPAC31A2.16	554.089877549929	-0.0382901802053384	0.0982748142165235	-0.389623531833657	0.696814948765365	0.846059281757374
SPAC31F12.01	795.521054662505	-0.159303856330316	0.0857421155260881	-1.85794175187858	0.0631772864426213	0.198048716856346
SPAC31G5.01	233.612147524754	0.40469842718898	0.15057815596365	2.68763038436116	0.0071961002076048	0.0374341373070059
SPAC31G5.02	151.267347482995	-0.227886224750376	0.233518691109206	-0.975880019145038	0.329123924783614	0.568486779171696
SPAC31G5.03	3331.0971659214	0.60937351967319	0.138400083803458	4.40298519283097	1.06771455892157e-05	0.000141574407046792
SPAC31G5.04	1440.19081721244	-0.570430566209748	0.147657722156293	-3.86319494760971	0.000111913624547886	0.00108975891903504
SPAC31G5.05c	916.858645351648	-0.309228516047676	0.119368382504228	-2.59053955126453	0.00958256094619668	0.0473205386820108
SPAC31G5.06	24.4440686440869	-0.109336702950395	0.39704892763791	-0.275373374261081	0.783029397872908	0.893427778536992
SPAC31G5.07	21.7070241231558	-0.743140214960262	0.442652453797414	-1.67883450907147	0.0931843010298048	0.261705526821876
SPAC31G5.08	109.752698717772	0.266349490542857	0.166367828548071	1.60096752399396	0.109384112342171	0.290077356645281
SPAC31G5.09c	481.517798043453	-2.43060748784234	0.247560508744832	-9.81823595437688	9.39735441008e-23	1.12623678237728e-20
SPAC31G5.10	52.5306130291995	0.531599768862947	0.352451766316945	1.50829083485115	0.131480107893649	0.325410656232414
SPAC31G5.11	841.423326197593	0.128996614890098	0.101278371266046	1.27368374192393	0.202775520581795	0.42634853045403
SPAC31G5.12c	127.00097003979	-0.263918611963669	0.217869568325739	-1.21136060438272	0.225757231046165	0.454603709042364
SPAC31G5.13	717.158869452704	0.405498846724569	0.123893720979101	3.27295720493351	0.00106428590263967	0.00754565386262844
SPAC31G5.14	1390.0216139362	-0.358775446126758	0.225460907797332	-1.59129779806113	0.1115425721343	0.292934390872716
SPAC31G5.15	565.616112806292	-0.1813684958106	0.146687902906506	-1.23642435549848	0.216300867541509	0.443225401751694
SPAC31G5.16c	556.508092725078	-0.0451279048863885	0.132602712646811	-0.340324145604677	0.733612435651098	0.865991729397129
SPAC31G5.17c	1583.74028832951	0.61138543185297	0.0993829659194995	6.15181310193735	7.66021182307021e-10	2.66695195985327e-08
SPAC31G5.18c	241.791124415337	0.0496149286920309	0.31044375501416	0.159819380775651	0.873023356668191	0.941110899790651
SPAC31G5.19	981.831164188557	0.09566961320045	0.111431519550145	0.858550736691675	0.390588427108872	0.628606613758468
SPAC31G5.21	167.198180765386	-0.275678656935152	0.182322350529111	-1.51203983568177	0.130523728809796	0.324461060208476
SPAC323.01c	111.45414978335	-0.0336319608038625	0.249377334203719	-0.134863743376084	0.892719606194222	0.951773259650323
SPAC323.02c	645.523569551467	0.0250829847041157	0.10374244379656	0.241781317136733	0.808949616240656	0.906885052781393
SPAC323.03c	183.458969400225	-0.730649558712362	0.150066017612158	-4.86885419056504	1.12247189661051e-06	1.93774095835919e-05
SPAC323.04	516.02516436157	-0.865828102595918	0.0947694049697988	-9.13615636683422	6.47114442186024e-20	5.93061353485779e-18
SPAC323.05c	57.4258423596237	0.666766378699685	0.302575434703234	2.20363685291785	0.0275498933577126	0.107575774063449
SPAC323.06c	171.310944533379	-0.0877850445328798	0.199957071127355	-0.439019455715915	0.660647439006959	0.82599115520749
SPAC323.07c	493.332673081275	-0.12159584706551	0.187680199337788	-0.647888522574838	0.517057054666081	0.735556887223721
SPAC323.08	60.8233668440927	0.229986164882739	0.259978237939761	0.884636216882232	0.376352866762191	0.61504325935763
SPAC328.01c	1468.35121434155	0.307202130068742	0.0712592396135566	4.31104979136347	1.62481310206491e-05	0.000204976422106651
SPAC328.02	458.466107408436	-0.0779308115224139	0.126277360040452	-0.617140012251201	0.53714237893805	0.751270962628433
SPAC328.03	3161.35444784556	0.511969862894369	0.267729096265581	1.91226829670581	0.0558417900256459	0.180688491920989
SPAC328.04	356.825040609606	0.330696789334923	0.235085883529606	1.40670628269892	0.159514501983273	0.367788372343483
SPAC328.05	192.420216056257	-0.38081713488973	0.154074963726474	-2.47163540188001	0.013449660775952	0.0620876192264689
SPAC328.06	1532.1443464586	0.198762913260756	0.109428663742902	1.81636973771097	0.0693136741391536	0.211539087774341
SPAC328.07c	366.015562510541	-0.249199411250078	0.136829739750864	-1.82123719378414	0.0685708089292255	0.209794200375301
SPAC328.08c	80.3012206089096	-0.634851733969892	0.210659539746033	-3.01363866424116	0.00258135047114225	0.0161353822830075
SPAC328.09	301.858840071817	-0.471025141496004	0.131567392024195	-3.58010548243887	0.000343455534359279	0.00288077374175912
SPAC328.10c	2865.32083285319	0.659310752986796	0.126630002572558	5.20659195761303	1.92340398445981e-07	4.16203251081721e-06
SPAC32A11.01	399.92488787205	-1.00688172294522	0.134806731194406	-7.46907601737774	8.07598775525745e-14	4.41487330620741e-12
SPAC32A11.02c	4407.48723686355	-0.15017596183397	0.540713622276873	-0.277736597797553	0.781214564433426	0.892816645066773
SPAC32A11.03c	801.912559734333	0.113983053304787	0.150835747956911	0.755676653901352	0.449843084761012	0.681012377523612
SPAC32A11.04c	2176.52425129346	0.0681236621302417	0.0757194316269721	0.899685333955614	0.368287730390824	0.607323683874922
SPAC343.01c	285.9966998945	0.269057201584219	0.140943785872071	1.90896817422253	0.0562661973616411	0.181590337627005
SPAC343.02	155.888587338778	0.0159707216951499	0.182614255589636	0.087456051246288	0.930309017551234	0.973092614531603
SPAC343.03	27.6544432417434	-0.54407310369426	0.415971000001643	-1.30795921757072	0.190887142252683	0.409927177987155
SPAC343.04c	602.715154797674	0.189747069046813	0.138428521621344	1.37072235421141	0.170461523551053	0.383369258307529
SPAC343.05	2159.33770578276	-0.0582503183086586	0.108737297610587	-0.535697682291739	0.592167505702518	0.783854693189909
SPAC343.06c	497.612384322313	-0.0274928668174828	0.256652903356042	-0.107120809692705	0.914693138407526	0.964366035959347
SPAC343.07	9.80660631785838	-1.35841986743149	0.798235369419958	-1.70177859748133	0.0887968800560994	0.253380108291947
SPAC343.08c	32.0322206713187	0.626365779007824	0.337417065934829	1.85635476757066	0.063403007484218	0.19855655409128
SPAC343.09	470.435659215317	0.469034735071597	0.137174300195293	3.41926100154213	0.000627914658521768	0.00486246341381122
SPAC343.10	715.896660679903	-0.0136896511098052	0.134115009445777	-0.102073967458057	0.918697964025445	0.966231378333165
SPAC343.11c	1394.57269123368	-0.00256572956373529	0.0875887585672815	-0.0292929093379537	0.976630982005918	0.992687154673255
SPAC343.12	2259.60978932068	-1.22790242728184	0.616051387811115	-1.9931818214787	0.0462415409416018	0.156873861267318
SPAC343.13	154.361561380757	-0.00241254433565197	0.18615864450996	-0.0129596148596951	0.98966001282657	0.999280816580554
SPAC343.14c	535.26297658268	0.303425754257164	0.117111479041741	2.59091386036562	0.00957214478899009	0.0473065870935656
SPAC343.15	207.789638009312	0.0548235756342959	0.163238992768465	0.335848529230125	0.736985092451789	0.867074022306881
SPAC343.16	2996.42353123718	-0.324699582458591	0.0801364660633724	-4.05183305939416	5.08179205160955e-05	0.000544153403189531
SPAC343.17c	268.036602545785	0.304417967794033	0.154990631754824	1.96410560010868	0.0495178469255454	0.164847875021367
SPAC343.18	77.9798795325529	0.0866614529484029	0.224884096441689	0.385360522685399	0.699970326618148	0.847690453844597
SPAC343.19	377.736980197285	0.131304824063413	0.125158551859499	1.04910788845507	0.294128465883128	0.533723222378656
SPAC343.20	38.9125289421975	0.203489384475893	0.42572791735756	0.477979893211905	0.632664516045154	0.80936634344865
SPAC343.21	0.853797680094539	1.63895317750714	2.73156560377924	0.600005057626872	0.548502864853849	NA
SPAC3A11.02	421.561705428992	0.00797148518222146	0.111702157223378	0.0713637532199167	0.943108256770242	0.978922494369112
SPAC3A11.03	75.4174831278389	0.400323490125958	0.223465333131356	1.7914344230326	0.0732236091074837	0.219917846726669
SPAC3A11.04	74.3871656679919	0.190631903140445	0.286400068789374	0.665614027071482	0.505657838239489	0.727274024166621
SPAC3A11.05c	238.155420274781	-0.0328150533442071	0.181557733692191	-0.180741699496211	0.85657032631226	0.931944718455367
SPAC3A11.06	355.303934194957	-0.115062117597847	0.234472004647143	-0.490728595812552	0.623618418479043	0.803969793951468
SPAC3A11.07	4028.08259146942	-0.53608074444486	0.0990391826694222	-5.412814706218	6.20416823617834e-08	1.49550402639585e-06
SPAC3A11.08	349.324080338799	0.163246226153301	0.124278587911694	1.31355070005539	0.188997448544545	0.407426296336998
SPAC3A11.09	599.469780162648	0.561618345075177	0.15340206171128	3.66108733357316	0.00025114712516739	0.00219208527176915
SPAC3A11.10c	2133.3380722552	-0.903192866209898	0.265007729351186	-3.40817555933622	0.000653988040849036	0.00503789056930926
SPAC3A11.11c	237.177558772187	-0.180928578576943	0.144228946777082	-1.25445399567802	0.209677037081528	0.433884745605804
SPAC3A11.12c	1243.10952040783	0.333359928043924	0.0755626603350737	4.41170184540457	1.02561281015643e-05	0.000136573056258437
SPAC3A11.13	184.381451790464	0.20234842440274	0.154321699176545	1.31121174457295	0.189786235534227	0.407984760210176
SPAC3A11.14c	307.572622270087	-0.119728930258286	0.1346701165382	-0.889053439144566	0.373974360545982	0.613203930196583
SPAC3A12.02	144.372102427028	-0.351546938457042	0.178541406684688	-1.96899388766377	0.0489537929870921	0.163319078102547
SPAC3A12.03c	136.547510880358	0.283423963310278	0.190804196235862	1.48541787288538	0.137433164028091	0.334694598758525
SPAC3A12.04c	146.180739895396	0.241445226439301	0.150783690264871	1.60126885086292	0.10931738501664	0.290023815846616
SPAC3A12.05c	992.601307714915	0.109179687055601	0.0753590107565099	1.44879405872733	0.1473951034796	0.351030249599132
SPAC3A12.06c	802.228322366088	0.0479609341963806	0.255476643562032	0.187731189543107	0.851087379224807	0.930102655101576
SPAC3A12.07	207.640323811413	0.296335735103547	0.140774421091293	2.10503962869342	0.0352878586359535	0.129133256030101
SPAC3A12.08	90.6958017388732	-0.463880158056387	0.292059285467099	-1.58830820021521	0.112216664124655	0.294233438993453
SPAC3A12.09c	57.7732952055062	0.520943052172324	0.253249947126697	2.05703123764801	0.0396832211734091	0.140594561883278
SPAC3A12.10	3628.71856386322	0.623056183441038	0.140312885912102	4.44047729038478	8.97595770866804e-06	0.000120556397500903
SPAC3A12.11c	378.488907802633	0.316354376804246	0.136669273404689	2.31474397224236	0.0206269477728177	0.0866220609974392
SPAC3A12.12	141.573967022489	-0.0748614774535122	0.19551148426142	-0.382900665586552	0.701793417840474	0.849216245745183
SPAC3A12.13c	432.028932941807	0.567966043809094	0.147236747994261	3.85750195889435	0.00011455176152538	0.00111370760971321
SPAC3A12.14	443.256808860584	0.0191828684694899	0.118802785902507	0.16146817032752	0.871724678777946	0.940890778018071
SPAC3A12.15	408.795059341391	0.296141265871633	0.122864893724222	2.41030010196679	0.0159394033871663	0.0707509700205272
SPAC3A12.16c	141.817399475484	0.221724756325182	0.189213167146229	1.1718251941411	0.241267245394672	0.473866206523667
SPAC3A12.17c	189.767674303531	-0.288187511279095	0.164305415689279	-1.75397451185719	0.079434874626713	0.233508555978149
SPAC3A12.18	3175.0749848633	-0.442574539066346	0.0867118347692574	-5.10396925914496	3.32602325815228e-07	6.60120284866402e-06
SPAC3A12.19	54.7873421552239	0.0806580330473052	0.277872131925485	0.290270321418683	0.771609441947741	0.887194924262687
SPAC3C7.01c	536.719890785133	0.0101180884812558	0.154649622616804	0.0654258853662172	0.947834914686881	0.980074006477402
SPAC3C7.02c	695.648684764384	-0.0998391370300873	0.709447004103969	-0.140728111405846	0.888084736402142	0.949909479568828
SPAC3C7.03c	148.584776204216	-0.26707219786138	0.219069187887096	-1.219122599747	0.222797663364033	0.450949996130125
SPAC3C7.04	977.508308087083	-0.252204514391364	0.10927732472739	-2.30793089985072	0.0210029801052643	0.0877871039678117
SPAC3C7.05c	955.079205891021	-0.183402976819098	0.55764068509734	-0.328890953835414	0.742238112095362	0.870761656188032
SPAC3C7.06c	259.19473508189	-0.424723005565099	0.157891415922843	-2.6899689453203	0.00714586685038224	0.0372661441101106
SPAC3C7.07c	146.946433046612	-0.359605846158022	0.186474295556931	-1.92844726981812	0.0537995170393456	0.175630482026821
SPAC3C7.08c	1810.50012005446	0.591153569394816	0.134156390471281	4.40645106295822	1.05078034361722e-05	0.000139626078921589
SPAC3C7.09	89.3435181775318	-0.178926667916269	0.241376741229853	-0.741275513972927	0.458526405143305	0.6881482520768
SPAC3C7.10	138.989830548645	-0.0791123304657163	0.17488356603818	-0.452371439226284	0.651001418667828	0.819395537780544
SPAC3C7.11c	4354.68420391594	0.249711918111672	0.0834462893540239	2.99248678455024	0.00276714647298765	0.0171249819460368
SPAC3C7.12	389.384404641061	0.0655205185027417	0.143211340961434	0.457509287063977	0.64730502858071	0.818107142705861
SPAC3C7.13c	1764.24561207659	-1.27665913269319	0.337293684705794	-3.78500751891268	0.000153703931318176	0.00143395643708813
SPAC3C7.14c	3516.77661655246	0.0816688999775597	0.219182390863529	0.372607031321278	0.709440938886688	0.852532960112194
SPAC3F10.02c	439.509613209751	0.000773989976754607	0.14350671664837	0.00539340593131325	0.995696705540238	1
SPAC3F10.03	2497.21160600274	0.106451779042735	0.13579819503533	0.783896862657411	0.433100630834014	0.668605105643811
SPAC3F10.04	746.178609573275	0.151351197359719	0.0946528895004324	1.59901296366687	0.109817722144185	0.290362343827986
SPAC3F10.05c	250.643116983715	-0.0702630755984602	0.148906142032664	-0.471861500401021	0.637025649780889	0.812347830864436
SPAC3F10.06c	230.170261480629	0.339431340700551	0.130090279067502	2.60919834390105	0.0090754622319301	0.0453554776498704
SPAC3F10.07c	33.9114706695089	-0.312537193473175	0.394889294727757	-0.791455219591716	0.428678397707238	0.665172833018128
SPAC3F10.08c	114.378330330624	0.33731983020893	0.180614458190903	1.86762363095204	0.0618145502045083	0.195460041511943
SPAC3F10.09	225.493585978089	0.299478102227881	0.1285543768107	2.32958308894353	0.0198281968115549	0.0840027447630837
SPAC3F10.10c	24.1384741090044	-0.229042894158641	0.399239733469901	-0.573697643187884	0.566172423448203	0.768209567369737
SPAC3F10.11c	2405.59662433412	0.0822195326092154	0.0738571342279558	1.11322397583759	0.265612247926886	0.502115044544279
SPAC3F10.12c	92.8639876090272	0.528709311287771	0.234914764701727	2.25064317246759	0.0244081467002507	0.0979394595784077
SPAC3F10.13	685.290062680729	0.0670126944417411	0.130703811813848	0.512706504208022	0.608156639251143	0.794903927592249
SPAC3F10.15c	45.554695070359	-0.170335531782749	0.395218610380699	-0.43099066518824	0.666475157972806	0.829202073165608
SPAC3F10.16c	511.557492629837	0.573580200603188	0.11491332842522	4.99141577799171	5.99383175992851e-07	1.12850633014726e-05
SPAC3F10.17	305.77799672062	0.344888201938959	0.158936043405567	2.16998104740085	0.0300082817447452	0.114660706212908
SPAC3F10.18c	0	NA	NA	NA	NA	NA
SPAC3F10.19	453.392994789945	-0.509675807589395	0.146081309402718	-3.48898712417972	0.000484854503123835	0.00388382167540841
SPAC3G6.01	1200.90573205762	0.103598161805933	0.0961821231260922	1.07710412744911	0.281433749350392	0.520907373315012
SPAC3G6.02	154.559115484254	0.409231075495791	0.177857593247883	2.300891786641	0.0213977484814096	0.0888412848342072
SPAC3G6.03c	200.766026769086	0.135948839351457	0.146514638913899	0.927885707252424	0.353466859152973	0.59231123050318
SPAC3G6.04	174.379565473187	0.578841867007613	0.19360798676811	2.9897623371339	0.00279194586009409	0.0172271352476301
SPAC3G6.05	369.013088489394	0.925297239099606	0.254553734288265	3.63497805949202	0.000278004294285128	0.00239298724031066
SPAC3G6.06c	163.867077141527	0.414413068174097	0.186016431839176	2.22783043453057	0.0258918245191006	0.102319499304398
SPAC3G6.07	55.5640183053838	-2.81609743142953	1.28249191203876	-2.1958013185072	0.028106167258353	0.109064529485713
SPAC3G6.08	88.2970428348989	-0.491011810616494	0.206829525418369	-2.37399283116512	0.0175968921350275	0.0765274471636366
SPAC3G6.09c	761.323081434541	-0.0686676409334965	0.087228441715039	-0.787216182971862	0.431155325432122	0.666904936235539
SPAC3G6.10c	50.6362265925979	-0.171605162177858	0.320054826393933	-0.536174267738246	0.591838115858972	0.783585115367136
SPAC3G6.11	186.52122791206	0.153599899530939	0.17571298776102	0.874152226811169	0.382035358648873	0.621305938178439
SPAC3G6.13c	0	NA	NA	NA	NA	NA
SPAC3G9.01	103.893972156165	0.156296506338845	0.251620408133281	0.621159895170572	0.534494423849965	0.749880515405894
SPAC3G9.02	83.0153006510389	-0.468707743714445	0.233309216450671	-2.00895511478237	0.0445418940882094	0.15277109739005
SPAC3G9.03	1719.77726623206	0.663648310181808	0.107143572137958	6.19400956062294	5.86526667544814e-10	2.08870525265102e-08
SPAC3G9.04	99.1229852020735	-0.116310781384993	0.191528135490723	-0.607277782384233	0.543666580257347	0.756335066520043
SPAC3G9.05	408.962055334162	-0.116647499773168	0.145042655622326	-0.804228930259691	0.421264773674914	0.657316492123701
SPAC3G9.06	1245.39706284481	0.288840629997707	0.1456266793147	1.98343209744912	0.0473191847965072	0.158972053720665
SPAC3G9.07c	150.626031950996	-0.00268514816118717	0.185750774585706	-0.0144556498737411	0.988466461836633	0.998722923178647
SPAC3G9.08	76.3511605709187	0.18543671122778	0.218983671208565	0.846806112092101	0.397103200882077	0.635365121411323
SPAC3G9.09c	1279.71699579799	0.538977955205518	0.118525896941188	4.54734340017656	5.43273159395913e-06	7.83721835498919e-05
SPAC3G9.10c	118.9180369634	-0.145745740155172	0.205610524074408	-0.708843775440345	0.478421429032323	0.704746075172049
SPAC3G9.11c	20336.7844498412	-0.349591185636732	0.368103437262949	-0.94970910414783	0.342260082491876	0.5811411259041
SPAC3G9.12	761.013694069733	-0.0347477209448928	0.11993242620114	-0.289727491100838	0.772024723086738	0.887194924262687
SPAC3G9.13c	174.909508730492	0.170563908919534	0.154110452811335	1.10676405012152	0.268395954989413	0.504029791810586
SPAC3G9.14	735.40567757909	0.107709002405862	0.0995883441270089	1.08154225627545	0.279455974581564	0.518478604820573
SPAC3G9.15c	323.79275515569	0.399778523956935	0.136749451244912	2.92343786624013	0.00346189309977239	0.020527609702932
SPAC3G9.16c	59.6803870862588	0.15959753445433	0.253774092758777	0.628896089113532	0.529417086601962	0.745105529291651
SPAC3G9.17	15.5573064885909	0.353220883619495	0.5250255101906	0.672768992674786	0.501094267213862	0.723186687795329
SPAC3H1.01c	285.370769490634	0.0177988248186412	0.12221736824806	0.145632532215189	0.884211484775881	0.947945290404832
SPAC3H1.02c	727.26875632434	0.20317564297535	0.106471826681014	1.90825732317016	0.0563579659723859	0.181792362287737
SPAC3H1.03	64.5357813167783	0.175523326638497	0.258846021158247	0.678099380678484	0.497708683390937	0.719784005661608
SPAC3H1.04c	405.311545993845	0.10704941913237	0.124197566290358	0.861928476779507	0.388726877421536	0.627115169580899
SPAC3H1.05	1146.88559565708	0.0644220466637596	0.097547098484562	0.660419916784662	0.508984394494999	0.730536790993283
SPAC3H1.06c	706.604515853683	-1.16432908390652	0.100492696009898	-11.5862060640888	4.84104373335233e-31	8.61982415607191e-29
SPAC3H1.07	1298.54019594782	0.364220771021873	0.158054149879453	2.30440498588403	0.0211999203894677	0.0883141068630768
SPAC3H1.08c	131.502732086862	-0.095267818864707	0.175396399203379	-0.543157210167354	0.587021565243911	0.780025244051184
SPAC3H1.09c	788.871038066121	0.266835339815979	0.0801581274598849	3.32886194166046	0.000872016183782848	0.00645552889778613
SPAC3H1.10	134.376603619645	0.209937572926496	0.187259848367071	1.12110297406079	0.262244032891877	0.49841561847581
SPAC3H1.11	809.893006940921	0.0392613145299286	0.18711569357387	0.209823739420493	0.833805244099441	0.921652054137588
SPAC3H1.12c	637.661686410976	0.051285990602549	0.105972692802705	0.483954774066476	0.628417966111569	0.8072149945695
SPAC3H1.13	171.249609729378	-0.0508924385968016	0.16048658179498	-0.317113356316704	0.75115759064438	0.876522226837888
SPAC3H1.14	87.5985059675151	-0.381909964090684	0.229068239714169	-1.66723228225454	0.0954682259356598	0.265962442570868
SPAC3H5.04	300.185585074569	-0.0907250598870189	0.196966565882045	-0.460611472209706	0.645077379370343	0.817902410376133
SPAC3H5.05c	820.05812191657	0.695714363381703	0.169312864333839	4.10904609120511	3.97296784213076e-05	0.000440561131533076
SPAC3H5.06c	649.060470563453	0.40014126523851	0.29950896270898	1.33599095539358	0.18155222959506	0.397831749239245
SPAC3H5.07	2513.26239912851	0.65180285910832	0.123352338676165	5.2840737849283	1.26342325759463e-07	2.83119306377631e-06
SPAC3H5.08c	551.70915186549	0.0649948877332105	0.103345794645764	0.628906942522356	0.529409980674448	0.745105529291651
SPAC3H5.09c	2570.34071097369	0.074512422033682	0.105128161036788	0.708776994659001	0.478462876131729	0.704746075172049
SPAC3H5.10	2594.80046072019	0.569114364422207	0.129837995995143	4.38326516102033	1.16913667295229e-05	0.000153390731491341
SPAC3H5.11	212.248967546706	0.242533644077297	0.213971816211844	1.13348406519658	0.257011029175619	0.491769337986631
SPAC3H5.12c	5229.53167158459	0.491534888654867	0.138046975934694	3.56063496014137	0.000369959102344343	0.00307821779146855
SPAC3H5.13	39.5494363360252	0.116683434920286	0.330885207295817	0.35264022793249	0.724358175080972	0.861589633977243
SPAC3H8.02	634.994511755903	0.0716527794520103	0.164079959388266	0.436694278321077	0.662333079291178	0.826358308336862
SPAC3H8.03	72.4480687291876	-0.220904934072749	0.216553649323632	-1.02009333374296	0.307684198027166	0.546760171686711
SPAC3H8.04	351.888672238196	-0.01164409577178	0.284057054378303	-0.0409921020876059	0.96730219219261	0.988079000077179
SPAC3H8.05c	701.8073506989	-0.192221145648883	0.0926551596138854	-2.07458652545537	0.038024871985931	0.136527970752302
SPAC3H8.06	758.436616202385	-0.409716493549888	0.096982409972712	-4.22464747643588	2.39315093424656e-05	0.000282464329966375
SPAC3H8.07c	164.06456964198	-0.0642687538963622	0.158070088585647	-0.406583905098146	0.684313620315281	0.839496551536385
SPAC3H8.08c	225.533514229422	-0.121349041137518	0.134169944820598	-0.904442804234411	0.365760649718004	0.605810319125842
SPAC3H8.09c	210.726166728112	0.136856460184377	0.41555458142692	0.329334499729117	0.741902870207796	0.870722916597926
SPAC3H8.10	1036.27784366543	0.105255733994234	0.0847180088602993	1.242424549517	0.214079962542442	0.440241299367132
SPAC458.02c	1970.02286348656	0.269398902495798	0.0745980379828387	3.61134032181615	0.000304618615576592	0.00260052494831962
SPAC458.03	489.834095462678	0.0995399742077756	0.107480483584552	0.92612138397638	0.354382902169788	0.593208231620231
SPAC458.04c	33.364827196175	-0.166121858657364	0.416828941956874	-0.398537246184194	0.69023420874991	0.843782071013749
SPAC458.05	563.473066383883	0.1037270823915	0.158310416362619	0.655213249859108	0.512330464697617	0.733455047424581
SPAC458.06	96.8383373106175	-0.138496033170387	0.248392072245009	-0.55757026348964	0.577137866892505	0.773911830984269
SPAC458.07	234.161941697242	0.116891830535627	0.156126855601165	0.748697782233148	0.454039380680578	0.684463817223357
SPAC4A8.02c	120.216857680945	-0.249586716205602	0.206164736292914	-1.2106178810861	0.226041887989241	0.4550042138078
SPAC4A8.03c	300.663793982344	0.0855109517702245	0.119438856557964	0.715939136010782	0.474028931624958	0.702093344479186
SPAC4A8.04	7019.15671142057	-0.575619971197358	0.182277092652524	-3.15793917283213	0.00158888707481599	0.0105602631753721
SPAC4A8.05c	1657.21319006417	0.194852043079909	0.265573815672886	0.733702012701106	0.463130371572542	0.692972022962804
SPAC4A8.06c	408.480103758004	0.192380345058012	0.100173318186773	1.92047491827434	0.0547979383412852	0.17805044407867
SPAC4A8.07c	327.873440258094	-0.0394567282466043	0.174257561008542	-0.226427639743393	0.820868832684722	0.913999386330389
SPAC4A8.08c	483.155384107843	-0.297655397070103	0.132830906723218	-2.24085948378214	0.025035178413042	0.0999482587252259
SPAC4A8.09c	228.249557752817	-0.21242358467902	0.164348190220019	-1.29252159329921	0.196176572908027	0.417402663831624
SPAC4A8.10	623.144328776612	-0.624258615506379	0.143909150776832	-4.33786602267185	1.43872808252392e-05	0.000184488753298128
SPAC4A8.11c	13526.0082484363	0.0443458964785501	0.170285898302985	0.260420251591512	0.79453962321611	0.899271914540211
SPAC4A8.12c	268.906930671919	0.020497396153825	0.116878929512791	0.175372894321228	0.860786637702597	0.934242829356075
SPAC4A8.13c	744.422686420197	0.0430368066974602	0.084568679799882	0.508897700653478	0.610823931766758	0.795775135391912
SPAC4A8.14	681.527844975466	0.220809234284914	0.0917823348625271	2.40579229778416	0.0161374366273651	0.0712746315108006
SPAC4A8.15c	875.784187670871	0.0181000468822387	0.105212945343938	0.172032508196308	0.863411972129929	0.935463040736042
SPAC4A8.16c	5953.2939602269	0.438163875005538	0.0889865219051751	4.92393528395737	8.48208979849102e-07	1.51897654092517e-05
SPAC4C5.01	239.071326186542	-0.00968399992535867	0.1483784607449	-0.0652655370378042	0.947962581279023	0.980074006477402
SPAC4C5.02c	156.272467286755	0.0574564951756254	0.166493264883857	0.345098014719731	0.730020685904297	0.865415429818447
SPAC4C5.03	326.136150472271	0.0921519890686855	0.138636371139558	0.664702835996196	0.50624057955556	0.727771924288409
SPAC4C5.04	134.112697554211	0.205565739624462	0.159664198957712	1.28748799647257	0.197924250762549	0.419831154102181
SPAC4D7.01c	2045.39999046774	-0.0546222426815293	0.073695859396418	-0.741184689735558	0.458581465159652	0.6881482520768
SPAC4D7.02c	901.082583891226	-1.06084763753653	0.214314664307748	-4.94995356926763	7.42311886026553e-07	1.36458115871735e-05
SPAC4D7.03	315.624530907854	0.0631004886101296	0.132342554815668	0.476796663764111	0.633506921652715	0.810015415621609
SPAC4D7.04c	225.247791140654	0.317822693796232	0.166356840845494	1.91048767325062	0.0560704520265972	0.181052361155313
SPAC4D7.05	2161.77816694957	0.381971396614987	0.0829433267990968	4.60520950094259	4.12050823866394e-06	6.18303476789864e-05
SPAC4D7.06c	161.921331808856	0.0430339134707111	0.159469145273149	0.269857303097724	0.78727003605877	0.895467578886339
SPAC4D7.07c	213.995031928603	-0.0652947470680432	0.166697760623196	-0.391695406248652	0.695283284656101	0.845299537646668
SPAC4D7.08c	1686.68814775657	0.175928257756779	0.119493058780394	1.472288512424	0.140942984080829	0.341241910175497
SPAC4D7.09	583.381466824205	0.308435459333029	0.106542788730626	2.89494449138976	0.00379225585727385	0.0220666092460603
SPAC4D7.10c	296.860974803541	-0.346594671559396	0.177534256074328	-1.9522692646668	0.0509062445002536	0.167907688629737
SPAC4D7.11	194.283406156782	0.283973678130099	0.196715316463085	1.44357685632165	0.148858038955421	0.353268582928477
SPAC4D7.12c	169.195309008006	0.457429567425866	0.161443031773844	2.8333806817172	0.0046058499148072	0.0259058273186629
SPAC4D7.13	891.956722347801	0.27296186708079	0.0905903496780778	3.01314508720618	0.00258555273072699	0.0161454555289485
SPAC4D7.14	44.3342628470748	-0.351458485174838	0.293238245099506	-1.19854245156724	0.230705906737358	0.461243274353243
SPAC4D7.15	3.96466669847545	-0.550179599200571	0.920330477660224	-0.597806562485364	0.549969011358258	0.759115587770689
SPAC4F10.02	614.698627687132	-0.136662786043499	0.111411501650072	-1.22664881111412	0.219954614929008	0.446937450354607
SPAC4F10.03c	202.063388374155	-0.184109085401267	0.184521497863958	-0.997764962524881	0.318393343875017	0.55862255603297
SPAC4F10.04	133.025021492933	-0.142880054216963	0.188394323213083	-0.758409551732403	0.448205841469733	0.679946154829449
SPAC4F10.05c	52.1490675537003	0.102019296430449	0.320968442196581	0.317848370800161	0.750599957230478	0.876473474510088
SPAC4F10.06	285.871858567435	0.315919485434757	0.142725904338926	2.21346984556185	0.0268652699429357	0.10536460810848
SPAC4F10.07c	1009.14412254723	-0.485639758979965	0.204320754986265	-2.37684986536298	0.0174611935272168	0.0760006740322184
SPAC4F10.08	25.2361919317608	-0.247078168724641	0.53603622720183	-0.460935578952223	0.644844824677193	0.817902410376133
SPAC4F10.09c	795.163551752656	0.52755788266997	0.11466014911002	4.60105700860166	4.20352350708219e-06	6.28210035878566e-05
SPAC4F10.10c	532.819683319986	0.0380533023718761	0.140695483241083	0.270465700072769	0.786802001281774	0.895098589263968
SPAC4F10.11	378.451375300586	0.0010337574904226	0.138869318123646	0.00744410287592953	0.994060520102036	1
SPAC4F10.12	62.8843382037212	0.403193964907597	0.27379624480563	1.4726058978414	0.140857333575094	0.341167082331904
SPAC4F10.13c	1485.28922116512	0.263323317596972	0.124964332160062	2.10718781147641	0.0351013030293242	0.128752984390082
SPAC4F10.14c	2897.52965581578	0.703034388094919	0.143228441052098	4.9084831401551	9.1783518012023e-07	1.63136860608105e-05
SPAC4F10.15c	375.742519104409	-0.0680293165931552	0.126588623004721	-0.537404665430465	0.590988121375144	0.782958752638158
SPAC4F10.16c	1151.90622521267	-0.301515028346314	0.182817215901365	-1.64927043035701	0.0990922446731309	0.271328149737677
SPAC4F10.17	382.508368110109	-0.357481786568679	0.969399078920765	-0.368766377379546	0.712301868038237	0.854652530152926
SPAC4F10.18	316.142244458876	0.229225941222246	0.126233550874742	1.81588761176259	0.0693876140221882	0.211661091819029
SPAC4F10.19c	32.8024747616237	-0.359589933302974	0.375282202310466	-0.958185416438932	0.337969269712124	0.576889753176105
SPAC4F10.20	878.246732180251	0.0560450644898105	0.286486776940505	0.195628800352798	0.844900716396001	0.927010786017584
SPAC4F10.22	40.2039511170549	-0.973035847831916	0.613446072564699	-1.58617992900964	0.112698499428477	0.295179490712069
SPAC4F8.01	318.664885271376	-0.145053960640799	0.137705416230122	-1.05336423658454	0.29217408854976	0.532561836748202
SPAC4F8.02c	250.296260948039	0.203114490914788	0.139807709031979	1.45281324128076	0.146275614500423	0.350072822414223
SPAC4F8.03	254.685999076297	0.272973434913603	0.151484753493426	1.8019861974126	0.0715475771859694	0.216540414529372
SPAC4F8.04	251.716632982102	0.508995359203988	0.148188630150761	3.43478010887987	0.000593034825985222	0.0046255231984229
SPAC4F8.05c	80.0668105805274	0.132112713556341	0.216764701566097	0.609475217144876	0.54220949476853	0.755159737413408
SPAC4F8.06	105.938600687496	-0.234769911211263	0.22712530464971	-1.03365810151952	0.301296026880604	0.540805541336384
SPAC4F8.07c	4940.44226259019	0.659003237204842	0.189202688621567	3.48305429487287	0.000495727814676765	0.00396073812957128
SPAC4F8.08	5.2792407535333	0	2.21632656619165	0	1	1
SPAC4F8.10c	285.265653300086	0.127947270924769	0.160083386235726	0.799253900941128	0.42414320335074	0.660319870917265
SPAC4F8.11	499.597437360441	-0.170827084359932	0.10970194724384	-1.55719281791987	0.119424713054738	0.306025827202767
SPAC4F8.12c	4927.88644879565	0.13050994376716	0.0588237148801214	2.21866204868445	0.0265097247808745	0.104166837852718
SPAC4F8.13c	1574.90483100537	-0.148676660923247	0.0671325189534054	-2.21467424790717	0.0267824316762191	0.105105865369142
SPAC4F8.14c	1481.56606423137	0.443637386177959	0.162047362458172	2.73770198692663	0.00618701131975051	0.0330398068077851
SPAC4F8.15	425.899604641202	-0.182454066226862	0.11989283422084	-1.52180960115419	0.128056795061854	0.32085826330758
SPAC4G8.02c	227.603322279578	0.362708673805744	0.131024426201085	2.76825233524848	0.00563578018375475	0.0306209085485262
SPAC4G8.03c	201.771699897485	0.531966727591561	0.21400068183041	2.48581790974446	0.0129254082512575	0.0602927726211352
SPAC4G8.04	787.819468572389	-0.484018499634419	0.130576072154729	-3.70679322518501	0.000209900180638306	0.00187675455629544
SPAC4G8.05	463.657283847853	-0.00850455889152339	0.100369515229379	-0.084732489462438	0.932474065983838	0.973947065747846
SPAC4G8.06c	322.604088875777	0.275545711072918	0.107793306123681	2.55624139366094	0.0105809687859885	0.0513156400578057
SPAC4G8.07c	269.125871522547	0.124930977962731	0.12304733773818	1.01530825663663	0.309958909834113	0.54937726132325
SPAC4G8.08	147.263711817189	-0.0585136893668489	0.178570504454053	-0.327678356208625	0.743154869901419	0.870761656188032
SPAC4G8.09	486.603011403064	0.160143430891388	0.118797776380336	1.34803390914223	0.177647476547157	0.393032817916948
SPAC4G8.10	110.706691240953	0.0109451160158611	0.336219726394796	0.0325534617888814	0.974030682253937	0.991057778062148
SPAC4G8.11c	44.2065112824902	0.410793692988271	0.317815713514254	1.29255312283307	0.196165661520993	0.417402663831624
SPAC4G8.12c	234.458212474113	-0.615185890917324	0.137773259159702	-4.46520532844636	7.99919990581888e-06	0.000109562667721018
SPAC4G8.13c	556.0988414095	-0.17758224523205	0.125809117566994	-1.4115212686194	0.158090968848809	0.366253872812557
SPAC4G9.02	110.512458297501	0.0461725015344357	0.207696735963438	0.222307304543119	0.824074666167677	0.915116414746429
SPAC4G9.03	632.885392743629	0.306533256317401	0.157022270071597	1.95216421325224	0.0509187114789365	0.167907688629737
SPAC4G9.04c	625.853223924312	-0.189968001863002	0.0957162236655242	-1.98470013324842	0.0471778439906863	0.158753954508616
SPAC4G9.05	19.4196418416779	-1.13886002424392	0.619724442482579	-1.83768776277682	0.0661084281049972	0.20456192847584
SPAC4G9.06c	139.469249865881	0.123634396307582	0.190865215263959	0.647757613332533	0.517141734336952	0.735556887223721
SPAC4G9.07	15.1830191481669	0.0364546300067855	0.472777420917214	0.0771073837157061	0.938538119135273	0.976795637741179
SPAC4G9.08c	1069.55409787925	0.451269541655617	0.0755906337181985	5.96991345962183	2.37379464696945e-09	7.63587361643376e-08
SPAC4G9.09c	2926.46481068695	-0.610460125664032	0.0770369172920627	-7.92425433314852	2.29519427130381e-15	1.48996361445472e-13
SPAC4G9.10	431.846259963225	-0.665503279225042	0.137425060134673	-4.8426631836498	1.28110346388944e-06	2.18735254437233e-05
SPAC4G9.11c	441.575842182779	0.0514549595758542	0.275359429478976	0.186864708694433	0.851766710138467	0.930371898264333
SPAC4G9.12	1260.24748651574	-1.77775792976613	0.187373076792314	-9.48779814154737	2.35965689477426e-21	2.57989153828652e-19
SPAC4G9.13c	212.935676822533	0.002583879250978	0.146513866464669	0.0176357317797021	0.985929451266378	0.997325616050928
SPAC4G9.14	140.093687683757	-0.290679530460704	0.175001441381671	-1.66101220747516	0.0967109949992551	0.267987070180239
SPAC4G9.15	825.590959541292	0.0613214110348034	0.142697931867645	0.429728800075954	0.66739293089343	0.829748367655096
SPAC4G9.16c	3531.13815790086	0.573918136820752	0.126509712828666	4.53655394505572	5.71808682312208e-06	8.1919809383211e-05
SPAC4G9.17c	266.820175667772	0.145785973733562	0.161249974934788	0.904099202449612	0.365942801263328	0.605886168297838
SPAC4G9.19	106.921017862063	-0.170170851436209	0.277811867405918	-0.612539892644571	0.540180612617287	0.753954216759448
SPAC4G9.20c	305.648784671491	-0.00551683085037012	0.13702104967838	-0.0402626520765927	0.967883728945731	0.988231366855131
SPAC4G9.22	225.210995555369	0.182498061312741	0.391379221252709	0.466294712142892	0.641004563227479	0.815086806372914
SPAC4H3.01	387.978145456947	0.457616638569583	0.164650056149328	2.77932877322892	0.00544713625310454	0.029882529163158
SPAC4H3.02c	104.619610082748	0.352101324127277	0.220018062909295	1.60032917057557	0.109525578876885	0.290328969613249
SPAC4H3.03c	1146.23234856534	-1.14649417030086	0.412131899554022	-2.78186224250418	0.00540479763378004	0.0297025563083926
SPAC4H3.04c	146.897969117398	-0.911850568637041	0.467574308220344	-1.95017252360951	0.0511555595143046	0.168499707660225
SPAC4H3.05	212.201639869275	-0.0275611686005879	0.146557232408215	-0.188057376273455	0.850831673691432	0.930102655101576
SPAC4H3.06	52.4009281535779	0.236821997592901	0.262351448270939	0.902689880897197	0.366690508481841	0.606479630801176
SPAC4H3.07c	214.715394863442	0.33973972862237	0.13059027693893	2.6015698609878	0.00927981623391427	0.046265451815803
SPAC4H3.08	394.471839249996	-1.20102879786322	0.929176185336777	-1.29257380550268	0.196158504136462	0.417402663831624
SPAC4H3.09	202.056160109369	-0.125326201736267	0.15433669919024	-0.812031113752061	0.416773778451065	0.653417405611833
SPAC4H3.10c	13513.3001293007	0.415993379821774	0.157046574733535	2.64885356797881	0.00807653176589449	0.0410546051917247
SPAC4H3.11c	474.747547973203	0.149836162417815	0.123502049318009	1.21322814678158	0.225042605631842	0.453725499287492
SPAC4H3.13	41.6297931453196	0.158888597990231	0.361651601767851	0.439341612794027	0.660414026309653	0.82599115520749
SPAC4H3.14c	160.53666002962	-0.0572170937217383	0.163137664405737	-0.35072890083454	0.725791741464566	0.862699624796333
SPAC4H3.16	30.8468175278798	-0.0936380680272866	0.371787661851736	-0.251858998119815	0.801150052874978	0.902597907840652
SPAC4H3.17	2.19238993172264	1.64948810663193	2.33861944062859	0.705325577122788	0.480607646871454	0.706797237659335
SPAC513.01c	11275.6596425992	0.28103066587347	0.109360016286844	2.56977527450569	0.010176450556943	0.0496316070052727
SPAC513.02	168.602435399334	-0.329352076225434	0.649032417048406	-0.507450887774178	0.611838487838407	0.796361206392848
SPAC513.03	64.4336148527626	-1.64070419466183	0.36023290664426	-4.55456501724334	5.2494087394969e-06	7.59032836764378e-05
SPAC513.04	27.2739357480371	-1.30525295764892	0.471679302578243	-2.76724662395464	0.00565319707788747	0.0306887841371034
SPAC513.05	1637.42028364595	-1.25542207295561	0.137679230162619	-9.1184565128144	7.6201816009463e-20	6.5956905190413e-18
SPAC513.06c	346.991453372612	-1.28467199442157	0.319568355942144	-4.02002254145011	5.81925732092864e-05	0.000614671383458089
SPAC513.07	334.783403267675	0.888332678976833	0.143246334333059	6.20143393625269	5.59510065640654e-10	2.01552990119801e-08
SPAC521.02	344.356403176865	0.394498290654812	0.119168649242712	3.31042009086913	0.000931560464856468	0.00677604124950905
SPAC521.03	827.133185688385	-0.822774564904164	0.15042293699366	-5.46974139282257	4.50692702403331e-08	1.11457020689586e-06
SPAC521.04c	700.930078732574	-0.112043362552709	0.132584183929598	-0.845073365705546	0.398069877987797	0.636748326391157
SPAC521.05	3497.94068856659	0.486116952316251	0.140351880398902	3.46355852828354	0.000533080610491981	0.00421593701089598
SPAC56E4.02c	60.6182405408266	-0.685982434605568	0.281545844538024	-2.43648573727368	0.0148307543118719	0.0669263293784109
SPAC56E4.03	2476.07077964632	-0.639861711595136	0.164607789561041	-3.88718974540301	0.000101411481399725	0.000998414458267115
SPAC56E4.04c	16619.2578758457	0.150329363437431	0.170278037169571	0.882846466498354	0.377319230861294	0.616047536475657
SPAC56E4.05	189.07184717712	0.031500392601847	0.160060017018472	0.196803631466637	0.843981209196593	0.926654491845167
SPAC56E4.06c	532.860694749027	-0.164140318590655	0.116049531109394	-1.41439880903894	0.157244839584409	0.364836128179463
SPAC56E4.07	100.023612967508	0.405076816137092	0.18052214168479	2.2439176289211	0.0248377016650582	0.0992234338311814
SPAC56F8.02	951.041993846802	-0.029050866004886	0.103825985092661	-0.279803422803637	0.77962832553694	0.892149049714691
SPAC56F8.03	3152.96492505255	0.550727153413283	0.102548613912785	5.37040075336036	7.85618601341249e-08	1.84753778247497e-06
SPAC56F8.04c	270.443460239921	-0.0623815420682119	0.14295093675119	-0.436384283208922	0.66255794017175	0.826473395346346
SPAC56F8.05c	844.083754471609	0.211527430199066	0.15909953190467	1.32952892863198	0.183673528252091	0.400648732260075
SPAC56F8.06c	136.814724141882	0.15108966342665	0.203277089259709	0.743269514419383	0.457318524576918	0.687421427661259
SPAC56F8.07	95.3754079834845	-0.0517760771188259	0.198790281077716	-0.260455777003426	0.794512223218215	0.899271914540211
SPAC56F8.08	371.42028031849	0.249120879512142	0.118910007047119	2.09503712680319	0.0361676922362749	0.13150353443201
SPAC56F8.09	129.517365036285	0.238650591027231	0.173261009025952	1.37740506285222	0.168387048461537	0.381146177415157
SPAC56F8.10	900.566859305434	0.749662129803615	0.225280689757801	3.32768037335812	0.000875722775165169	0.00646937877311446
SPAC56F8.11	127.449589735351	0.381707088979485	0.184199368949153	2.07224971050174	0.0382421596686275	0.136975318930237
SPAC56F8.12	1.67867840696633	-0.333263010772762	1.86522180811028	-0.178672053545418	0.858195214081466	NA
SPAC56F8.13	4.7778738176479	0.0472068468139782	1.10573969588363	0.0426925496025118	0.965946618712359	0.988079000077179
SPAC56F8.14c	13.2490325826247	0.60598843089951	0.591041194665781	1.02528966909351	0.305226528922545	0.544566770181879
SPAC56F8.15	50.8430259852586	-0.437337270617785	0.326409255272896	-1.33984335172159	0.180296278213274	0.396054425740263
SPAC56F8.16	1032.28383822502	-0.178250940742324	0.110232847575957	-1.61704015329458	0.10586961379283	0.283167138693957
SPAC57A10.02	847.948019689913	-0.0334291370474361	0.0920464586382943	-0.363176786396522	0.716472827247707	0.857675501230832
SPAC57A10.03	45.9316861939083	0.16741271515451	0.262065280902558	0.638820657883168	0.52293960786973	0.740755115585913
SPAC57A10.04	37.9396604094613	-0.0202527301130735	0.356429600015296	-0.0568211229151685	0.95468768746698	0.982812240933328
SPAC57A10.05c	708.808889108384	-0.332166260580105	0.116178217305158	-2.8591096359107	0.00424831929585629	0.0242449870437513
SPAC57A10.06	14.3886472658613	-0.79139679410639	0.445560083658573	-1.77618422998777	0.0757025566598254	0.224898033933501
SPAC57A10.07	199.095051906813	-0.0475024491869903	0.202838476140659	-0.234188552836739	0.814838601463491	0.909908753855133
SPAC57A10.08c	119.212873081994	0.0198758363914947	0.222409365004742	0.0893660048490804	0.92879103954285	0.971877383621256
SPAC57A10.09c	414.927582467838	0.306113629037028	0.131617547463855	2.32578128779594	0.0200302213853997	0.0844576046507518
SPAC57A10.10c	730.929080708034	0.97096124614353	0.106471381032493	9.1194576113107	7.55012364220949e-20	6.5956905190413e-18
SPAC57A10.11c	474.586479028815	0.18555891721841	0.119688734747842	1.55034571640632	0.121058560073262	0.308563168252176
SPAC57A10.12c	1269.23750443051	0.548811233373917	0.15620781193199	3.51334050830222	0.000442509988096785	0.0035956155437566
SPAC57A10.14	86.447245390017	-0.238946718669033	0.254174257352419	-0.940090161600147	0.347171314912453	0.585698872369899
SPAC57A7.04c	6470.19934404765	0.257465885126009	0.112640974385696	2.28572139516847	0.0222705627715262	0.0914898794938373
SPAC57A7.05	2553.69031184007	-4.11310464786524	0.251946297275713	-16.3253228657857	6.51948824192099e-60	3.12534236335782e-57
SPAC57A7.06	1005.67627238107	0.69041749432979	0.0980970621626	7.03810572008155	1.94870816782547e-12	9.4142242650297e-11
SPAC57A7.07c	166.278441610858	-0.232014270456071	0.157041247034436	-1.47740975595535	0.139565832582792	0.338869554946861
SPAC57A7.08	1261.83262322934	-0.171925975853168	0.114127616460874	-1.50643622625825	0.131955226929625	0.325739985537077
SPAC57A7.09	388.955686751215	-0.122697535750468	0.183171889426505	-0.66984915717484	0.502953953470432	0.724718852723175
SPAC57A7.10c	2875.29389926376	0.172962423641132	0.101562339320073	1.70301732708265	0.0885648258535431	0.252833712651984
SPAC57A7.11	1392.68475988415	0.085132525724847	0.104281387595522	0.816373158123403	0.414286743759247	0.650664059250914
SPAC57A7.12	2159.06906270235	0.567816805020953	0.129577301825975	4.38206998463004	1.17557031923154e-05	0.0001535881389822
SPAC57A7.13	225.084234631237	-0.00674198889434757	0.20719436554885	-0.0325394412945945	0.974041863066537	0.991057778062148
SPAC57A7.15c	50.6846286062734	0.119883683970962	0.352635651557532	0.339964729718779	0.733883089230374	0.865991729397129
SPAC589.02c	455.044444842041	0.0138660349504669	0.104684598740675	0.132455347942975	0.894624138944959	0.952391122976594
SPAC589.03c	48.9512678964985	0.163057299044841	0.260565311243585	0.625782834509425	0.531457392359485	0.747302001169745
SPAC589.04	168.646571888547	-0.0609764334381265	0.143666600716482	-0.424430125958503	0.671252153939346	0.832640046195311
SPAC589.05c	136.482518785862	0.096678879867788	0.175778620630863	0.550003632528295	0.582316882072668	0.776588660191925
SPAC589.06c	1172.58261874696	0.313651632990502	0.106927217517487	2.93331894603174	0.00335359187147422	0.0200764500893634
SPAC589.07c	190.869021160512	-0.79453544933828	0.233590001744517	-3.40141034892103	0.000670391134605978	0.00514516939761632
SPAC589.08c	47.6979903142286	-0.0188393891759687	0.382821393906974	-0.0492119549111372	0.960750384169781	0.985904230881948
SPAC589.09	185.518252137879	0.361127429631652	0.193364788913372	1.86759663773862	0.0618183154396726	0.195460041511943
SPAC589.10c	3616.91397153588	0.53296544151403	0.10432707224362	5.1086015360373	3.24551981526028e-07	6.46200622642239e-06
SPAC589.11	14.8780766800734	-1.31798074177055	0.622349265989759	-2.11775093793111	0.0341961664083481	0.126700659367911
SPAC589.12	1794.07685325641	0.126276920788559	0.0802451013245931	1.57364024350554	0.115570643932411	0.299575268923938
SPAC5D6.01	589.430213290064	0.363104793585967	0.129551406229199	2.80278542823048	0.00506633638291608	0.028115234495399
SPAC5D6.02c	43.8066538784022	0.411707440747628	0.389764771549954	1.05629721000802	0.2908324502364	0.530892744544008
SPAC5D6.04	974.757086113005	-0.200635862443557	0.23207341211662	-0.864536185397811	0.387293411177477	0.626099231766028
SPAC5D6.05	145.944356208239	-0.0587314528375734	0.211344300338191	-0.277894661666257	0.781093221940413	0.892816645066773
SPAC5D6.06c	84.5782742430144	0.184366315970866	0.283767614252219	0.649708799422745	0.515880338887109	0.73552191076286
SPAC5D6.07c	226.366791248369	0.205094200021008	0.232238149180534	0.88312019685265	0.377171332930642	0.615967438895115
SPAC5D6.08c	25.5650950608468	-0.47158780056589	0.455560813395809	-1.03518078530639	0.300584490486235	0.539713718545723
SPAC5D6.09c	1315.35576738887	0.541522270741513	0.325661946086692	1.66283557919094	0.0963453525157209	0.267211498388061
SPAC5D6.10c	0.148777658336493	1.6181642256907	8.88829220607789	0.182055696209469	0.855539016916679	NA
SPAC5D6.12	256.521027434681	0.310490547313552	0.144545628492219	2.14804522663421	0.0317101627962313	0.119123618536654
SPAC5D6.13	314.221767222157	0.100553291072915	0.162946664934972	0.617093274741422	0.537173204344078	0.751270962628433
SPAC5H10.01	306.85654103055	2.08453221614013	0.427612645165984	4.87481425001122	1.08910884745322e-06	1.88536842703568e-05
SPAC5H10.02c	79.0096677212436	-1.10426323707043	0.753175232629397	-1.46614385236137	0.142609101126692	0.343939596834962
SPAC5H10.03	801.357993348686	0.551265308762938	0.282390685647974	1.95213701010713	0.0509219402294934	0.167907688629737
SPAC5H10.04	35.8922593231243	-0.262108874192586	0.929227484973886	-0.282071805269462	0.777888451904139	0.890812354330503
SPAC5H10.05c	136.522107676861	-0.201820661200544	0.203503409885071	-0.991731103250416	0.321328714213441	0.561716843472136
SPAC5H10.06c	514.018539364045	0.208233895966967	0.219681516048958	0.947889925889624	0.343185494030672	0.581967890829699
SPAC5H10.07	1.06686410495809	-1.05877333494403	1.81799747717598	-0.58238438074661	0.560307799910924	NA
SPAC5H10.08c	217.81491938736	-0.432695074949918	0.194098195718153	-2.22925861494471	0.0257967025350619	0.102087950674157
SPAC5H10.09c	59.9158856374911	-0.0654484535263457	0.293762661427697	-0.222793643032317	0.823696115797436	0.91491064115875
SPAC5H10.10	683.123120749561	-0.792600740576077	0.20402011818582	-3.88491462324408	0.000102365854995084	0.00100408534902895
SPAC5H10.11	24.6511069247301	-1.28819996617326	0.484475679120908	-2.65895693362921	0.00783829816937764	0.040197375162617
SPAC5H10.12c	131.236895536611	0.492916204339756	0.209306806634742	2.35499366821804	0.018523021317187	0.0797757213881891
SPAC5H10.13c	557.063378907148	-0.0734340672862584	0.135669477822999	-0.541271835527104	0.588320230223065	0.780918354579369
SPAC607.02c	123.458675312233	0.493934327519499	0.196510729841048	2.51352344942705	0.0119531831129973	0.0565620631436592
SPAC607.03c	675.871346266758	0.492949664610321	0.154886260741622	3.18265585501254	0.00145930952552516	0.00985310613550679
SPAC607.04	86.3950824439832	0.363251678048099	0.198405995665764	1.83085030686288	0.0671228891966823	0.206674824838797
SPAC607.05	725.062525381568	0.00062260212892798	0.102695078997205	0.00606262865764899	0.995162751828751	1
SPAC607.06c	320.335979194018	-0.0689865330749114	0.166450490987269	-0.414456771294162	0.678539619544508	0.837358199802252
SPAC607.07c	239.644072920339	-0.256594058530681	0.15515183973568	-1.65382543299403	0.0981629868348643	0.269955564883584
SPAC607.08c	545.398611234855	-0.0670875459772386	0.179990146781337	-0.372728991986103	0.709350156390238	0.852532960112194
SPAC607.09c	218.83896195926	-0.276749281314785	0.239535784559991	-1.15535673228596	0.247944372568383	0.481036460786054
SPAC607.10	212.044762692843	0.157595895638213	0.151824082691406	1.03801645196526	0.299262395767626	0.538706889203884
SPAC630.03	1035.64286007476	0.225541053941235	0.0755159261915186	2.98666871103762	0.00282035170629197	0.0173680156458612
SPAC630.04c	127.754777213155	-0.8961919922129	0.252214904418875	-3.55328720274404	0.000380448858966417	0.00315286873547701
SPAC630.05	618.591192943202	-0.1145139647285	0.146164195800696	-0.783461121249191	0.433356375930116	0.668605105643811
SPAC630.06c	68.211317190092	0.222508391543325	0.226918613653648	0.980564740638446	0.326807429098545	0.565769609273367
SPAC630.07c	200.446028774336	-0.417646269832902	0.191682827758126	-2.17884029945502	0.0293435340432418	0.112673385186373
SPAC630.08c	1317.1381292617	0.161390176543136	0.129449146250938	1.2467457779156	0.212490727694039	0.43806970904722
SPAC630.09c	310.81962453892	-0.0454419675694288	0.124411922936247	-0.365254121124025	0.714921722008999	0.856641448098459
SPAC630.10	126.572541730105	-0.0142778848949505	0.187500670398211	-0.076148447174228	0.939300996729683	0.977059518351785
SPAC630.11	140.108146934031	-0.236844349707769	0.195842476748902	-1.20936149113064	0.226523996362984	0.455285537759284
SPAC630.12	236.912257103025	-0.146677357307098	0.156298681403426	-0.93844270463489	0.348016948422626	0.586649072915825
SPAC630.13c	1103.04207805254	0.0721938861122567	0.0918416587880035	0.786069056950514	0.431827031134816	0.66764883138712
SPAC630.14c	1126.00222151694	-0.0623685517081647	0.0714686303889554	-0.872670308200044	0.382842806030282	0.621969855886526
SPAC630.15	0.682756659960892	1.62442695532606	4.32923795974259	0.375222376416252	0.707495089945209	NA
SPAC631.01c	468.76398523109	-0.405370863267899	0.103438836954584	-3.91894258677601	8.89382949342553e-05	0.000891098800691767
SPAC631.02	1491.54649295034	0.0153526287062884	0.0878225790960463	0.174814140786029	0.861225676698333	0.934510235271956
SPAC637.03	1466.16967626392	-1.03529737111072	0.465921958447802	-2.22204030597691	0.0262805818176361	0.103396834524942
SPAC637.04	606.214261026296	-0.019743623380658	0.114480632904644	-0.172462563140294	0.863073890623281	0.935259343829644
SPAC637.05c	1579.62622151294	0.0166278344170513	0.119493116234287	0.139153073759073	0.889329189352429	0.950078533434302
SPAC637.06	525.565464877274	-0.118874131496127	0.136643700965194	-0.869956907317719	0.384323954319726	0.623238845516662
SPAC637.07	2846.98197394694	0.295273708401516	0.101869759969107	2.89854131874916	0.00374902907127746	0.0218709415212269
SPAC637.08	351.416951601647	0.60366906643712	0.133549086285429	4.52020364367692	6.17801739489102e-06	8.75031918294565e-05
SPAC637.09	688.70220167131	-0.615726915390086	0.0867186855617369	-7.10027961565142	1.24504728165709e-12	6.10955484983229e-11
SPAC637.10c	381.699724371601	0.242769678716034	0.140395378591771	1.72918568368221	0.0837758677660595	0.24294611815639
SPAC637.11	177.773705018303	0.00680028019760905	0.16500458177128	0.0412126749730817	0.967126349091091	0.988079000077179
SPAC637.12c	245.572117052004	0.229478210509935	0.13882302887975	1.65302696794428	0.0983253752013179	0.269955564883584
SPAC637.13c	958.076348320201	0.171197853850632	0.124439291103086	1.37575401091614	0.168897803980424	0.381781325500908
SPAC644.04	200.326151445336	0.125701721508373	0.168143752960325	0.747584845082136	0.454710608628898	0.68509882816335
SPAC644.05c	164.359946273359	0.631020050547379	0.437306208132166	1.44297071208435	0.149028721783719	0.353510141057319
SPAC644.06c	658.035404480677	-0.204422879382695	0.15996360353161	-1.27793369785083	0.20127280510756	0.424708267752328
SPAC644.07	257.026494473169	0.0208790157643368	0.138303187360196	0.150965542897863	0.880002897106949	0.945320819741809
SPAC644.08	146.082797600675	0.0264979998443685	0.165973476029524	0.159652014757195	0.873155202597809	0.941110899790651
SPAC644.09	179.964954280024	-0.605614819437169	0.161147634273067	-3.7581365818312	0.000171183438588565	0.00157115639069799
SPAC644.10	33.1274138584024	0.37791100156633	0.337008385910296	1.12136972658871	0.262130516807626	0.498351855016816
SPAC644.11c	354.663075694002	-0.561196448202543	0.118814918437409	-4.7232826953307	2.32067907858781e-06	3.68001832512958e-05
SPAC644.12	575.026052915422	0.101244052624099	0.112523022335358	0.899763004253086	0.368246386289065	0.607323683874922
SPAC644.13c	164.027788997217	-0.145552270089846	0.188200491527731	-0.773389425863427	0.439291946032829	0.67319875302185
SPAC644.14c	264.323820959187	0.298446351950611	0.163114937492962	1.82966904526134	0.0672994423253286	0.206809726120043
SPAC644.15	458.943493181743	0.744828916352426	0.159970879209512	4.65602814732882	3.22367881169679e-06	4.93610966940894e-05
SPAC644.16	499.807027230659	0.198479175295678	0.114430216759834	1.73449968824446	0.0828294610206169	0.240761754235301
SPAC644.17c	340.629025820182	-0.0743825222268824	0.13335521522238	-0.557777377531461	0.5769964123842	0.773911830984269
SPAC644.18c	224.14039652085	0.319916419422163	0.143834680977565	2.22419528619849	0.0261353080714786	0.103020392094532
SPAC652.01	55.6294688717416	-0.0677803333545346	0.327772256627756	-0.206790940916977	0.836173131341569	0.922466266035282
SPAC664.01c	320.588203643404	0.352187776259581	0.111315173323477	3.1638793323902	0.00155681327509985	0.0104211174333215
SPAC664.02c	404.951285008603	0.036139453179079	0.1067358111285	0.338587890952274	0.734920205965103	0.865991729397129
SPAC664.03	689.782715505051	0.11103318623344	0.104821918468458	1.05925542916724	0.289483467511281	0.529472215651097
SPAC664.04c	2297.74366298374	0.751862670075512	0.134497136759633	5.59017603043256	2.26839534187618e-08	5.99010159770016e-07
SPAC664.05	6401.1114364792	0.554974877512891	0.142857376285988	3.88481779479052	0.000102406660299928	0.00100408534902895
SPAC664.06	804.720536950557	0.44398509121283	0.102055742783708	4.35041751794204	1.35878560350076e-05	0.00017568364898375
SPAC664.07c	76.7920188655928	-0.331141980405127	0.219358178711182	-1.50959486603472	0.131146832175155	0.324876108498571
SPAC664.08c	275.428983894325	0.405320948569743	0.142379297900701	2.846768838911	0.00441654199397255	0.0250217179149427
SPAC664.09	419.39930473423	0.411408675029238	0.132386563082351	3.10763166178218	0.00188592958911643	0.0122940514637799
SPAC664.10	381.360398604354	0.125644958518309	0.134320673847437	0.935410424317989	0.349576826750474	0.588482653784157
SPAC664.11	8679.6367926403	0.355556122276985	0.0999785530672985	3.55632394517302	0.000376080303337591	0.00312081551318224
SPAC664.12c	7.27694685921061	0.33666960971264	0.691749799600696	0.486692746289162	0.62647608642579	0.805321573034802
SPAC664.13	30.3176703344457	-0.50944311946953	0.351592985618065	-1.44895700514042	0.147349589938524	0.351030249599132
SPAC664.14	785.898199326177	-0.324149672885574	0.145158407921407	-2.23307542103299	0.0255439711563867	0.101330380806239
SPAC664.15	507.032966639034	-0.382023886023983	0.192562291371588	-1.98389769514526	0.0472672459285023	0.158968956625163
SPAC683.02c	55.796780345573	0.47546310095111	0.270420771754366	1.75823439104372	0.078707635839133	0.231698623783409
SPAC683.03	0.336939308778754	-1.20027956648781	8.78162434700273	-0.136680814284374	0.891283095175349	NA
SPAC688.02c	45.5851008099576	0.111753920320739	0.286706046990293	0.389785710813846	0.696695010837419	0.846059281757374
SPAC688.03c	198.687870796713	-0.651515384538055	0.261049776251276	-2.49575155318629	0.0125690600462518	0.0589393395095872
SPAC688.04c	979.966268393069	0.0365343423364777	0.336847258244291	0.108459669604857	0.913631070731733	0.963898566582048
SPAC688.06c	48.9319630904448	-0.471151979526595	0.300091709435635	-1.5700266442304	0.116408912758286	0.300896036627805
SPAC688.07c	1251.28015855559	-0.00966790540044566	0.0934021313881415	-0.103508402396833	0.917559481167787	0.966231378333165
SPAC688.08	586.193007292819	0.144793468334481	0.100535693557111	1.44021952016702	0.149805302253968	0.35403361533816
SPAC688.09	239.998915948004	0.276268599805083	0.14884695499016	1.85605812240732	0.0634452739568007	0.198589124710589
SPAC688.10	430.47645812681	-0.449594166718337	0.157323968059082	-2.85776015101206	0.00426642745129371	0.0243260529519326
SPAC688.11	2153.36273361989	0.111697847516651	0.063412175653328	1.76145742305546	0.0781610132710304	0.23030706132627
SPAC688.12c	228.857574899181	-0.0138498219951192	0.159892584777084	-0.0866195390763625	0.93097393433689	0.973159806461756
SPAC688.13	117.338056962438	-0.194790890128893	0.324866857208875	-0.599602224131011	0.548771364542446	0.758470424446334
SPAC688.14	148.34543612304	0.31449591519758	0.170969135789793	1.83948941278064	0.065843233699008	0.203943853087583
SPAC688.16	67.8311784903057	-0.293209175568813	0.229249806312103	-1.27899421284411	0.20089909381796	0.424264030048637
SPAC694.02	6995.21283458904	0.359107957853292	0.0719715476740594	4.98958226491946	6.0510001567963e-07	1.13242741673137e-05
SPAC694.03	52.0473160759292	-0.423187447614017	0.311721289510072	-1.35758275695297	0.174596117419031	0.389918050776373
SPAC694.04c	362.362985448166	0.254026706730704	0.183373021065593	1.38530033073861	0.165960652658096	0.377194306114244
SPAC694.05c	5463.63208728335	0.585069722665266	0.139228569699022	4.20222461474712	2.64304683609907e-05	0.000308454454729765
SPAC694.06c	504.755540320502	0.0310719730269883	0.26533214649903	0.117105949795276	0.906776094925566	0.960011946369063
SPAC6B12.02c	889.178682277045	0.0174767517637982	0.100692672607693	0.173565278497365	0.862207121529695	0.934645117650558
SPAC6B12.03c	134.858659894494	-1.49398898375341	0.72639876991036	-2.05670637897387	0.0397144782016067	0.14062535690478
SPAC6B12.04c	377.360665394366	-0.221170247966982	0.176059466718128	-1.25622468413514	0.209034519614653	0.433367640132574
SPAC6B12.05c	343.902130392112	-0.0589055843286762	0.137274637256717	-0.42910755770942	0.667844952480693	0.82991221213553
SPAC6B12.06c	29.9098737778267	-0.264484285600941	0.44035671019468	-0.600613728547507	0.548097291921495	0.758394067463102
SPAC6B12.07c	1214.29076546352	0.115399328064126	0.23426812736846	0.492595084787715	0.622298721739612	0.802766639180555
SPAC6B12.08	231.102071090037	-0.85320320254241	0.197103055882499	-4.32871625821489	1.49981014252821e-05	0.000190751363433383
SPAC6B12.09	187.565960467724	0.0989447002857772	0.14244738226293	0.694605255034764	0.487302718071011	0.712520912573156
SPAC6B12.10c	267.757045803953	-0.0674569335574693	0.163987392799094	-0.411354387712675	0.68081269449639	0.838305092511821
SPAC6B12.11	162.706680968655	-0.0614376912123805	0.177813101884797	-0.345518359227461	0.729704710492299	0.865205432988586
SPAC6B12.12	2928.46258830254	-0.0429149610784565	0.0528041695496697	-0.812719174346431	0.416379085209095	0.653093667874318
SPAC6B12.13	104.18774080864	-0.260328546793855	0.234865565123886	-1.10841513380873	0.267682571982749	0.503227085549469
SPAC6B12.14c	77.1154368184205	0.263422848447132	0.208851710948723	1.26129131167044	0.207203910355894	0.431726770089579
SPAC6B12.15	8088.96974248505	0.557942942899532	0.130340336831383	4.28066212243508	1.86338083191446e-05	0.000229952264247345
SPAC6B12.16	2.1186245436492	0.509705588182945	1.65417676199653	0.308132480091032	0.757981527271884	NA
SPAC6B12.18	42.1140831422487	-0.048967069373335	0.377004330977902	-0.129884633543388	0.896657701951709	0.953038688591732
SPAC6B12.19	12.6113571765051	-0.154552575060089	0.653312173975146	-0.236567725532647	0.812992160817267	0.909290586183275
SPAC6C3.02c	790.715209858254	-0.0975041408823766	0.140495148686636	-0.694003613604142	0.487679942741709	0.712595874130441
SPAC6C3.03c	4.67207237070423	-2.89745971219764	1.33782584080153	-2.1657973884416	0.0303266730056484	0.115593777474741
SPAC6C3.04	5441.41991489543	-0.921694437022783	0.120397292525087	-7.65544156095312	1.92649140632834e-14	1.13263155134323e-12
SPAC6C3.05	9.61045099523575	0.0698747362800141	0.620836232234367	0.112549385251788	0.910387814686769	0.961862331678471
SPAC6C3.06c	755.731902142864	0.112771760174638	0.0956202620135101	1.17937095966862	0.23825049361433	0.47049060054909
SPAC6C3.07	3.54464013448387	-1.91105699760452	1.06854247484264	-1.78847078389275	0.0737000851881719	0.221135739476499
SPAC6C3.08	206.38399319298	-0.105180763170539	0.258308285912625	-0.407190821614282	0.683867842249541	0.839289111172459
SPAC6C3.09	240.997472618839	0.0484147316209928	0.14122893515403	0.342810285783078	0.731741187409471	0.865737415883701
SPAC6F12.02	1151.79005654345	-0.22948001733199	0.156882065081477	-1.46275495043241	0.143534444056374	0.345236069223975
SPAC6F12.03c	336.45581507228	-0.215590599526076	0.173377288068344	-1.2434765933188	0.213692261070948	0.439660010232469
SPAC6F12.04	357.499279034836	-0.239251866304465	0.158258337180206	-1.51178048858199	0.130589714625138	0.324495654523071
SPAC6F12.05c	457.843056516273	-0.000564205870778339	0.100998208117552	-0.00558629584914671	0.995542803972298	1
SPAC6F12.06	258.75170392134	-0.140262757298635	0.154494304142587	-0.907883032174332	0.36394002321772	0.603853627447505
SPAC6F12.07	390.402239024409	-0.0108739810469556	0.132290077099252	-0.0821980097479064	0.934489256082642	0.974684024084858
SPAC6F12.08c	273.566143455276	-0.0245916820693813	0.133293441935117	-0.184492813092423	0.853626864710332	0.931337993850628
SPAC6F12.09	424.69243733634	-0.134314527637154	0.141502834273331	-0.949200263916322	0.342518767368417	0.581311807799557
SPAC6F12.10c	6112.01681218766	-0.180402327404607	0.0915098453924168	-1.97139801330663	0.0486783681251275	0.162709791718519
SPAC6F12.11c	330.176782560835	0.0220378010214576	0.120112706686722	0.183476017062347	0.85442453495816	0.931520205834785
SPAC6F12.12	523.316468310877	-0.017338273665883	0.120199381535527	-0.144245947394983	0.885306259529099	0.948303301716285
SPAC6F12.13c	1512.74363871713	0.12902233373539	0.14042868764834	0.918774759602438	0.35821339713421	0.597765536592325
SPAC6F12.14	229.002166816763	-0.190821157537038	0.154294883463882	-1.23673030014443	0.216187225775688	0.44318381284016
SPAC6F12.15c	321.968695865307	0.0703407971832399	0.138201051502809	0.508974399386608	0.610770168745873	0.795775135391912
SPAC6F12.16c	1151.56335896663	0.481406543589445	0.10813837703772	4.45176408946406	8.51677047283224e-06	0.000115133435112127
SPAC6F12.17	889.695992886139	0.12772349864992	0.107959160695524	1.18307235650096	0.236780472387218	0.468896060984158
SPAC6F6.01	1193.97895444436	0.0364020582305605	0.103244650693037	0.352580574259385	0.724402902974532	0.861589633977243
SPAC6F6.02c	144.542886453395	-0.00855148926422637	0.190736552711715	-0.0448340349170059	0.964239596418071	0.987695786469003
SPAC6F6.03c	945.691121033348	0.109625135348109	0.103124172408604	1.06304014653079	0.287763745562492	0.527609197512637
SPAC6F6.04c	65.254539604275	-0.104191914251329	0.225369339640656	-0.462316277881719	0.6438545281145	0.817543076448567
SPAC6F6.05	324.96716378463	0.157437750727723	0.143434581821649	1.09762756462375	0.272367151305434	0.51003367996859
SPAC6F6.06c	850.525863192615	0.0970236018096545	0.175632552455627	0.552423798738375	0.580658029044004	0.775445309678952
SPAC6F6.07c	4668.43278466419	0.644991362095189	0.104862048465313	6.15085602021728	7.70658568791664e-10	2.66819122261647e-08
SPAC6F6.08c	120.870078522746	-0.0511213918143445	0.210496254052411	-0.2428612900713	0.808112853928921	0.906436160130495
SPAC6F6.09	64.1328950356209	0.280519712191293	0.284658231866397	0.98546144389372	0.324397461223509	0.564449685050631
SPAC6F6.10c	870.079969882062	-0.037096765903937	0.080488458614547	-0.460895469269583	0.644873602494404	0.817902410376133
SPAC6F6.11c	186.835776498967	-0.268946768987292	0.164429378230231	-1.63563696391723	0.101915589409684	0.276989949062865
SPAC6F6.12	560.218413429531	-0.026097181541313	0.164927154788241	-0.15823459499329	0.874271944276373	0.941663110392388
SPAC6F6.13c	702.359331951962	-0.069724642625891	0.0964895422774575	-0.722613466497711	0.469917392462782	0.698742501099046
SPAC6F6.15	779.330202585177	0.0539094338424041	0.114157198573077	0.472238584305256	0.636756501961845	0.812170798245235
SPAC6F6.16c	210.800165391142	-0.439662110444934	0.13685536544541	-3.2126041168646	0.00131537462035754	0.00905791672272731
SPAC6F6.17	922.928079532062	0.156507513269679	0.0969326590136533	1.61460043356114	0.106397251498608	0.284334335908801
SPAC6F6.19	35.6178435623083	0.0501400514505717	0.372674513513376	0.134541133435389	0.892974686966533	0.951773259650323
SPAC6G10.02c	972.464988799548	0.0248175328501797	0.0906129715494607	0.273884990479902	0.7841730065726	0.893553515156831
SPAC6G10.03c	936.777739897351	-0.343019793406981	0.127504569288257	-2.69025490868094	0.00713974587615298	0.0372654072865874
SPAC6G10.04c	1009.51193933441	0.139746153110818	0.0763567730044525	1.8301736389864	0.0672239782881693	0.206679739857854
SPAC6G10.05c	1205.7848569553	0.0967456117944226	0.0852245507218932	1.13518476747534	0.256297910431735	0.491007862837558
SPAC6G10.06	27.8225031545844	1.18283385298695	1.35469615351775	0.873135905727261	0.382589005076424	0.621969855886526
SPAC6G10.07	906.387741534266	0.216248141099256	0.111690450041453	1.93613814806008	0.0528507833944011	0.173168287126134
SPAC6G10.08	2063.78531166553	-0.426914291791551	0.0933023585396933	-4.57560021497132	4.74856586707955e-06	6.9304595980421e-05
SPAC6G10.09	2812.47995156678	0.0285175066324278	0.104053026012488	0.274067057204135	0.784033089423987	0.893553515156831
SPAC6G10.10c	50.5569533684383	0.116858606596668	0.272789913668763	0.428383164996943	0.668372179378996	0.830236281022504
SPAC6G10.11c	6522.14337820478	0.568833178292849	0.122627522700382	4.63870724749687	3.50595254136901e-06	5.3290478628809e-05
SPAC6G10.12c	278.003952743828	-0.0094211861465528	0.801923330647891	-0.0117482380004348	0.990626477907277	0.999679244367621
SPAC6G9.01c	58.1724468213401	0.12059468441571	0.291851850347113	0.413205139087796	0.679456323249977	0.837513404043204
SPAC6G9.02c	617.465361069892	0.487837317685323	0.114087869541314	4.27597885425203	1.9029928683079e-05	0.000233914231859859
SPAC6G9.03c	99.4979059652546	0.254377508337968	0.169620914036351	1.49968245238587	0.133696678136575	0.327901494745037
SPAC6G9.04	329.196814987287	0.192127641256437	0.140041031021825	1.37193820878464	0.170082674519494	0.38292711525237
SPAC6G9.05	119.37960829631	0.351026179399089	0.200042792045663	1.75475544911891	0.0793011469760868	0.233241997389031
SPAC6G9.06c	743.249228170104	-0.0201757035573014	0.115882256600745	-0.174105200823054	0.861782785960836	0.934510235271956
SPAC6G9.07c	374.182755647381	0.200119921432843	0.126433836593502	1.58280351862017	0.11346625449822	0.296114613916627
SPAC6G9.08	546.153209717938	0.34387636984158	0.114610891635792	3.0003812459146	0.00269641874688991	0.0167204792344457
SPAC6G9.09c	1951.65990408748	0.772684004610612	0.130981265260265	5.89919484344007	3.65279675323817e-09	1.13254872468558e-07
SPAC6G9.10c	1023.50490110636	0.576484452847149	0.114004658473443	5.05667453037843	4.2663042785022e-07	8.29287163798457e-06
SPAC6G9.11	373.255786113029	0.0615063887056613	0.151021240952424	0.407269787466768	0.683809850201484	0.839289111172459
SPAC6G9.12	778.781154757336	-0.151151861471697	0.158860341632142	-0.951476371753653	0.341362607491389	0.580623410575295
SPAC6G9.13c	3.06289886362765	-0.718568045246404	0.966168235861545	-0.743729734196496	0.457039997034668	0.687324628745186
SPAC6G9.14	707.489114549689	0.17680030543293	0.103553502039368	1.70733294336793	0.0877601862947707	0.2511117910877
SPAC6G9.15c	131.71151254524	-0.174211204922533	0.198845110881409	-0.87611510361164	0.380967462714293	0.620054642892525
SPAC6G9.16c	123.986858803612	-0.40216589002669	0.288921548940527	-1.39195533009368	0.163935925226894	0.374981259715552
SPAC732.01	303.840095995143	0.186208961314042	0.159234901818106	1.16939790955345	0.24224335169376	0.474885362615764
SPAC732.02c	676.428317795358	-0.182755473878438	0.134324076988149	-1.36055633491949	0.173653938536247	0.388306905259379
SPAC750.01	28.1333043919467	0.554902683726134	1.02004009542411	0.544000854687403	0.586440884701138	0.779918820626866
SPAC750.02c	603.800129198074	-10.8187058230046	1.33209589198752	-8.12156683920313	4.60203263620422e-16	3.11737689008964e-14
SPAC750.03c	0.291132686878341	0.280736862430898	8.77702640915991	0.0319854184485437	0.974483679340831	NA
SPAC750.04c	0.938793131233137	-2.25414116116672	5.25438366679946	-0.429002011293889	0.667921760991878	NA
SPAC750.05c	2.64091399921921	6.85451513501504	8.77851954067377	0.780828145709059	0.434903577734752	0.669527044068125
SPAC750.06c	0.364698747456208	0	8.89301782869216	0	1	NA
SPAC750.08c	0.74167285324343	0	7.37117494127001	0	1	NA
SPAC767.01c	1395.86205782235	-0.0957693931692244	0.103105121284377	-0.92885195202943	0.352965816369037	0.591949130143121
SPAC7D4.02c	175.34056938335	0.0478107701585286	0.161799622393319	0.295493706668272	0.76761675917963	0.885316120868186
SPAC7D4.03c	1161.73666005084	-0.0511381223542771	0.0895273502723917	-0.571201115622059	0.567863322075017	0.7690345169457
SPAC7D4.04	747.349198314218	-0.0377215642187629	0.112015369316098	-0.336753469180786	0.736302752480886	0.866695267212161
SPAC7D4.05	98.4424077275913	-0.547346469296818	0.212206979371636	-2.57930474726873	0.00989994069686587	0.0485798664746993
SPAC7D4.06c	177.486548302762	-0.153273986876479	0.164335871831782	-0.932687338242093	0.350981424237323	0.590185773615563
SPAC7D4.07c	1340.11499604436	-0.00526677626533583	0.151448701527713	-0.0347759750477101	0.972258378175557	0.989901208298088
SPAC7D4.08	0.420116178590274	-1.25106036756517	7.14256876746489	-0.175155522935092	0.860957431543693	NA
SPAC7D4.09c	62.5501530215887	-0.393263895590309	0.308755680217651	-1.27370578352789	0.202767706001717	0.42634853045403
SPAC7D4.10	585.713250499269	0.0644097927524376	0.132846832814782	0.484842516661571	0.627788060850394	0.806675297983434
SPAC7D4.11c	367.900262035913	-0.157363856372311	0.127385217580542	-1.23533844319741	0.216704571970904	0.443615716133087
[truncated: 4,860 more rows]
